# Supplementary material for: A structured multi-head attention prediction method based on heterogeneous financial data
Source: PeerJ Comput Sci. 2023 Nov 17;9:e1653. doi: 10.7717/peerj-cs.1653 (PMC10703059; doi:10.7717/peerj-cs.1653)
Supplement: Supplemental Information 1 [file peerj-cs-09-1653-s001.zip]

Archive with 6 entries (4 files):
- data/code book ú¿600028ú⌐.docx
- data/comment/
- data/comment/600028_total.xlsx
- data/data description.docx
- data/stock/
- data/stock/600028data30.xlsx
