# Supplementary material for: A structured multi-head attention prediction method based on heterogeneous financial data
Source: PeerJ Comput Sci. 2023 Nov 17;9:e1653. doi: 10.7717/peerj-cs.1653 (PMC10703059; doi:10.7717/peerj-cs.1653)
Supplement: Supplemental Information 1 [file peerj-cs-09-1653-s001.zip › data/comment/600028_total.xlsx]

## Sheet: Sheet1
read	comment	title	author	created_time
3980	10	5G元年, 这类“破股”或华丽转身成牛股	千正万确	2019-01-01 05:21:00
1283	0	好样的，继续跌吧，蓝筹股没跌到位，大盘就不见底[鼓掌]	酸酸我不懂	2019-01-01 07:31:00
2089	1	谁来起诉高盛：精心设计百亿赌局，坑杀多家中国 TVB热门剧《再创世纪》里，首富继	爱吃鱼的猫2007	2019-01-01 08:32:00
1043	0	新年快乐！恭喜发财！…	股友mu2NAf	2019-01-01 08:54:00
1231	0	今天开盘吗	财源光进666888	2019-01-01 09:05:00
1414	1	3.38	琼小珊	2019-01-01 09:05:00
1486	1	石化是真的变成化石了!	股友80t8c93090	2019-01-01 09:26:00
2556	6	勇于转向！善于转向！	人民金融	2019-01-01 09:55:00
1317	2	避险顾问：人工智能实时合规审计的洞察力高于人	人民金融	2019-01-01 10:31:00
1417	3	避险顾问：人工智能合规审计的实时洞察力高于人	人民金融	2019-01-01 10:51:00
7375	2	化石的下跌我都觉得意外！后来想想也正常，我们不能用常人的眼光去看待这个世界，不然	西方游记	2019-01-01 11:10:00
1525	4	避险顾问：大部分违规违法动机同利益冲突正相关	人民金融	2019-01-01 11:14:00
5026	26	保值常识：价高时，卖跌，为低价库存保售价	人民金融	2019-01-01 11:29:00
1270	0	可以买了	股友家132049972	2019-01-01 11:31:00
3542	11	避险顾问：大部分违规违法，同利益冲突相关	人民金融	2019-01-01 11:52:00
1047	0	避险顾问：人工智能合规审计的识别力高于人	人民金融	2019-01-01 12:30:00
977	0	贝莱德开源研发团队讲座：可视定量预估模型	人民金融	2019-01-01 12:57:00
1747	5	跌到2.81元买200股	易经演股法A	2019-01-01 13:10:00
2565	1	迎来了2019年，中国石化公司上上下下努力工作取得很大成绩，眼看胜利果实，败家的	A博远66	2019-01-01 13:14:00
1889	4	贝莱德开源研发团队交流：可视量化预估模型	人民金融	2019-01-01 13:14:00
1016	0	石化成化石	股友80t8c93090	2019-01-01 13:17:00
1286	0	中石油48元时，高盛一直唱多，自己却一开盘就跑	爱吃鱼的猫2007	2019-01-01 13:21:00
1817	3	心理顾问：创造财富幸福，全靠知行合一	人民金融	2019-01-01 13:27:00
1355	2	金融兵	人民金融	2019-01-01 13:42:00
11978	10	港股中石化5.59，中石油4.88，均为港币	wygwdd	2019-01-01 13:43:00
1403	3	新年之际：感谢网友们，为发展金融兵，贡献数据	人民金融	2019-01-01 13:46:00
1281	1	国防科技大学公开课：模式识别	人民金融	2019-01-01 13:47:00
1176	0	为什么一件事总是反反复复的发啊！就算做空也太明显了吧！	我是海鸥999	2019-01-01 13:56:00
3759	24	新年之际：感谢网友，为发展金融兵贡献数据	人民金融	2019-01-01 13:57:00
2510	12	心理顾问：他山之石，可以攻玉。有用就用足	人民金融	2019-01-01 14:10:00
1806	9	贝莱德开源研发团队交流：可视定量预估模型	人民金融	2019-01-01 14:17:00
1412	1	不管怎么说，油价下趺，对中国经济是最大的利好，我们是最大的石油进囗国，。	A博远66	2019-01-01 14:20:00
6792	95	金融兵 Fin-Troop	人民金融	2019-01-01 15:44:00
1449	0	谁能想到中石化年末布雷，这么大的公司管理层水平太一般般啦[无语][无语][傲][	小佳木	2019-01-01 15:59:00
2268	4	大伙好！最新消息，合法的，10元一份，愿者进贴	财大气粗的无忌	2019-01-01 16:03:00
1573	2	量化工程师：高卖浮盈主力清仓时间同跌幅正相关	人民金融	2019-01-01 16:19:00
3034	2	买中石化都能踩雷？千年不遇的盛世	怎么定名	2019-01-01 16:40:00
1559	1	大伙好！卖报卖报（合法的）10元一份，愿者进贴	财大气粗的无忌	2019-01-01 17:25:00
4832	10	125个小时过去了，中石化仍在核查~~	一路畅通	2019-01-01 18:44:00
2211	0	金融兵三大部及其后盾：算法.风险.心理	人民金融	2019-01-01 18:53:00
5182	10	金融兵三大分部及其后盾：算法部.风险部.心理部	人民金融	2019-01-01 18:58:00
1201	1	大伙好！心哥的报杜(公司)就叫书中圣报纸，谢谢	财大气粗的无忌	2019-01-01 19:12:00
1593	4	算法工程部后盾：数学大师西蒙斯，厌恶冷门投资	人民金融	2019-01-01 19:17:00
921	0	大伙好！心哥的合法报社(公司)就叫书中圣报纸，谢谢	财大气粗的无忌	2019-01-01 19:17:00
1467	3	心理参谋部后盾：桥水基金达里奥，厌恶自欺欺人	人民金融	2019-01-01 19:18:00
1464	4	风险参谋部后盾：贝莱德集团芬克，厌恶利益冲突	人民金融	2019-01-01 19:18:00
3260	1	买安洁科技！！正宗华为概念！！	天语68	2019-01-01 19:32:00
990	0	人民金融，个二傻子，发那么多水贴，还自己顶自己。版主怎么不禁言这个傻子。	纳斯达克之熊	2019-01-01 20:45:00
1022	0	心理顾问：恶言恶语者，自我强化诱发智障的焦虑	人民金融	2019-01-01 20:53:00
1641	1	中国石化将熊途漫漫	n335913790367786	2019-01-01 20:56:00
1544	8	量化工程师：高卖浮盈主力锁盈时间同波幅正相关	人民金融	2019-01-01 21:02:00
2181	0	如果我有2000亿，我什么都不想，直接全仓中石化。[鼓掌] 如果公司董事会说，中	年年高雅地苗若兰	2019-01-01 21:02:00
1499	2	2019传播幸运。巴菲特曾经说，别人恐惧的时候我贪婪。股市里有句名言，横有多长竖	了123456789	2019-01-01 21:05:00
1441	0	为什么股价越来越低，筹码却越来越集中？	大浪淘沙ACE	2019-01-01 21:12:00
1490	2	为国接盘，我骄傲。	纳斯达克之熊	2019-01-01 21:26:00
1842	2	为国接盘，我自豪	纳斯达克之熊	2019-01-01 21:27:00
3391	8	避险顾问：联化保值贪冷门。西蒙斯厌恶冷门	人民金融	2019-01-01 22:01:00
2526	6	心理顾问：主动避开可能把自己玩花的“花活儿”	人民金融	2019-01-01 22:16:00
4466	2	结果出来了，损失55亿人民币，	暴怒的韭菜王	2019-01-01 22:38:00
2314	1	金融边防军：涨跌通吃，双向优化全球资产负债表	人民金融	2019-01-01 23:45:00
2062	0	明天大涨睡觉	财源光进666888	2019-01-02 00:07:00
3572	8	中石化的狗庄,周三有本事就低开!	蔡若男	2019-01-02 00:58:00
2567	2	如果查亏损多少这么难,那两高管就应该枪必!	蔡若男	2019-01-02 00:59:00
1920	0	君子不立于危墙之下	霸主大	2019-01-02 01:00:00
4545	6	1.原油价格上涨 2.高盛不背传闻的锅 3.股票受利空信息过激反应，子公司高管的	易尔忆	2019-01-02 02:00:00
5195	8	有些人亏钱还真不能怪股市，智商才是硬伤	股友LOvqUt	2019-01-02 05:02:00
2052	0	今天 03:02 东方财富Android版 如果公司董事会说，中国石化将出资30	年年高雅地苗若兰	2019-01-02 06:19:00
37155	39	联合石化亏损事件尚待定论，低估值高分红仍具价值	中国石化资讯	2019-01-02 07:46:00
1616	2	强势反弹即将展开！[牛][想一下][看多][抄底][买入][买入][买入][买入	股友Bvc1K4	2019-01-02 07:47:00
4488	19	今早5.06 5.08 5.10各挂5百手集合竞价买入中石化，看能成交几张单。	持仓六分之三	2019-01-02 08:00:00
3557	11	农历过年前搏次中石化5.25-5.35元之间的反弹，收个小红包。	持仓六分之三	2019-01-02 08:01:00
1583	3	被错杀，被忽悠了。基本面符合预期。	宁宁萌	2019-01-02 08:05:00
1507	1	我国现每天进口原油约850万桶。买贵20美元的7000万桶合约实际上并不算多，	沉锚效应	2019-01-02 08:13:00
3467	5	我国现在一年要进口原油近30亿桶，7000万桶的单算个鸟啊。	沉锚效应	2019-01-02 08:18:00
726	0	4块左右再看吧	缘来是您6616	2019-01-02 08:22:00
807	0	特大利好，新年第一天千股涨停！	诚信难求	2019-01-02 08:45:00
684	0	好多水军叫嚣开始，低开高开都是建仓，在叫叫的响亮点	fumest	2019-01-02 08:57:00
815	0	港股有张了哈哈哈关灯吃肉！！！直奔涨停	财源光进666888	2019-01-02 09:03:00
651	0	上周抄了1万股，但愿今曰开涨。	红衣猎手	2019-01-02 09:11:00
657	0	到底亏了多少，账要查多久？感觉中石化有点配合庄家洗盘的嫌疑了。	聊城老侯	2019-01-02 09:17:00
648	0	到底亏了多少？这么长时间了，还没有查出来吗？感觉中石化有点配合庄家洗盘的嫌疑了。	聊城老侯	2019-01-02 09:18:00
2270	6	牛来了！外资扫货细分化工：染料垄断寡头双王闰土龙盛19年王者归来！	财源满堂得雨晨	2019-01-02 09:23:00
765	0	春节前，中石化反弹到6元，大家同意吗？庄家要支持啊！！[围观]	纳福长寿	2019-01-02 09:23:00
5122	11	我要是证监会，我就查一下上周五中石化交易~~	一路畅通	2019-01-02 09:29:00
586	0	港股中石化年末31号涨0.18元，涨幅了3.3%	wygwdd	2019-01-02 09:31:00
557	0	满仓干了，怕啥。	晴空万里843	2019-01-02 09:39:00
3864	14	今天5.07元吸筹完毕.	蔡若男	2019-01-02 09:41:00
530	0	跌那么多，涨几分	股友f05O20	2019-01-02 09:41:00
580	0	石油价格连续下跌！又是认为造成巨亏!	股友nJENFG	2019-01-02 09:43:00
882	1	中石油砸狠狠地砸呵呵已出货	财源光进666888	2019-01-02 09:44:00
1553	1	中国石化闪崩跌破下降通道，对于这种情况通常要一分为二地看待，并不排除假跌破的可能	交易员云起	2019-01-02 09:46:00
1037	1	因联合石化亏损被套的中石化股民散户有权索赔吗	股友8h1CJQ	2019-01-02 09:47:00
587	0	居然敢高开[弱]	n1425543387c1ab8	2019-01-02 09:47:00
590	0	完了	山口岩	2019-01-02 09:48:00
637	0	再吃。	股友6313h2T080	2019-01-02 09:50:00
566	0	吃。	股友6313h2T080	2019-01-02 09:50:00
641	0	至少三个月以内属于问题股	快准蛙跳利滚利	2019-01-02 09:51:00
755	0	5.10清仓[大笑]	法眼通天	2019-01-02 09:52:00
1172	2	中国石化，你真的一点气都不挣争！	为生活奋斗拼搏	2019-01-02 09:53:00
1488	5	个人观点中国石化是高股息好企业[献花][献花][献花][献花][献花][献花][	深圳股民92年入市	2019-01-02 09:55:00
1053	4	顶住[牛][牛][牛][牛][牛][牛][牛][牛]	山口岩	2019-01-02 09:55:00
1496	7	怎么还不跌停	富可腾达地叶孤城	2019-01-02 10:05:00
599	0	你吗的争气点行吗	股友1p560g5293	2019-01-02 10:07:00
11490	0	优先股、红筹股、次新股……那么多“股”怎么区分？	超级巴飞特	2019-01-02 10:15:00
592	0	港股狂砸中石油中石化啥意思?	股友2o22G73932	2019-01-02 10:15:00
865	1	什么情况，怎么不跌了	股友Sq0iqM	2019-01-02 10:17:00
633	0	我现在一点都不慌！慢慢等吧！	火焰辣椒	2019-01-02 10:18:00
598	0	中石化，渣！	快乐的紫鹃	2019-01-02 10:19:00
2029	11	今天是逃命的最后机会，明天会继续大幅下杀！	燃灯股圣	2019-01-02 10:21:00
1199	3	美欲将石油跌至40，我国中石化的内奸配合挺好，安全局查一下吧	股友2O8697Y953	2019-01-02 10:21:00
638	0	这个垃圾怎么不跌了	酒醉的蜘蛛	2019-01-02 10:22:00
1057	3	明天会不会跌停啊	二姨太xz	2019-01-02 10:32:00
862	0	国内的机构是阿斗，只会跟风，没有自主权，建议取消股指期货，让机构独立自主，股指期	股友8h1CJQ	2019-01-02 10:32:00
3177	24	高质量投资：戒冷门诱惑.戒利益冲突.戒自欺欺人	人民金融	2019-01-02 10:56:00
640	0	现在的韭菜都成精了 但没有期指就是纸上谈兵 期指又中头彩了	一江之雪	2019-01-02 10:58:00
1016	1	再不拉就又要等几天了[鼓掌]	山口岩	2019-01-02 11:01:00
1033	0	买房子出租者不如中国石化600028每一年二次分红合计长期超3角钱以上就值，如果	深圳股民92年入市	2019-01-02 11:07:00
555	0	跌破1元创投上市	富貴險中求WWW	2019-01-02 11:12:00
1036	1	港股中石化又大你爹3点多，a股中石化还有下跌空间，快跑吧，哈哈哈	大宇宙	2019-01-02 11:14:00
1605	1	中石化下跌终极目的地，4.30-4.70元左右，不要问我干你麻为什么	大宇宙	2019-01-02 11:19:00
592	0	开门绿，太好了	股友PLsMaP	2019-01-02 11:19:00
635	0	托不住？大单	赌心里战	2019-01-02 11:20:00
635	0	目前的趋势，5一破将会快速跌到4.5	食海泛舟	2019-01-02 11:20:00
710	0	中石化都能踩雷还有什么股票敢买，等着一起雪崩吧，	青青河边草668	2019-01-02 11:22:00
686	0	2016年到2018年 很多股票跌了2年 但是你涨了二年 累计涨了78% 去年一	尕洣股海奇遇记	2019-01-02 11:27:00
1114	4	金融兵避险参谋：联化保值贪冷门，利益冲突堪忧	人民金融	2019-01-02 11:27:00
1159	12	避险参谋：化解利益冲突隐患，需承诺戒冷门保值	人民金融	2019-01-02 11:37:00
1193	2	不分红最好，除权后还要扣10%到20%的税，不如不分。	股友244815	2019-01-02 11:40:00
1070	1	5.10元身边好多人补仓抢反弹.看这样子还下跌了怎么办啊	前进吧小散	2019-01-02 11:46:00
1151	6	稳健保值：价高时，卖跌，为低价库存保售价	人民金融	2019-01-02 11:48:00
1132	1	中石化的澄清公告有协助做空之嫌	老友记223	2019-01-02 11:51:00
697	0	日K线图数据有误……	点金之龙	2019-01-02 11:58:00
731	0	利用大盘股打压指数，把资金往题材股赶，机构坐享其成。	B85510	2019-01-02 11:59:00
1030	1	失去理性时候，往往就是巨亏的时候[俏皮][俏皮][俏皮]	财神來敲门	2019-01-02 12:01:00
669	0	炒底石化底部	富貴險中求WWW	2019-01-02 12:15:00
2630	2	今天4.96埋单大批买入大大大中国石化！超级赚大大大大大大钱机会来临！买啊！买！	战雷默化	2019-01-02 12:29:00
1696	10	避险顾问：水中月按空中月入账，常识级造假	人民金融	2019-01-02 12:35:00
543	0	睡吧，睡呀数码宝贝300079好宝贝！5g猪在天上飞你在地上睡 5g	股友xgIjMy	2019-01-02 12:37:00
985	4	心理顾问：曝光的利益冲突隐患无解时，场外观望	人民金融	2019-01-02 12:48:00
552	0	中石化亏了，难道前20大流通股都亏了，操纵指数不用理由。	B85510	2019-01-02 12:51:00
554	0	我已抢了1000手，大家快抢啊！	戒灵王	2019-01-02 13:05:00
854	1	蔡站在高岗上，哈哈哈哈	港VBA021	2019-01-02 13:06:00
514	0	中国主力最阴险…	今生D有约	2019-01-02 13:09:00
585	0	蔡站在高岗上	港VBA021	2019-01-02 13:09:00
551	0	跌到4.96大买	战雷默化	2019-01-02 13:09:00
670	0	5元以下的4000万元 都是有敌人在那里收集带血筹码的[大笑]目测就是社保基金	尕洣股海奇遇记	2019-01-02 13:12:00
1461	9	衍生收益对应衍生亏损，禁止入账非衍生收益	人民金融	2019-01-02 13:13:00
585	0	还要大跌一波，不要碰	无人来	2019-01-02 13:16:00
555	0	新年第一天，这个股咋这样	記憶之森	2019-01-02 13:16:00
1690	3	祝贺跌破5元，哈哈哈哈哈	港VBA021	2019-01-02 13:17:00
1456	2	大伙好！卖报卖报《书中圣报纸》“谁把所长搞哭了”10元一份	财大气粗的无忌	2019-01-02 13:18:00
735	0	严惩联合石化亏损责任人，稳定中石化股价，中石化散户难道都是被靠内幕消息做空亏钱的	股友8h1CJQ	2019-01-02 13:18:00
1105	1	强烈建议关停股指期货，机构就是靠恶意做空股指期货吸广大散户的血	股友8h1CJQ	2019-01-02 13:20:00
1423	3	韭蔡不死，空头不止的节奏啊	东方九九哥	2019-01-02 13:21:00
668	0	906 906 906......什么鬼	fumest	2019-01-02 13:21:00
757	0	4.99 n个906 直接成交了嘿！	fumest	2019-01-02 13:25:00
603	0	下午午盘这波新低，加了4成。	股友Hh63tB	2019-01-02 13:26:00
890	1	大盘股下跌才开始	机遇大于风险	2019-01-02 13:31:00
887	1	走了 在程序化出货，没单直接906手	fumest	2019-01-02 13:33:00
587	0	2019年新年年初，建仓播种，到2019年年底金猪送旺，各位股友都发财！赚的盆	股友Hh63tB	2019-01-02 13:34:00
616	0	大伙好！《书中圣报纸》公告，不好意思按兴的同志(放手姐)，心哥肝炎影响情情绪，思	财大气粗的无忌	2019-01-02 13:36:00
629	0	吃吃吃。	股友6313h2T080	2019-01-02 13:36:00
702	0	据说已经1000万股了。因为蔡是开银行的，哈哈哈哈	港VBA021	2019-01-02 13:39:00
659	0	那些想它涨的看开点，中国人寿有两亿多股呢，压你个一年半载没问题的	食海泛舟	2019-01-02 13:39:00
602	0	机构恶意做空大盘股，炒做垃圾股，题材股。	B85510	2019-01-02 13:42:00
607	0	星星之火可以燎原	风水轮流转123	2019-01-02 13:42:00
869	0	应该把恶意做空中石化的黑手绳之以法。	B85510	2019-01-02 13:46:00
571	0	看来有个大结构在交割	fumest	2019-01-02 13:46:00
609	0	换豫光金铅去了	虞能糖人	2019-01-02 13:48:00
615	0	今天是不行了！	股友607819xt65	2019-01-02 13:54:00
3176	7	建议持有中石化的朋友看看《联合石化吃亏背后的能源逻辑》	wygwdd	2019-01-02 13:55:00
576	0	大盘只要到了2460下方，2450——2460这10点区间范围之内，就加2成仓	股友Hh63tB	2019-01-02 13:58:00
1579	5	月儿弯弯向天笑，牛郎织女眉握手。因为有缘来相逢，金猪之年福悠悠。金猪正要起飞了。	如兰梦中香	2019-01-02 13:58:00
1889	7	空军主力，屠夫！	狼行天下18866666	2019-01-02 13:58:00
566	0	明天一个低开，指数就完了	二姨太xz	2019-01-02 14:02:00
2522	5	如果公司董事会说，中国石化将出资30---600亿元人民币，收购公司股票并注销，	年年高雅地苗若兰	2019-01-02 14:03:00
1043	2	2点半准时砸盘！你信不	大溪水32882	2019-01-02 14:04:00
548	0	会是下个长生吗？19年会跌破3块吗？	摩登de喜鹊	2019-01-02 14:08:00
1183	1	囤货本来就很愚蠢，你不囤货油价稳步上升，你囤货油价暴跌，不然你当那些产油国都是脑	食海泛舟	2019-01-02 14:12:00
585	0	静观其变。	股无常势人无常康	2019-01-02 14:15:00
614	0	906还在继续，祝你们好运	fumest	2019-01-02 14:17:00
709	0	4.97买入1000手。干就完了老铁！！[大笑][大笑]	财源光进666888	2019-01-02 14:22:00
766	0	中石化公司对市场传言澄清不力，ZJH应检查是否有内幕交易	老友记223	2019-01-02 14:23:00
641	0	其实都是机构在做空，贼喊捉贼	股友8h1CJQ	2019-01-02 14:28:00
657	0	明天5.1继续射！！	财源光进666888	2019-01-02 14:32:00
660	0	其实要跌到1.2元的，gjd护犊子。	金三宝	2019-01-02 14:34:00
1877	4	听说超石油期货亏钱了，亏的还不少的钱，是真的吗？	股友s28ngNzT	2019-01-02 14:39:00
1209	1	请证监会督办中石化因市场传言造成股价大幅波动的事件	老友记223	2019-01-02 14:42:00
848	0	上一次的大崩盘是从6块暴跌到3.5，这次呢？	食海泛舟	2019-01-02 14:45:00
738	0	但愿黑天鹅事件成就此个股是个世纪大底	虎视鸡狗	2019-01-02 14:52:00
756	0	买入601988和601818	股友高胜	2019-01-02 14:52:00
799	0	石化亐损无定说明后面下杀风险还很大今天开盘害了二十万股做对了。	楚楚投资	2019-01-02 14:57:00
762	0	回复 wygwdd ：境界不同，感受表达不同。谢关注	人民金融	2019-01-02 14:58:00
606	0	华西能源主力会虚心学习601700同一板块的	股友yyyy买了就赚钱	2019-01-02 14:59:00
2702	9	若你认为这次黑天鹅影响了你的权益。请向证监会反映。如图。	老友记223	2019-01-02 15:01:00
1622	2	避险参谋部：戒利益冲突，深度学贝莱德集团芬克	人民金融	2019-01-02 15:04:00
2104	2	心理健康部：戒自欺欺人，深度学桥水基金达里奥	人民金融	2019-01-02 15:04:00
1754	2	算法工程部：戒冷门诱惑，深度学数学大师西蒙斯	人民金融	2019-01-02 15:05:00
662	0	垃圾桶	凡人有智慧9913	2019-01-02 15:06:00
3939	36	避险顾问：联化保值贪冷门。利益冲突风险高	人民金融	2019-01-02 15:31:00
716	0	国债逆回购尾盘大幅飙升！	股友Hh63tB	2019-01-02 15:32:00
788	0	你们技术也不行嘛！亏的比我们还多	维修店老板	2019-01-02 15:36:00
662	0	劫难初始，石化化石。	股友80t8c93090	2019-01-02 15:55:00
636	0	垃圾废物股	股友NOMrIB	2019-01-02 15:59:00
1042	0	炒期货的操盘手都有老鼠仓这是业闪公开的秘密，每天自己都申报一些账为仓，然后再通过	小三保险	2019-01-02 16:01:00
1029	0	投资企业是分高股息[赞][赞][赞][赞][赞][赞][赞][赞][赞][赞][	爱品牌远离题材股	2019-01-02 16:02:00
851	0	国际油价100美元的时候国内汽油7块，70的时候6.95，40的时候6.9，2桶	纳斯达克之熊	2019-01-02 16:03:00
840	0	最大的壳 中国石化[鼓掌][鼓掌][鼓掌]	科莫多PJZCZZJLFX	2019-01-02 16:12:00
797	0	股价不往高处走的好处！让金融大恶有机可乘了。想茅台多高。自称牛*企业。股价还不如	和谐致生	2019-01-02 16:14:00
1099	0	中国石化01月02日资金揭秘	股友1p617F3976	2019-01-02 16:14:00
1612	4	不到3元我是不会碰你的	大阜山人	2019-01-02 16:25:00
5572	58	避险顾问：利益冲突交接险，前人埋雷，后人受伤	人民金融	2019-01-02 16:50:00
728	0	石化垃圾表现，足见股市烂透了！	股友NOMrIB	2019-01-02 17:01:00
1030	1	2019A股开门大绿，全年大绿，1500点指日可待，加速扩容ipo做空赚大钱	股友679a6911V3	2019-01-02 17:19:00
879	0	600221，海南航空，白菜价的黄金股，消费升级到海南只有坐飞机	股友yoLISz	2019-01-02 17:23:00
1853	2	中石化亏傻了，竟然不知亏了多少	麦田守望者19384	2019-01-02 17:26:00
3208	16	狗庄,明天继续跌哈,老子还要买.	蔡若男	2019-01-02 17:56:00
1760	2	跌到2.81元买200股	易经演股法A	2019-01-02 18:19:00
1969	5	稳健保值：价高时，卖跌，为低价库存保售价	人民金融	2019-01-02 18:26:00
1177	0	感觉一天不搞清，股价会不停下跌。如果油价真因中石化下跌，针对中石化而跌，那亏的就	AA股历险记	2019-01-02 18:35:00
2239	4	我看是国家队利用此负面新闻，打压建仓。	落寞的港湾ly	2019-01-02 19:02:00
1157	2	蔡梆子只要继续买入那就继续跌。到4.44元，哈哈哈哈哈	港VBA021	2019-01-02 19:07:00
1092	3	不能按需提供极大似然估计的服务者将被抛弃	人民金融	2019-01-02 19:15:00
770	0	垃圾废物股！	股友NOMrIB	2019-01-02 19:16:00
1340	3	极大似然估计：用已知数和首尾时点算未知数	人民金融	2019-01-02 19:19:00
1379	1	没有好兆头，2019.A股开门绿	财神982	2019-01-02 19:20:00
873	0	反弹不是底，是底不反弹。	股友VVwzL2	2019-01-02 19:27:00
3079	16	涉嫌造假：远期衍生收益，按非衍生收益入账	人民金融	2019-01-02 19:45:00
1281	1	呵呵，2.5元可以入手。	股友50p1o01558	2019-01-02 19:54:00
1102	1	死多有被套死了，每次都这样	股友klnfga	2019-01-02 19:56:00
1178	1	石化不错了还在半山腰	不误正道	2019-01-02 20:07:00
1392	3	蔡继续骂“庄家”继续跌。直到你嘴干净了。哈哈哈哈	港VBA021	2019-01-02 20:23:00
1915	0	中石化遭遇国际大鳄狙击？ 专家称无法算清中石化到底亏了多少 在国际油价低迷之际，	股友9Te6181295	2019-01-02 20:28:00
1156	1	破3元必须的	啊股市天空	2019-01-02 20:34:00
792	0	到底亏多少？？？	不误正道	2019-01-02 20:55:00
1108	1	这么牛的企业不知道自己亏了多少?	股友25d20W7367	2019-01-02 21:12:00
867	0	亏损几十亿值得大惊小怪吗?中国人每辆车把邮箱加满，一下子就扎平了!	股友3QY8181328	2019-01-02 21:18:00
1769	1	短期而言，2450点有支撑弱反弹需求，而对2019年而言，底部应在2200点附近	阿里哈哈999999	2019-01-02 21:19:00
826	0	石油里怎么那么多蠢猪	股友3GCN4Z	2019-01-02 21:24:00
1129	1	联合高管的猪猡行为，暗示核心资产都被垃圾废材掌控！股市离崩盘不远了！	股友NOMrIB	2019-01-02 22:03:00
892	0	我是中石化基层工人，从来不买这个股	迷糊的路人丁	2019-01-02 22:03:00
1182	0	油价跌，库存就算亏了150亿，房地产大涨，石化加油站地皮大涨升值，中石化的净资产	股友32751M88D0	2019-01-02 22:23:00
732	0	晚上原油再次大跌	宇光团队	2019-01-02 22:38:00
825	0	中石化说白了，高层抄期货巨亏，这个漏洞有多大，不敢想像，不能着便宜进去，后果严重	股友pvFPNv	2019-01-02 22:41:00
9301	28	五元以下大胆买入、小心操作，。每天买一手，就当定投，十年以后可以当大股东吗？	良子不识赌	2019-01-02 22:50:00
1079	0	我想问为何是原大涨10%那天，10点多出问题？才发现问题？为何是那天，对散户公平	买中石化吧	2019-01-02 22:58:00
1103	0	破2元是必须的，中国石化股价将追上沪市第一烂臭股酒缸宏兴1.92元！	股友NOMrIB	2019-01-02 22:59:00
1851	1	建议中石化高管和酒缸宏兴高管互调，共同把股价做到1.92元！	股友NOMrIB	2019-01-02 23:02:00
2611	4	让这几个二逼山炮庄家给老子砸下来，老子坐着等着，老子要抢你钱，还要骂着你们几个，	大宇宙	2019-01-02 23:10:00
1521	0	东方财富网2日讯，布伦特原油期货上涨2%，刷新日高至54.90美元/桶上方。	天道酬勤NIKE	2019-01-02 23:17:00
1699	0	又要玩人呀！这个价格只能上涨了。	学而不厌的黑轮	2019-01-02 23:20:00
2233	0	3.8	别跟庄斗气	2019-01-03 00:13:00
1851	0	成千上万的加油站～也就几千亿～垃圾货	知行宝典	2019-01-03 00:34:00
17108	17	信不信由你，中国石化现在是一个黄金坑:国际油价罕见这么低以及中石化近来人人皆知的	不站在危墙下	2019-01-03 00:59:00
16475	21	国际油价跌幅超四成致联合石化巨亏 专家建议加强风险预警机制	中国石化资讯	2019-01-03 01:07:00
2614	1	涨到80美元，中石化买的期货就赚钱了，2个sb经理还立功了(??｀)哇～	小佳木	2019-01-03 01:47:00
1661	0	砍仓了	AC130	2019-01-03 02:13:00
2163	1	买入正当时！天赐良机！	多财广进地江浩	2019-01-03 04:04:00
1066	0	中石化校招非清北不要，这么多人才去还是被高盛坑个精光，一群败家仔	難嘚糊涂1	2019-01-03 07:07:00
956	0	天赐良机！	股友559V873d10	2019-01-03 07:15:00
947	0	申亿财经频道说了跌下来就是大红包	长线股神科科	2019-01-03 07:17:00
12956	3	政策底会否被有效击穿？（1.03）	恬淡虚无股心常在	2019-01-03 07:41:00
2032	11	5G花落广电, 这类“破股”或华丽转身	股友173r2163o0	2019-01-03 07:51:00
1749	3	164个小时过去了，真相呢？	一路畅通	2019-01-03 07:52:00
1197	0	中国石化01月02日获沪股通资金净卖出5441.01万元，持股量减少1076.82万股	股友y31920576Y	2019-01-03 08:01:00
2693	9	假分散风险：联化保值组合赢率经验公式 50% / N	人民金融	2019-01-03 08:17:00
716	0	垃圾废材股份	股友NOMrIB	2019-01-03 08:36:00
14115	0	油价暴跌38%，中石化被玩哭，最抗揍的竟然是它	澄泓财经08	2019-01-03 08:48:00
775	0	感觉和美股的中石化炒的不是同一只股票[怒]	易尔忆	2019-01-03 08:50:00
862	0	中石化a股不说和美股比，和港股比a股就垃圾的要死	易尔忆	2019-01-03 09:09:00
698	0	原油1909爆长6.10%	经股学	2019-01-03 09:09:00
682	0	漫长的评估	股友630E821H72	2019-01-03 09:10:00
3933	57	避险顾问：联化保值贪冷门。利益冲突风险高	人民金融	2019-01-03 09:14:00
1153	0	中国石化 东方通信阻力位13.46元 一、新年第一天大盘全盘皆绿。 昨天是深沪市	作手点金看市	2019-01-03 09:21:00
1302	3	继续买入1000万股，越跌越买	周乐5678	2019-01-03 09:36:00
892	1	这狗屎，港股都想那么多，动都不动	鬼谷神才	2019-01-03 09:36:00
1222	1	这就是中石化，每天资金流入远比流出多，但明显被人控制吸筹导致股票价位一直不涨。个	易尔忆	2019-01-03 09:38:00
1172	0	大伙好！卖报卖报，合法的《书中圣报纸》所长厌倦了生活，10元一份	财大气粗的无忌	2019-01-03 09:41:00
6217	0	突发！中石化之后，？又一家A股公司栽在商品期货上！持仓棉花浮亏7100万	wowinner	2019-01-03 09:42:00
596	0	吃。	股友6313h2T080	2019-01-03 09:42:00
673	0	请证监会明查：5元以下还在卖出中国石化的机构！	一路畅通	2019-01-03 09:45:00
700	0	中石化究竟在投机原油期货中亏了多少钱，为什么不尽快公告，是不是配合做空的狗在做空	股友8h1CJQ	2019-01-03 09:45:00
635	0	跌到3.99再买	锦绣天水	2019-01-03 09:47:00
551	0	掉到坑里啦	对静待花开	2019-01-03 09:48:00
557	0	我曰的退市吧	鬼谷神才	2019-01-03 09:51:00
919	1	还等着4.5呢	股友Lo9G44	2019-01-03 09:51:00
1608	19	国防科技大学公开课：模式识别	人民金融	2019-01-03 09:53:00
651	0	大家来炒长高集团，15亿的流通盘这2中标了快10亿，股票才3块多！	茁壮快乐大韭菜	2019-01-03 09:54:00
646	0	满仓干了	晴空万里843	2019-01-03 09:54:00
589	0	这股成为推动股指向下的推手了	股友05xm687662	2019-01-03 09:54:00
580	0	社保资金连续净流出	恭喜发财富甲一方	2019-01-03 09:55:00
607	0	到底谁在这么低的价位砸盘？家里有矿不心疼？	核动力手机	2019-01-03 09:57:00
589	0	都会把你删自选，谁买你？	涨AAAA	2019-01-03 10:00:00
1882	5	中国石化可能是爆炸级投资亏空，可能涉及渎职犯罪及利益输送，走势说明一切。我的猜测	山海中间	2019-01-03 10:02:00
552	0	大盘拉的太野蛮了，快的话下午回跌，慢的话明天	食海泛舟	2019-01-03 10:03:00
2808	36	我们在算牌，不是在赌博	人民金融	2019-01-03 10:04:00
2048	13	高质量投资：戒冷门诱惑.戒利益冲突.戒自欺欺人	人民金融	2019-01-03 10:12:00
675	0	沪市指数如果创新低的话，还得中国石化努力...	中益恒	2019-01-03 10:14:00
2113	0	遮羞布	低买富三代	2019-01-03 10:18:00
589	0	大伙好！《书中圣报纸》公告，由于系统问题报纸无法发出，请大伙谅解	财大气粗的无忌	2019-01-03 10:20:00
911	2	别抄底了，大家都这样想的，人家的口袋早就张开了...	红衣猎手	2019-01-03 10:21:00
582	0	任命制的缺点	赌心里战	2019-01-03 10:24:00
2921	23	真 ?? 一张图看懂基金A、C份额，以银行ETF联接基金为例	小黑如我	2019-01-03 10:25:00
963	1	都等到中石化像以往一样分红，亏了这么多还能继续好分红？？	昊东A8	2019-01-03 10:30:00
2651	41	尽早更换不能按需提供极大似然估计的服务者	人民金融	2019-01-03 10:30:00
2785	50	极大似然估计：用已知数和首尾时点算未知数	人民金融	2019-01-03 10:32:00
962	2	到底亏多少钱还没出来，别说什么套保了都是借口，你们就算套保肯定也有个最大值的超过	海蓝时见鲸哦	2019-01-03 10:33:00
883	1	这是什么鬼呀？亏损这么严重吗？	上善若水853	2019-01-03 10:36:00
606	0	横盘	股友Lo9G44	2019-01-03 10:39:00
550	0	国际不行，炒国内	潜龙在渊欲飞天	2019-01-03 10:39:00
1218	3	你几个山炮来，听老子口令，一起卖能砸的快点，它妈你几个狗兰子么么机机的，能不能疼	大宇宙	2019-01-03 10:40:00
706	0	中石化损失只有一毛	lover1977	2019-01-03 10:49:00
1882	13	避险顾问：中石化新总裁马永生精通模式识别应用	人民金融	2019-01-03 10:54:00
670	0	貌似大盘不争气，臭油上阵护盘	常行饶益随顺众生	2019-01-03 10:57:00
879	1	调整后，下午拉升更加猛烈，好吧，听话的洗盘拉升吧	账户已注销	2019-01-03 11:00:00
1432	3	不小心4.98元买进了，为什么帐上是红色的啊？	账户已注销	2019-01-03 11:01:00
50518	334	感谢联合石化那两个高管，让我能在5.01元这么便宜的价格满仓，股神巴菲特说过:只	大海的水珠	2019-01-03 11:03:00
924	1	4.98元抄你屁股，痛吗？痛就对了，向上快点火箭发射吧	账户已注销	2019-01-03 11:04:00
18780	21	动态报告：PB估值处于历史底部，公司向好趋势不变	中国石化资讯	2019-01-03 11:07:00
605	0	关注一件事。	股友4mj4hH	2019-01-03 11:12:00
1096	4	无业绩券商早盘冲高大幅回落，主力资金疯抢大湾区环保股！龙头东江环保发力拉升有故事	财源满堂得雨晨	2019-01-03 11:13:00
525	0	及时出公告给个说法	股友A十B	2019-01-03 11:19:00
530	0	洗洗更健康，莫怕	账户已注销	2019-01-03 11:22:00
6011	57	量化工程师：中石化181228后15天内高区估值5.34	人民金融	2019-01-03 11:36:00
996	1	你们这几个山炮，今天驴几巴打喷嚏还来了雄劲了，你麻了吊的	大宇宙	2019-01-03 11:36:00
649	0	继续诱多，傻瓜快买。	股友80t8c93090	2019-01-03 13:09:00
732	0	想拿股民的钱赚点外快，结果竹篮打水一场空，赔了夫人折了兵，还闹岀个国际大玩笑，丢	股友LqdNtC	2019-01-03 13:12:00
13933	1	如何准确把握现在行情	凯敏还爱着你	2019-01-03 13:12:00
674	0	今天好像很多买入的量，有人买吗？	股友RoZvOR	2019-01-03 13:15:00
1135	1	清算出来到底亏了多少？	俺们财神附身	2019-01-03 13:18:00
740	0	这么多散搏傻抄，主力会拉嘛	股海1111111	2019-01-03 13:23:00
816	0	大蓝筹石化保险银行，大消费概念白酒医药，家电已死！中兴通讯，回调逢低，分批次低吸	股友Hh63tB	2019-01-03 13:30:00
1057	1	大家看看 嘉诚国际 603535 这个票咋样谢谢了！	天府神通	2019-01-03 13:33:00
1730	1	中石化这么大黑天鹅，为什么没有问询函，请专业人士解答下	数字游戏组合	2019-01-03 13:38:00
9698	0	中国石化、百隆东方都栽了！上市公司为何热衷于炒期货？	珞珈财经	2019-01-03 13:39:00
649	0	你还想带领大盘吗？丢人	lover1977	2019-01-03 13:41:00
687	0	中石化快护盘！快护盘！快崩塌了！	战雷默化	2019-01-03 13:42:00
683	0	中石化！快救市啊！崩塌了！[拜神][拜神][拜神][拜神][拜神][拜神][拜神	战雷默化	2019-01-03 13:46:00
759	0	我靠，你们这几个二逼山炮今天吃了伟哥了，装坚强啊	大宇宙	2019-01-03 13:56:00
3212	22	横盘拉起就坚决卖，不卖成死韭菜！后面还要大跌！	狼行天下18866666	2019-01-03 13:57:00
702	0	短线超跌，挖坑结束。	宁宁萌	2019-01-03 13:59:00
1272	1	老子就不信这个邪了！有本事再腰斩！回到3.7去	股友Hh63tB	2019-01-03 14:14:00
4271	47	量化工程师：美1912原油181214后195天K线高区60	人民金融	2019-01-03 14:22:00
716	0	两点半了，是不是要跳水啊，护盘管用吗？	大宇宙	2019-01-03 14:29:00
693	0	大伙好！《书中圣报纸》公告，因为广大读者喜欢本报，本报发出一份副利报所长的近况	财大气粗的无忌	2019-01-03 14:30:00
3035	24	稳健保值：价低时，买升，为远期货源保买价	人民金融	2019-01-03 14:39:00
684	0	上证估计也要创新低啦	基里淘金	2019-01-03 14:45:00
1119	1	大伙好！卖报卖报合法的报纸《书中圣报纸》臊吕的楚耶，10元一份愿者进贴	财大气粗的无忌	2019-01-03 14:48:00
846	0	我现在就关心给国家造成这么大的损失，怎么处理	n14108489014e7ae	2019-01-03 15:09:00
1057	0	今天拉券商护盘，未见起色，明日便拉石化双雄，，己抄底此时不抄何时抄	天启哥	2019-01-03 15:09:00
955	0	港股比A股走势强得多。	n233794269947030	2019-01-03 15:33:00
2377	1	建议中石化继续加多仓或死守，就是不平仓，让操纵者赚不了钱，同时又能保持油价不涨	股友Jpeddk	2019-01-03 15:36:00
1217	2	量化工程师：道指19年1月高区第一目标24200	人民金融	2019-01-03 15:37:00
972	0	买	无我无为	2019-01-03 15:58:00
25346	25	市场或对联合石化损失事件反应过度，PB低位，维持“买入”	中国石化资讯	2019-01-03 16:08:00
1482	0	中国石化01月03日资金揭秘	股友1p617F3976	2019-01-03 16:14:00
1281	0	多少研报都填不了这个坑	白烬说	2019-01-03 16:15:00
1661	0	量化工程师：日元19年1月2日后16天K线目标105.7	人民金融	2019-01-03 17:40:00
2040	2	港股收5.54，超A股5.04的%1.04	股友630E821H72	2019-01-03 18:03:00
3708	4	成本价5.25元，何时能解套	股友fbgc559060	2019-01-03 19:09:00
928	0	站起来啦 有趴下了 厉害过 玩蛋蛋 去死吧	科莫多PJZCZZJLFX	2019-01-03 20:11:00
1166	0	这几个狗兰子庄家也机巴没买多少，还没有昨天我们小散买的多，但今天就涨了，你知道为	大宇宙	2019-01-03 21:20:00
3550	23	量化工程师：美1902原油190102后8天K线高区49.5	人民金融	2019-01-03 21:48:00
934	0	把每年的净利润一部分用于，股票回购注销这样，就是最牛的好公司。好懂事	年年高雅地苗若兰	2019-01-03 22:08:00
1001	0	忠实的股民，遇上了不忠实的中石化。18个月混改又神忽悠了。	n141294096694d31	2019-01-03 22:10:00
1358	0	如果公司董事会说，中国石化将出资30---600亿元人民币，收购公司股票并注销，	年年高雅地苗若兰	2019-01-03 22:10:00
6442	77	贝莱德开源研发团队交流：可视定量预估模型	人民金融	2019-01-03 22:42:00
986	0	业绩亏损	STOCK88	2019-01-03 22:44:00
2859	4	中石化作为国企，据说这次原油期货赔的不少。后市可想而知。两桶油都做了什么。赚国人	股友9220p12g92	2019-01-03 23:01:00
780	0	一个垃圾公司就该退市	捉妖记110	2019-01-04 01:06:00
866	0	这么多天也不说，亏损了多少，是还没想好怎么说吗？	汇宇聚金海	2019-01-04 01:08:00
865	0	中国应该趁着低油价使劲的买，把过去干枯的油井都填满	沉浮100	2019-01-04 01:32:00
841	0	社保养老金,股民已经觉醒,再不买就没有这么低价了!	蔡若男	2019-01-04 05:14:00
873	0	奉劝庄家别在这概念那概念的乱炒了,现在炒股抛开分红是没有股民会卖账的!	蔡若男	2019-01-04 05:42:00
749	0	先跌到3.33元！	九浪九谷	2019-01-04 06:23:00
746	0	啥时候能抄底 公布亏损数字的时候可以炒	炒股哎	2019-01-04 07:48:00
1029	0	中国石化01月03日获沪股通加仓717.65万股	股友y31920576Y	2019-01-04 08:01:00
615	0	大盘跌，拉石化保2400	万卫国1	2019-01-04 08:35:00
927	1	今年上演退市潮，所有st都别跑。其中八成已吓尿，如不赔钱好快跑。中石化是国有票，	股友9220p12g92	2019-01-04 08:45:00
594	0	今天护盘就靠她了	独读毒	2019-01-04 09:06:00
596	0	油价上涨了，这么神奇。	犇犇yhh	2019-01-04 09:08:00
611	0	大A要下跌，神挡杀神，鬼挡杀鬼	快乐自信每一天	2019-01-04 09:20:00
594	0	天天发研报，谁都会吹	fumest	2019-01-04 09:22:00
914	1	大伙好！卖报卖报合法的报纸《书中圣报纸》楚吕就是资源就是好，10元一份愿者进贴	财大气粗的无忌	2019-01-04 09:35:00
471	0	心痛	第一次听不懂	2019-01-04 09:37:00
1659	5	我想问中石化的领导为什么40美元斩仓看空了？80美元为什么要看多？低了不能补仓吗	股友mu2NAf	2019-01-04 09:37:00
532	0	冲啊	STOCK88	2019-01-04 09:52:00
583	0	保卫国家，不要便宜外国人	股友IFlThk	2019-01-04 09:58:00
888	1	大伙好！卖报卖报合法的报纸《书中圣报纸》所长的嘿倒危机，10元一份愿者进贴	财大气粗的无忌	2019-01-04 10:01:00
4658	0	中石化附体？百隆东方豪赌期货巨亏，主管风控的董事长竟不懂金融?	环球老虎财经	2019-01-04 10:01:00
982	2	涨起来[牛][牛][牛][牛][牛]	山口岩	2019-01-04 10:01:00
1361	1	不会又暴跌吧[亏大了][亏大了][亏大了][亏大了][亏大了][亏大了][亏大了	山口岩	2019-01-04 10:11:00
933	1	赖皮股[哭][哭][哭][哭][哭][哭][哭][哭]	山口岩	2019-01-04 10:13:00
2234	1	中石化闪崩之后并没有持续下跌，而是连续3日小线震荡，说明市场开始趋于平静	交易员云起	2019-01-04 10:15:00
3492	0	嘉一盛格六屏炒股电脑：继中石化遭遇石油交易黑天鹅后，又有公司“栽”在商品期货上。	嘉一盛格科技金融	2019-01-04 10:20:00
643	0	量化工程师：增量央币，可增仓做升，可增仓做跌	人民金融	2019-01-04 10:21:00
572	0	不仅仅破位那么简单	不误正道	2019-01-04 10:21:00
585	0	你们玩吧 我换股了 买进了《蓝思科技和掌趣科技》	宁德迈瑞酒鬼	2019-01-04 10:24:00
900	1	中石化5块钱左右震荡筑底，希望狗熊能够变成老虎还是公牛，但愿泻立停。	米老鸭和唐老鼠	2019-01-04 10:25:00
575	0	究竟期货投机亏了多少钱，为什么不公告，办事效率那么低，这就是所谓的保护中小投资者	股友8h1CJQ	2019-01-04 10:28:00
559	0	垃圾不涨	STOCK88	2019-01-04 10:29:00
970	1	中国石化加油！企稳回升。	上善若水853	2019-01-04 10:36:00
528	0	中石化砸盘。	n233794269947030	2019-01-04 10:38:00
564	0	这票成了砸盘的！！！险恶啊！！！	股友gMwBFc	2019-01-04 10:39:00
520	0	有此票的，一同骂骂！	股友gMwBFc	2019-01-04 10:42:00
2726	64	国防科技大学公开课：模式识别	人民金融	2019-01-04 10:42:00
713	0	大伙好！卖报卖报合法的报纸《书中圣报纸》可说是 龙争虎斗，10元一份愿者进贴	财大气粗的无忌	2019-01-04 10:53:00
571	0	未来是航空时代，海南航空600221白菜价的黄金	股友yoLISz	2019-01-04 10:58:00
877	0	制造空头事件的结果是，港资并没有割肉，而且，渐渐地，他们又开始加仓了。看来需要另	山顶站岗放哨	2019-01-04 10:59:00
587	0	中石化到底亏多啊。	楚楚投资	2019-01-04 11:00:00
624	0	都跌到这了分批买了，就算再跌1元分红之后呢	金玉积玉的丁春秋	2019-01-04 11:02:00
566	0	就你不涨垃圾	STOCK88	2019-01-04 11:06:00
616	0	终于起来了，不容易啊。	上善若水853	2019-01-04 11:08:00
566	0	港股中石油都起飞了，大A的还在玩泥巴	义欢2099	2019-01-04 11:09:00
548	0	严重跑输港股。	n233794269947030	2019-01-04 11:10:00
533	0	不同步于港股。	n233794269947030	2019-01-04 11:12:00
680	0	抄底中石化[胜利][胜利][胜利][胜利][胜利][胜利][胜利]	千手玉指	2019-01-04 11:12:00
903	1	保卫我们的国家，不要便宜外国人	股友IFlThk	2019-01-04 11:16:00
1417	2	为啥港股的中石化能微涨，A股的抛压这么重……	ljg5493	2019-01-04 11:18:00
2605	20	稳健保值：价高时，卖跌，为低价库存保卖价	人民金融	2019-01-04 11:19:00
2326	21	稳健保值：价低时，买升，为远期货源保买价	人民金融	2019-01-04 11:23:00
680	0	大盘所有指数60分钟kd和日kd都金查了，反弹开始了，这次也许能强点，能到那里谁	大宇宙	2019-01-04 11:24:00
540	0	真正的垃圾股票	飞天雪虎	2019-01-04 11:33:00
589	0	卖完了 换股蓝思科技 掌趣科技 网宿科技了！	宁德迈瑞酒鬼	2019-01-04 11:46:00
730	0	国际油价3个交易日暴涨10%左右，石化股价在底部	经股学	2019-01-04 11:46:00
682	0	今天大盘破2449 搞这么大仪式，措手不及。	股友Wo0owY	2019-01-04 11:51:00
600	0	还在观望吗？呵呵。	股友VVwzL2	2019-01-04 12:03:00
570	0	大伙好！《书中圣报纸》公告系统问题（报纸未能发出）关于可说是龙争虎斗一报免费	财大气粗的无忌	2019-01-04 12:06:00
761	0	这个位置没必要再看空油价，国际油价将会持续反弹。	走势为王	2019-01-04 13:10:00
5280	0	中石化附体？百隆东方豪赌期货巨亏，主管风控的董事长竟不懂金融?	自导者	2019-01-04 13:11:00
5001	0	中石化附体？百隆东方豪赌期货巨亏，主管风控的董事长竟不懂金融?	自导者	2019-01-04 13:11:00
613	0	能红已经是奇迹了	妖章廷	2019-01-04 13:11:00
571	0	所有股票，清仓止盈！！！	股友9220p12g92	2019-01-04 13:14:00
995	2	这支股真像水浒中的大郎[滴汗]！你们看像不像？	山口岩	2019-01-04 13:15:00
609	0	中石化真不要脸！大盘大涨他依然不动[弱][弱]	纳福长寿	2019-01-04 13:26:00
1071	1	中石化尾盘必跳水股市必跟随所有利好消失	股友A十B	2019-01-04 13:27:00
773	0	大伙好！卖报卖报合法的报纸《书中圣报纸》想关心报童不？10元一份愿者进贴	财大气粗的无忌	2019-01-04 13:43:00
654	0	大盘新低加黑天鹅，这种机会你们都不抓紧，一两年后回头再看，不要后悔[胜利]	股友qp9Ej3	2019-01-04 13:44:00
451	0	接力601700的就是000793 标普道琼斯指数权重前50名也疯狂支持0007	股友yyyy买了就赚钱	2019-01-04 13:45:00
845	0	昨夜美股大跌。今日A股大涨。我大A股终于有不跟没美股跌的志气了	n545413802561956	2019-01-04 14:13:00
671	0	未涨停的电力股000875能不能买入股价少于净资产9角	股友zEvouv	2019-01-04 14:17:00
1008	1	到极限了，星期一估计会继续跌	食海泛舟	2019-01-04 14:28:00
921	1	大伙好！卖报卖报合法的报纸《书中圣报纸》藕绿仕为什么坏？10元一份愿者进贴	财大气粗的无忌	2019-01-04 14:30:00
710	0	中国石化你要争气，	股友u519x62983	2019-01-04 14:34:00
722	0	量化工程师：中石化181228后15天K线阴转阳价5.1	人民金融	2019-01-04 14:44:00
7291	6	中国石化：炼油销售经营总量首破4000万吨	中国石化资讯	2019-01-04 14:45:00
970	3	量化工程师：中石化181228后15天K线阴阳分界5.1	人民金融	2019-01-04 14:47:00
922	1	转向：任意时点，任意时长，阴下阳上，长变转向	人民金融	2019-01-04 14:47:00
1098	0	求不涨	骏马N	2019-01-04 14:50:00
512	0	还没跑赢大盘	股友XXwgHw	2019-01-04 14:53:00
1277	0	心理顾问：心健者，勇于转向，智健者，善于转向	人民金融	2019-01-04 15:00:00
595	0	茅台不回归300，大市难言见底	大漠狂飙	2019-01-04 15:02:00
676	0	终于稳住了，但我这几天还亏了好几个点。	上善若水853	2019-01-04 15:16:00
1364	4	人民金融是不是精神病院跑出来的，没好就跑出来了，还来操股了，以前操股受过强大的刺	大宇宙	2019-01-04 15:21:00
611	0	垃圾废材高管当道！	股友NOMrIB	2019-01-04 15:34:00
708	0	***值得庆贺一下	W游离股	2019-01-04 15:50:00
1653	9	欢迎人民金融脖子后，人民金融是哈佛大学的兄弟学校毙业生，也就是哈啦子大学毙业的高	大宇宙	2019-01-04 15:55:00
960	2	心理顾问：恶言恶语者，自我强化诱发智障的焦虑	人民金融	2019-01-04 15:57:00
1401	2	全割了,买钢铁了,这中石化根本不了涨啊,这么多抛单还大幅亏损,认栽了	想做平静的大团子	2019-01-04 16:10:00
887	0	中国石化01月04日资金揭秘	股友1p617F3976	2019-01-04 16:14:00
1162	2	心理顾问：他山之石，可以攻玉。能用就用好用足	人民金融	2019-01-04 16:24:00
1053	0	今天跳空了，错过了通胀这班车；最意外的是剧情大反转没想到大盘破位来个暴力拉升，下	法客优	2019-01-04 16:26:00
4471	0	生意社：本周PX市场行情走势下滑（12.31-1.4）	生意社	2019-01-04 16:34:00
24245	29	中国石化：集团2018年实现利润预计同比增长50%以上	中国石化资讯	2019-01-04 16:56:00
936	0	中国石化明显极度低估！要想再回到4元价格，就跟平安回到20元，茅台回到300元一	账户已注销	2019-01-04 17:19:00
663	0	我靠！谁把老子头二天发的帖子又搞上来了，还没有名，怎么整的啊！	大宇宙	2019-01-04 17:22:00
12475	11	中石化：集团2018年实现利润预计同比增长50%以上	中国石化资讯	2019-01-04 17:38:00
658	0	大伙好！《书中圣报纸》公告，系统问题“想关心报童不”？这报免费(报童的妈有癌症)	财大气粗的无忌	2019-01-04 17:41:00
45803	19	600028:中国石化进展公告	中国石化资讯	2019-01-04 17:46:00
5716	0	中石化集团预计去年全年利润增长50%以上	中国石化资讯	2019-01-04 17:46:00
1083	0	收盘后发布的最新消息:中石化2018年实现利润预计同比增长50%以上 .	蔡若男	2019-01-04 17:54:00
7115	5	中国石化公告称外部审计师已开始驻场审计	东方财富资讯君	2019-01-04 17:56:00
791	0	公告摘要：外部审计师已经开始驻场审计	人民金融	2019-01-04 17:58:00
859	0	现在是布局中石化的最好时间点，拭目以待。	走势为王	2019-01-04 18:35:00
7748	9	中国石化：正在评估联合石化套保业务具体影响 外部审计师已开始驻场审计	中国石化资讯	2019-01-04 18:39:00
1932	3	经过不断的补仓,现持有成本已由6.4元下降到6元,哈哈哈	蔡若男	2019-01-04 18:51:00
3021	0	中国石化凭国资雄厚的资金实力不差几十亿，对他来说是小菜一盘，为什么不用这几十亿来	大森林47342	2019-01-04 18:58:00
1527	2	外面的世界很精彩，这里的世界将无奈	常行饶益随顺众生	2019-01-04 19:02:00
1309	9	避险顾问：外部审计进驻=未审中石化4日官微业绩	人民金融	2019-01-04 19:08:00
6873	3	中国石化称正在评估联合石化套期保值业务具体影响	中国石化资讯	2019-01-04 19:08:00
1628	1	中国石化集团2018年利润增长50%以上~~	一路畅通	2019-01-04 19:18:00
1136	6	避险顾问：防似是而非错觉，戒自欺欺人自以为是	人民金融	2019-01-04 19:24:00
1741	1	坚定看好中石化,虽然浮亏200多万,但浮亏而已.	蔡若男	2019-01-04 19:28:00
1764	5	垃圾废材的联合石化高管！笨蛋如何统领核心资产？？？？	股友NOMrIB	2019-01-04 19:43:00
1736	0	其实何必对比那么久以前的事，如果认真关注盘面的话，早在11月就有大批股票触底盘升，现在你说的底却是它们拉高出货的时侯。	笑傲股海陈情令	2019-01-04 19:54:00
2850	0	今年的所谓救市政策大多是隔靴挠痒。没有一条实质内容。真正对市场正面刺激措施例：停IPO、取消印花税、红利税，注资券商等救市措施没一条实行。这根本没法扭转市场趋势...	二十二载股盲	2019-01-04 20:18:00
2893	0	在市场里面存活，纪律是最重要的，执行力是关键。这个市场没有活神仙，都是靠不断积累经验，才走到现在，股市唯一能够靠的就是自己，政府在趋势面前也无能为力。当年股灾政...	专注做T	2019-01-04 20:18:00
3712	9	中国石化集团公司公布2018年利润啥意思？	一路畅通	2019-01-04 20:25:00
2843	3	石化暴涨必然：18年度利润增50%以上，降准释放1.5万亿流动量	经股学	2019-01-04 20:30:00
19293	9	中石化确认联合石化“套保”亏损 审计师已驻场审计	中国石化资讯	2019-01-04 20:37:00
737	0	停职没有被逮捕	寒江雪33968	2019-01-04 20:54:00
3192	0	主力庄家掌握着大部分筹码。散户在下跌的时候是不会买进的。那这些筹码都到了庄家手里。他收盘后一清算就知道手里有多少筹码。筹码足够了，就等一个东风即消息。所以为什么...	汇聚心诚	2019-01-04 21:00:00
1732	2	你不可能先行，你翻股票软件的时间远远大于捕捉投资机会，技术是最好学的，最简单的最有用，越复杂越容易出错	股友735t6H2022	2019-01-04 21:00:00
2979	0	放心吧，这个已经是底部了。不过你说的对，根本就没有救市，因为他们才是收割韭菜的人，种过地的都知道，农民种韭菜是为了收割韭菜；为了收割韭菜所以种韭菜。现在需要种韭...	股友jajWvs	2019-01-04 21:00:00
2691	0	其实市场有羊群效应，昨日美股爆跌，A股顺势低开(破前低)，抄底资金入场，前两日有异动(冲高后回落，我整天关注券商银行)的券商股，今天顺势大涨，带动市场人气，只是...	伏虞老林	2019-01-04 21:00:00
2416	1	看大盘日kd的金查和角度强势状态，也许不是一日游，也许会有二三天的反弹时间，中国	大宇宙	2019-01-04 21:12:00
1559	2	同志们好久不见	股友G93rJ0	2019-01-04 21:22:00
1087	5	避险顾问：敞口期权亏损及其时间段组合，待审计	人民金融	2019-01-04 21:34:00
667	0	做空就可以！	海阔大洋芸	2019-01-04 21:38:00
1284	5	避险顾问：利益冲突交接险，前人埋雷，后人受伤	人民金融	2019-01-04 21:44:00
3766	0	现在的救市已经不可能像上世纪九十年代那样了，三大政策一出来股指一个月翻一倍多，现在的市场容量太大了，没有真正的政策扶持，光是嘴上喊两声是起不到任何作用的，所以政...	花丛冷眼	2019-01-04 21:50:00
2246	0	好消息应该是哪些上市公司未来会有一个很好的收益，那确实是需要眼光的. 如果说所谓的好消息是这周出现了5G或者券商行情，那就算了吧，完全是投机行为.况且，信息就...	糯啦Nora	2019-01-04 21:50:00
3250	0	在这个利益驱动的市场，消息永远是不可能完全封闭的，总会有人先知先觉的！俗话说利空出尽是利好，反之就是利好出尽是利好，政策底通常都不会是市场的大底，所以救市的意义...	股友uUDdPk	2019-01-04 21:51:00
14344	9	重磅：根据集团业绩预增公告倒推中国石化2018年业绩！	一路畅通	2019-01-04 22:12:00
3670	7	避险顾问：联化敞口浮亏若在表外，关联表将失真	人民金融	2019-01-04 22:28:00
2584	2	“公司在日常监管过程中发现联合石化套期保值业务出现财务指标异常”。日常监管中发现	老友记223	2019-01-04 23:00:00
2890	4	不管联化亏了多少，今晚欧美大涨，原油连续反弹多日，星期一中石化怎么都要涨的，其他	cjaixzz	2019-01-04 23:30:00
1008	0	周一大概率高开，怎么走不一定	股友565v0c7566	2019-01-05 00:35:00
24549	14	中石化集团去年利润增长超50% 联合石化原油交易亏损系自查发现	中国石化资讯	2019-01-05 06:31:00
1141	0	终于知道前几天油价为什么诡异地下跌了吧！油价一直以来都被控制地！任何分析都无效！	业绩小茅台	2019-01-05 06:38:00
1444	0	中国石化01月04日获沪股通资金净买入5350.06万元，持股量增加1058.76万股	股友y31920576Y	2019-01-05 08:01:00
1103	5	心理顾问：戒自欺欺人，达里奥决策计算机化	人民金融	2019-01-05 09:06:00
1013	0	中石化（600028）石油期货巨亏背后 参见共和网 gnhe .cn	股友69872dR872	2019-01-05 09:40:00
1156	3	避险顾问：戒利益冲突，芬克理念，信义至上	人民金融	2019-01-05 10:25:00
1987	1	中石化确认联合石化“套保”亏损 审计师已驻场 2019-01-05 07:29新	股友9Te6181295	2019-01-05 10:34:00
1407	0	随着人类生活和工业、商业活动对于能源的需求越来越大，传统能源的开采难度越来越大，	基本面是骗傻子的	2019-01-05 10:48:00
2374	3	长期投资希望2019年中国石化国企600028股息全年二次合计分红0.5元以上就	深圳股民92年入市	2019-01-05 11:30:00
32674	34	中石化业绩公告打了中金公司的脸	wygwdd	2019-01-05 11:51:00
1192	1	避险顾问：戒冷门诱惑，西蒙斯偏好交易流畅	人民金融	2019-01-05 11:52:00
1206	3	算法交易：戒冷门诱惑，西蒙斯偏好交易流畅	人民金融	2019-01-05 12:08:00
1671	19	大富豪：戒冷门诱惑.戒利益冲突.戒自欺欺人	人民金融	2019-01-05 12:44:00
1059	0	算法交易：戒冷门诱惑，西蒙斯偏好流畅交易	人民金融	2019-01-05 12:46:00
1039	0	油价降买工程塑料股。	股友4mj4hH	2019-01-05 13:38:00
1342	3	心理顾问：他山之石，可以攻玉。好用就用足	人民金融	2019-01-05 13:41:00
1535	0	长期投资希望2019年中国石化国企600028股息全年二次合计分红0.5元以上[	深圳股民92年入市	2019-01-05 15:09:00
6730	0	仔细留意证券板块已经先于大盘止跌反弹，早有启动迹象了。	独行孤尘	2019-01-05 15:45:00
2874	3	幸亏挂5.11没卖出去，看样子等分红划算	东方九九哥	2019-01-05 16:21:00
1006	0	买了佛冷	股友g966268C29	2019-01-05 16:24:00
1068	0	大伙好！报童祝大伙周末快乐	财大气粗的无忌	2019-01-05 16:55:00
2125	0	以我的估值看，2018年收益为零，中石化也值5元。	山顶站岗放哨	2019-01-05 17:22:00
2749	5	为什么说高原油存货与期货期权事件基本不影响2019年一季报	wygwdd	2019-01-05 18:07:00
1183	0	陈波、詹麒玩的是投机？	股友630E821H72	2019-01-05 20:02:00
1487	3	避险顾问：某跨国企业换高管三年后被诉还到期债	人民金融	2019-01-05 20:42:00
6089	17	避险顾问：联化从石化股份剥离，可行的避险保全	人民金融	2019-01-05 21:58:00
3188	2	解读为什么由中石化集团进行业绩增长50%的公告	wygwdd	2019-01-06 10:04:00
2121	3	石化高管原油亏损，或许是冰山一角！这或许是中石化未来亏损退市的前奏！	股友NOMrIB	2019-01-06 10:18:00
2541	4	整体剥离毒资产 = 优化资产负债表 = 高质量发展	人民金融	2019-01-06 10:26:00
1346	6	投资家：戒冷门诱惑.戒利益冲突.戒自欺欺人	人民金融	2019-01-06 10:49:00
1030	0	据分析,狗庄即使炮制中石化亏损几十亿美元,股民也是买的多卖的少!	蔡若男	2019-01-06 11:21:00
1290	1	做空中石化的狗庄人神共愤,联合起来打倒中石化的狗庄!	蔡若男	2019-01-06 11:28:00
1608	2	做空中石化的狗庄,别在错误的道路上越走越远了!!	蔡若男	2019-01-06 11:32:00
3166	6	朕的7元站岗大军呢？出来报道	俺们财神附身	2019-01-06 12:31:00
981	0	去新能源汽车行业，远离夕阳	股友91TQLY	2019-01-06 12:48:00
1677	0	是谁在挖坑又埋了谁[想一下][想一下][想一下]？从2018年开始的长期投资人只	深圳股民92年入市	2019-01-06 13:55:00
2384	8	避险顾问：同算法推测反向的人言，涉嫌利益冲突	人民金融	2019-01-06 14:39:00
2184	26	投资家：防冷门诱惑.防利益冲突.防自欺欺人	人民金融	2019-01-06 15:01:00
1668	1	南通东柏文化发展合伙企业借壳重组002175东方网络加净资产5元转让还有溢价牛	风吹黄昏	2019-01-06 17:34:00
2393	2	买入500股中国石化做底仓。	漫步山山水水	2019-01-06 18:22:00
1873	1	中石化的市值居然不如贵州茅台，合理吗？盈利比茅台的营收还高，买入低估的中石化才是	cjaixzz	2019-01-06 19:33:00
1847	1	一条大船，一个大浪打过来，颠簸了两下，害怕沉船的人的人纷纷跳船了。。。。。。然而	股友qp9Ej3	2019-01-06 19:38:00
2022	1	不看好该股，石油期货跌的这么惨，油价影响比较大，但是你要到三元还是太难，感觉能到4.5就是很好的机会。	专注做T	2019-01-06 21:11:00
1865	0	白痴才认为到3元，3元每年分红派息利率百分之二十了，百分之九十五的股份在前十大股东手里，只要回购50亿就能让7元	周乐5678	2019-01-06 21:11:00
4895	0	真敢想，中石化到三元，指数不两千点一下嘛，你看看中石油月线，把低点做连线，做条长期上升趋势线，就一目了然了，两桶油比市场大多数股票要安全的多，打新的最佳配置	laqdlm6748	2019-01-06 21:19:00
1138	0	大口径海底长输原油管道检测在甬完成 打破该技术欧美垄断 浙江新闻 百家号01-0	米老鸭和唐老鼠	2019-01-06 21:31:00
2469	1	楼主你想多了，中石化在等真正的亏损消息出来，如出来那就是最后一跌，该股长线投资价值并不会因为一件偶然的事件而发生改变。	沁园春1988	2019-01-06 21:36:00
904	0	天机天算：美联储副主席 Be Data-Dependent	人民金融	2019-01-06 21:37:00
10267	1	重大利好！央行宣布降准 下周开始派发春季红包！	星Ye股市	2019-01-06 21:45:00
1649	1	还没跌完，空间到4.5元。	股友9u15612A70	2019-01-06 21:49:00
964	0	买了中石化什么都不怕，已上车	印花床单不够睡呀	2019-01-06 22:41:00
1454	9	天轨天算：美联储副主席 Be Data-Dependent	人民金融	2019-01-06 22:45:00
46279	29	联合石化两高管遭停职 中石化人士称或因越权过度投机	中国石化资讯	2019-01-07 00:40:00
2438	0	看到这提问我就发笑了。从中石化业绩预报，虽然表面预喜，但事件突发于12月底，估计损失并未计提。就算损失未计提，但事件已影响股价超跌。一个一两万亿市值的上市公司，...	九天的闲人	2019-01-07 00:55:00
829	0	2950点,可能是本轮反弹的高点!	蔡若男	2019-01-07 07:11:00
9480	0	[20190107铁骨财经早参]	铁财经	2019-01-07 07:41:00
833	0	和中石油比，差在哪里？	巴菲特割黄韭菜	2019-01-07 07:55:00
737	0	套期保值不应有大亏，应该启动调查是否利益输送具体对手盘？吃里扒外？	虎弟兄	2019-01-07 08:26:00
1751	1	石化三季暴涨56.13%，油价几天连续暴涨，机会难得	经股学	2019-01-07 09:08:00
647	0	不要脸，做石油期货亏损多少钱？也不敢说！	特发大牛鞭	2019-01-07 09:20:00
1325	1	2018中石化利润大概率是600亿左右，一次投机倒把的做法，石油期货巨亏，把全年	特发大牛鞭	2019-01-07 09:25:00
1393	4	量化工程师：公开研讨剥离联化，有利于股价止跌	人民金融	2019-01-07 09:30:00
963	2	涨起来[鼓掌][鼓掌][鼓掌][鼓掌][鼓掌]	山口岩	2019-01-07 09:33:00
3595	12	3.5见。别被假象骗了。	奇一哥	2019-01-07 09:41:00
664	0	现在做空工具太多！！但较高的门槛又把小微投资者挡在门外！！奉劝广大小微投资者擦亮	我A行稳致远	2019-01-07 09:47:00
660	0	触底反弹了	股友05xm687662	2019-01-07 09:48:00
1413	5	现在最大的空方就是机构，该查查是什么人在和国家作对，内贼不除，股市难好	股友8h1CJQ	2019-01-07 09:52:00
887	0	总利润800亿，扣掉期货亏损100亿，还有700亿利润。	股友Wo0owY	2019-01-07 09:57:00
945	0	量化工程师：中石化19年1月7日跌幅利满目标5.12	人民金融	2019-01-07 10:00:00
679	0	不跌倒三元别买	爱三国	2019-01-07 10:01:00
761	0	大盘2400点不见不散！越靠近春节资金面越紧张，2400点都不一定能守住，春节前最佳策略是持币观望或者轻仓参与，节前资金出逃，股价大跌很正常，中国石化这样的巨无...	大A小赢家	2019-01-07 10:07:00
6498	0	大盘2400点不见不散！越靠近春节资金面越紧张，2400点都不一定能守住，春节前最佳策略是持币观望或者轻仓参与，节前资金出逃，闪崩很正常，中国石化这样的巨无霸都...	大A小赢家	2019-01-07 10:09:00
4895	0	上炒期货下遭殃，谁按下了中石化的“核按钮”	粒场财经	2019-01-07 10:10:00
1059	1	量化工程师：算法数据及参数相同，算法结果相同	人民金融	2019-01-07 10:16:00
1023	0	没有听说会退市，但股票的不确定性比较高，至于跌到多少钱，目前的确猜不着。走一步看一步吧。现在大宗能源下跌严重，中石化都买错方向亏大本了，更不说煤炭股了。	品寒夏	2019-01-07 10:17:00
5088	0	中石化属资源股，其股价与国际油价相关性大。如世界经济衰退，油价暴跌，并长时间在低位运行，跌到3元下方也有可能。当油价与大盘企稳，那么股价就稳了，什么时间，谁知道...	伏虞老林	2019-01-07 10:21:00
2053	0	跌破三块钱是不可能的。任何股票都有投资价值。如果它跌破三块，早被人抢光了。而且他也不是垃圾公司。这支股票目前就已经企稳了。以后大盘走牛。可能他涨得也不多。	股友25706C356t	2019-01-07 10:21:00
4387	0	中国石化现在正处于弱势区底部整理，应该还会继续下跌，但是从图形可看前期最低价是4.15，应该在4.5左右能站稳。	搏杀君	2019-01-07 10:21:00
1	0	该股走势不好，均线系统呈向下发散的态势，套牢盘沉重。建议不要购买。极度弱势行情中，投资者可暂时观望。希望对您有帮助，谢谢！	趋势交易老余	2019-01-07 10:21:00
15103	8	中石化AH股上涨乏力 正评估联合石化套期保值业务损失影响	中国石油化工股份资讯	2019-01-07 10:21:00
664	0	这种烂公司还不倒闭？	石破天惊666	2019-01-07 10:33:00
2222	8	环保大湾区龙头东江环保启动年度生态压轴戏！ 雄安 北京副中心 长	财源满堂得雨晨	2019-01-07 10:37:00
943	0	现在还在卖的，你真没看清石油价格的走势。	走势为王	2019-01-07 10:38:00
2122	2	还能持有吗？要不要割肉先走一步？[好困惑][好困惑][好困惑][好困惑][好困惑	山口岩	2019-01-07 10:55:00
1156	1	下午是不是又要砸盘[滴汗][滴汗][滴汗][滴汗][滴汗][滴汗][滴汗]	山口岩	2019-01-07 11:17:00
751	0	看这走势，买期货的人比买股票的要多得多啊	食海泛舟	2019-01-07 11:20:00
815	0	中石化的狗庄砸盘压盘造成极坏影响,望金稳会彻查!	蔡若男	2019-01-07 11:32:00
1395	1	中国以后全是电动车	价值投资知易行难	2019-01-07 11:34:00
1350	3	量化工程师：上证综合指数19年高区目标2960上方	人民金融	2019-01-07 12:23:00
858	0	副面信息满天飞，机构在悄悄加仓！	踏着K线摘浪花	2019-01-07 12:26:00
3257	1	大盘2400点不见不散！越靠近春节资金面越紧张，2400点都不一定能守住，春节前最佳策略是持币观望或者轻仓参与，节前资金出逃，股价大跌很正常，中国石化这样的巨无...	大A小赢家	2019-01-07 12:38:00
1	0	大盘2400点不见不散！越靠近春节资金面越紧张，2400点都不一定能守住，春节前最佳策略是持币观望或者轻仓参与，节前资金出逃，闪崩很正常，中国石化这样的巨无霸都...	大A小赢家	2019-01-07 12:38:00
3365	0	野心勃勃的宝马，意气风发的长城。 HKSCC NOMINEES LIMITED	股农R伯伯	2019-01-07 12:51:00
811	0	中洲是不是当时的深长城。要是的话以现在的估值资产应该在千亿以上。南山每平方米10	股友zEvouv	2019-01-07 12:56:00
2045	2	中石化好坚挺啊！	风是看不见的风	2019-01-07 13:48:00
1646	1	他m的这几天先知先觉的大资金一直在吃进踌码，亏损肯定不会很离谱，不能等了今天5.	老唐cgkl	2019-01-07 14:04:00
1751	1	我朋友13多元买的吉电股份。涨到19多没卖。跌到8元多再??仓。亏损严重。现在二元	股友zEvouv	2019-01-07 14:11:00
1972	2	不受指数影响，春节前回到6元左右，此地一定黄金坑	stone哥哥	2019-01-07 14:15:00
1761	3	我这几千股也压不住，更拉不起来。到5.5就卖！	慢进快出的高手	2019-01-07 14:17:00
5467	5	这段时间，有几个人总是说跌到3元。这些是什么人呢？中石化目前净资产接近6元，减少	老友记223	2019-01-07 14:32:00
2976	10	涨价了，涨价了，绿水青山涨价了。 绿水青山，就是金山银山。苹果涨价了，蔬菜涨价了	如兰梦中香	2019-01-07 14:33:00
2889	3	这周会到5.5	万卫国1	2019-01-07 14:44:00
1247	0	是谁挖坑[想一下][想一下][想一下]？从2018年开始的长期投资，希望每年也包	深圳股民92年入市	2019-01-07 15:04:00
6734	2	这些港航企业乱收费 涉及中石油、中石化等所属码头	东方财富资讯君	2019-01-07 15:26:00
5872	2	中国石化日供气1.3亿方 保障冬季用气需求	中国石化资讯	2019-01-07 15:52:00
10380	4	中国石化董事长会见中粮集团董事长	中国石化资讯	2019-01-07 16:04:00
847	0	？	常胜将军SW	2019-01-07 16:06:00
1092	0	请问中宏保险是中国石化旗下的吗？	常胜将军SW	2019-01-07 16:07:00
1423	0	中国石化01月07日资金揭秘	股友1p617F3976	2019-01-07 16:15:00
1188	0	避险顾问：中石化若学好中粮的保值，业绩将速升	人民金融	2019-01-07 16:40:00
1299	0	极大似然估计：人民币兑美元19年9月前6.666	人民金融	2019-01-07 18:03:00
1035	0	放量上涨缺口难补，一旦风吹草动，继续下跌	youbintvb	2019-01-07 18:25:00
2590	1	今天真有意思，花旗发布下调中石化沽售，后，汇证立马发布一个中石化维持买入评级	专业ST捡漏户	2019-01-07 18:33:00
1035	0	事情大，赔钱多，淡化处理？为什么出结果这么难？	爱山乐水ABC	2019-01-07 19:18:00
1103	0	资金持续回流，明日补缺，趋势使然~唱空也挡不住反弹[胜利]	cjaixzz	2019-01-07 19:24:00
1436	1	原油1902今暴涨4.28@4.8共六个交易日暴涨15%	经股学	2019-01-07 19:58:00
2286	3	各位，明天该涨停了。中国石化，永不磨灭的赚钱机器！	浪99	2019-01-07 21:12:00
944	0	交易出现失误/反应过度？	琴屿骠櫈	2019-01-07 21:37:00
1474	2	美元指数18年9月12日后128天内低区目标92.8	人民金融	2019-01-07 21:54:00
2651	6	中石化还没有到唱多的时候。	金牌侍卫	2019-01-07 22:06:00
1986	2	美油涨超3.5%，逼近50美元/桶连涨六日，刷新三周以来新高	经股学	2019-01-07 23:57:00
874	0	300159，新研股份，军工板块，超跌反弹，股权转让，关注一下。	仓佑嘉對	2019-01-08 06:42:00
1289	0	高盛和中石化一战，人家兵不血刃，就把十多亿美金卷入囊肿，如果加上从美国进口的石油	股友9Te6181295	2019-01-08 07:29:00
21377	1	从中国石化到新华保险，股市黑天鹅为何在蓝筹股身上频现？	郭施亮财经评论	2019-01-08 07:37:00
1113	0	中国石化01月07日获沪股通减仓380.61万股	股友y31920576Y	2019-01-08 08:01:00
1213	1	开盘5.2最高5.3	万卫国1	2019-01-08 09:12:00
2270	4	中国石化，6.31的本，舍我期谁？	山海中间	2019-01-08 09:41:00
1188	3	请问各位小朋友 K线颜色怎么更改 跪求 急急	张婷诱惑	2019-01-08 09:44:00
779	0	主力进场	股友Lo9G44	2019-01-08 09:47:00
1008	1	冲啊！痛打空狗了。	慢进快出的高手	2019-01-08 10:01:00
2956	3	据可靠消息，联合石化损失1.5亿美金	股友010Kq26738	2019-01-08 10:12:00
1283	2	再涨些，再涨些[大笑][大笑][大笑][大笑][大笑]	山口岩	2019-01-08 10:13:00
786	0	卖了就涨，亏了	小游玩股	2019-01-08 10:19:00
730	0	好歹涨到价格比H股高吧	心剑兰花	2019-01-08 10:21:00
1502	3	拜拜！！！！！[大笑][大笑][大笑][大笑]缺口补完，我先撤一步[牛][牛][	山口岩	2019-01-08 10:25:00
799	0	遭遇空头狙击，今天要跌一点点	米老鸭和唐老鼠	2019-01-08 10:26:00
1301	1	缺口是补了 慢慢消化长阴了 不急	尼加拉掛	2019-01-08 11:09:00
981	0	上方压力大，主力会慢慢磨等消息落地，补完缺口明天要向下回调了。减点仓吧！	老唐cgkl	2019-01-08 11:26:00
1020	0	大伙好！卖报卖报合法的报纸《书中圣报纸》冲动的银行职员，10元一份愿者进贴	财大气粗的无忌	2019-01-08 11:37:00
820	0	大伙好！系统问题冲动的银行职员报未发出现免费，主做树却骂他妈妈：爸是哈的，找了你	财大气粗的无忌	2019-01-08 12:00:00
10965	26	一个惊人的消息，有专家认为现在就是中国股市的底部，千万不要空仓，一但空仓就再也补	飘渺32333	2019-01-08 12:53:00
1528	1	这是咋了，要连续涨一周的节奏[为什么]	心剑兰花	2019-01-08 13:21:00
1319	2	好样的！	山口岩	2019-01-08 13:22:00
724	0	八成	paul100083	2019-01-08 13:29:00
1035	0	5.05买的赚了4个点，先走一步[加油]	股友1p560g5293	2019-01-08 13:37:00
713	0	调整调整调整	骏马N	2019-01-08 13:38:00
970	0	特高压出来到电力股吉电股份。破净股涨30％后再说破净股吉电股份再涨3个涨停后再来	股友zEvouv	2019-01-08 13:42:00
19590	84	抛！机构连拉股价，用人性贪婪，割韭菜！[卖出][减仓][减仓] 数万亿的股权质押	板块轮番上涨	2019-01-08 14:17:00
889	0	调整下调的可能性至少占80%以上	骏马N	2019-01-08 14:30:00
1483	1	撤大单，等会再加上，散户就给顶到最前面了！好熟悉的配方！	清新而迈	2019-01-08 14:31:00
1826	1	明天可以出货了，小高潮已经到了	万卫国1	2019-01-08 14:42:00
1415	0	什么时候分红	王氏仙医	2019-01-08 15:19:00
7471	3	中石化2018年的利润哪里来的？是中石油让出来的，结果是那玩意不争气国内赚的钱大	傻批傻言	2019-01-08 15:33:00
1592	0	中国石化01月08日资金揭秘	股友1p617F3976	2019-01-08 16:15:00
2817	4	亏损多少,怎还不公告,它妈的!	蔡若男	2019-01-08 16:20:00
1333	0	贝莱德19年股=品质优.现金牛.业绩增.报表净	人民金融	2019-01-08 17:06:00
1807	2	质疑上交所：去年11月大火的“回购实施办法”要等到何时才能正式出台？	一路畅通	2019-01-08 17:41:00
2173	2	中国股市需要正能量,打压中石化打压价值投资绝对是负能量!	蔡若男	2019-01-08 17:46:00
2618	3	12天又5个小时过去了，居然查不清期货亏损额？	一路畅通	2019-01-08 17:48:00
1106	0	大伙好！谢谢新闻频道的姐姐，幸苦了	财大气粗的无忌	2019-01-08 19:33:00
1007	0	儿卖爷田不心疼	逛会街	2019-01-08 19:45:00
1816	1	我想持有中石化的人比较纠结，一方面车子加油不想原油涨，另一方面想股价涨又想原油涨	骑犇观马	2019-01-08 21:09:00
2130	4	敬告还有钱的广大散户朋友,现价要大胆坚决买入中石化!	蔡若男	2019-01-08 21:51:00
1886	5	贝莱德2019优股特征：现金丰.成长中.报表净	人民金融	2019-01-08 21:52:00
1214	0	我现在的成本是6元,很多股友想等我割肉,那是不可能的!	蔡若男	2019-01-08 21:54:00
960	0	算不清亏多少应停牌	与世无争的耶	2019-01-08 21:56:00
2483	0	美标普指数18年12月24后45天内高区目标2580上方	人民金融	2019-01-08 23:10:00
1835	6	原油大涨了，应该期货亏的不多了，所以不好算出来	万卫国1	2019-01-09 07:04:00
1412	1	中国石化01月08日获沪股通资金净买入1396.87万元，持股量增加267.65万股	股友y31920576Y	2019-01-09 08:01:00
1787	5	反抽完毕，开跌重来！	扬州之明月	2019-01-09 08:01:00
1352	2	美原油连续走了8根阳线了	wygwdd	2019-01-09 08:32:00
1233	0	看来没机会买入了，直接涨停的节奏[怒]	东方九九哥	2019-01-09 09:13:00
1868	4	期货暴仓了为什么这股票还涨啊？	骏马N	2019-01-09 09:28:00
2683	9	大盘昨天强势调整，调整之后继续反弹，如果周kd能金查而角度45度之上的话，就会有	大宇宙	2019-01-09 09:29:00
682	0	完全不给别人补仓的机会，快跌啊啊啊啊	东方九九哥	2019-01-09 09:34:00
1274	1	我本4.96元成功抄底一直拿着	晴空万里843	2019-01-09 09:37:00
594	0	买加油买好股拿好了	晴空万里843	2019-01-09 09:39:00
10872	0	继中石化之后，又一家公司玩期货爆雷！	粒场财经	2019-01-09 09:43:00
694	0	至少5个点	n14092943987e1a4	2019-01-09 09:46:00
4437	0	生意社：1月8日国内苯酚市场窄幅下行	生意社	2019-01-09 09:47:00
1170	2	[哭][哭][哭][哭][哭][哭][哭][哭][哭]	山口岩	2019-01-09 09:51:00
1517	2	大牛股拿好了满仓干了	晴空万里843	2019-01-09 09:53:00
692	0	可以，稳稳的收个红包	一个没钱的散户	2019-01-09 10:00:00
2321	5	3000手短线中石化全部出清 出货均价5.315元/股 赚近5%，太太平平过春节	持仓六分之三	2019-01-09 10:00:00
764	0	现在的股票太坏了，业绩暴增故意弄点消息砸盘把人吓走	东方九九哥	2019-01-09 10:01:00
1636	3	最高多少了？	股友VVwzL2	2019-01-09 10:02:00
1299	1	看来是很难跌下来了，一跌立马都跟抢钱一样买[哭][哭]	东方九九哥	2019-01-09 10:12:00
819	0	就这样看它涨好无聊啊，就希望它快点到5.7回本变红，绿色看着难看	食海泛舟	2019-01-09 10:22:00
751	0	不捉死就不会死。	股友icMvPP	2019-01-09 10:23:00
1203	1	谢谢，哈哈哈！	牛人看市	2019-01-09 10:26:00
1295	1	妈蛋，一割肉就涨！！！！强烈要求垃圾高管绳之以法！	股友NOMrIB	2019-01-09 10:37:00
867	0	开砸啦，女末的看来准备回5.0了	食海泛舟	2019-01-09 11:10:00
665	0	拉高出货，再见	骏马N	2019-01-09 11:18:00
2834	3	亏了160000银子出局！	股友NOMrIB	2019-01-09 11:39:00
1041	0	早都看出来中石化借机洗盘	船舶背后有鬼	2019-01-09 12:07:00
1678	2	中国牛市的起步，从今年年底开始	飘渺32333	2019-01-09 12:17:00
972	0	恭喜人民金融低位做空亏损一大截	wygwdd	2019-01-09 12:54:00
1215	0	回复甲乙木11 ： 您的观点，可理解为少数人赚钱	人民金融	2019-01-09 12:58:00
1769	2	大单压盘吸货真是中石化的招牌啊	东方九九哥	2019-01-09 13:31:00
815	0	涨涨涨涨涨涨，要大涨不要小涨	纳福长寿	2019-01-09 13:49:00
2209	2	主力一会撤单，一会加单，有什么用？血亏的基本不会卖，盈利的都快跑完了[哭]	股友I2a8152005	2019-01-09 13:49:00
1858	6	两点半准时开始下跌	食海泛舟	2019-01-09 14:19:00
790	0	不要走回头路啊！	纳福长寿	2019-01-09 14:48:00
3971	5	中石化挽回2.4亿美元损失	充愣的水晶球	2019-01-09 19:25:00
1645	3	量化工程师：资产负债率低于50% = 财务稳健达标	人民金融	2019-01-09 19:28:00
998	0	在国际期货交易中，中国石化就像个顽童	股友eifdcq	2019-01-09 20:00:00
1679	2	量化工程师：股价不贵达标，动态市盈率PE低于50	人民金融	2019-01-09 20:08:00
4368	10	中石明天涨停[胜利]	鼠你最红	2019-01-09 20:47:00
1438	1	被坑那么多钱，居然不跌！	乍得的太阳	2019-01-09 21:10:00
2927	5	明天高点应该超过5.5，可惜我是空仓[微笑]	股友565v0c7566	2019-01-09 21:43:00
1012	0	原油价格，涨了	年年高雅地苗若兰	2019-01-09 21:45:00
2008	4	看图	骑犇观马	2019-01-09 21:48:00
1505	4	避险顾问：长线达标后，换挡相对短线，降低风险	人民金融	2019-01-09 21:49:00
1072	0	联合石化的事什么进展，咋也没个公告？	随波逐流之神龙	2019-01-09 23:17:00
1128	0	不知道哪个二逼，前段时间唱空这只票，还说跌倒3块给老子滚出来	大A中赢家	2019-01-09 23:33:00
1314	0	真会玩，人家期货忽悠买涨，然后一路下跌，等跌不动了继续来一句油价太高，应该能更低	st常山北明富了二股东	2019-01-10 01:05:00
1117	0	中联化的一群饭桶在42多的时侯不会做多期货吗？	平安是福运气旺	2019-01-10 01:15:00
1080	0	终于快涨了5个点了、可以安心睡觉了	jxwnpmh	2019-01-10 03:06:00
1974	2	中石化自从出了期货巨亏后，一直利好不断，Why？	AA股历险记	2019-01-10 06:30:00
1536	1	中国石化01月09日获沪股通加仓83.96万股	股友y31920576Y	2019-01-10 08:01:00
1941	3	今天原油期货在暴跌	骏马N	2019-01-10 09:32:00
837	0	甲乙木11 影响力注册时长 4.4年 今天 09:06 东方财富Android版	纳福长寿	2019-01-10 09:41:00
1541	3	今天中石化必然高开高走[赞][赞]	纳福长寿	2019-01-10 09:42:00
1082	2	垃圾	金牛SB	2019-01-10 09:56:00
736	0	油价周五又要开始上调了，股价爹的和白菜一样	茄子大人	2019-01-10 09:59:00
701	0	高开高走，必须的！[赞][赞]	纳福长寿	2019-01-10 10:00:00
835	0	昨天特高压汉缆清仓。进电力股：吉电股份。严重超跌，破净股，	股友zEvouv	2019-01-10 10:02:00
899	0	还好5块的时候买了，不出个黑天鹅，什么时候才见得到这种价[大笑]	股友qp9Ej3	2019-01-10 10:07:00
5127	0	中国石化集团董事长：抓好产运销储各环节工作 保障油气市场稳定供应	中国石化资讯	2019-01-10 10:26:00
704	0	电力股吉电股份严重超跌。距离净资产有40％涨幅	股友zEvouv	2019-01-10 10:30:00
3824	0	中国石化川气东送管道累计输气逾800亿立方米	东方财富资讯君	2019-01-10 10:33:00
1323	2	中石化不高走，必愧对祖国愧对股民	纳福长寿	2019-01-10 10:34:00
858	0	国内有原油为什么不买，听信高盛的，是不是有不可告人的秘密，严惩不待	股友8h1CJQ	2019-01-10 10:34:00
845	0	你他吗的就蜗牛漫步浪费时间又能怎么样呢，你要敢跌就分批加仓，就算你再跌1元分红过	金玉积玉的丁春秋	2019-01-10 10:35:00
5669	1	中国石化董事长：抓好产运销储各环节工作 保障油气市场稳定供应	东方财富资讯君	2019-01-10 10:38:00
2711	10	应该反弹，必须反弹，正在反弹，还会反弹	原油是黑色金子	2019-01-10 10:54:00
844	0	吉电股份距净资产有40%上涨空间	股友zEvouv	2019-01-10 11:04:00
873	0	最坏的后果就是多支付点融资利息又能怎么样呢，你早晚会涨起来。	金玉积玉的丁春秋	2019-01-10 11:05:00
864	0	应该返回上涨	纳福长寿	2019-01-10 11:07:00
3515	21	市场需要四大举措	股友827892Q5N6	2019-01-10 11:08:00
949	0	期货亏损多少还不公告,中石化,你不觉得很无耻吗!	蔡若男	2019-01-10 11:31:00
2467	5	中石化2019年1月9日后2天K线跌幅达标价5.30	人民金融	2019-01-10 11:35:00
1237	0	金融兵：我们的未来在希望的田野上	人民金融	2019-01-10 11:48:00
1728	2	下午我买回一点，做个t得了，说不定明天来个涨停呢[想一下][想一下][想	山口岩	2019-01-10 12:48:00
7350	2	2018年中国发明专利授权量前三名企业：华为、中国石化、欧珀移动	东方财富资讯君	2019-01-10 13:08:00
2224	6	回踩洗盘，把不坚定的散户洗掉，再往上冲，哈哈	股友Lo9G44	2019-01-10 13:36:00
1554	2	真垃圾，美油大涨你绿油油	股友q977c07395	2019-01-10 13:36:00
1919	5	继续加注，放长线了[牛]	股友701691P7X7	2019-01-10 14:00:00
2700	4	农历过年前：中石化还会下探一次5.12~5.16元/股	不见涨停不拉弦	2019-01-10 14:05:00
2466	5	今天算啥情况	分红我最爱	2019-01-10 14:09:00
4372	13	5.30元进场了，相信这是春节前最低价	o山清水秀o	2019-01-10 14:19:00
1273	0	中国石化01月10日资金揭秘	股友1p617F3976	2019-01-10 16:15:00
2151	4	中国股市的机构和上市公司都十分无耻,善庄缺失!	蔡若男	2019-01-10 16:26:00
1952	1	不公告期货亏损情况,我不敢拉哇!	蔡若男	2019-01-10 16:27:00
2068	1	外资,如果你在中国股市只买中石化,你一定能割大把大把的韭菜!	蔡若男	2019-01-10 16:45:00
1033	0	热烈庆祝庄家炒券商股失败,这是不树立价值投资必然的结果!	蔡若男	2019-01-10 16:49:00
951	1	中国石化黑天鹅事件，目前还没有公告，到底损失多少。我当天就割肉，换股了。到其他股已经，赚回来了。不知道，这个雷，何时会暴？小心为妙。	保罗学炒股	2019-01-10 16:50:00
1070	0	明日低开低走，鉴定完毕	进2861XX	2019-01-10 20:44:00
1844	6	继续看图	骑犇观马	2019-01-10 21:04:00
1750	2	呼吁外资散户建立统一战线买入中石化,让狗庄彻底出局中石化!	蔡若男	2019-01-10 22:04:00
1585	2	要么是大股东,要么是公募基金,就是它们才有大量的筹码低位做空!	蔡若男	2019-01-10 22:07:00
914	0	公募基金,中国股市最大的毒瘤!	蔡若男	2019-01-10 22:08:00
1060	0	打压价值投资,做空中石化的狗庄不得好尸!	蔡若男	2019-01-10 22:19:00
866	0	社保养老金也不是什么好鸟,全靠公募基金输送低位筹码!	蔡若男	2019-01-11 06:24:00
1687	4	只有善庄坐庄中石化才能共赢,只有善庄才配做庄中石化!	蔡若男	2019-01-11 06:26:00
1170	1	美股又连涨5天,谁说人家走熊的!	蔡若男	2019-01-11 06:46:00
757	0	赔了多少钱？还没结果么？算帐很难么？	爱山乐水ABC	2019-01-11 07:35:00
2056	2	奉劝小蔡同志，注意初心！	一路畅通	2019-01-11 07:35:00
11031	1	南华期货：中石化事件进一步凸显大宗商品定价权的重要性	券商中国	2019-01-11 07:50:00
1123	0	中国石化01月10日获沪股通资金净买入2813.07万元，持股量增加531.56万股	股友y31920576Y	2019-01-11 08:01:00
1035	0	前几天因为原油下跌而大跌，如今原油大涨了，为什么还是半死不活的？	不超跌不牛股	2019-01-11 08:08:00
1022	0	广大散户被坑，原因是中国石化未及时公告联合石化出事内容，具有不可推卸的责任！	股友qJP3oV5056	2019-01-11 08:27:00
1097	0	期货亏损多少还不公告,中石化,你不觉得很无耻吗	股友qJP3oV5056	2019-01-11 08:28:00
1019	0	6.09\5.30股价与港股持平	股友630E821H72	2019-01-11 08:33:00
1414	3	模式识别：长180天K线吸筹形态达标股	人民金融	2019-01-11 08:45:00
1241	1	坚持不碰问题股票	江北残刀	2019-01-11 09:40:00
860	0	又是1分钱玩一天！全世界原油都在涨，唯独石化不涨，烂票子，走了	GDKen	2019-01-11 10:15:00
930	0	亏损一个亿，	金牛SB	2019-01-11 10:20:00
770	0	真垃圾，一分钱我看你玩多久？	金牛SB	2019-01-11 10:25:00
723	0	1分钱能撸一天的垃圾票子	GDKen	2019-01-11 10:43:00
1513	2	吸够了，拉起来[大笑][大笑][大笑][大笑][大笑][大笑][大笑]	山口岩	2019-01-11 11:02:00
859	0	布油破60，你还不涨？	股市是最好的修行	2019-01-11 11:25:00
919	0	H股那边，港资做空两桶油，很调皮！	偏爱大金融	2019-01-11 11:28:00
5066	0	生意社：本周国内苯酚市场弱势运行（1.7-1.11）	生意社	2019-01-11 11:39:00
1117	1	大伙好！卖报卖报合法的报纸《书中圣报纸》银行职员的私生活，10元一份愿者进贴	财大气粗的无忌	2019-01-11 12:11:00
1082	0	2018年12月27日中国石化	股友qJP3oV5056	2019-01-11 12:16:00
1677	2	赶紧上车，马上拉升	山口岩	2019-01-11 13:12:00
992	0	销售有限公司上市也没信了，利空打压没吸够	股友fhMUwF	2019-01-11 13:50:00
1213	0	量化工程师：人民币升值有利于油气进口降成本	人民金融	2019-01-11 14:58:00
1078	0	做为一个垄断企业的大哥，为什么股价总是停滞不前？？中石化的庄家怎么如此懦弱无能？	纳福长寿	2019-01-11 15:38:00
1711	7	全球减员增效，贝莱德加速转型算法交易服务	人民金融	2019-01-11 16:00:00
2321	3	又一周了,期货亏损多少该公告了吧,难道真的不把持有中石化的股民当回事!	蔡若男	2019-01-11 16:05:00
1293	0	量化工程师：人民币大幅升值，利于进口油降成本	人民金融	2019-01-11 16:15:00
1335	0	中国石化01月11日资金揭秘	股友1p617F3976	2019-01-11 16:16:00
1197	0	中石化你什么时候变得如此软弱无耻,连公告亏损多少的勇气都没有!	蔡若男	2019-01-11 16:37:00
1287	0	金融兵：我们的未来在希望的田野上	人民金融	2019-01-11 16:55:00
1188	0	金稳会,你有义务且必须彻查中石化事件!	蔡若男	2019-01-11 17:02:00
1744	9	避险顾问：转型算法交易服务，高效避险利益冲突	人民金融	2019-01-11 17:12:00
3751	6	你们错怪中石化的主力了	小小菜鸟caibied	2019-01-11 17:14:00
1389	0	这么多人都是干啥吃的，统计个亏损，有那么难么，十天快过去了。一帮垃圾。	价值投资等于成功	2019-01-11 19:06:00
3877	8	回购实施细则终于出台！	一路畅通	2019-01-11 19:40:00
17067	27	我来说说中国石化“回购细则”出台后的走势！	一路畅通	2019-01-11 20:22:00
4425	1	瑞银和瑞信对中石化的两种态度！	一路畅通	2019-01-11 20:43:00
20850	38	中国石化回购全部散落在外流通股只需300亿元！	一路畅通	2019-01-11 21:16:00
1941	0	希望大国企中国石化拿出顺应民意的回购方案！	一路畅通	2019-01-11 21:23:00
1467	0	绝对控股大股东忽悠股民	股友A十B	2019-01-11 23:19:00
1888	0	中国石化01月11日获沪股通加仓831.37万股	股友y31920576Y	2019-01-12 08:01:00
1891	0	避险顾问：央行理应持续优化主权财富的前瞻避险	人民金融	2019-01-12 09:58:00
1983	5	避险顾问：央行理应持续优化主权财富的双向避险	人民金融	2019-01-12 10:03:00
36062	44	中石化值得长期持有吗？还有更好的投资标的吗？	zg8866	2019-01-12 10:20:00
10489	0	生意社：本周PX市场行情走势暂稳（1.7-1.11）	生意社	2019-01-12 10:54:00
1345	0	l垃圾废材股份	股友NOMrIB	2019-01-12 11:40:00
4340	2	中石化的股权结构及大跌的交易量杂谈	wygwdd	2019-01-12 15:10:00
1342	0	大伙好！报童祝大伙周末快乐	财大气粗的无忌	2019-01-12 15:36:00
1495	0	避险顾问；反对买本国股时赞成买外国股，涉嫌利益冲突	人民金融	2019-01-12 16:34:00
1497	0	涉嫌利益冲突；反对买本国股票时赞成买外国股票	人民金融	2019-01-12 16:47:00
1931	0	1月3日至今券商对中石化的预测及评级	wygwdd	2019-01-12 17:08:00
2547	5	央行反对买本国股时赞成买外国股，涉嫌利益冲突	人民金融	2019-01-12 19:26:00
2845	0	300112 万讯自控一、家底总股本：2.86亿；流通A股：1.74亿每股公积金：2017年，1.16元每股未分配利润：2017年，0.67元家底...	飘香醉无痕	2019-01-13 02:09:00
784	0	楼主这股已经在我的自选股里!前两天两根有上影线下影线的中续小阴线站稳,日线突破30天线,MACD的DIF就要破0轴,大涨就要开始!	笑傲股海陈情令	2019-01-13 04:25:00
1827	0	楼主！对改革开放40年来，国家层面的宏观经济，产业结构都有一个全面剖析。以你的认识，以及未来前景预判，我相信你选的股票，会有很好的表现。祝你旗开得胜[献花][献...	股友X6155O0657	2019-01-13 08:26:00
2457	2	兄弟，你洋洋洒洒地长篇大论好像是领导在作报告，赏金也很可观，但我不会为了要你的赏金而拍马屁的，大家看清了，我来这里是跟某些人的目的是不一样的。但是你所谓的业绩增...	欢乐趣雪睛云淡	2019-01-13 08:52:00
2900	0	涨停真的那么重要吗？涨停并不代表什么！正因为有涨停制度才造成了散户特别喜欢那个涨停，就算是涨9个点了也要为了涨停而追进去，其实最最重要是公司的发展与涨不停的股票...	塔哥看盘hcw8383	2019-01-13 09:06:00
4213	0	看了楼主的分析 ，深受启发 ，学习了 。楼主分析的如此透彻全面 ，一定是一个细心专注的人 。未来必有厚报 。在此 ，祝愿楼主的股票 ，在新的一年里 ，竹子开花节...	股票朱	2019-01-13 09:35:00
1808	2	怎么回事，，，，天天下雨？？？？	金玉积玉的丁春秋	2019-01-13 09:54:00
4769	1	一只股票散户越多它是涨不上去的，主力也不会拉升的。因为该看好的人都买进去了，主力要是拉高以后卖给谁？所以不要这种一厢情愿的，有什么想法。你买股票应该用主力的角度...	真股侠	2019-01-13 12:56:00
20495	2	看财报.学价值投资-中国石化	林秋平谈价值投资	2019-01-13 15:06:00
1402	0	大盘不要错过，大牛的筑底阶段，逢低买入，逢低买是最是最佳决策	飘渺32333	2019-01-13 17:54:00
1546	0	1月14发业绩预告吗	老友记223	2019-01-13 20:30:00
1647	0	吉利是中石化第二？高盛又收割中企！ 吉利汽车官方回应称，所谓吉利高位接盘戴姆勒将	股友9Te6181295	2019-01-13 20:47:00
1378	0	坏消息是套牢盘还没割肉，好消息是主力还没出货，短期5.5顶天了，中期能到个5.8	股友c88502O969	2019-01-13 21:00:00
2327	2	下一轮牛市5大神预测	股友klnfga	2019-01-13 21:24:00
2510	7	恶庄想低吸中石化的贼心不死,但它唱空唱衰中石化必然是徒劳的!	蔡若男	2019-01-14 08:23:00
983	0	一次200股加仓，不提高成本下。石化离15万市值还远啊！	江山龙哥	2019-01-14 08:25:00
1642	1	中石化期货亏的钱是不是随着油价再次反弹又弥补回来了？	佛系炒股老年人	2019-01-14 08:59:00
2586	9	心路历程之十——避免迷失自我	顺势18	2019-01-14 09:15:00
1100	1	付不起的阿斗	股友753I8D7350	2019-01-14 10:29:00
1217	2	垃圾废材股份！	股友NOMrIB	2019-01-14 11:11:00
1217	0	在网上查了下有消息说中石化在与康普顿商榷收购事宜，是否真实？对中石化有什么意义?	逆先生	2019-01-14 11:12:00
815	0	跌吧，再次跌到5左右，再补些仓位。。。	股友Lo9G44	2019-01-14 11:24:00
2438	3	今晚出公告	山顶站岗放哨	2019-01-14 11:29:00
1361	1	看看港股，在看看你，恶心	义欢2099	2019-01-14 12:17:00
1953	2	买买买，打爆空头	心剑兰花	2019-01-14 13:09:00
20.8万	1	中国烟草孙公司IPO的秘密：电子烟疯涨挑战传统烟草	阿尔法工场	2019-01-14 13:31:00
2352	4	5.40卖，5.29接回，哈哈	Q火星人Q	2019-01-14 14:05:00
1182	0	果然上周石化和石油天天发利好消息，这周刚开始就往下走了。	股友E3geIB	2019-01-14 14:10:00
4049	16	有不有6元以上成本滴……这何时才能解套哎	心剑兰花	2019-01-14 14:23:00
983	0	国内的机构比国外的差万倍，真的是阿斗，乌龟王八蛋，一点担当都没有，一有点风吹草动	股友8h1CJQ	2019-01-14 14:48:00
1429	0	中国石化资本是从2018年7月18号正式挂牌成立，初步的注册资本是100个亿，我	未解的谜	2019-01-14 16:02:00
1196	0	中国石化01月14日资金揭秘	股友1p617F3976	2019-01-14 16:15:00
5638	0	生意社：1月14日国内丙酮市场僵持运行	生意社	2019-01-14 16:34:00
5375	0	生意社：1月14日国内苯酚市场震荡运行	生意社	2019-01-14 16:34:00
2966	5	今天下午5.30元再度加仓中石化.	蔡若男	2019-01-14 17:04:00
1905	2	油价又涨，涨了0.08，加满一箱油，多四块。	骑犇观马	2019-01-14 17:12:00
4622	34	3月的时候84万打算去买楼，朋友说楼要减价，不如买石化股票，就这样我进来了。我小	年年高雅地苗若兰	2019-01-14 17:26:00
1099	0	希望中国石化今年的涨幅达到40%就行！	ZG5188	2019-01-14 17:47:00
980	0	中石化，国家现需要你等把大盘拉涨一点，你不拉反跌，不太懂事…	股友31Ax336175	2019-01-14 18:38:00
985	0	成了问题股	股友zFRmXm	2019-01-14 18:42:00
1705	4	避险顾问：内需风险将持续小于外需，利好中石化	人民金融	2019-01-14 20:34:00
1537	4	套保：外需将弱于内需，卖外需弱股，买内需强股	人民金融	2019-01-14 20:44:00
819	0	我发起了一个投票，【#中国石化#投票明天涨跌】，快来参与投票吧~	重拳一记	2019-01-14 21:28:00
1452	1	极大似然估计：道指20181225后48天K线高区24000	人民金融	2019-01-14 22:55:00
2131	3	新人报道，中石化5.30买入5000这价能放吗？	股友9rdOog	2019-01-15 07:15:00
944	0	这斯给加油工工资做得非常高，至少6000_7000元，实际就3000元，有什么企	n502813214223268	2019-01-15 07:19:00
1049	0	中国石化01月14日获沪股通加仓12.46万股	股友y31920576Y	2019-01-15 08:01:00
1435	1	卖了，一手好牌让管理人员给打成这样，国内油价机制明显保护企业，股价还这样，唉这钱	小游玩股	2019-01-15 09:17:00
1345	2	看到信号弹了，听到集结号了。	席雪逐风	2019-01-15 09:21:00
675	0	关注000571连续跌停，你看看周线就知道了，没这么玩的！呵呵呵机会就是这么出来	股友9220p12g92	2019-01-15 09:26:00
1575	3	网上说销售公司要上市己批准了，就是哪天上市的事了	股友fhMUwF	2019-01-15 09:45:00
1366	1	今天要升到5.43左右	打板亏一生	2019-01-15 09:47:00
675	0	拉股市石化发新拉GDP	富貴險中求WWW	2019-01-15 09:48:00
1123	1	别装了，快下来	食海泛舟	2019-01-15 10:15:00
1023	1	中核资本全盘接受清华的企业同方股份	股友qhtf	2019-01-15 11:28:00
1631	0	石化油服如果合并中石油油服公司就好了，也利于页岩气技术的提升，能源对于我国的战略	深圳七哥	2019-01-15 11:41:00
727	0	涨不过大盘，有何颜面见妇老乡亲！	纳福长寿	2019-01-15 11:47:00
1067	1	中国平安都涨2.52%！中石化才涨多少！？	纳福长寿	2019-01-15 11:48:00
1149	1	看起来K线只是反弹。难度还有一跌？	山顶站岗放哨	2019-01-15 12:06:00
2022	2	中国石化的价格还比不上中国联通？？？怪事！	金银高雅de洪七公	2019-01-15 13:03:00
1458	0	价值投资的熊熊大火已在股民心中燃起,狗庄压盘中石化必将以失败而告终!	蔡若男	2019-01-15 14:05:00
1036	1	中石化庄被砖砸死了	股友A十B	2019-01-15 14:12:00
1562	1	敬告广大散户朋友,今天大胆坚决买入中石化!	蔡若男	2019-01-15 14:20:00
907	0	今天尾盘必然抢筹中石化!	蔡若男	2019-01-15 14:26:00
1407	1	年底5.8左右	天天有喜666	2019-01-15 14:43:00
2729	6	中石化的狗庄无耻天下第一!	蔡若男	2019-01-15 14:45:00
762	0	死股	股友Hn0cCO	2019-01-15 14:46:00
1881	4	极大似然估计：沪指19年一季度高区目标2626	人民金融	2019-01-15 14:50:00
3007	7	还不公告期货亏损情况,真是无耻到了极点!	蔡若男	2019-01-15 15:04:00
2375	0	中国石化01月15日资金揭秘	股友1p617F3976	2019-01-15 16:15:00
1046	0	不公告期货亏损情况,我不敢拉哇!操它大爷!	蔡若男	2019-01-15 17:39:00
12494	0	饿了么致力变革不急上市；农夫山泉终止10年的上市辅导；中石化销售公司获准在港上市 | IPO日报	格隆汇新股	2019-01-15 18:42:00
2453	3	我发现绝大多数持有中石化的股民都很淡定等分红,好事啊!	蔡若男	2019-01-15 18:52:00
5318	4	中石化旗下中石化销售公司已获国务院批准2019年在香港上市.	蔡若男	2019-01-15 18:58:00
2017	4	00386已经到了12月27号价格	常行饶益随顺众生	2019-01-15 19:00:00
1095	0	中石化,明天看我的!	蔡若男	2019-01-15 19:02:00
1028	0	狗庄,周三多搞点压单哈,哼哼!	蔡若男	2019-01-15 20:20:00
1612	1	只要今晚美油争气,明天我扫货中石化!	蔡若男	2019-01-15 20:26:00
2212	4	周三,5.88元,不见不散!	蔡若男	2019-01-15 20:31:00
3481	9	周三,5.78元以下的货,我要我要我全要!	蔡若男	2019-01-15 21:30:00
10737	15	中国一汽与中国石化签署战略合作框架协议	中国石化资讯	2019-01-15 22:05:00
3011	6	5.8元买中国石化，能买到多少股，有多少人愿意交出筹码，，，卖了以后你的钱去干嘛	年年高雅地苗若兰	2019-01-16 01:00:00
1155	1	热点: 低价股要革命，“三破股”闹翻身	游资狮虎	2019-01-16 07:37:00
1460	0	中国石化01月15日获沪股通加仓1279.49万股	股友y31920576Y	2019-01-16 08:01:00
850	0	期权亏损调查结果永远出不来了，是吗？	股友yvPG5h	2019-01-16 08:14:00
870	0	今天一定冲过20日均线！一定一定一定[赞][赞][赞]	纳福长寿	2019-01-16 09:28:00
5717	0	生意社：1月15日苯酚市场涨跌观点	生意社	2019-01-16 10:04:00
1356	7	量化工程师：市值伟大是全球伟大企业的量化标志	人民金融	2019-01-16 10:17:00
818	0	炒油亏了不是事，金蝉脱壳是不是	亲能补拙	2019-01-16 10:23:00
1260	2	打爆融卷做空的啊……	心剑兰花	2019-01-16 10:55:00
1951	8	涨到5.39然后下午回落	食海泛舟	2019-01-16 11:11:00
858	0	冲过20日均线！冲过冲过冲过冲过冲过冲过！！！！！	纳福长寿	2019-01-16 11:33:00
3342	11	不管从营业收入，还是净利润，中石化明显高于中石油，为了国内能源自给，提升页岩气技	深圳七哥	2019-01-16 11:40:00
1261	0	证券化造就市值伟大的企业，良性提升行业集中度	人民金融	2019-01-16 11:43:00
2974	7	亏了那么多钱居然还涨？	乍得的太阳	2019-01-16 12:02:00
2498	7	各位中石化的老铁，三安光电，今天跌停了，会不会第二个中石化？可以关注哦，机会是跌	赚小前	2019-01-16 12:07:00
2064	7	好长时间了。一直被套住了，没有什么波动，真是失望。	股友2Dd2867257	2019-01-16 13:10:00
970	0	半个月了!怎么还没有公布期货盈亏...	中益恒	2019-01-16 13:13:00
1377	2	大伙好！卖报卖报合法的报纸《书中圣报纸》喂喂对信的理解，10元一报份愿者进贴	财大气粗的无忌	2019-01-16 13:49:00
1631	2	证券化造就市值伟大的企业，良性提升行业免疫力	人民金融	2019-01-16 14:01:00
2815	7	539卖出有事先撤了	海阔天高游逍遥	2019-01-16 14:03:00
1019	0	冲过20日均线！冲冲冲冲冲冲冲！冲过呀！一定一定一定[赞][赞][赞][赞][赞	纳福长寿	2019-01-16 14:18:00
909	0	难了！	我心费	2019-01-16 14:37:00
3287	7	卖了的，明天后悔去吧[大笑]	心剑兰花	2019-01-16 14:58:00
1000	0	还未冲过！明天得努力！加把劲啊！	纳福长寿	2019-01-16 15:03:00
2119	3	再涨0.1元就解套了，再也不买石化了他吗的！！！！！！！！！！！！！！	金玉积玉的丁春秋	2019-01-16 15:10:00
1545	0	中国石化01月16日资金揭秘	股友1p617F3976	2019-01-16 16:16:00
2376	3	股民朋友们,大胆买入中石化吧,5.76元以下买入的都会发财!	蔡若男	2019-01-16 16:39:00
1129	0	又一天过去了,期货亏损公告还不出来,中石化的暧昧令人愤怒!	蔡若男	2019-01-16 16:43:00
1514	1	能救大盘于水火的非中石化不可,散户们跟我一起发动攻击吧!	蔡若男	2019-01-16 16:52:00
1283	0	看着中石油的股价,再看看中石化的股价,真是国际证券市场的笑话!	蔡若男	2019-01-16 19:17:00
1531	2	我们代表中国股市新势力,提倡价值投资,讲求共赢!	蔡若男	2019-01-16 19:49:00
1219	0	看今晚这个原油价格，个人对明天的中石化a股不太看好	易尔忆	2019-01-16 20:42:00
1273	0	康美药业 康得新 三安光电 上海莱士 我你吗 这是在干嘛呢 对了 还有个st长油	股友8008y822d5	2019-01-16 21:13:00
1134	0	高盛大涨九个点，历史最高，四季业绩超预期，中石化四季度期货大亏，有关联吗?	股无常势人无常康	2019-01-17 07:08:00
1304	0	中国石化01月16日获沪股通加仓663.83万股	股友y31920576Y	2019-01-17 08:01:00
652	0	今天一定会冲过20日均线并站稳！大家努力，冲啊！冲冲冲冲冲冲冲过冲过冲过冲过冲过	纳福长寿	2019-01-17 09:17:00
1219	2	又要高开低走！目测5.3要破	鎔鋌涨沃	2019-01-17 09:24:00
1081	1	高开高走，财神爷抱抱！	纳福长寿	2019-01-17 09:37:00
1296	2	我一直加中石化的油	玉尤行者	2019-01-17 10:11:00
636	0	股市什么时候停呢？	传奇龙卷风	2019-01-17 10:45:00
1701	2	个人感觉，按照今天情况来看，应该是做5.35与5.41之间来回跑了，收盘时候因为	易尔忆	2019-01-17 11:02:00
1157	2	涨起来，涨起来[鼓掌]	基民00J68n	2019-01-17 11:14:00
1152	1	主力减持，又不把价格拉下去，这是什么意思	任明双	2019-01-17 11:19:00
671	0	涨涨涨	纳福长寿	2019-01-17 11:24:00
862	0	中国平安又涨了，中石化怎么不涨？？	纳福长寿	2019-01-17 11:29:00
2151	3	1月31日前必须年终业绩预告的，就继续赖皮十天吧。	老友记223	2019-01-17 11:44:00
2149	3	石化的问题无须过度担心	老眼不花	2019-01-17 12:00:00
2802	1	个人感觉11点15分钟后连续拉升几分，但看下面买单的量很容易看出现在是庄家强行拉	易尔忆	2019-01-17 12:17:00
1334	1	损失还没评估出来？国企效率真慢啊！我等着加仓啊！股息率特么的这么高	schumi008	2019-01-17 12:31:00
880	0	必须冲过20日线！走一波上涨	纳福长寿	2019-01-17 12:52:00
811	0	继续上涨涨涨	纳福长寿	2019-01-17 13:32:00
1261	2	主力如果不让冲破20日均线，带领大家来一波20日均线上涨行情，我会天天骂主力！	纳福长寿	2019-01-17 13:35:00
833	0	没有量啊	股友Lo9G44	2019-01-17 13:42:00
2445	4	说了不信……都怕跌，自己把筹码丢了。石化今年是主升……每个价位丢了筹码，都不一定	心剑兰花	2019-01-17 13:50:00
2433	0	st油服估计危险了。负债太高。	船舶背后有鬼	2019-01-17 13:59:00
889	0	无量拉升，有鬼。	VultureX	2019-01-17 13:59:00
953	0	不要急，等着尾盘拉升，坐指数的轿！	账户已注销	2019-01-17 14:06:00
1410	1	行情不好时，就持有石化大盘，等拉升指数赚钱！	账户已注销	2019-01-17 14:07:00
2068	5	我不知道其他城市发展怎么样。西安百业凋零。只有央企还可以。其他公司很多都是勉强维	船舶背后有鬼	2019-01-17 14:08:00
1771	2	1200多手不停的卖，干嘛呢	小小菜鸟caibied	2019-01-17 14:09:00
1271	1	2.30开始拉，打爆融卷做空狗头[鼓掌]	心剑兰花	2019-01-17 14:14:00
1105	0	今晚wti和布伦特大涨。只要限制住中国石油进口立刻石油暴涨。	船舶背后有鬼	2019-01-17 15:00:00
1386	0	2019-01-16外资买入股票量第5名:中国石化	空间数据港	2019-01-17 15:21:00
1428	0	中国石化01月17日资金揭秘	股友1p617F3976	2019-01-17 16:16:00
1427	0	大趋势看，中石化在此重新出发，应该可以创新高了。估计破10	老友记223	2019-01-17 18:54:00
12240	4	恒通股份拟携手中石化等投建龙口LNG接收站	恒通股份资讯	2019-01-17 19:01:00
2628	4	中国石化我拿了4年了，收益不错，这个价，拿多久都值得。	股友KmpZG7	2019-01-17 21:55:00
1056	0	还有多少人在市场？还有多少人愿意进入这个市场？	股友YdL1AD	2019-01-17 22:01:00
2101	2	卖了，联合石化亏钱了，大家能理解，可是这么多天了，亏多少就是不说，一直掖着藏着，	小游玩股	2019-01-17 23:15:00
1140	1	要想成名，创投必须搞！否则不成名！	股友YdL1AD	2019-01-17 23:33:00
951	0	新股猛发，不跌才怪，空	股友27e710T058	2019-01-18 07:46:00
1603	1	大戏上演，哈哈	俺只猜暴跌惨惨惨	2019-01-18 07:59:00
1911	1	中国石化01月17日获沪股通加仓1178.19万股	股友y31920576Y	2019-01-18 08:01:00
1509	1	2019-01-17外资买入股票量第3名:中国石化	空间数据港	2019-01-18 09:25:00
1270	1	你在20曰均线下方几个月了，早该穿越20日均线了！留点志气给大家看看吧！	纳福长寿	2019-01-18 09:38:00
1486	1	做中国石化这样的好股票，实在不能高抛低吸，因为很有可能被甩出去，我做了很多次这样	泉城老阿婆	2019-01-18 09:56:00
2833	8	5.41都卖了，[微笑][微笑][微笑]	年年高雅地苗若兰	2019-01-18 10:15:00
892	0	我来看看中国石化，现在什么心情。爆仓就拉，	好多可以啦	2019-01-18 10:17:00
2451	3	中国石化600028超值长线持股做股东分红[爱心]。	深圳股民92年入市	2019-01-18 10:51:00
819	0	静观其变轻仓过年	不误正道	2019-01-18 10:53:00
1197	1	大伙好！卖报卖报合法的报纸《书中圣报纸》攀高的护士鸣鸣，10元一份愿者进贴	财大气粗的无忌	2019-01-18 11:28:00
4377	0	生意社：本周国内苯酚市场横盘整理（1.14-1.18）	生意社	2019-01-18 11:45:00
5260	8	中石化胆敢迟迟不公告期货亏损情况,令人怀疑是金稳会在背后操控!	蔡若男	2019-01-18 11:58:00
3132	4	请问10万元，中国石化的股票成本价5.41一年下来股息加分红大概多少钱？我新手，	股友LEgOOd	2019-01-18 14:28:00
818	0	换入600199	二姨太xz	2019-01-18 14:29:00
1540	2	猜猜，收盘价站稳5.40	纳福长寿	2019-01-18 14:39:00
1819	2	哇塞，谁9000多手，5.41	心剑兰花	2019-01-18 14:44:00
1285	0	12月27日，原油期货大涨10%,中国石化大跌7%	股友qJP3oV5056	2019-01-18 15:08:00
2297	7	盼望下周天天上涨，走上一波行情！	纳福长寿	2019-01-18 15:23:00
5710	0	生意社：本周PX市场行情走势上涨（1.14-1.18）	生意社	2019-01-18 16:05:00
1226	0	中国石化01月18日资金揭秘	股友1p617F3976	2019-01-18 16:16:00
1165	0	如果不是半路里杀出来个“巨亏”，这波原油上涨都带着获利了 到处都是坑呀	白菜甲	2019-01-18 18:46:00
902	0	下周.2638点势在必得!	蔡若男	2019-01-18 19:36:00
2492	5	下周,5.1元以下的抄底盘,建议60日线5.73元附近止盈!	蔡若男	2019-01-18 19:47:00
2196	3	量化工程师：道指20190116后224天K线高区26000	人民金融	2019-01-18 19:52:00
1347	1	撤了，心痛，大盘今天涨这么多，你居然还当王八，一动不动！！	任明双	2019-01-18 19:59:00
2878	3	预测下周结束前会公告期货亏损情况,为今天5.4元卖出中石化的股民默哀!	蔡若男	2019-01-18 20:01:00
1672	1	从各方面资料分析,10亿美元是期货亏损的封顶数字!	蔡若男	2019-01-18 20:31:00
1127	0	下周千万不要站错队,各路资金正在卖出绩差虚高股买入绩优蓝筹股!	蔡若男	2019-01-18 21:01:00
1764	3	燕雀安知鸿鹄之志	人民金融	2019-01-18 21:09:00
4089	6	我的股票中石化成本是负数，其它严重亏损	股友053u2e6076	2019-01-18 22:19:00
1595	8	量化工程师：双向互保：卖跌黄金，买升原油	人民金融	2019-01-18 22:41:00
1591	7	美盘1902金价2018年12月31日后16天低区1272	人民金融	2019-01-18 22:47:00
1828	9	国防科技大学公开课：模式识别	人民金融	2019-01-18 23:03:00
1067	0	4	亲能补拙	2019-01-18 23:07:00
1836	1	此时不要急着抄中石化，短期kD丁指标过高，等调整下来才买也不迟，大把机会。	n233794269947030	2019-01-18 23:25:00
1881	0	欧美股市和原油都加速突破反弹，周一压不住了！不知道多少要追高的[胜利]	cjaixzz	2019-01-18 23:45:00
1329	0	是金子总会发光的，但是长期不发光的肯定不是金子！	fdhfghlpopn	2019-01-19 02:25:00
1335	0	股市开始走牛	股友1M7529F261	2019-01-19 03:45:00
1532	0	油价会再涨。事实会证明：两人是功臣！	wmy1333571	2019-01-19 06:53:00
2400	1	中国石化01月18日获沪股通加仓1999.44万股	股友y31920576Y	2019-01-19 08:01:00
24021	17	中石化下属企业操作期货巨亏 国资委将强化风险管控	中国石化资讯	2019-01-19 09:10:00
2294	5	绩优超跌丶转型主动丶分红慷慨	原油是黑色金子	2019-01-20 06:15:00
3333	9	十万炼油工人辛苦几个月，不够两个老鼠屎坏了一锅汤	股友NOMrIB	2019-01-20 08:52:00
1856	3	增量央币：聚焦提质增效，良性预期才有指望	人民金融	2019-01-20 11:38:00
1795	1	大家都在等公告。呵呵。	老友记223	2019-01-20 12:14:00
10190	21	中石化就象一个成功人士，偶然失财	wygwdd	2019-01-20 12:19:00
3589	20	月儿弯弯向天笑，牛郎织女眉握手。因为有缘来相逢，金猪之年福悠悠。 德国军事工业的	如兰梦中香	2019-01-20 14:18:00
1945	6	防冷.防腐.防骗	人民金融	2019-01-20 15:52:00
2638	4	石化再跌一块可进	天_力	2019-01-20 16:14:00
1265	0	选自东方财富网原油K线图	wygwdd	2019-01-20 16:49:00
1873	3	十万炼油工人辛苦几个月，不够两个老鼠屎坏了一锅油，建议尽快开展灭鼠行动！	股友NOMrIB	2019-01-20 17:34:00
1156	0	减免印花税，还要T 0给股市加点油吧	小鱼1970	2019-01-20 17:43:00
1226	0	公告，公告什么时候出来啊	年年高雅地苗若兰	2019-01-20 19:19:00
1687	2	哟呵 闪坌	俺只猜暴跌惨惨惨	2019-01-20 20:55:00
1161	0	周五原油升3%，石化明天应该有所表现	老友记223	2019-01-20 22:39:00
1178	0	如果指数要上涨，金融地产基建高速中小创喝酒吃药要靠边了，未来稀缺资源和科技才是主	jxm顶级大师	2019-01-20 22:48:00
1058	0	关注年季月线的宝塔线指标	jxm顶级大师	2019-01-20 22:53:00
1901	4	坚决要求公布联合石化具体亏损金额！！！	股友qJP3oV5056	2019-01-21 08:42:00
1893	3	600028石化今次亏损买入价难得机遇！[爱心]	深圳股民92年入市	2019-01-21 09:25:00
997	0	这价格谁在操控，每天就几分钱	任明双	2019-01-21 10:19:00
1739	4	卖了回调再进	股友9153C72R02	2019-01-21 10:22:00
3711	18	囧，T了59900股出去，是不是错了……	心剑兰花	2019-01-21 11:23:00
2319	21	防冷.防患.防骗	人民金融	2019-01-21 11:39:00
2787	6	金子总会发光的，我坚信中国石化能回到7元这价位，不信？等着瞧。	不站在危墙下	2019-01-21 13:13:00
2898	6	中国石化600028股票借今年亏损，卖的没买入精，今时才能遇到这么底长期投资价值	深圳股民92年入市	2019-01-21 13:28:00
859	0	5.50 杠上了。	骏马N	2019-01-21 13:35:00
5236	3	对中石化今天5.5的价位个人观点，仅供讨论。 感觉现在拉到5.5有些高了，中石化	易尔忆	2019-01-21 13:48:00
823	0	买入	股友高胜	2019-01-21 13:57:00
991	0	迈入	股友高胜	2019-01-21 13:58:00
2636	9	年前5.5左右横盘，不要想它涨，也不要想它跌了	食海泛舟	2019-01-21 14:17:00
1264	0	中国石化01月21日资金揭秘	股友1p617F3976	2019-01-21 16:16:00
3920	5	财务报表马上出，等着大跌。中石油利润大增，中石化利润大减[大笑]	股市是最好的修行	2019-01-21 16:55:00
2367	1	可以肯定的说，中国石化接下来会根据上次杜撰的石油期货巨亏的利空消息，再发布一个超	股友KmpZG7	2019-01-21 18:27:00
2824	24	加强市场心理分析，善于引导预期，善于引导群众	人民金融	2019-01-21 19:10:00
1085	0	同期等值双向互保模式：卖跌黄金，买升原油	人民金融	2019-01-21 21:03:00
881	0	年前能再长0.1元解套不玩了。	金玉积玉的丁春秋	2019-01-21 21:05:00
1176	1	不公告期货亏损情况,只不过是庄家还没考虑好公布利好还是利空,水太深太黑暗!	蔡若男	2019-01-21 21:23:00
910	0	这一波行情的高点大约在2950点附近,不到2850点根本停步下来!	蔡若男	2019-01-21 21:44:00
1319	1	中石化事件使股民深刻认识到中国股市的黑暗,影响极坏!	蔡若男	2019-01-21 21:54:00
2387	5	周二中石化应会冲击60线5.72元,建议5.1元以下的抄底盘止盈.	蔡若男	2019-01-21 21:58:00
924	0	预计中石化冲到60日线,期货亏损情况也会适时而出!	蔡若男	2019-01-21 22:07:00
1253	1	春节前大胆买入中石化,博不到节后开门红,拿分红也不怕!	蔡若男	2019-01-21 22:24:00
1003	3	节前2850点,节后冲高2950点,股民们抓住机会吧!	蔡若男	2019-01-21 22:42:00
1308	1	今天的股民水平都很高,足以让制造中石化事件的人颤抖!	蔡若男	2019-01-21 22:53:00
1476	4	历史上,不按我思路走的庄家都输得很惨,哈哈哈!	蔡若男	2019-01-21 23:07:00
1308	2	60日均线5.72元附近,抄底盘不得不防!	蔡若男	2019-01-21 23:11:00
917	0	过年了，现金为王，感谢主力，今天解套了，今天出了三分之一仓位，其他股也减仓了，明	骑犇观马	2019-01-21 23:12:00
1501	5	贝莱德芬克开悟反思：公司赚钱是为了什么？	人民金融	2019-01-21 23:20:00
1494	5	桥水达里奥开悟反思：怎么才能知道做对了？	人民金融	2019-01-21 23:20:00
1624	10	西蒙斯开悟反思：什么数据能实现赢率一致？	人民金融	2019-01-21 23:21:00
882	0	看看到年前有机会涨到大跌前多5·8不？我看行	赚小前	2019-01-21 23:42:00
22961	38	中国石化相关负责人：联合石化巨亏问题仍在调查	中国石化资讯	2019-01-22 06:05:00
2283	10	低价股闹革命，“回购股”要翻身	股友173r2163o0	2019-01-22 06:08:00
850	0	好票，。。增长幅度不大，稳步上升，目标7块。受大盘有波动。	被道路愚弄的旅客	2019-01-22 06:47:00
1574	2	中国石化重返6元以上是必然的，这也符合国家政策，股票高于净资产，如果长时间低于净	年年高雅地苗若兰	2019-01-22 07:31:00
1059	0	中国石化01月21日获沪股通加仓958.77万股	股友y31920576Y	2019-01-22 08:01:00
779	0	联合石化巨亏现在是找理由和谁来承担责任的时候，还在找，大家耐心等一等。	crs196335	2019-01-22 08:41:00
684	0	H股好牛啊！	二根金	2019-01-22 09:06:00
830	0	2019-01-21外资买入股票量第4名:中国石化	空间数据港	2019-01-22 09:06:00
40407	34	中国石化解释：为什么国际油价下跌 而我国的油价却上涨？	东方财富资讯君	2019-01-22 09:06:00
781	0	中国石化那么赚钱，为何还负债8000亿元？	wr121213	2019-01-22 09:24:00
788	0	联合石化巨亏了多少？为何还不说？	wr121213	2019-01-22 09:28:00
917	0	中国石化好国企600028卖出去的没有买入持股长线思维精明[爱心]。	深圳股民92年入市	2019-01-22 09:33:00
1016	1	30日线是要压一段时间的，我不太懂看这个，大家认为呢？请哥姐们说说	纳福长寿	2019-01-22 09:50:00
724	0	过两天发工资了，希望庄家能拉回5.0[鼓掌]	食海泛舟	2019-01-22 10:09:00
2246	4	中国石化600028股票今亏损是难得的机会入货时期，卖的没买入精，机不可失时不再	深圳股民92年入市	2019-01-22 10:10:00
1702	2	持股约15年股票就回本，股票是白送的超值长持投资中国石化600028股票，今亏损	深圳股民92年入市	2019-01-22 10:18:00
3311	1	持股约15年股票每年股息就回本，股票是白送的超值长持投资中国石化600028股票	深圳股民92年入市	2019-01-22 10:25:00
3806	0	生意社：1月22日国内丙酮市场窄幅上行	生意社	2019-01-22 10:34:00
1054	2	毫无底气，无为而治，和H股主动而消极地亦步亦趋，变成了人家的影子和傀儡！	偏爱大金融	2019-01-22 10:36:00
1231	1	这次回调5个点，又是抢筹机会。先别出哈报告，富得流油的票，各路资金正在抢注中，配	良子不识赌	2019-01-22 10:37:00
3986	10	卖了中石化，原因很简单，主要利润来源油价，原油价格高利润好，价格低，利润低，可是	小游玩股	2019-01-22 10:39:00
1348	2	！！！！！！！一融资就跌见鬼了！！！	金玉积玉的丁春秋	2019-01-22 10:47:00
860	0	这里不只是不要脸，只能说是吃人不吐骨头	股友KmpZG7	2019-01-22 10:54:00
1400	1	今天砸盘的万手哥真的猛	SObeRLy2	2019-01-22 10:55:00
940	0	看这架势要连跌好几天咯[滴汗]	食海泛舟	2019-01-22 10:59:00
992	0	现在融资贷款玩股票的越来越少，余额理财的越来越多，所以根本不怕庄家恶意做空	食海泛舟	2019-01-22 11:13:00
1488	1	庄家讲估值炒股我不敢炒作担心当韭菜，我个人闲钱讲投资企业讲分红利稳定股息持股约1	深圳股民92年入市	2019-01-22 11:14:00
999	0	这几天发现房价又开始涨了，看来新投放资金没有进入股市	老眼不花	2019-01-22 11:54:00
1276	0	避险顾问：联化从石化剥离，利益冲突隐患将消除	人民金融	2019-01-22 11:57:00
1658	1	不公告期货亏损情况,却发个仍在调查的鬼信息,我操它大爷!	蔡若男	2019-01-22 12:44:00
2317	7	今天5.4元再度加仓中石化.	蔡若男	2019-01-22 13:09:00
1521	1	我在5.35半仓等着接盘，不知道主力给不给机会	SObeRLy2	2019-01-22 13:12:00
3109	11	中石化2019年1月21日后4天内跌幅达标价5.38	人民金融	2019-01-22 13:15:00
6678	3	中国石化目前最大在建炼化一体化项目全面安装设备	中国石化资讯	2019-01-22 13:34:00
3269	10	可怜的我5.45买了点[哭]	究极真韭菜	2019-01-22 14:34:00
1509	1	联化亏的钱能买下大部分的流通股了，要是用亏的这些钱回购股份还不涨上天了，赶紧出回	cjaixzz	2019-01-22 14:36:00
1957	6	好彩我昨天减三分之一仓[滴汗]	纳福长寿	2019-01-22 14:49:00
10448	1	审计之战：内资所百单不敌外资一单	梧桐课堂	2019-01-22 15:18:00
2002	7	投资之理：始终低买高卖得利 = 始?终?低?高?利?	人民金融	2019-01-22 15:42:00
1796	2	庄家讲估值炒股我不敢炒作担心当韭菜，我个人闲钱讲投资企业讲分红利稳定股息持股约1	深圳股民92年入市	2019-01-22 16:03:00
1336	0	中国石化01月22日资金揭秘	股友1p617F3976	2019-01-22 16:16:00
10616	13	中石化解释：为何国际油价下跌 中国油价却上涨？	东方财富资讯君	2019-01-22 16:21:00
2485	5	反弹高点回调，正常！	俺只猜暴跌惨惨惨	2019-01-22 17:16:00
1764	16	东买西买炒垃圾股不靠谱！	深圳股民92年入市	2019-01-22 18:54:00
7781	17	投资就这么简单不用常常东买西炒，如果能在银行代款利息在7厘上下，用作投资买入中国	深圳股民92年入市	2019-01-22 20:45:00
1786	3	中石化2019年1月21日后8天内低区目标价5.30	人民金融	2019-01-22 21:27:00
1143	0	施罗德人民币5.33元增持港股中石化2351万股。跟不跟。	山顶站岗放哨	2019-01-22 21:37:00
1264	0	大盘反弹到了老子之前说的2630点左右的压力位，也就是现在的周布林中鬼，周均线下	大宇宙	2019-01-22 22:05:00
1587	0	避险顾问：仅贵州茅台就被冻结了三千多亿流动性	人民金融	2019-01-22 22:09:00
1538	0	避险顾问：股市的缩水相当于被冻结的货币流动性	人民金融	2019-01-22 22:15:00
1779	4	避险顾问：系统性通缩同股市百万亿级缩水正相关	人民金融	2019-01-22 22:37:00
10509	3	避险顾问：仅中国石化就被冻结了五千多亿流动性	人民金融	2019-01-22 22:58:00
1436	0	美道指2019年1月16日后8天K线低区目标23800	人民金融	2019-01-22 23:10:00
1145	0	破产吧！中石化！	股友LP5OCa	2019-01-22 23:30:00
2055	7	外公外婆显灵。	股友6V6898896M	2019-01-23 07:11:00
1782	4	今天中石化怎么走。。说说	年年高雅地苗若兰	2019-01-23 07:47:00
1820	1	中国石化01月22日获沪股通资金净买入6580.23万元，持股量增加1215.33万股	股友y31920576Y	2019-01-23 08:01:00
7066	50	这几届华宝油气的“观众”，牛叉！	皮一下我开心	2019-01-23 08:55:00
1488	1	避险顾问：沪股30.4%获利市值，约28.09万亿	人民金融	2019-01-23 09:01:00
1473	2	避险顾问：沪股30.4%获利市值，不足30万亿	人民金融	2019-01-23 09:26:00
915	0	买的这么多老压盘干什么啊	天天有喜666	2019-01-23 09:40:00
2402	6	如果原油涨到150美元1桶以上	契丹大单于	2019-01-23 09:40:00
1225	0	5.37来自万手哥的警告	SObeRLy2	2019-01-23 09:43:00
2524	7	危险品处理类环保股发飙 国务院发文启动无废城市建设 固废处理迎万亿级市场	财源满堂得雨晨	2019-01-23 09:51:00
6909	5	中国石化戴厚良会见美国康菲石油董事长	中国石化资讯	2019-01-23 10:22:00
1192	0	中石化亏的一塌糊涂还护盘！	不忘做T	2019-01-23 10:29:00
1184	0	2019-01-22外资买入股票量第1名:中国石化	空间数据港	2019-01-23 10:58:00
1821	1	买入持有中国石化。	漫步山山水水	2019-01-23 12:45:00
1866	4	运气好的话，可以在5.3买到	勿忘心安WWXA	2019-01-23 13:15:00
988	0	春节前后利空会比利多多多多	不忘做T	2019-01-23 13:25:00
980	0	我又在5.35等着了	SObeRLy2	2019-01-23 13:36:00
1676	1	春节前全面放开股指期货！	不忘做T	2019-01-23 14:11:00
3715	10	注意:清空其它一切股票,买入中石化的时间到了!	蔡若男	2019-01-23 14:32:00
1459	0	炒作垃圾股讲故事的最后散户两手空空，网又搞破了，手又搞断了，还一直在流血，鱼 又	深圳股民92年入市	2019-01-23 14:34:00
2104	11	系统性通缩，同沪深股市百万亿级缩水正相关	人民金融	2019-01-23 14:39:00
2044	5	桥水主席达里奥 How Do I Know I'm Right ?	人民金融	2019-01-23 15:01:00
1336	0	明天又是黑色星期四，想来明天下午应该会有些资金外逃吧，这样的话个人观点是早上应该	易尔忆	2019-01-23 15:10:00
1457	0	中国石化01月23日资金揭秘	股友1p617F3976	2019-01-23 16:16:00
11509	2	2018全年利润预增50%以上，中国石化却说国内油价不贵	速读财经	2019-01-23 17:21:00
1688	1	5.50卖出，今天5.35买入，真便宜	Q火星人Q	2019-01-23 18:59:00
1355	0	先公告亏损总额,再公告亏损原因,难道股民的要求过分吗?	蔡若男	2019-01-23 20:34:00
1735	1	中石化事件凉了很多投资者的心,对中国股市造成极坏影响!	蔡若男	2019-01-23 20:56:00
4577	9	最新资料分析,中石化期货可能亏损十四亿美元.	蔡若男	2019-01-23 21:04:00
1135	0	再次把股价打到五元以下	印花床单不够睡呀	2019-01-23 21:19:00
5986	10	2016年开始介入中石化,不知不觉中快三年了,只获取了比银行利息高一点的回报!	蔡若男	2019-01-23 21:43:00
1646	1	贝莱德主席芬克2019年公开信摘录：企业宗旨	人民金融	2019-01-23 22:16:00
1034	0	垃圾石化，破产不远了	股友NOMrIB	2019-01-23 22:32:00
1631	1	垃圾废材公司！破产吧	股友NOMrIB	2019-01-23 22:33:00
1177	0	垃圾废材公司	股友NOMrIB	2019-01-23 22:37:00
1328	0	未来的穷光蛋好多奥，家庭观念强分不清是非看问题表浅，工作生活中狂妄自大自以为是的	金玉积玉的丁春秋	2019-01-23 22:46:00
1300	0	作为当事人的中石化居然没有跌到十二年新低，中石油却搞掉半个了	飝刕	2019-01-23 22:52:00
1726	1	中国石化01月23日获沪股通加仓1182.02万股	股友y31920576Y	2019-01-24 08:01:00
1093	0	海南橡胶拟打造文旅消费投资集团 “马术运动”列入经营范围 来源：中证网 K图 6	狼行千里吃肉0598	2019-01-24 08:13:00
909	0	习惯了黑色周四，下午跳水	账户已注销	2019-01-24 09:46:00
923	0	石化别跳舞了，直接跳水好啦，	良子不识赌	2019-01-24 10:09:00
995	0	去20日线等 必到	cjrqsrwmzd	2019-01-24 10:22:00
1830	1	量化工程师：模式识别，开源代码，获利比例	人民金融	2019-01-24 10:26:00
1390	0	获利比例：模式识别开源代码	人民金融	2019-01-24 10:53:00
4411	13	新庄家资金出来可低价买菲达环保!被错杀最高点下来1折多便宜筹码!未来翻几倍都可以	平安顺利健康第一	2019-01-24 11:27:00
4806	3	中国石化价值分析目标价4万亿市值 牛市7倍 目标价35元	股友697F301a36	2019-01-24 14:43:00
926	0	预测巨亏失误要不要负法律责任	股友A十B	2019-01-24 14:55:00
5881	2	中国石化信息化深化应用取得新进展	中国石化资讯	2019-01-24 14:58:00
1267	1	东莞控股业绩1.01，股价不过8块。	不忘做T	2019-01-24 15:17:00
899	0	变态公司	Cy011223	2019-01-24 16:11:00
1125	0	中国石化01月24日资金揭秘	股友1p617F3976	2019-01-24 16:16:00
1675	4	坚持节前冲击2850点,节后冲击2950点观点不变!	蔡若男	2019-01-24 16:25:00
3577	0	生意社：1月24日苯酚市场运行平稳	生意社	2019-01-24 17:02:00
1090	0	2019-01-23外资买入股票量第4名:中国石化	空间数据港	2019-01-24 17:11:00
1005	0	狗庄,你不动我不动,你动我先动!	蔡若男	2019-01-24 17:17:00
2602	0	生意社：1月24日国内丙酮市场平稳运行	生意社	2019-01-24 17:32:00
1190	0	港资根本就不怕利空。持续买入。	老友记223	2019-01-24 17:53:00
1298	0	最敏感的港资持续买入中石化意味着什么?	蔡若男	2019-01-24 18:28:00
1551	1	拉升其他股庄家没信心,拉升中石化庄家又不愿服输!	蔡若男	2019-01-24 18:32:00
1772	7	高信度实时量化通缩风险：证券市值获利比例	人民金融	2019-01-24 18:39:00
1247	0	可以大胆的说,空头在接下来的日子将十分难受!	蔡若男	2019-01-24 19:18:00
1642	5	Druckenmiller 最棒的经济学家肯定在股市圈	人民金融	2019-01-24 21:07:00
2988	3	每股收益0.8，股价应该是多少啊？	大漠风行2050	2019-01-24 21:29:00
1751	2	央票置换商业银行永续债：无限量无限期优化贷款	人民金融	2019-01-24 22:50:00
1304	0	港资持股中石化A创新高了。发现他们才是敢死队。还有5天。业绩预告。	老友记223	2019-01-24 22:59:00
22330	25	国家油气管网公司有望上半年面世：“三桶油”管输和销售分开 破垄断引入社会资本	东方财富资讯君	2019-01-25 00:30:00
2368	8	最新分析:买入70美元的看涨期权,相当于把采购成本锁定在70美元封顶.	蔡若男	2019-01-25 00:37:00
2468	3	中石化期货事件原来如此,是恶庄有意忽略套保强调亏损,通过媒体渲染妄图让股民低价卖	蔡若男	2019-01-25 00:56:00
1527	1	国家石油天然气管网公司被列入2019年的国家计划,有望今年面世.	蔡若男	2019-01-25 01:15:00
1226	0	周四买入中石化的股民有大肉吃了!	蔡若男	2019-01-25 01:21:00
1344	0	中国石化01月24日获沪股通资金净买入9819.60万元，持股量增加1815.52万股	股友y31920576Y	2019-01-25 08:01:00
1771	4	量化工程师：收盘下移两成，看主力获利不抛筹码	人民金融	2019-01-25 08:24:00
1097	1	看来今天有望破5.5了[微笑][微笑][微笑]	食海泛舟	2019-01-25 09:29:00
793	0	一看就是拉高出货	天天有喜666	2019-01-25 09:40:00
794	0	草涨上去了	STOCK88	2019-01-25 09:49:00
875	0	我：中国石化你已经很烂了。 中国石化：不，我还可以更烂 我：......	妖章廷	2019-01-25 10:12:00
816	0	坐看庄家拉高出货[微笑]	易尔忆	2019-01-25 10:14:00
1122	1	今天高位进场的短期之内要站岗啊	SObeRLy2	2019-01-25 10:27:00
765	0	把上次的大阴线补掉	股友05xm687662	2019-01-25 10:49:00
685	0	没有量	股友Lo9G44	2019-01-25 10:51:00
5187	1	中国石化：推动天然气业务有效快速发展	中国石化资讯	2019-01-25 11:11:00
6257	3	中石化天然气分公司：推动天然气业务有效快速发展	中国石化资讯	2019-01-25 11:13:00
1043	1	跌停，半半越多，死的越快。	股友27e710T058	2019-01-25 11:14:00
1078	4	指数都做假，难道长生做假错吗？	股友YdL1AD	2019-01-25 11:18:00
698	0	指数都做假，长生就不能做假？	股友YdL1AD	2019-01-25 11:23:00
1185	1	感谢中石化高管，让我有机会5元进场，感谢感谢	股友qp9Ej3	2019-01-25 11:31:00
757	0	别追高了小心尾盘回落不喜勿喷	股友9153C72R02	2019-01-25 12:39:00
1330	4	万手哥呢，麻烦快砸盘，我挂在5.49的十手被吃掉了，5.45挂着，麻烦帮我收了	食海泛舟	2019-01-25 13:36:00
635	0	每天涨三分	STOCK88	2019-01-25 14:05:00
651	0	跌成这个鸟样了	股友244OBV	2019-01-25 14:20:00
709	0	注意，生产氢燃料电池的江淮汽车被收购了！ 注意，生产氢燃料电池的江淮汽车被云内动	股友Zadkdb	2019-01-25 14:54:00
860	0	周一继续涨至5.55-5.48线	心剑兰花	2019-01-25 15:04:00
1696	1	中国石化确实是只好股票，虽然我是新手，但面对中国下跌超过10%……也能意识到机会	基民00J68n	2019-01-25 16:05:00
1087	0	中国石化01月25日资金揭秘	股友1p617F3976	2019-01-25 16:17:00
3638	0	生意社：本周国内苯酚市场横盘整理（1.21-1.25）	生意社	2019-01-25 16:30:00
36814	8	600028:中国石化2018年度业绩快报公告	中国石化资讯	2019-01-25 16:38:00
18957	4	600028:中国石化2018年生产经营业绩提示性公告	中国石化资讯	2019-01-25 16:38:00
2459	2	下周是石油双傻的	我是喜顺	2019-01-25 16:42:00
30669	27	600028:中国石化进展公告	中国石化资讯	2019-01-25 16:46:00
2304	3	46亿?算靴子落地吗还是开始?	股友0kNN0c	2019-01-25 16:49:00
2262	6	联合石化失误亏46，实际还节省成本64亿元。赞！	航海飞天	2019-01-25 17:00:00
832	0	段子	陳曉光15	2019-01-25 17:01:00
1158	0	如果不亏这48亿，中石化利润增长要达到30%左右。业绩增长30%的公司，很难找到	鐻瞓熘仩	2019-01-25 17:01:00
6883	3	中国石化公布联合石化事件真相：系部分套保业务交易策略失当所致	东方财富资讯君	2019-01-25 17:04:00
6433	3	中国石化预计2018年业绩同比增两成	东方财富资讯君	2019-01-25 17:04:00
1699	2	看到很多人在喊跌，我真的很欣慰，过两天就发工资了，希望各位大神把它压到5.3以下	食海泛舟	2019-01-25 17:08:00
1468	1	2018年末每股净资产5.925元，回购公告呢？	一路畅通	2019-01-25 17:09:00
2021	8	一个联合经营就亏46.5亿还会涨的神奇公司。	成长需三年	2019-01-25 17:16:00
23250	11	估算一下中国石化2018年的分红~~	一路畅通	2019-01-25 17:22:00
717	0	这俩败家子！	一片云83817	2019-01-25 17:24:00
2255	6	唉，第四季度，亏的得一百亿以上吧。。。。前三个季度600亿，全年624，，呵呵，	炒毛线股啊	2019-01-25 17:26:00
1744	2	一个企业利润能增加百分之二十几不错了，有几个企业能做到？四季度原油暴跌能这样还不	股友75293p5I10	2019-01-25 17:32:00
4978	2	中国石化：2018年联合石化经营亏损约人民币46.5亿元	中国石化资讯	2019-01-25 17:47:00
5885	3	中国石化2018年业绩增两成超600亿元同日公布联合石化套保核查情况	中国石化资讯	2019-01-25 17:54:00
7343	3	中国石化2018年净利润超600亿！全资子公司原油套保误判反亏了46亿	东方财富资讯君	2019-01-25 18:11:00
2714	5	中石化下周暴涨无悬念!	蔡若男	2019-01-25 18:12:00
5128	1	中国石化：2018年联合石化经营亏损约46.5亿元 要求全系统企业举一反三	中国石化资讯	2019-01-25 18:13:00
5912	5	中国石化2018年净利润增两成超600亿元	中国石化资讯	2019-01-25 18:14:00
1090	1	请问董秘: 怎么亏的?有严格按照套保制度执行吗？既然执行了怎么亏这么多?不出来仔	桎木山	2019-01-25 18:48:00
12097	11	巨亏46亿！中石化子公司“黑天鹅”真相来了：对油价判断失误 套保交易亏大了！	中国石化资讯	2019-01-25 18:53:00
1271	2	非常的烧脑啊。	骏马N	2019-01-25 18:56:00
5981	4	中国石化发布2018年业绩快报并公布联合石化套保核查情况	中国石化资讯	2019-01-25 19:10:00
4228	4	放心吧。0.515业绩，分红不会少的。2019年中期也应该乐观。目前5.47收市	老友记223	2019-01-25 19:17:00
1488	1	尾盘5.46买了1万股 周一是不是就翻车了？[哭]年底还能赚点买肉钱吗	宝哥358	2019-01-25 19:26:00
15556	14	果然两名领导玩亏了100多亿。报告玩的是文字游戏，先提实际亏损46亿，指的是全年	辛勤劳动得柯南	2019-01-25 19:26:00
7621	9	中石化公布“联合石化事件”调查结果 因策略失当致亏损46.5亿	中国石化资讯	2019-01-25 19:28:00
953	0	下周一这货要把大盘干成大阳线了！！！！	佛山四季路	2019-01-25 19:34:00
1451	1	这种报告居然发的出来，典型的忽悠式报告。这种重大舆情重大事件，公司应该单独发报告	9号本色	2019-01-25 19:39:00
1268	0	谁有联合石化2017年的财报数据，根据这个就大概知道亏了多少了，总亏损应该是去年	佛山四季路	2019-01-25 19:41:00
2797	8	三季报盈利599亿，年报盈利623亿，按以前的盈利额计算，2018年报按照一季度	易尔忆	2019-01-25 19:49:00
6309	7	亏了93亿，大约是14亿美元。本来年报盈利700多亿，现在只有620亿，如果维持	熊市五年后买股	2019-01-25 20:05:00
20196	8	中石化“黑天鹅”真相来了！联合石化去年亏损46.5亿 但给兄弟公司省了64亿！国际油价去年遭遇过山车	东方财富资讯君	2019-01-25 20:13:00
1246	4	百亿损失都不在话下对于其控股的子公司却是一毛不拔！	陪沵看烟火	2019-01-25 20:33:00
1365	1	经营不行，文字游戏玩的溜！与国际标杆油价相比，节省了64亿，如果与08年的国际油	股友R7vow6	2019-01-25 20:48:00
1426	1	18年一个季度赚200亿，结果四季度只多了25亿，可理解亏损175亿！我说的是约	股友502mp52882	2019-01-25 21:05:00
8722	7	中国石化2018年净利润同比增长两成至624亿元	中国石化资讯	2019-01-25 21:07:00
802	0	300080第二个方大炭素	wjx761021	2019-01-25 21:08:00
2065	2	本来都说亏100多亿，前三季度赚599亿，减去四季度100多亿亏损只剩500来亿	年年高雅地苗若兰	2019-01-25 21:08:00
1162	0	证券市值获利比例：高信度实时量化通缩风险	人民金融	2019-01-25 21:09:00
4573	3	中国石化这个节点，出业绩预告和送出亏损数目，就是要消除不利影响和消除迷茫，以便当	独行大V	2019-01-25 21:20:00
6369	8	比券商预估小多了！周一，涨！ 之前券商预估是:3000万-7000万通，每桶损失	梦回蓝桥1	2019-01-25 21:57:00
1333	2	亏损坏事变好事，倒逼中石化内部改革开启，包括中石化旗下上市公司重组大幕拉开加速。	独行大V	2019-01-25 22:07:00
1255	5	天鹅已去	你在慌什么	2019-01-25 22:16:00
1146	1	连挣的六十多亿也填进去，就是说亏100多亿，，， 17年四季度挣120多亿，18	一场恶梦开始	2019-01-25 22:20:00
2769	8	之前有人说亏几百亿的，现在结果出来了，是不是利好，应该要大涨一下吗？	基民00J68n	2019-01-25 22:31:00
4876	5	联合石化期货亏损低于预期，中石化年度业绩超预期，下周开始中石化价格将大幅上升	秦大教授	2019-01-25 22:36:00
875	0	[闭嘴]早就利空出尽了	炒股哎	2019-01-25 22:43:00
14861	17	现在说利空还是利多没用，因为中石化现在公布的是整年亏损，而不是第四季度亏损。46	易尔忆	2019-01-25 22:48:00
1195	1	那些空窗的下周开始咋办呢？	秦大教授	2019-01-25 22:59:00
1100	0	美股中石化今晚高开了，延续近期上涨趋势。	秦大教授	2019-01-25 23:24:00
1992	3	美股中石化SNP目前上涨1.83%，报81.26。	酒精考验	2019-01-25 23:51:00
817	0	美股中石化难道今晚就要提前收复失地84-85？	秦大教授	2019-01-25 23:56:00
1090	0	哦	股友YdL1AD	2019-01-26 01:01:00
11858	7	中国石化2018年业绩预增两成	中国石化资讯	2019-01-26 01:33:00
1147	0	中石化不涨,妄谈什么股市质量,真是好笑!	蔡若男	2019-01-26 01:59:00
1492	0	今年是要上9元	忠厚的空哥	2019-01-26 02:05:00
9875	9	中石化去年净利增22% 子公司套保亏46.5亿	中国石化资讯	2019-01-26 04:22:00
2222	6	下周红包更大	中線主力	2019-01-26 04:47:00
1077	0	只能说技不如人，中石化还要不断学习，有了教训看到差距，就是进步……变教训为长进，	独行大V	2019-01-26 04:52:00
4979	4	全年624亿元业绩，可是前三个季度623亿元业绩啊，9也就是说四季度没挣钱，或者	小游玩股	2019-01-26 07:07:00
1860	0	吃一堑长一智，完善机制，搞好生产，中石化这么好的稳定性国有企业盈利企业，每天盈利	金羊阿元	2019-01-26 07:44:00
937	0	会不会跌停板？	俺只猜暴跌惨惨惨	2019-01-26 07:48:00
1392	0	中国石化01月25日获沪股通加仓1391.25万股	股友y31920576Y	2019-01-26 08:01:00
36834	326	联合石化炒期货亏损了46.5亿元，靴子落地属利好，这也不算什么大事，人要向前看，	大海的水珠	2019-01-26 09:08:00
77188	1	中石化套保交易	券商中国	2019-01-26 09:18:00
938	0	东莞控股每股净利润1.0104元股价不到8元！	不忘做T	2019-01-26 09:30:00
6825	0	全球大公司动态(20190126)：中国石化旗下联合石化套保产生巨亏	全球企业动态	2019-01-26 09:47:00
1438	5	盘口:	股友V86Z981807	2019-01-26 09:50:00
1722	4	量化工程师：强弱股量化指标 WINNER 获利盘比例	人民金融	2019-01-26 10:04:00
12895	1	再被“狩猎”？中石化子公司套保巨亏46.5亿	全球财说	2019-01-26 10:14:00
17271	0	晚间公告（20190125）：中国石化2018年净利624亿元	奇门与股票	2019-01-26 10:19:00
4379	0	生意社：本周PX市场行情走势暂稳（1.21-1.25）	生意社	2019-01-26 10:32:00
1081	0	糟糕的是 幸运的是	股友8871q3P622	2019-01-26 10:50:00
2262	4	周一大跌可以建仓了	富有州鹤得云中鹤	2019-01-26 11:25:00
40713	41	中石化子公司套期保值业务失当 经营亏损46.5亿元	中国石化资讯	2019-01-26 11:47:00
3174	8	质疑中国石化公告为什么没有具体说明套保期货亏损额	散步鑫山	2019-01-26 12:00:00
1030	0	这次交易实际亏损110亿	一点灵光	2019-01-26 12:24:00
2149	3	君子不立危墙之下，问题股坚决不碰。	契丹大单于	2019-01-26 12:48:00
843	0	砖家厉害了。想低价进货？没门，接下来我们全力做多石油天然气战略资源	积小胜多	2019-01-26 13:03:00
3482	5	油企四季度都不挣钱！看空的，要小心了！	复利2018	2019-01-26 13:20:00
1739	7	书读的少，抢劫劫匪抢一百万不知怎么判，轻松亏个46个亿，呵呵，是46个回忆呀！	常行饶益随顺众生	2019-01-26 13:21:00
1423	2	拼命挣中国人的钱，赔给外国，真是好国企？	亲能补拙	2019-01-26 13:34:00
914	0	就亏这么点，17年底让大盘崩盘	觉醒de沈浪	2019-01-26 14:04:00
1143	0	还唱什么空？看看美股中石化昨晚上什么走势？之前低位不买哪还有便宜捡？	老唐cgkl	2019-01-26 14:20:00
1626	4	量化工程师：公平贸易，美国对华出口可选人民币	人民金融	2019-01-26 14:21:00
1331	0	心理顾问：主力建仓期的个股，大众关注度比较低	人民金融	2019-01-26 14:38:00
850	0	大伙好！报童祝大伙周末快乐	财大气粗的无忌	2019-01-26 15:31:00
1058	0	本来前三季度赚200亿，最后一个月亏了246亿。年度亏了46亿这也是一种可能。年	股友jB9bgF	2019-01-26 16:09:00
1030	0	说的是年度亏46亿？本来赚50亿的结果亏46亿。一去一来估计那次交易亏了有100	股友jB9bgF	2019-01-26 16:13:00
919	0	大伙好！报童想问一下，乌龟前辈[胜利]上次是不是说过给我们发常S约，但好消息太突	财大气粗的无忌	2019-01-26 16:40:00
1618	1	心理顾问：证券业新掌门气质特征，稳重圆融	人民金融	2019-01-26 16:42:00
1728	0	大伙好！报童记的当时[胜利]乌龟前辈说的是，等报童并好了，就发常S约，我们当时是	财大气粗的无忌	2019-01-26 16:49:00
817	0	大伙好！报童收到信息了，[胜利]乌龟前辈是要帮我们的，常S约要来了，谢谢	财大气粗的无忌	2019-01-26 16:58:00
1708	2	换人坐大庄了！这次是上3千点节奏，中石化该冲到哪里请大家说说[微笑]	你来我往12	2019-01-26 17:09:00
1722	2	易会满理念：从资产持有大行向资产管理大行转变	人民金融	2019-01-26 17:16:00
946	0	大伙好！[胜利]乌龟前辈来了啊，[胜利]乌龟前辈您好[献花][献花][滴汗][微	财大气粗的无忌	2019-01-26 17:17:00
2214	3	消息确定，本人已挂6.02元价买入50000股，怕踏空，不管开盘什么价都能先买到	股友y5Pul9	2019-01-26 17:24:00
789	0	大伙好！[胜利]乌龟前辈您好，上一贴写的在次(应该是在此)，在见到[胜利]乌龟前	财大气粗的无忌	2019-01-26 17:26:00
1101	1	大伙好！[胜利]乌龟前辈您好，[俏皮]晚辈们谢谢[胜利]乌龟前辈愿意帮[俏皮]晚	财大气粗的无忌	2019-01-26 17:40:00
961	0	大伙好！[胜利]乌龟前辈您好，用餐时间到了，请[胜利]乌龟前辈用餐，谢谢	财大气粗的无忌	2019-01-26 17:53:00
1547	1	量化工程师：中石化越过6.10之后，做中短线	人民金融	2019-01-26 18:00:00
963	0	大伙好！[胜利]乌龟前辈您好，[俏皮]晚辈上碗鱼翅给[胜利]乌龟前辈漱漱口	财大气粗的无忌	2019-01-26 18:03:00
1432	3	当你站在权力的顶峰，很多东西随手可得。例如，先赚100个亿吧。	山顶站岗放哨	2019-01-26 18:08:00
1021	0	大伙好！[胜利]乌龟前辈今晚吃鸡，请[胜利]乌龟前辈慢用	财大气粗的无忌	2019-01-26 18:13:00
1479	1	6.02元,对于中石化来说绝对不高!	蔡若男	2019-01-26 18:20:00
1176	0	在公司2018年已对原油存货价格计提亏损情况下,2019年业绩不会差.	蔡若男	2019-01-26 18:25:00
913	0	大伙好！[胜利]乌龟前辈您好，打扰[胜利]乌龟前辈用餐了，上份蒸鸡蛋(洒点葱花)	财大气粗的无忌	2019-01-26 18:37:00
1055	0	大伙好！[胜利]乌龟前辈您好，晚辈打扰[胜利]乌龟前辈用餐了，在上一份鸡内脏炖粉	财大气粗的无忌	2019-01-26 18:47:00
1226	0	大伙好！晚辈[俏皮]打扰[胜利]乌龟前辈用餐了，上一贴晚辈少打了个图[俏皮]。睌	财大气粗的无忌	2019-01-26 18:52:00
1029	0	大伙好！[胜利]乌龟前辈您真是[俏皮]晚辈们的恩人，[胜利]乌龟前辈再见	财大气粗的无忌	2019-01-26 18:58:00
1872	2	极大似然估计：中石化170823后480天高区7.5	人民金融	2019-01-26 19:04:00
1117	0	下周大盘如不能突破向上,后果将十分严重!	蔡若男	2019-01-26 19:15:00
1132	0	节前不冲2850点不英雄!	蔡若男	2019-01-26 19:57:00
2076	2	警告:下周大盘如不能突破向上,后果将十分严重!	蔡若男	2019-01-26 20:16:00
2043	1	亏损的数字不重要了 即使石化亏损了1000亿也没关系 石化全年利润增长2层 达到	割庄的小韭菜	2019-01-26 20:19:00
1888	0	从易会满理念推测，中国金融将升级资管生态引力	人民金融	2019-01-26 20:50:00
1676	0	量化工程师：收盘下移两成，看主力获利不抛筹码	人民金融	2019-01-26 21:25:00
1427	0	不影响股价的 只影响分红而已[想一下]	炒股哎	2019-01-27 02:29:00
13162	2	中石化旗下这家上市公司两年巨亏260亿后，去年预盈1.5亿保壳成功	风生焱起	2019-01-27 10:06:00
1290	0	看了下pe大致算了下股价	股友Jkr4vw	2019-01-27 11:43:00
1164	0	东莞控股每股1.0104元净利润股价8元。	不忘做T	2019-01-27 12:38:00
1799	5	不回20日线坚决不要 要过节了大盘股没戏	cjrqsrwmzd	2019-01-27 13:17:00
2056	2	5块钱的时候就说过了，黑天鹅才是最大的机会，只要基本面没有坏，有什么好怂的呢？	股友qp9Ej3	2019-01-27 13:27:00
17655	6	瑕不掩瑜，2018可圈可点，迎接2020炼化景气后周期	中国石化资讯	2019-01-27 14:59:00
20219	6	2018年度业绩快报点评：联合石化亏损明朗，公司价值有望进一步回归	中国石化资讯	2019-01-27 15:06:00
1905	2	看到中石化公告结论还唱空的股民,将被市场揍得鼻青脸肿!	蔡若男	2019-01-27 15:57:00
1923	2	联合石化炒期货亏损约110亿，钱财损失事小，关键怎么处罚违规操作人员，后续要如何	食海泛舟	2019-01-27 16:46:00
1049	0	拿中石化与中石油比一下吧，性价比不用说了。	wmy1333571	2019-01-27 19:13:00
1756	2	中石化，才刚刚出现期货门，又出现这回事，让人怎么信任你	易尔忆	2019-01-27 19:18:00
3938	0	量化工程师：双达标 = 负债率和市盈率都低于50%	人民金融	2019-01-27 19:31:00
1321	0	量化工程师：双达标 = 负债率和市盈率同时低于50	人民金融	2019-01-27 19:32:00
1365	3	诈骗公司横行霸道。掏空游戏接二连三	欢乐海岸哥	2019-01-27 20:06:00
1507	0	无限量无限期优化贷款≈优化实体经济从业者资产	人民金融	2019-01-27 20:15:00
1449	0	央票置换商业银行永续债≈无限量无限期优化贷款	人民金融	2019-01-27 20:17:00
1591	4	无限量无限期优化贷款≈永续优化实体经济从业者	人民金融	2019-01-27 20:47:00
1944	11	5G里市值最小的法尔胜才20亿，市盈率不到10倍，按照A股30倍市盈率估值，至少	上海T工厂	2019-01-27 21:20:00
1294	0	2018年度分红0.35	小鱼1970	2019-01-27 21:24:00
1067	0	管网公司面世销售公司上市,期货门结论明朗,利好累积下中石化有暴涨的理由和底气	蔡若男	2019-01-27 21:33:00
6758	0	中国石化去年净利润624亿 联合石化亏损拖累业绩	中国石化资讯	2019-01-28 02:00:00
4725	22	对于明天中石化股票，个人观点是应该会有些拉高，但不会太厉害。感觉最多能到5.55	易尔忆	2019-01-28 02:24:00
28267	7	中石化“黑天鹅”事件落地 2018年净利创近5年新高	中国石化资讯	2019-01-28 03:21:00
1155	0	5元卖出的在骂娘，5元买入的在笑，虚晃一枪，吓死一堆人。根深蒂固，一阵风就会倒吗	股友qp9Ej3	2019-01-28 03:28:00
1226	2	想投资的看这里，咱们不管他投机赔多少钱。总之全年是赚了，这就足够了。，，也就是说	年年高雅地苗若兰	2019-01-28 07:00:00
749	0	星星之火，可以燎原！！！	股友5IuXnD	2019-01-28 07:54:00
1436	1	中长线收益共识度越高，吸引的中长期投资者越多	人民金融	2019-01-28 08:04:00
4235	0	家大业大，中石化业绩同比增超两成！	文曲塘	2019-01-28 08:12:00
1012	0	不创新高我是不会清仓了，光分红应该够生活了	东方九九哥	2019-01-28 08:13:00
1639	12	量化工程师：中石化190121后8天K线目标5.65	人民金融	2019-01-28 09:06:00
696	0	幺蛾子散去！	偏爱大金融	2019-01-28 09:31:00
753	0	来个涨停[微笑]	陈小胖87	2019-01-28 09:32:00
767	0	我都说过大跌当天是难得的机会！要大胆入	edison_ho2014	2019-01-28 09:37:00
859	0	有些心动了。哈哈哈哈哈哈	蓬溪投资	2019-01-28 09:41:00
834	0	这货拉升非奸即盗[滴汗]	独孤长阳	2019-01-28 09:41:00
13009	0	证监会突然换帅！A股即将迎来历史转折点？5分钟速览周末这些重大消息！	股友7hY1182607	2019-01-28 09:48:00
883	0	开始突破了！	我心费	2019-01-28 09:48:00
910	0	全平了	无我无为	2019-01-28 09:49:00
1300	1	今天高开洗掉了一堆短线的，接下来估计会连续拉升咯	食海泛舟	2019-01-28 09:59:00
1729	11	什么企业能年年有石化牛[胜利]	你来我往12	2019-01-28 10:09:00
895	0	2019-01-25外资买入股票量第5名:中国石化	空间数据港	2019-01-28 10:09:00
1540	2	中石化这股票好做	建红牛	2019-01-28 10:19:00
848	0	中石化主力，应该砸向A股期货大王远大控股	神奇九转波恩转折线	2019-01-28 10:22:00
5847	0	日赚1.7亿元 中国石化净利润增长超两成	中国石化资讯	2019-01-28 10:24:00
1735	2	投资之理：始终低买高卖得利 = 始?终?低?高?利?	人民金融	2019-01-28 11:21:00
725	0	这个月收5.5就行[想一下]	炒股哎	2019-01-28 11:31:00
5182	1	中石化北京分房了，1万3一平	股友XfJWJr	2019-01-28 11:40:00
817	0	每一次跳高都是做空的机会啊	究极真韭菜	2019-01-28 11:44:00
843	0	爱咋地 咋地 6元本 放着 一年准会本[哭]	究极真韭菜	2019-01-28 11:45:00
1344	1	H股5.52，要追上来了。	山顶站岗放哨	2019-01-28 12:00:00
1938	3	今早5.58元再度加仓中石化.	蔡若男	2019-01-28 12:14:00
902	0	1.4股民，也就意味着近1.4亿个家庭，近4亿人，无情被股市蹂躏。还做狗屁的梦！	股友KmpZG7	2019-01-28 12:15:00
1573	1	这么明显的拉高出货也有散户上当？明显要回踩5.40-5.45一线啊	心剑兰花	2019-01-28 12:23:00
3209	0	今天出现仙人指路，激进分子可以进入啦[微笑][微笑]	狙击手6022563	2019-01-28 12:50:00
1657	2	今天想5·5买入，能实现不？	赚小前	2019-01-28 13:56:00
693	0	快快换东莞控股！	不忘做T	2019-01-28 14:32:00
934	0	石化是比石油能嘚瑟 哈哈哈 不回20线坚决不要	cjrqsrwmzd	2019-01-28 14:40:00
855	0	这个上帝眼瞎	跑O跑	2019-01-28 14:44:00
955	0	30日线都是向下的 这是啥行啊 哈哈哈哈	cjrqsrwmzd	2019-01-28 14:55:00
14132	4	重大事项点评：联合石化事件落地，年度预告符合预期	中国石化资讯	2019-01-28 15:47:00
1147	0	中国石化01月28日资金揭秘	股友1p617F3976	2019-01-28 16:17:00
927	0	从今天没有拉高建仓来看,中石化还是老庄狗庄!	蔡若男	2019-01-28 16:46:00
785	0	本轮油价调整,92号汽油每升涨0.19元.	蔡若男	2019-01-28 16:58:00
933	0	周二大盘有可能迎来百点长阳!	蔡若男	2019-01-28 16:59:00
1957	2	中石化今天为什么没有涨停，谁能告诉我原因?	GS001	2019-01-28 17:16:00
5032	4	中石化近五次分红，都按当期利润的50%分。2017年终甚至几乎100%分。因此，	山顶站岗放哨	2019-01-28 17:29:00
3772	5	今天主力拉高出货，之所以到下午还能够坚持5.55，那是因为主力拉高的那些股票还没	易尔忆	2019-01-28 17:48:00
13679	3	中石化单季净利断崖式下滑超80%，原因何在？	财华社	2019-01-28 17:58:00
922	0	外围股市牛气哄哄,中国股市熊气隆隆!	蔡若男	2019-01-28 18:15:00
993	0	节前最后4天行情,会给股民猪年带来些幸福感,还是把股民当猪!	蔡若男	2019-01-28 18:22:00
963	0	油价调整了涨	股友8F98376T62	2019-01-28 18:23:00
1399	1	再次警告:明天大盘再不向上突破,一切后果庄家自负!	蔡若男	2019-01-28 18:25:00
1638	1	今晚国际油价如能深V拉起,周二中石化有望暴涨!	蔡若男	2019-01-28 18:29:00
1713	0	国内油价上涨；分红预案0.4元；委内瑞拉局势紧张，伊朗制裁六个月期限马上到期，国	秦大教授	2019-01-28 18:31:00
2131	3	用RPY衍生的RPX指标推测，短线获利散筹正在离场	人民金融	2019-01-28 18:41:00
1728	3	我就是想问问（股利）是真想给钱吗？	学而不厌的黑轮	2019-01-28 18:44:00
1175	0	28号油涨价，今日收盘为三五牌香烟	股友gE38237765	2019-01-28 19:49:00
1057	0	特大利好：银保监会支持保险资金增持股票！	秦大教授	2019-01-28 20:13:00
4327	3	折戟又折价的大航空公司只有一个，海南控股；80亿—130亿就可以控股当第一大股东	宇宙诞生前2小时	2019-01-28 20:48:00
1251	0	高信度实时量化通缩风险：证券市值获利比例	人民金融	2019-01-28 21:32:00
988	0	东莞控股每股1.0104净利润没有人关注？	不忘做T	2019-01-28 21:35:00
972	0	巨头就是不一样，稳了	你在慌什么	2019-01-28 22:14:00
1217	1	！！！！！！！！！人民金融你是大数据吗，叫你机器人或者傻瓜可以吧！！！！	金玉积玉的丁春秋	2019-01-28 22:43:00
1297	1	不回20日线坚决不要 有本事你就涨	cjrqsrwmzd	2019-01-28 22:51:00
1736	4	转向=任意时点.任意时长.阴下阳上.长变转向	人民金融	2019-01-28 23:38:00
1635	4	量化工程师：道指190124后15天K线低区23830	人民金融	2019-01-29 00:02:00
1332	0	量化工程师：美1903原油190115后16天低区49	人民金融	2019-01-29 00:14:00
1083	0	高盛想出货了	大漠狂飙	2019-01-29 00:41:00
1058	0	只要节前连续逼空,别看现在空仓嘴硬,一定会追高买入中石化!	蔡若男	2019-01-29 05:03:00
7260	7	我记得我们县一个教育局局长贪污被抄出3000万，3台验钞机都烧坏了。事情在新浪网	两角钱捡康得筹码	2019-01-29 06:57:00
1251	0	中国石化01月28日获沪股通资金净买入1.685亿元，持股量增加3039.66万股	股友y31920576Y	2019-01-29 08:01:00
1136	0	量化工程师：转向成本预算大于概算得利一半	人民金融	2019-01-29 08:03:00
1390	2	蹊跷---既然是套保，不存在亏损	股友630E821H72	2019-01-29 08:30:00
958	0	中国股市必须是要自力更生，不要把外资当救世主，外国资本是冲着吸钱的本质来的，希望	股友8h1CJQ	2019-01-29 08:33:00
2190	5	心理顾问：心健者，勇于转向，智健者，善于转向	人民金融	2019-01-29 08:39:00
3334	0	生意社：1月28日苯酚市场淡稳退市	生意社	2019-01-29 09:00:00
1637	3	历史观量化特征.大局观统筹内外.角色观兴利除弊	人民金融	2019-01-29 09:01:00
3313	0	生意社：1月28日国内丙酮市场僵持运行	生意社	2019-01-29 09:01:00
10259	1	油气回暖致“两桶油”业绩爆发	中国石油资讯	2019-01-29 09:03:00
884	0	来猜猜今天怎么走，，收盘价	年年高雅地苗若兰	2019-01-29 09:24:00
894	0	神预测:今天低开高走	GS001	2019-01-29 09:27:00
2348	9	各位不要买啊，等跌到5.4再说	食海泛舟	2019-01-29 09:40:00
1549	1	避险顾问：两面图利的投行，一组看涨，一组看跌	人民金融	2019-01-29 09:54:00
3759	14	转战中国中铁601390，几年来难得最低价，6.62，6.61各挂3000股，中	易尔忆	2019-01-29 11:01:00
1274	0	2019-01-28外资买入股票量第1名:中国石化	空间数据港	2019-01-29 11:21:00
1307	0	避险顾问：中国亟需法制化预防内外部利益冲隐患	人民金融	2019-01-29 13:02:00
2371	7	避险顾问：立专法专规，预防内外部利益冲突风险	人民金融	2019-01-29 13:17:00
861	0	20日线向下 你敢涨我就敢买中国石油 哈哈哈哈	cjrqsrwmzd	2019-01-29 13:26:00
944	0	不回20日线 你敢涨我就敢满仓中国石油 哈哈哈哈	cjrqsrwmzd	2019-01-29 13:29:00
3006	7	中国石化5.6出，今天5.5入，太便宜了	Q火星人Q	2019-01-29 13:41:00
975	0	重仓持有你，安全第一。	宁宁萌	2019-01-29 14:11:00
1107	0	看来明天开始起飞咯	食海泛舟	2019-01-29 14:40:00
9852	2	中石化的跌落	华商韬略官方账号	2019-01-29 15:33:00
1302	0	中国石化01月29日资金揭秘	股友1p617F3976	2019-01-29 16:17:00
1964	4	量化工程师：中石化现价形态吻合全仓谷模式	人民金融	2019-01-29 16:34:00
1412	0	吸引力强的好股市，好股越来越多，坏股越来越少	人民金融	2019-01-29 16:47:00
8087	5	今天也太有意思了，本来挂个单买入玩，5·5元，我靠，没有想到居然成交了。最大的收	赚小前	2019-01-29 17:59:00
4426	13	我已满仓再满仓中石化,身上连麻将钱零用钱都没有了!	蔡若男	2019-01-29 18:12:00
1381	1	我已为价值投资做出了应有的贡献,相信市场不会亏待我的!	蔡若男	2019-01-29 18:25:00
14690	1	46亿元！中石化缘何重演“中航油巨亏”？	走在桥水的猫	2019-01-29 18:29:00
1301	1	这样图形能涨吗？明显是护盘	cjrqsrwmzd	2019-01-29 18:53:00
17959	3	全年业绩同比增两成，联合石化事件拖累业绩增幅	中国石化资讯	2019-01-29 18:59:00
5259	20	为什么中石化小阳不断,却没有大阳线,谁能告诉我原因.	蔡若男	2019-01-29 18:59:00
1379	1	还会涨	学随风飞	2019-01-29 19:28:00
8078	4	现在买中石化的都是股票界的一流高手 未来三年将是绩优指标股行情 市值低于3000	股友qv61550593	2019-01-29 19:35:00
2166	9	投资之理：始终低买高卖得利 = 始?终?低?高?利?	人民金融	2019-01-29 19:48:00
999	0	拉权重的恶劣手法，来掩盖个股的暴跌……	股友pj1hyc	2019-01-29 21:04:00
1654	0	节前逼空,不知多少空仓中石化的人会疯掉!	蔡若男	2019-01-29 21:58:00
1874	1	本人认为中石化明天开始将进入主升,个人观点,欢迎发表看法	蔡若男	2019-01-29 22:03:00
2031	0	国际油价正在上涨,如今晚上54元,那明天中石化肯定有戏!	蔡若男	2019-01-29 22:15:00
1202	0	减减减	cjrqsrwmzd	2019-01-30 00:25:00
7140	2	中石化胜利油田55年累计产油12亿吨	中国石化资讯	2019-01-30 00:52:00
1760	1	原油价格又涨了不少，今天石化涨停不是梦	年年高雅地苗若兰	2019-01-30 01:56:00
52704	3	2018年油气板块利润大增近6倍 两桶油预计净利超千亿元	东方财富资讯君	2019-01-30 03:20:00
1426	4	广电5G快讯：	游资狮虎	2019-01-30 05:56:00
1374	0	中国石化01月29日获沪股通加仓1584.62万股	股友y31920576Y	2019-01-30 08:01:00
976	0	几个场，都想钱，不跌才怪。	股友27e710T058	2019-01-30 08:53:00
1265	1	看看H股	二根金	2019-01-30 09:12:00
1028	0	中国人寿PK中国石化大白马 哈哈哈哈	cjrqsrwmzd	2019-01-30 09:20:00
1748	2	中国人寿炒股亏损利润腰斩开盘跌了三个点，中石化炒期货亏损利润还有增加两天暴跌13	坚持赔本不动摇	2019-01-30 09:41:00
883	0	从这两个高管的素质可以看到整个公司的素质。	GDongHaiG	2019-01-30 09:47:00
1257	0	避险顾问：索在达沃斯的讲话透露了同彭斯的瓜葛	人民金融	2019-01-30 10:01:00
916	0	这个价格仍是低估，让时间证明吧	股友qp9Ej3	2019-01-30 11:04:00
950	0	2019-01-29外资买入股票量第1名:中国石化	空间数据港	2019-01-30 11:27:00
944	0	五百強不多，好公司稀缺，请珍惜，请善待！	偏爱大金融	2019-01-30 12:13:00
694	0	炒蛋亏46.5元，吃鸭蛋亏640元谁过份了	股友A十B	2019-01-30 13:07:00
748	0	保值操作不保值两位仃职经理失职罪判多少年46.5亿	股友A十B	2019-01-30 13:11:00
992	0	中石化为什么不公布分红预案10派10元还债	股友A十B	2019-01-30 13:14:00
1078	0	中石化18年分红十派4.8元。	楚楚投资	2019-01-30 13:22:00
825	0	不管自己啥图形 第一能护盘的中国石化 哈哈哈哈	cjrqsrwmzd	2019-01-30 13:22:00
960	0	听朋友说中石化今年分红不错呐。	楚楚投资	2019-01-30 13:28:00
1238	1	海量买盘等着周四买入,周四会有便宜货吗?	蔡若男	2019-01-30 13:36:00
917	0	建议打算持股过节的股民现在就买入!	蔡若男	2019-01-30 13:39:00
746	0	拉涨停平衡损失纠错	股友A十B	2019-01-30 13:49:00
883	0	600196复星医药，持有这支股票，绝对发财	期待牛市的孩子	2019-01-30 13:49:00
904	0	支持吧，毕竟回报还不错。买601985，唯有买个长期收益的中国核电，想想吧，BJ	GDongHaiG	2019-01-30 13:53:00
834	0	感觉年前能站上60日线了	SObeRLy2	2019-01-30 13:54:00
1794	4	到了中石化股吧，就不要推荐其他股票，因为其它的股票绝大多数是垃圾	小小菜鸟caibied	2019-01-30 14:03:00
992	0	自己不小心摔了一跤，后面的跟着全摔，自己再慢慢爬起来，回头一看，后面的继续摔，中	我是你陈叔叔	2019-01-30 14:03:00
872	0	拉两桶油就是砸盘	东方股信	2019-01-30 14:07:00
873	0	全国股民发同一声:还健康股市	股友A十B	2019-01-30 14:10:00
886	0	八蛋市	赌心里战	2019-01-30 14:11:00
880	0	中石化加油鸭	所见即真理	2019-01-30 14:13:00
977	0	无量拉升要不要做个t	青青河边草668	2019-01-30 14:16:00
1003	0	没必要再抵抗了。	只有更高26	2019-01-30 14:38:00
1155	1	大伙好！卖报卖报合法的报纸《书中圣报纸》幸越妹妹的现状，10元一份愿者进贴	财大气粗的无忌	2019-01-30 14:45:00
1637	1	一会有公告[微笑][微笑][微笑]	二根金	2019-01-30 15:00:00
1099	0	走了亲爱的中石化！	股友ey3pUM	2019-01-30 15:20:00
2082	3	追高了5.67	股友901f13U105	2019-01-30 15:59:00
1239	0	中国石化01月30日资金揭秘	股友1p617F3976	2019-01-30 16:17:00
1200	0	避险顾问：小投资者在短中长都不高时买，风险低	人民金融	2019-01-30 16:31:00
1658	0	股民切记:中石化主升浪随时来临!	蔡若男	2019-01-30 16:51:00
2015	4	量化工程师：本月做中石化，自动导航仪胜自然人	人民金融	2019-01-30 17:44:00
1096	0	港股中石化的庄家水平就是高啊!	蔡若男	2019-01-30 17:48:00
1657	4	预测节前最后两天大盘必然突破2650点!	蔡若男	2019-01-30 18:08:00
2894	8	周四中石化如果不涨停,只能说明庄家十分愚蠢!	蔡若男	2019-01-30 18:50:00
969	0	7块不是问题	东方神棍	2019-01-30 19:07:00
1369	1	纯娱乐：上证190118后15天K线估值2655-2545	人民金融	2019-01-30 19:22:00
1923	1	为周三买入中石化的股民点赞,为周三卖出中石化的股民惋惜!	蔡若男	2019-01-30 19:26:00
973	0	黑走势	俺只猜暴跌惨惨惨	2019-01-30 20:39:00
2198	1	中石化商誉83亿，中石油商誉426亿。中石油似乎有雷。	山顶站岗放哨	2019-01-30 21:21:00
1121	0	我艹，中石化US直接跳到84	股友Jkr4vw	2019-01-30 22:36:00
1567	5	量化工程师：道指190116后56天K线高区25380	人民金融	2019-01-30 22:43:00
1992	2	国际油价已站上54美元,美股中石化开盘暴涨!	蔡若男	2019-01-30 22:53:00
968	0	预测周四高开高走!	蔡若男	2019-01-30 23:08:00
1619	0	美股港股中石化都是V型反转,只有A股笨庄搞个变态图形!	蔡若男	2019-01-30 23:13:00
1402	2	估计等着周四建仓的高手不追高就只有踏空中石化这波行情!	蔡若男	2019-01-30 23:31:00
1637	0	周四美油如果收上55美元,那就叫一个漂亮!	蔡若男	2019-01-30 23:36:00
1708	0	明天只要稍微犹豫,庄家就不会给你买入中石化的机会!	蔡若男	2019-01-30 23:54:00
2322	1	建议庄家明天开盘价5.78元,涨停收盘!	蔡若男	2019-01-31 00:14:00
1290	0	多数企业是17年与之前几年造假账累计，如今纸里包不住火，敢紧纠正罢了，哪里一年会	誉皇	2019-01-31 01:37:00
1328	0	中国石化01月30日获沪股通加仓796.15万股	股友y31920576Y	2019-01-31 08:01:00
1298	2	量化工程师：开源化大数据≈智能化群众路线	人民金融	2019-01-31 08:37:00
1300	0	昨晚中石化美国ADS大涨3个多点，今天中国石化涨一个点以上？	赚小前	2019-01-31 08:40:00
1357	2	避险顾问：避免被似是而非错觉误导，决策要量化	人民金融	2019-01-31 09:16:00
831	0	出货的节奏	究极真韭菜	2019-01-31 09:18:00
1386	1	分红为什么不预告	股友A十B	2019-01-31 09:50:00
718	0	002527新时达跌了四年	liuan676768	2019-01-31 09:50:00
3316	15	好，5.7全部卖完，资金归来，安全。明天低价又来买入	赚小前	2019-01-31 10:02:00
920	0	今天黑色周四，资金再不出来只能过年，个人下午看看股价再决定买不买[微笑]	易尔忆	2019-01-31 10:11:00
891	0	5.9元附近才会停下来震荡	股友qp9Ej3	2019-01-31 10:15:00
813	0	这绝不是好股，理性些吧	股友RVDrAO	2019-01-31 10:29:00
742	0	虚假指数应该少出现	股友A十B	2019-01-31 10:29:00
812	0	这垃圾只会拉银行保险类，又是一地鸡毛	一年半支烟	2019-01-31 10:33:00
782	0	拉自己的儿子多开心	Amor相惜	2019-01-31 10:36:00
1937	1	今天资金不出来，就要明年才有机会。现在这个股票价位看看3天左右拉高百分6多，对于	易尔忆	2019-01-31 10:39:00
1100	0	从哪个价开始大跌的就要回到哪个价位去，5元被吓得跳车的人，望穿秋水吧	股友qp9Ej3	2019-01-31 10:44:00
1131	0	2019-01-30外资买入股票量第4名:中国石化	空间数据港	2019-01-31 11:03:00
875	0	能做空吗	斐然成章的游坦之	2019-01-31 12:55:00
3103	7	5.72买进石化避险[微笑]	通宝大道	2019-01-31 13:23:00
1283	1	今日出货中	分红我最爱	2019-01-31 13:34:00
872	0	拉权重拉面子	股友pj1hyc	2019-01-31 14:33:00
2418	3	今天5.72元卖出一千股中石化过年.	蔡若男	2019-01-31 16:22:00
1196	0	注册制来了，退市潮来了	股友301766Tm98	2019-01-31 19:36:00
1108	0	今天5.72元卖出一千股中石化过年.	股友301766Tm98	2019-01-31 19:37:00
1730	2	央企炸雷果然与众不同！	股友301766Tm98	2019-01-31 19:37:00
1341	0	牛逼，完整下跌竟然补上了。牛，很	一甫摩根	2019-01-31 19:45:00
5115	0	中国石化董事长戴厚良会见索尔维集团首席执行官	中国石化资讯	2019-01-31 19:47:00
2874	4	终于到短期顶了	我是喜顺	2019-01-31 20:47:00
1321	1	多空大战，究竟谁胜？ 如果大涨,往往买方兴高采烈，认为自己大获全胜。但其实是卖方	股友ABCD1234	2019-01-31 21:20:00
1695	7	投资之理：始终低买高卖得利 = 始?终?低?高?利?	人民金融	2019-01-31 21:43:00
1255	0	一个小股民向股市的监管部门发出的倡议: 让有价值的股票体现出来应有的价值，不能扭	fdhfghlpopn	2019-01-31 21:54:00
1579	0	一被严重低估的总市值15亿以下4元轨道车辆股 日前，中国中铁旗下中铁工业宣布正	股友v8588Z8018	2019-01-31 22:02:00
4034	11	每日一股	中油牛中国牛	2019-01-31 22:57:00
6073	13	中石化悲催的是石油期货在最低价时被迫平仓，而现在已经回升30％，现货成本又贵了，	股友ABCD1234	2019-01-31 22:58:00
1701	2	国际油价已站上55美元,如今晚上57美元,你就叫一个漂亮!	蔡若男	2019-01-31 23:08:00
1642	0	对应美股港股,从技术看,A股现应是6.18.	蔡若男	2019-01-31 23:11:00
1852	1	中国石化01月31日获沪股通加仓2408.01万股	股友y31920576Y	2019-02-01 08:01:00
1547	4	形态相似多点赢率 50% * N / ( N plus 1 )	人民金融	2019-02-01 08:52:00
1467	4	5G花落广电，首次5G传输4K高清央视春晚	中線主力	2019-02-01 08:57:00
1452	5	量化工程师：验证为真的主观假设属于真科学	人民金融	2019-02-01 09:16:00
2351	7	今天出去，全仓，去搞券商了。时机到了，等了好久，机会来了	赚小前	2019-02-01 09:28:00
1579	8	国防科技大学公开课：识别特征的提取与选择	人民金融	2019-02-01 09:29:00
962	0	指数不变，A股不跌才怪。	股友27e710T058	2019-02-01 09:34:00
1209	1	这个垃圾亏那么多，还拉，没有底限	韦少77	2019-02-01 09:58:00
6532	47	量化工程师：中石化19年2月高区第1目标6.05	人民金融	2019-02-01 10:15:00
1279	0	同学们，推荐一下，三安光电，可以入场了！	赚小前	2019-02-01 10:17:00
3407	5	600028中国石化，目前已经是超买阶段，危险已现！！！	清晨123ABC	2019-02-01 10:32:00
1760	2	即将调整，赶紧出货吧！	股友pj1hyc	2019-02-01 10:37:00
1991	8	目标时段特征分类：低区向上转，高区向下转	人民金融	2019-02-01 11:53:00
2802	4	石化的老铁们，石化估计要调整了。昨晚美国ADS下跌1.18%，美股影响港股，港股	赚小前	2019-02-01 13:17:00
2017	8	特征：目标时段开盘上行时收盘下行≈高区向下转	人民金融	2019-02-01 14:09:00
2708	9	特征：目标时段开盘下行时收盘上行≈低区向上转	人民金融	2019-02-01 14:10:00
1637	0	中国石化02月01日资金揭秘	股友1p617F3976	2019-02-01 16:15:00
1719	1	新年了，发一分钱的红包。	追影人	2019-02-01 17:30:00
2159	1	我今天下午把三千多个股票查看了一遍,只有中石化能持有过节!	蔡若男	2019-02-01 18:08:00
5347	15	虽然我满仓中石化过节,但我坚决看空节后大盘!	蔡若男	2019-02-01 18:13:00
1666	0	2650点久攻不破,节后唯有中石化!	蔡若男	2019-02-01 18:24:00
1940	1	资金市在中国已玩不下去,转型前的阵痛节后马上来临!	蔡若男	2019-02-01 18:25:00
2509	1	节后任它狂风暴雨,我自持有中石化巍然不动!	蔡若男	2019-02-01 18:35:00
2359	0	持有中石化的股民只要坚定拿分红的信心,狗庄砸盘就只有赔本!	蔡若男	2019-02-01 18:57:00
2233	1	中石化,现在就看散户和庄家谁熬得过谁!	蔡若男	2019-02-01 19:01:00
2525	0	今天买入中石化之外股票的股民,就是转型前的最后牺牲品!	蔡若男	2019-02-01 19:04:00
2172	2	美1903原油190131后14天K线高区第1目标56.5	人民金融	2019-02-01 19:04:00
1322	0	垃圾废材股份	股友NOMrIB	2019-02-01 22:33:00
2122	0	中国石化02月01日获沪股通加仓508.19万股	股友y31920576Y	2019-02-02 08:01:00
3797	0	生意社：1月国内苯酚市场横盘整理	生意社	2019-02-02 09:58:00
2528	17	目标时段特征分类：低区向上转，高区向下转	人民金融	2019-02-02 10:01:00
2337	6	特征图例：开盘下行时收盘上行≈低区向上转	人民金融	2019-02-02 11:55:00
3387	7	媒体股评一致唱多节后大盘,背后必有人操控!	蔡若男	2019-02-02 18:14:00
1863	4	国防科技大学公开课：模式特征的提取与选择	人民金融	2019-02-02 22:17:00
1751	0	量化工程师：群众路线智能化≈大数据开源化	人民金融	2019-02-02 22:21:00
1978	0	目标时间段特征分类 = 上转.下转.续上.续下	人民金融	2019-02-03 09:00:00
2292	4	目标时间段特征分类 = 转上.转下.续上.续下	人民金融	2019-02-03 09:05:00
2145	2	转上特征图：目标时间段开盘下行时收盘上行	人民金融	2019-02-03 09:29:00
2552	10	国防科技大学公开课：模式特征的提取与选择	人民金融	2019-02-03 09:35:00
2450	6	共享样本数据开源研发团队：按模式特征大类分组	人民金融	2019-02-03 09:53:00
3186	2	转上特征：开盘低于前开盘，市价高于前收盘	人民金融	2019-02-03 11:24:00
2224	0	注册制来了，退市潮来了	股友301766Tm98	2019-02-03 12:42:00
3136	3	上上下下：目标时间段大特征分类	人民金融	2019-02-03 13:07:00
2397	1	大伙好！报童祝股友们、新闻频道的同志们、朋友们；春节快乐、全家幸福、身体健康	财大气粗的无忌	2019-02-03 13:33:00
3164	2	模式特征（上上下下） 转上.续上.转下.续下	人民金融	2019-02-03 14:43:00
2218	0	极大似然估计：用已知数和首尾时点算未知数	人民金融	2019-02-03 15:08:00
2268	0	特征类别（上上下下） 转上.续上.转下.续下	人民金融	2019-02-03 17:01:00
2612	3	避险顾问：股市浮亏比例同系统性金融风险正相关	人民金融	2019-02-03 20:25:00
2528	1	中国石化2019年越来越好[鼓掌]	学而不厌的黑轮	2019-02-03 21:22:00
2845	8	触类旁通：数学通估价，物理通波形，化学通财报	人民金融	2019-02-04 00:23:00
2777	3	给中国石化的散户们拜年了！祝大家春节快乐！祝中国石化猪年涨涨涨！	股友hduejcjw	2019-02-04 09:39:00
2246	0	美1903原油20190203日后5天高区第1目标56.5	人民金融	2019-02-04 10:25:00
2278	0	年年有鱼，岁岁今夕	股友6V6898896M	2019-02-04 13:12:00
3351	1	已做好不分红准备	琼小珊	2019-02-04 13:45:00
2578	0	模式=转上向左.转下向右.续上向前.续下向后	人民金融	2019-02-04 14:42:00
2062	0	违规高管去向？别告诉股民他们还逍遥法外？	股友NOMrIB	2019-02-06 09:41:00
2325	0	违规高管去向？请尽快公布真相，股民在忍受着扒皮抽筋熬骨髓，别告诉股民他们还逍遥法	股友NOMrIB	2019-02-06 09:43:00
2146	0	对中石化究竟是利好还是利空?	股友ABCD1234	2019-02-06 18:25:00
3174	2	中国石化与万华化学(化工行业的华为)投资比较分析：	zg8866	2019-02-06 21:16:00
4961	5	大爷满仓了中国石化30000手！成本6.94亏的一塌糊涂！求砸盘元凶速速法办！	股友NOMrIB	2019-02-06 21:28:00
2243	1	可以加仓买一个亿了，我只有一万，是买时不买，钱少怎么赚钱呢。我的天	诸葛明道	2019-02-06 23:59:00
1549	0	那么多人看好节后大盘,只怕是别有居心!	蔡若男	2019-02-07 15:43:00
2932	3	我坚决不信节后大盘能涨!	蔡若男	2019-02-07 15:47:00
67717	9	股市与经济的20年变迁（一）	恬淡虚无股心常在	2019-02-07 16:52:00
67717	9	股市与经济的20年变迁（一）	恬淡虚无股心常在	2019-02-07 16:52:00
3044	6	潜伏特大牛闰土股份猪年翻3番？112亿市值2019预期20亿利润这种市盈率及垄断	财源满堂得雨晨	2019-02-07 17:27:00
2720	1	钢铁股遍地现金奶牛！现金分红两市第一！	股友567168	2019-02-07 20:17:00
2119	0	避险顾问：用好极大似然估计是中国远见力增强的标志	人民金融	2019-02-07 21:03:00
2343	1	避险顾问：用好极大似然估计是远见力增强的标志	人民金融	2019-02-07 21:05:00
2171	0	避险顾问：用好极大似然估计提升中国远见力	人民金融	2019-02-07 21:12:00
2174	0	避险顾问：用好极大似然估计提升中国金融远见力	人民金融	2019-02-07 21:14:00
2235	1	避险顾问：用好极大似然估计，增中国金融远见力	人民金融	2019-02-07 22:24:00
3073	2	黑天鹅满天飞，掉下来，快了	股友772ft12268	2019-02-08 09:09:00
2310	0	嘿嘿，黑天鹅清单来啦	股友772ft12268	2019-02-08 09:11:00
2060	0	大Ａ大盘就看你表演了	邵股東	2019-02-08 12:39:00
16141	0	股市与经济的20年变迁（二）？	恬淡虚无股心常在	2019-02-09 09:20:00
32074	1	股市与经济的20年变迁（二）	恬淡虚无股心常在	2019-02-09 11:21:00
1948	3	2018--2019东方财富易经金股中国石化 明日锦囊汇编	易经财经社	2019-02-09 11:37:00
1659	1	金猪同益！	股友ARAkpA	2019-02-09 12:04:00
40353	4	石油行业板块5支优势个股资料（D15-11）	项目化股市	2019-02-09 13:22:00
1688	0	老子6.94的本，30000手，死猪不怕开水烫！有本事跌到1元退市，算我栽！	股友NOMrIB	2019-02-09 21:25:00
1584	0	最近消息利好呀	进2861XX	2019-02-10 01:17:00
2821	6	好帖转载—黑天鹅	俺只猜暴跌惨惨惨	2019-02-10 03:21:00
36597	0	唯一不会坑人的见底K线组合：此时不买，更待何时！	默域点股	2019-02-10 11:40:00
1327	0	科创版、注册制是主旋律	股友imnjHr	2019-02-10 21:00:00
1283	0	600028，中的第一支股	米豊玉	2019-02-10 23:00:00
1555	1	目标时段模式特征 = 转上.续上.转下.续下	人民金融	2019-02-10 23:47:00
1273	1	原油怎么啦	股友ABCD1234	2019-02-11 09:30:00
1000	0	石化那么便宜还砸盘？？？主力不砸你会死吗？？？	股友NOMrIB	2019-02-11 09:57:00
1687	1	大爷吃进了中国石化35000手！坐等吃肉！	股友NOMrIB	2019-02-11 09:59:00
1007	0	石油板块大黑马是st油服!	船舶背后有鬼	2019-02-11 10:07:00
942	0	里昂证券推荐600775南京熊猫	迟来的涨停板	2019-02-11 10:24:00
1130	0	回踩完大涨，走势完美	东方九九哥	2019-02-11 10:29:00
1407	1	十年如一日的股市调节器……！	股友75293p5I10	2019-02-11 10:30:00
1652	1	各位，还记得我年前说的吗？今天果然调整	赚小前	2019-02-11 10:32:00
1907	2	石化卖出目标价10.5元！翻倍就卖出买一套别墅度假！	股友NOMrIB	2019-02-11 10:56:00
1554	1	记住：中国石化8块钱不是梦！	风趣之霍伯特	2019-02-11 11:00:00
2065	3	现在不入手？难道再等贵点再入手？	重拳一记	2019-02-11 11:06:00
3626	0	现在股票价位5.69，之前从5.62拉到5.71，但从观看拉高股票的那个机构来看	易尔忆	2019-02-11 11:24:00
1897	1	中国石化超级控盘主力两条路可以走，一条是股价拉高到10.5-11.5一带！一条是	股友NOMrIB	2019-02-11 11:33:00
864	0	补跌开始	StOne苍狼之吻	2019-02-11 13:39:00
864	0	休市之前尾盘买入的被关里面了	股友9153C72R02	2019-02-11 13:54:00
1088	1	狡猾的奸庄就是故意压盘	股友8h1CJQ	2019-02-11 13:56:00
1381	1	定向分类：转上.续上.转下.续下	人民金融	2019-02-11 14:02:00
998	0	套里面了拿着吧不到5.9以上不出了跌了就拿分红了来回操作真心累呀	股友9153C72R02	2019-02-11 14:02:00
868	0	今天太弱了盼着今晚石油期货大涨点吧[拜神]	股友9153C72R02	2019-02-11 14:35:00
1803	2	什么行业都涨，就中石化跌，真牛，，，炼油，，国企，，一带一路，，油价。。。就石化	年年高雅地苗若兰	2019-02-11 14:48:00
1117	0	大爷吃定中国石化，控盘主力的小jj	股友NOMrIB	2019-02-11 15:23:00
1612	0	中国石化02月11日资金揭秘	股友1p617F3976	2019-02-11 16:16:00
1248	0	分类定向 = 转上.续上.转下.续下	人民金融	2019-02-11 17:34:00
2806	32	等长时间段分类定向 = 转上.续上.转下.续下	人民金融	2019-02-11 17:47:00
3476	57	国防科技大学公开课：模式特征的提取与选择	人民金融	2019-02-11 18:09:00
1226	2	2653点,投机者的狂欢是不可能持久的!	蔡若男	2019-02-11 18:21:00
1016	0	有本事就涨吧,现在的股民都精得油似的,谁也不会追高投机股!	蔡若男	2019-02-11 18:29:00
1219	0	敬告持有投机股的股民,现在到了越涨越卖得时候了!	蔡若男	2019-02-11 18:41:00
1209	0	中石化既然敢搞出期货亏损,就敢不分红,如是,所有人都退出股市吧	蔡若男	2019-02-11 19:00:00
1065	0	立帖为证,超级高手一致认为:不到2000点不建仓.	蔡若男	2019-02-11 19:03:00
4354	7	6元的成本,现满仓中石化,打算回本就清仓.	蔡若男	2019-02-11 19:05:00
1966	3	坚决唱空大盘,坚决唱衰大A股市!	蔡若男	2019-02-11 19:10:00
1105	0	万红丛中一点绿！亏大了	kiomli	2019-02-11 19:19:00
1230	0	量化工程师：美元指数2019年1季度高区97.05	人民金融	2019-02-11 20:29:00
980	0	忘补了	虚心的伯纳德	2019-02-11 21:40:00
2556	3	明天涨五个点，信不信由你	股友5676k830i3	2019-02-11 21:46:00
6946	4	对于联合石化买卖期货失败的看法，最重要的是现在失败了让中国石化托起亏损，但是如果	牛骨头	2019-02-11 21:50:00
1019	0	中石化在逆势拉燃油，还会赔	chj5504	2019-02-11 21:52:00
1163	0	原油跌破51.36将使全球股市又是一波大调整！	不忘做T	2019-02-11 22:51:00
1694	1	中国石化02月11日获沪股通加仓145.90万股	股友y31920576Y	2019-02-12 08:01:00
1085	0	中国联合石化高管的败家败家行为必须得到法办严惩！石化高管必须引咎辞职！	股友NOMrIB	2019-02-12 08:48:00
771	0	快下来吧让我补点仓要不就让我解套	股友9153C72R02	2019-02-12 09:47:00
692	0	天天阴跌	船舶背后有鬼	2019-02-12 09:50:00
790	0	我看出来了这是石化套现救油服	船舶背后有鬼	2019-02-12 09:52:00
781	0	必须严惩戴某良的石油期货渎职行为！	股友NOMrIB	2019-02-12 09:58:00
1096	1	机构奸诈狡猾，现在的中石化是打压指数公具，观望为主，不买卖	股友8h1CJQ	2019-02-12 10:05:00
1257	1	每月定投5000看看明年有多少	黄老实	2019-02-12 10:53:00
887	0	我认为是石化套现转移资金救油服。盘面显示大户抛散户在慢慢接盘	船舶背后有鬼	2019-02-12 10:54:00
863	0	去过表现看本质，7元以下等分红。这么好的业绩与稳定的分红，是我们散户的绝配。	东方雨4	2019-02-12 10:56:00
954	0	野村首吁买入中海油服 中石化炼化及中石化冠德予 1小时前 经济通中国站 2评论	股友ABCD1234	2019-02-12 13:12:00
709	0	看来5.68到5.67要玩两个小时喽。太垃圾了	长白山天池162	2019-02-12 13:18:00
1091	1	看这织布机我还以为这是中国联通呢	SObeRLy2	2019-02-12 13:24:00
852	0	这货要是跌下来 每一个人能扛得住	胜利账本	2019-02-12 13:32:00
894	0	去年的100多亿减持 完事了没有	胜利账本	2019-02-12 13:33:00
696	0	这货逆天了	胜利账本	2019-02-12 13:40:00
818	0	准备起飞！	em我形我塑	2019-02-12 13:41:00
991	0	其他票卖完了，总体赚了5个点，准备又来买中石化了，呵呵，中石化现在比我节前5·7	赚小前	2019-02-12 13:55:00
955	0	上呀H股红了	股友9153C72R02	2019-02-12 14:06:00
1056	0	这王八明显压盘，如果真出货还他m在乎一分钱差价？5.67压不住了又开始5.68压	老唐cgkl	2019-02-12 14:09:00
905	0	两桶油可以发下力了	股友05xm687662	2019-02-12 14:13:00
1073	0	大盘要调整了，是不是要轮到你表演	一尺茶	2019-02-12 14:18:00
995	0	全市年后表现最烂股	小小菜鸟caibied	2019-02-12 14:34:00
1067	0	最后了再涨分吧好歹见见红	股友9153C72R02	2019-02-12 14:52:00
1113	0	原油涨到45左右大跌下去的马的现在都50多了股价愣是还没涨回来	股友9153C72R02	2019-02-12 14:56:00
1190	0	中国石化股价连跌两日，控盘主力大概率果真屎了麻麻！	股友NOMrIB	2019-02-12 15:28:00
2211	1	建仓中国石化！卖出目标价10.55元！利好事件，管道资产剥离！大爷吃吃定你控盘主	股友NOMrIB	2019-02-12 15:30:00
1510	0	及格股：双达标，资产负债率以及市盈率都低于50	人民金融	2019-02-12 15:35:00
1458	0	中国石化02月12日资金揭秘	股友1p617F3976	2019-02-12 16:16:00
1096	0	二次探底构筑底部第二买点 时代风口5G板块逆势走强	股友6207296Fk5	2019-02-12 16:20:00
1261	0	股市还没有让大多数的人失望和愤怒，怎么可能出现牛市，股市就是让你觉得自己真的快要	成长需三年	2019-02-12 16:31:00
1198	0	A股大盘短线或将再次探底 “业绩雷”连爆引发个股风险	股友6207296Fk5	2019-02-12 16:39:00
1489	1	量化工程师：美元指数190124后90天高区97.7	人民金融	2019-02-12 17:14:00
1932	1	18年10月下跌至今，北上资金加仓了3亿股。不知道主力收回了多少。傻。	老友记223	2019-02-12 17:28:00
3446	5	今晚原油期货大涨，明天石化最少5个点	年年高雅地苗若兰	2019-02-12 20:18:00
1508	2	面临向上突破，加仓。[赞][牛][献花][想一下][看多]	股友Bvc1K4	2019-02-12 21:00:00
2018	11	美元指数2019年1月3日后105天K线高区目标98	人民金融	2019-02-12 21:04:00
2066	3	两桶油要发力了	师妹出马	2019-02-12 21:39:00
13216	10	中国石化(600028)1月25日晚披露业绩快报，2018年实现营业收入2.88	师妹出马	2019-02-12 21:47:00
1464	1	周线三重顶，B浪反弹，咱看也有大C浪下跌没有完成	股友R0ABGX	2019-02-12 23:38:00
849	0	今天能突破5.8吧	股友9153C72R02	2019-02-13 07:38:00
2219	3	中国石化02月12日获沪股通加仓1724.79万股	股友y31920576Y	2019-02-13 08:01:00
1540	3	抬股指，替人做嫁衣！哈哈	俺只猜暴跌惨惨惨	2019-02-13 08:32:00
735	0	原油猛涨	股友ABCD1234	2019-02-13 09:18:00
907	0	当初也是溢价港股10%的股了，现在溢价已经不到1%了，马上就要翻溢价了。	坚持赔本不动摇	2019-02-13 09:34:00
683	0	拉呀这么费劲那	股友9153C72R02	2019-02-13 09:40:00
665	0	炒垃圾股庄家股故事股小盘股，他们看着你牌打你散户胜率？？？，稳健投资价值人首选高	深圳股民92年入市	2019-02-13 09:52:00
1118	1	2019年股票应该有个比较大的涨幅，因此大家不要错过机会，年初的春季行情，现在已	飘渺32333	2019-02-13 10:22:00
1480	3	挣个手续费走了	股友9153C72R02	2019-02-13 10:27:00
631	0	跟蜗牛一样什么时候才能涨到净资产啊	股友xoUVgM	2019-02-13 10:27:00
903	0	中石化持有巨额现金，石化集团有现金的需求，具大比例分红可能性。等待延续去年每股0	小鱼1970	2019-02-13 10:31:00
770	0	今天必须站稳5.81，否则垃圾透顶！	股友NOMrIB	2019-02-13 10:49:00
1217	1	2019-02-12外资买入股票量第1名:中国石化	空间数据港	2019-02-13 11:14:00
5595	0	2018年！英国石油公司营收3037亿美元，壳牌3965亿美元，两桶油呢	一牛财经	2019-02-13 11:19:00
2306	13	无故拉高必回调，不要说什么国际油价上涨，中石油也一样受国际油价影响，它怎么没有那	易尔忆	2019-02-13 11:23:00
745	0	今天必须一举突破净资产价5.92元！拿出你应有的气势！别扭扭捏捏冒充垃圾股！	股友NOMrIB	2019-02-13 11:33:00
784	0	原油上涨中石化原料成本上升，实际大利空	股友ABCD1234	2019-02-13 11:40:00
1079	1	唉 赚钱的 拿不住 卖早了 亏本的 拿的住卖晚了[哭][哭][哭]	究极真韭菜	2019-02-13 11:58:00
859	0	大国企的运转费用太高，如果有人把国家的钱象家里的钱一样守着和看护，而不是说阿爷的	悠然的米虫	2019-02-13 12:01:00
6122	0	2018年！英国石油公司营收3037亿美元，壳牌3965亿!两桶油呢?	一牛财经	2019-02-13 12:11:00
960	0	利空出尽，大盘上扬，中国石化必须重上6.0，这个只是基础价，而且现在还是低位。大	悠然的米虫	2019-02-13 12:44:00
805	0	股市预期好的时候最好的操作就是持股等待。	东方雨4	2019-02-13 13:04:00
1285	0	中石化乃价值投资典范[加仓][加仓][加仓]	股友26976D2H85	2019-02-13 13:06:00
1032	0	中石化，价值投资第一股[赞][赞][赞]	股友26976D2H85	2019-02-13 13:08:00
2913	9	5.84开始下跌，个人观点，仅供讨论，不喜勿喷	易尔忆	2019-02-13 13:10:00
956	0	买涨不买跌，这就是股票	股友26976D2H85	2019-02-13 13:10:00
1804	2	2019牛市现在开始	黄老实	2019-02-13 13:20:00
1947	2	2018有联合石化亏损还是盈利每股五毛多，2019预期盈利更高，价值投资第一选，	师妹出马	2019-02-13 13:22:00
1042	0	主力娘门干上去！破6元！	股友NOMrIB	2019-02-13 13:23:00
1137	0	卖卖卖！快卖!卖卖卖！！快！快！卖！	股友LP5OCa	2019-02-13 13:27:00
1012	0	涨幅最大的一天吧？	究极真韭菜	2019-02-13 13:36:00
1543	1	筹码特征意涵	人民金融	2019-02-13 13:46:00
1255	0	还是你最稳	无我无为	2019-02-13 14:53:00
1231	0	妈蛋！站上6元大关！	股友NOMrIB	2019-02-13 15:00:00
1713	1	今日北向资金90亿元	师妹出马	2019-02-13 15:44:00
1593	0	中国石化02月13日资金揭秘	股友1p617F3976	2019-02-13 16:16:00
8284	56	若男还在？	山顶站岗放哨	2019-02-13 17:10:00
1744	5	贝莱德芬克：中国不会衰退，只是增速会放缓	人民金融	2019-02-13 18:33:00
1731	6	开源研发：按模式大类分工，共享样本数据源	人民金融	2019-02-13 18:51:00
2378	8	悲催的是期货多单在最低点平仓，现在又回升了30％，石油现货又贵了，却没有对冲，挨	股友ABCD1234	2019-02-13 19:28:00
1605	5	美1912原油2019年第一季度高区利满价60上方	人民金融	2019-02-13 20:59:00
1727	2	春节过后，A股连涨3日，外资抢筹态势愈演愈烈。截至2月13日收盘，北上资金通过沪	师妹出马	2019-02-13 21:10:00
1456	0	量化工程师：日元20190124后64天K线高区112	人民金融	2019-02-13 22:05:00
2506	3	原油期货又大涨，明天中石化6元不是梦	年年高雅地苗若兰	2019-02-13 22:54:00
2485	4	投资聚焦 原料货紧叠加需求趋旺 环氧树脂价格节后看涨 据媒体报道，2月初，国内环	最牛钉子	2019-02-14 06:41:00
1600	4	中国石化02月13日获沪股通加仓1844.15万股	股友y31920576Y	2019-02-14 08:01:00
4450	3	有36家央企上市公司连续三年分红，中国石油、中国石化位居已分红A股企业第一和第二	师妹出马	2019-02-14 08:47:00
2607	1	国际原油价格大幅下跌也是一个利好。我国是当今世界最大的原油进口国，进口原油价格下	师妹出马	2019-02-14 09:01:00
894	0	今天还会涨吗	纳福长寿	2019-02-14 09:09:00
1112	0	最正宗的柔性OLED股 四川虹视显示技术有限公司（简称CCO），位于四川省成都高	二根金	2019-02-14 09:17:00
979	0	江湖险恶该撤就撤	cjrqsrwmzd	2019-02-14 09:27:00
1252	0	问老股民个问题，昨天买的中石化为什么开盘的时候前9点20分卖出然后撤单，，到开盘	财源光进666888	2019-02-14 09:37:00
870	0	看到了吧，一季度接受科创版申报啦！	股友imnjHr	2019-02-14 09:39:00
1532	1	最好的操作就是持股等待，我就不信了这么好的基本面及分红，一年之内上不了7元。	东方雨4	2019-02-14 09:51:00
3152	0	生意社：2月13日苯酚市场延续高位坚挺	生意社	2019-02-14 09:59:00
1680	2	主力在囤货朋友们看出来了吗[大笑]	青松小资	2019-02-14 10:08:00
2274	0	生意社：2月13日国内丙酮市场平稳过渡	生意社	2019-02-14 10:30:00
1037	0	调整第一天 至少看一周	cjrqsrwmzd	2019-02-14 11:29:00
991	0	周线已经少见六连阳了	cjrqsrwmzd	2019-02-14 11:42:00
1433	0	2019-02-13外资买入股票量第3名:中国石化	空间数据港	2019-02-14 11:49:00
1622	3	人工智能所需的人脑资源储备，中国禀赋长期优势	人民金融	2019-02-14 12:10:00
1888	5	人工智能所需的人脑资源引力，美国禀赋移民优势	人民金融	2019-02-14 12:34:00
1779	5	人工智能所需的人脑资源储备，中国禀赋内生优势	人民金融	2019-02-14 12:40:00
2050	4	怎么观察主力，是进还是出，	年年高雅地苗若兰	2019-02-14 13:16:00
1008	0	这个大盘股，走起来蹦蹦跳跳的，	龙头不倒我不走	2019-02-14 13:23:00
1201	0	今年的行事看来大有希望，别错过这一轮难得的升幅行情大潮！操作中最好选择5元区间及	借道股中行	2019-02-14 13:37:00
1684	4	该你漏脸了，别装挂，支持下国民情绪[微笑]	只有更高26	2019-02-14 13:53:00
1890	4	模式识别开源交流：分类定向编程	人民金融	2019-02-14 13:55:00
3927	7	卸载炒股软件，满仓中石化，一年后来收菜	所见即真理	2019-02-14 14:08:00
1077	0	5元本，不动了随便玩	国杠1573	2019-02-14 14:21:00
1011	0	6块钱的本陪你到退市[鼓掌][鼓掌][鼓掌]	二根金	2019-02-14 14:38:00
1398	0	中国石化02月14日资金揭秘	股友1p617F3976	2019-02-14 16:16:00
1017	0	5元本，不动了随便玩	股友301766Tm98	2019-02-14 19:17:00
1139	0	买中石化但并不认同这种垄断公司	东方九九哥	2019-02-14 19:18:00
1003	0	35600股，立贴	股友301766Tm98	2019-02-14 19:18:00
1228	0	大家都在等公告。呵呵。	股友301766Tm98	2019-02-14 19:19:00
1586	2	美元指数20190213后11天K线高区第1目标97.7	人民金融	2019-02-14 19:23:00
1024	0	大伙好！心哥祝大伙情人节快乐	财大气粗的无忌	2019-02-14 19:36:00
1298	0	欧美跳水 油价跳水	cjrqsrwmzd	2019-02-15 00:36:00
1842	3	开源交流模式识别：分类定向编程实例	人民金融	2019-02-15 07:35:00
1721	3	中国石化02月14日获沪股通减仓652.31万股	股友y31920576Y	2019-02-15 08:01:00
967	0	国内油价又涨了，这才是利好	年年高雅地苗若兰	2019-02-15 08:14:00
1045	0	在这个吧里说话不好的话，我会被屏蔽哦！因为中石化是那么的牛逼	今日头条法师	2019-02-15 08:50:00
1369	1	今天准备怎么开盘，，，怎么震荡，，收盘什么价	年年高雅地苗若兰	2019-02-15 09:19:00
852	0	天啊	究极真韭菜	2019-02-15 10:07:00
882	0	股指期货大涨这货又跌了看来中石化就是控制大盘指数的工具	股友9153C72R02	2019-02-15 10:11:00
1522	3	石化砸盘啦啦啦啦	良子不识赌	2019-02-15 10:15:00
826	0	咂吧！加油砸！上次低位后悔没接盘	股友xoUVgM	2019-02-15 10:21:00
1113	0	牛叉 跌不下去 使劲给我砸出一口井	胜利账本	2019-02-15 10:27:00
1322	1	要死不活的 砸不下去 肯定也涨不上去	胜利账本	2019-02-15 10:31:00
969	0	跌少涨多，慢慢爬升，信不信由你	股友qp9Ej3	2019-02-15 10:43:00
2736	6	一群傻叉，也不看看原油期货	销户19年起不玩了	2019-02-15 10:44:00
1662	2	主力太抠了，砸的没力度，	年年高雅地苗若兰	2019-02-15 10:53:00
1098	0	看戏吧原油大涨它都不涨要是再大跌这货绝对得跟上	股友9153C72R02	2019-02-15 10:58:00
1878	1	避险顾问：跨市套利沪指，茅台股价常随道指波动	人民金融	2019-02-15 11:01:00
1104	0	经济放缓原油需求减少最好是股价再跌跌再进入更稳妥点就当存银行了	股友9153C72R02	2019-02-15 11:10:00
1141	0	短期我们有望看到5.9，但这也是一个很好的卖点	墙边的一人	2019-02-15 11:24:00
1811	2	关注大湾区读秒阶段元宵节19号，21号香港大湾区宣讲会！最牛板块发飙外资扫货！环	财源满堂得雨晨	2019-02-15 12:01:00
1810	2	悲哀，中石化沦为机构打压指数的工具	股友8h1CJQ	2019-02-15 13:07:00
1094	0	涨了怎么多，还涨得动？资金都很谨慎	股友pj1hyc	2019-02-15 13:14:00
1138	0	有本事回到5元	鎔鋌涨沃	2019-02-15 13:30:00
2096	4	下周再买沉住气	股友9153C72R02	2019-02-15 14:07:00
1102	0	卖出！	股友Qt2Xlh	2019-02-15 14:20:00
1726	2	买早了。？。。。。。。	究极真韭菜	2019-02-15 14:45:00
2351	1	回到位了，不怕不怕了，看好下周一，下周准备吃肉[微笑]	易尔忆	2019-02-15 15:03:00
1493	0	2019-02-14外资卖出股票量第2名:中国石化	空间数据港	2019-02-15 15:18:00
3126	0	生意社：本周PX市场行情走势暂稳（2.11-2.15）	生意社	2019-02-15 15:30:00
2028	1	中国石化02月15日资金揭秘	股友1p617F3976	2019-02-15 16:16:00
3046	0	生意社：本周邻苯行情维稳（2.11-2.15）	生意社	2019-02-15 17:00:00
3025	7	又开始跌了,坚决唱衰A股!	蔡若男	2019-02-15 17:21:00
2165	3	模式识别开源交流：分类定向编程实例	人民金融	2019-02-15 17:41:00
2219	3	如果不强制分红,呼吁全国股民的新资金坚决不买股票!	蔡若男	2019-02-15 18:09:00
1874	0	发票	股友QLEXL3	2019-02-15 19:44:00
1301	0	欧亚集团单单济南欧亚大观商都赚了有值55亿元以上。当时投资15亿成本建成高有7层	股友zEvouv	2019-02-15 20:31:00
1359	0	欧亚集团全资子公司单独济南欧亚大观商都赚了55亿元以上。当时总投资15亿成本建成	股友zEvouv	2019-02-15 20:37:00
1848	1	主力偷吃票	股友y5Pul9	2019-02-15 21:38:00
3091	1	建议你缝高卖出中石化。现在资金还是很明显的从主板蓝筹股流入到创业板。下周中石化会继续回调。即使回调也要卖出。	经管系	2019-02-15 21:56:00
2398	1	模式识别开源交流：中石化月线分类定向图例	人民金融	2019-02-15 22:08:00
3076	0	看你是投机还是投资了，买创业板肯定是投机，将来还是要大跌，太高了。中石化是投资，你二年能拿到吗？拿到肯定挣钱，短平快肯定不行。	山海中间	2019-02-15 22:19:00
1753	1	什么都不想发了	师妹出马	2019-02-15 22:33:00
3280	0	下周有机会出来，下周一肯定会涨的，今天都已经摸高到5.87了，五块九有啥担心，年报分配方案出来会破六的，本来就是因为黑天鹅才浪费这波行情，要不然现在六块多了，最...	骑犇观马	2019-02-15 22:56:00
584	2	这位朋友，我说句不好听的，你这个问题问的水平真的不怎么样。您既然买了中石化，怎么着你还冲着打短线去的吗？我不知道你当初选择买入是出于什么动机。如果是做短线，你压...	放量涨吧	2019-02-15 23:20:00
2269	2	看来石油期货做多是正确的，悲催的是在谷底平仓了。这两面耳光打得！	股友ABCD1234	2019-02-16 06:41:00
1552	0	中国石化02月15日获沪股通减仓538.37万股	股友y31920576Y	2019-02-16 08:01:00
1461	0	原油大涨过了66，欢迎下周一变态主力继续砸盘！	老唐cgkl	2019-02-16 08:54:00
5673	20	中石化走向提示，开源交流模式识别编程图例	人民金融	2019-02-16 08:55:00
3756	13	等长时间段走向提示 = 转上.续上.转下.续下	人民金融	2019-02-16 09:02:00
2100	4	下周一石化联袂石油无脑涨停！	股友NOMrIB	2019-02-16 10:01:00
1659	0	哈哈哈，好。我就不明白为什么这么好的业绩，分红也好，股价低于净资产，散户为何卖。	象摸瞎子250	2019-02-16 10:26:00
2758	3	国际油价周五劲升3.3%，后市看多。石化下周上6元。	山顶站岗放哨	2019-02-16 11:30:00
2892	5	每日一股: 底部堆量，吓人吃相	中線主力	2019-02-16 11:36:00
2040	1	跌的那么猛，估计又有什么利空消息了	食海泛舟	2019-02-16 11:50:00
1225	0	300464最低价电商	wjx761021	2019-02-16 13:17:00
2307	1	联合石化亏损额在180亿左右	大漠狂飙	2019-02-16 13:37:00
2310	6	摘金奇缘周教授：他没有使用逻辑或数学来玩	人民金融	2019-02-16 13:37:00
1387	0	司马懿……	股友LP5OCa	2019-02-16 13:53:00
1310	0	怀揣梦想来炒股 冬瓜炒成马铃薯 鳄鱼亏成小壁虎 大象变成小老鼠	逢低吸筹666666	2019-02-16 14:56:00
4725	8	避险顾问：短中长，走向提示都转上，买入风险低	人民金融	2019-02-16 15:39:00
2278	3	老子严防黑天鹅哈！	俺只猜暴跌惨惨惨	2019-02-16 17:01:00
2862	7	设短中长：短线任意倍数为中线，倍数平方为长线	人民金融	2019-02-16 17:18:00
1639	0	年前年后什么样的股在涨！	股友ARAkpA	2019-02-16 18:10:00
2692	3	中石化走向提示组合短中长配置：短1/中12/长144	人民金融	2019-02-16 20:27:00
2643	4	中石化19年1月9日后144天K线高区利满价6.60	人民金融	2019-02-16 20:56:00
2834	4	易理今用：中长比平方化.两仪四象.上上下下	人民金融	2019-02-17 08:01:00
3020	8	摘金奇缘朱教授：他没有使用逻辑或数学来玩	人民金融	2019-02-17 08:26:00
4739	14	市象易理：中长比平方化.两仪四象.上上下下	人民金融	2019-02-17 09:21:00
2575	1	按照人民金融预测，中国石化未来股价必然6.6元！	股友NOMrIB	2019-02-17 09:57:00
18.9万	965	坚持价值投资，只爱中国石化，每股15元以下只买不卖，有钱就加仓。对中石化悲观者早	大海的水珠	2019-02-17 10:01:00
2139	0	纯娱乐：开源OSINT解析NOMrIB信息源≈野村线人	人民金融	2019-02-17 10:05:00
2548	4	量化工程师：贝莱德摘金奇缘	人民金融	2019-02-17 10:50:00
3305	4	心路历程之十二——不要自我封闭在一个很小的地方	顺势18	2019-02-17 13:56:00
1780	0	买石油股很容易亏钱，我就在中国石化上亏钱，很复杂要看大盘怎样还要看油价涨跌。那个	想要很多钱	2019-02-17 14:27:00
1944	0	炒股，要向康美药业三安光电猪力学习，才能发大财哦！	俺只猜暴跌惨惨惨	2019-02-17 17:43:00
1856	0	要向康美药业猪力学习炒股，才能发大财哈！	俺只猜暴跌惨惨惨	2019-02-17 17:45:00
2555	0	短中长64组市象分形：短四象*中四象*长四象	人民金融	2019-02-17 18:59:00
2674	4	市象集64组合成分形：短四象*中四象*长四象	人民金融	2019-02-17 20:56:00
4348	40	国防科技大学公开课：模式特征的提取与选择	人民金融	2019-02-17 22:19:00
1464	1	生活	股友n36988356o	2019-02-18 08:35:00
2017	2	花好月圆城市群生态样板大湾区 高标准建设国际化城市群模板打造生态优先宜居	财源满堂得雨晨	2019-02-18 08:58:00
2804	11	市象集64组合成分形：易理符号定位及其含义	人民金融	2019-02-18 09:12:00
1275	0	为什么总有些人的卖价比最高价还高呢？	张广逸	2019-02-18 10:14:00
1794	1	为什么总有些人的买入价比最低价还低呢？	张广逸	2019-02-18 10:15:00
2773	4	市象易理：中长线比例用平方，两仪四象上上下下	人民金融	2019-02-18 10:15:00
1478	1	要有战略眼光！科创版、注册制上半年是铁板钉钉的事！	股友imnjHr	2019-02-18 10:28:00
1968	2	早都应该上6元了	东方雨4	2019-02-18 10:42:00
1564	0	或许大牛市真的不远了	股友7H887W1320	2019-02-18 10:52:00
2618	6	闲钱大胆长期持仓投资600028股票，只买不卖当存钱养老[赞][赞][赞][爱心	深圳股民92年入市	2019-02-18 11:13:00
1986	3	会上6元吗？	股友ABCD1234	2019-02-18 11:35:00
2032	2	炒作垃圾股，故事股，最后散户两手空空，网又搞破了，手又搞断了，还一直在流血，鱼	深圳股民92年入市	2019-02-18 11:58:00
2162	2	菜美女估计割肉了！不见踪影？	股友NOMrIB	2019-02-18 12:14:00
1164	0	人民金融是什么东西	qwerty478711	2019-02-18 13:18:00
3127	5	明天会不会暴跌？[为什么]	究极真韭菜	2019-02-18 13:22:00
1835	2	买了中石化，养老不用怕[看多][买入][满仓]	股友26976D2H85	2019-02-18 13:48:00
1374	0	中石化，最近应该可以张到6块	基民00J68n	2019-02-18 13:51:00
1346	0	2019-02-15外资卖出股票量第7名:中国石化	空间数据港	2019-02-18 14:01:00
2355	2	不急着用钱的就等着涨和分红吧！最好的操作耐心等待。	东方雨4	2019-02-18 14:03:00
1574	0	黑天鹅出后第二天我就卖了[为什么][为什么][为什么]真尼玛恶心	快乐地小新	2019-02-18 14:19:00
1422	0	从资源的秉性兴发集团作为磷化工龙头远远不止这个价，拭目以待。	股友waLT30	2019-02-18 14:54:00
1950	0	中国石化02月18日资金揭秘	股友1p617F3976	2019-02-18 16:16:00
2882	2	从盘面看,中石化的庄家已经完全变态!	蔡若男	2019-02-18 16:58:00
3631	5	不能认识到除了中石化什么股也不能买的股民,不是成熟的股民!	蔡若男	2019-02-18 17:03:00
1601	0	菜某男怎么不吹票了	原来还可以改名	2019-02-18 18:16:00
2826	2	哈哈，中国石化，本周将到6元以上，有信心能坚持下来的很少	Q火星人Q	2019-02-18 18:22:00
1707	0	市场转暖减持抬头 逾50家公司股东跑步离场	股友imnjHr	2019-02-18 18:37:00
1626	0	炒高中石化，庄家是要散户为科创版上市抬轿，注册制在旁守着呢！	股友imnjHr	2019-02-18 19:48:00
3363	8	狗庄,本打算6元解套就卖给你,看你这样操盘老子不卖了!	蔡若男	2019-02-18 19:56:00
4460	6	中石化20190218收盘：短2转上.中6续上.长18续上	人民金融	2019-02-18 20:04:00
3589	3	中石化20190218收盘目标市象集易理符：小畜	人民金融	2019-02-18 20:31:00
1730	3	市象易理符	人民金融	2019-02-18 20:37:00
1914	3	市象集易理符	人民金融	2019-02-18 21:21:00
2427	6	中石化19年2月11日后18天K线高区利满价6.14	人民金融	2019-02-18 21:32:00
1548	0	模式识别研发：洋为中用数术，古为今用象术	人民金融	2019-02-18 21:58:00
1729	0	明日来一根大阳，突破6.4，扫走一切牛鬼蛇神！	股友NOMrIB	2019-02-18 22:07:00
1598	0	模式识别技能：洋为中用数术，古为今用象术	人民金融	2019-02-18 22:08:00
1397	0	*** 粤港澳大湾区有望复制创投概念股连续涨停！600028	股友56190i30a2	2019-02-19 05:39:00
1962	4	中石化20190211后18天长线买盘满仓高区5.95	人民金融	2019-02-19 07:55:00
1333	0	大家静静等菜娃子清仓！	股友NOMrIB	2019-02-19 07:56:00
1566	0	中国石化02月18日获沪股通加仓181.63万股	股友y31920576Y	2019-02-19 08:01:00
2078	0	中石化20190218收盘目标市象集易理符：小畜	人民金融	2019-02-19 08:07:00
1456	0	缺少一次大涨的时候，应该会有	爱在深秋不畏冬	2019-02-19 12:51:00
2322	4	贝莱德摘金奇缘	人民金融	2019-02-19 12:55:00
1330	0	5.6	鎔鋌涨沃	2019-02-19 13:33:00
2082	1	看来要破6可能要等到下个月了	食海泛舟	2019-02-19 14:40:00
1759	0	中石化20190218收盘目标市象集易理符：小畜	人民金融	2019-02-19 15:11:00
1776	2	选特征：尽量选对正确分类识别作用大的特征	人民金融	2019-02-19 15:36:00
1998	0	中国石化02月19日资金揭秘	股友1p617F3976	2019-02-19 16:16:00
1751	1	只要大盘大幅低开，就清空手里所有股票，绝对没毛病，我现在就是鹰眼盯盘基本不买了。	釜底抽薪0080478	2019-02-19 19:08:00
2195	1	股票: 中国石化 日前，由中石化南京化工研究院有限公司、中国纺织科学研究院有限	年年高雅地苗若兰	2019-02-19 20:57:00
1465	0	可以大胆地说,大盘不站上3100点,就不能成功引诱右侧资金入彀!	蔡若男	2019-02-19 21:09:00
1554	0	行情将向纵深发展,中石化主升随时来临!	蔡若男	2019-02-19 21:16:00
1913	0	注意:6.88元或是中石化年内高点!	蔡若男	2019-02-19 21:18:00
2060	2	箭已在铉,3100点时本轮行情的高点,坚守中石化的才是成熟笑到最后的股民!	蔡若男	2019-02-19 21:33:00
1477	0	抓好拿稳喽,美股港股中石化都在涨!	蔡若男	2019-02-19 22:55:00
1150	0	强烈要求中石化不换庄就换人!	蔡若男	2019-02-19 22:59:00
1544	0	我就不明白,为什么中石化的主操盘手水平那么臭都不换人!	蔡若男	2019-02-19 23:03:00
1568	0	这波行情在挡得领导下,必会站上3100点!	蔡若男	2019-02-19 23:28:00
3363	3	呼吁吧里的股民卖出其它一切股票,买入中石化!	蔡若男	2019-02-19 23:37:00
2124	2	通产丽星，世界科创龙头，中石化是垃圾股~~~	长安剑	2019-02-20 07:54:00
1719	0	中国石化02月19日获沪股通加仓1256.19万股	股友y31920576Y	2019-02-20 08:01:00
2052	5	九套组合算法配置：多周期合成走向量化投资	人民金融	2019-02-20 08:22:00
1472	2	现在是不是就剩几个机构在左右手互搏了	食海泛舟	2019-02-20 09:37:00
1789	2	这票也能涨[兴奋][兴奋][兴奋][兴奋]	A股天境高手	2019-02-20 09:54:00
1157	0	600221低价是硬道理，航空消费升级，旅游是硬道理！坚定持有海南航空！	股友yoLISz	2019-02-20 10:29:00
1419	1	白菜黄金，600221，海南航空	股友yoLISz	2019-02-20 10:31:00
1149	0	跟在港股屁股走，迟早被超越	股友SgcH6E	2019-02-20 11:00:00
2023	6	谈判结果不会乐观！	改革排头兵	2019-02-20 11:19:00
5260	0	中资乐投教育：股票一旦退市，我们能做的只有这些！	乐投CLUB	2019-02-20 11:28:00
1445	0	不可不知的实情 2019省级两会全落幕 各省份下调GDP 坚决赎回50ETF	第二冲击波	2019-02-20 12:10:00
2243	1	果佳队在中石化干尽砸盘压盘的坏事,我操它大爷!	蔡若男	2019-02-20 12:42:00
1260	0	财经午评： 两市窄幅震荡，养殖业多股涨停 要点： 2月20日，开盘两市小幅高开	英武Yb_JyB0319	2019-02-20 13:12:00
1514	1	A股什么时候才能体现出价值投资的风气？高分红的滞涨，不分红的，少分红涨。	东方雨4	2019-02-20 13:20:00
1099	0	“管道业务”应该与泰山石油无关 88888888888888888888888888888888888888	联结OR分离	2019-02-20 13:37:00
1959	2	市象集易理符 = 大有 = 长续上.中转上.短续上	人民金融	2019-02-20 13:42:00
1838	1	龙头风采，将可能大面积涨停！！！ 龙头不怕调整！ 调整就是机会！ 大家可以参与两	股友1O158103F5	2019-02-20 14:15:00
1304	0	又托红了！	改革排头兵	2019-02-20 14:45:00
1260	0	低价硬道理，海南自贸区，硬道理，航空消费升级硬道理600221 行行行	股友yoLISz	2019-02-20 14:55:00
2953	5	中石化20190220收盘目标市象集易理符号：乾	人民金融	2019-02-20 15:13:00
1569	0	收盘了，回顾一下今天的盘面 指数上来说，午后大盘在2740附近企稳，成功保住提示	英武Yb_JyB0319	2019-02-20 15:34:00
1854	2	市象集64组分形特征：多周期合成走向易理符	人民金融	2019-02-20 15:37:00
1604	0	中国石化02月20日资金揭秘	股友1p617F3976	2019-02-20 16:16:00
3519	0	生意社：2月20日苯酚市场涨跌观点	生意社	2019-02-20 16:58:00
1248	0	对于近期A股行情，市场更多定义为超预期的春季躁动。“躁动”的诱因来自整体估值处历	英武Yb_JyB0319	2019-02-20 17:41:00
1725	1	炒股心经防御版～釜底抽薪原创 低开股票要当心，同一板块心连心。低开如果往上拉，稍	釜底抽薪0080478	2019-02-20 20:54:00
1641	0	大盘3000点，中石化7元	师妹出马	2019-02-20 21:46:00
1135	0	持有此股浪费了年后行情	印花床单不够睡呀	2019-02-20 22:17:00
1646	0	美道指20190219日收盘目标市象集易理符：夬	人民金融	2019-02-20 23:08:00
2302	1	资金都被中石化给套住了！	墙边的一人	2019-02-20 23:46:00
2138	0	原油大涨！莫非错的不是联合石化，错的是下令止损平仓的中石化？平仓后现在己涨40％	股友ABCD1234	2019-02-21 00:41:00
1661	0	中国石化02月20日获沪股通加仓878.54万股	股友y31920576Y	2019-02-21 08:01:00
16602	2	散户应当何时离场避险？	恬淡虚无股心常在	2019-02-21 08:03:00
1397	0	市象集易理符 Market YI Mark (MIM)	人民金融	2019-02-21 08:51:00
1199	1	wvad处金叉，不相信你敢跌。。。	金玉积玉的丁春秋	2019-02-21 09:37:00
1330	1	H股都跌了半个点了，估计A股最少要跌一个点	食海泛舟	2019-02-21 09:39:00
1387	3	托红指数，跑！	改革排头兵	2019-02-21 10:07:00
1194	0	港股的跟屁虫，跟港股的溢价越来越小，迟早被超越	股友SgcH6E	2019-02-21 10:29:00
1721	1	A股市场看来看去只有中石化性价比合算，价低，分红稳定，分红高。	东方雨4	2019-02-21 10:35:00
1077	0	权重股都是工具抬轿用的。10年不如垃圾股两个月涨的。	股友707a9f5896	2019-02-21 10:37:00
1016	0	11点大盘快速跳水？	改革排头兵	2019-02-21 10:47:00
1028	0	中国石太磨叽了，熬不起了。割肉换股。	张永鼎	2019-02-21 10:57:00
1355	1	悲哀，中石化被机构做为操控指数工具	股友8h1CJQ	2019-02-21 11:00:00
1109	0	[怒]又来砸我中石化	东方九九哥	2019-02-21 11:26:00
1550	1	看这成交量不行呀6元还能摸着吗大神们说说看看	股友9153C72R02	2019-02-21 11:31:00
1281	0	闲钱投资企业的人大胆买入持股600028分享每年二次股息，保证比存银行和买理财，	深圳股民92年入市	2019-02-21 11:44:00
7841	15	大家千万不要买，这股股本越低才越好，把股价拉上去了赚钱的只有资本家，我们这些闲钱	食海泛舟	2019-02-21 11:54:00
1257	0	中石化H股已经超过A股了。确实有点过分。	山顶站岗放哨	2019-02-21 12:01:00
[truncated: 48,840 more rows]
