# Supplementary material for: A structured multi-head attention prediction method based on heterogeneous financial data
Source: PeerJ Comput Sci. 2023 Nov 17;9:e1653. doi: 10.7717/peerj-cs.1653 (PMC10703059; doi:10.7717/peerj-cs.1653)
Supplement: Supplemental Information 1 [file peerj-cs-09-1653-s001.zip › data/stock/600028data30.xlsx]

## Sheet: Sheet1
	Unnamed: 0	open	close	high	low	volume	money	MACD_talib	RSI_talib	RSV	CCI_talib	pe_ratio	pb_ratio	ps_ratio	pcf_ratio	inc_return	roa	net_profit_margin	expense_to_total_revenue	net_profit_to_total_revenue	inc_net_profit_annual
42	2019-01-02	3.76	3.69	3.76	3.65	296829442	1097685173	-0.105951	18.7332	-0.439024	-159.104	8.3404	0.8398	0.2256	10.6169	0.34	0.28	0.55	100.26	0.55	-79.95
43	2019-01-03	3.7	3.71	3.72	3.65	210222008	776874803	-0.10846	20.9761	-0.0196078	-115.246	8.3904	0.8448	0.227	10.6805	0.34	0.28	0.55	100.26	0.55	-79.95
44	2019-01-04	3.69	3.76	3.77	3.68	219567426	817909163	-0.0958434	26.6031	0.12963	-75.1412	8.4903	0.8548	0.2297	10.8077	0.34	0.28	0.55	100.26	0.55	-79.95
45	2019-01-07	3.8	3.81	3.82	3.77	271845990	1031745963	-0.0741889	31.9843	0.222222	-42.735	8.6234	0.8682	0.2333	10.9772	0.34	0.28	0.55	100.26	0.55	-79.95
46	2019-01-08	3.81	3.86	3.87	3.81	207309571	797663358	-0.047836	37.1077	0.314815	-19.1154	8.7233	0.8783	0.236	11.1043	0.34	0.28	0.55	100.26	0.55	-79.95
47	2019-01-09	3.9	3.94	3.98	3.9	258151602	1019070358	-0.0159814	44.5353	0.543478	30.3577	8.9065	0.8967	0.241	11.3374	0.34	0.28	0.55	100.26	0.55	-79.95
48	2019-01-10	3.98	3.9	4.01	3.9	197182369	774663909	0.00237172	41.7932	0.456522	44.8856	8.8232	0.8884	0.2387	11.2315	0.34	0.28	0.55	100.26	0.55	-79.95
49	2019-01-11	3.91	3.94	3.95	3.89	108820128	426568554	0.0215058	45.5203	1	63.1463	8.9065	0.8967	0.241	11.3374	0.34	0.28	0.55	100.26	0.55	-79.95
50	2019-01-14	3.92	3.9	3.94	3.89	98644311	385129581	0.0298664	42.4968	0.84	65.2015	8.8066	0.8867	0.2383	11.2103	0.34	0.28	0.55	100.26	0.55	-79.95
51	2019-01-15	3.9	3.92	3.95	3.9	117061822	459547863	0.0386262	44.5432	0.92	62.7871	8.8732	0.8934	0.2401	11.2951	0.34	0.28	0.55	100.26	0.55	-79.95
52	2019-01-16	3.94	3.97	3.98	3.92	113408486	448360066	0.0509181	49.5321	1.13043	76.3771	8.973	0.9034	0.2428	11.4222	0.34	0.28	0.55	100.26	0.55	-79.95
53	2019-01-17	3.98	3.95	3.99	3.93	102205877	404828178	0.0557289	47.6278	1.05556	71.161	8.9231	0.8984	0.2414	11.3586	0.34	0.28	0.55	100.26	0.55	-79.95
54	2019-01-18	3.98	3.98	3.99	3.95	136060557	540182656	0.0618532	50.7815	1.0625	96.6266	8.9897	0.9051	0.2432	11.4434	0.34	0.28	0.55	100.26	0.55	-79.95
55	2019-01-21	4.01	4.03	4.05	4	137505689	554499483	0.0708915	55.7194	1.54545	187.097	9.1229	0.9185	0.2468	11.6129	0.34	0.28	0.55	100.26	0.55	-79.95
56	2019-01-22	4.03	3.96	4.04	3.93	123681781	492033523	0.0658047	48.1976	0.75	63.1579	8.9564	0.9018	0.2423	11.401	0.34	0.28	0.55	100.26	0.55	-79.95
57	2019-01-23	3.94	3.96	3.99	3.93	87406714	346378416	0.0609156	48.1976	0.461538	14.5719	8.9564	0.9018	0.2423	11.401	0.34	0.28	0.55	100.26	0.55	-79.95
58	2019-01-24	3.96	4	4.01	3.94	102780939	408962488	0.0613734	52.702	0.769231	64.8649	9.0396	0.9101	0.2446	11.507	0.34	0.28	0.55	100.26	0.55	-79.95
59	2019-01-25	4.03	4.03	4.05	4.02	91772453	370261702	0.0637422	55.8977	1	147.287	9.1062	0.9169	0.2464	11.5917	0.34	0.28	0.55	100.26	0.55	-79.95
60	2019-01-28	4.1	4.09	4.15	4.07	198459852	814059023	0.0708684	61.655	1.54545	194.539	10.7708	0.9354	0.2332	11.7613	0.34	0.28	0.55	100.26	0.55	-79.95
61	2019-01-29	4.08	4.13	4.14	4.04	175886961	719226518	0.0778886	65.036	2.25	134.831	10.8872	0.9455	0.2357	11.8884	0.34	0.28	0.55	100.26	0.55	-79.95
62	2019-01-30	4.12	4.15	4.18	4.11	117051558	485675541	0.0817442	66.6687	1.42857	142.406	10.926	0.9489	0.2365	11.9308	0.34	0.28	0.55	100.26	0.55	-79.95
63	2019-01-31	4.17	4.22	4.25	4.15	146984109	617559948	0.0896096	71.7914	1.52941	145.99	11.1201	0.9657	0.2407	12.1427	0.34	0.28	0.55	100.26	0.55	-79.95
64	2019-02-01	4.22	4.23	4.26	4.2	104766582	442935924	0.0917136	72.4632	1.42105	125.926	11.1395	0.9674	0.2412	12.1639	0.34	0.28	0.55	100.26	0.55	-79.95
65	2019-02-11	4.2	4.2	4.21	4.12	137220321	572921777	0.0847818	67.134	0.923077	68.06	11.0619	0.9607	0.2395	12.0791	0.34	0.28	0.55	100.26	0.55	-79.95
66	2019-02-12	4.2	4.19	4.2	4.16	151240970	632228324	0.0749092	65.3539	0.851852	61.9883	11.0425	0.959	0.2391	12.058	0.34	0.28	0.55	100.26	0.55	-79.95
67	2019-02-13	4.2	4.31	4.33	4.2	184721679	789527713	0.0801329	74.4035	1.34783	126.954	11.3724	0.9876	0.2462	12.4182	0.34	0.28	0.55	100.26	0.55	-79.95
68	2019-02-14	4.31	4.3	4.33	4.29	116316979	500350476	0.0777696	72.6465	1.35	134.37	11.3336	0.9843	0.2454	12.3758	0.34	0.28	0.55	100.26	0.55	-79.95
69	2019-02-15	4.3	4.23	4.32	4.22	107949465	459879170	0.0629393	61.3742	0.636364	67.451	11.1589	0.9691	0.2416	12.1851	0.34	0.28	0.55	100.26	0.55	-79.95
70	2019-02-18	4.29	4.34	4.36	4.28	171462489	741656192	0.0639034	69.6081	1.16667	120	11.45	0.9944	0.2479	12.503	0.34	0.28	0.55	100.26	0.55	-79.95
71	2019-02-19	4.34	4.33	4.37	4.31	115815622	501966893	0.0592547	68.1409	1.125	108.481	11.4112	0.991	0.2471	12.4606	0.34	0.28	0.55	100.26	0.55	-79.95
72	2019-02-20	4.32	4.34	4.35	4.31	88175264	382454990	0.0537493	68.87	1	87.631	11.45	0.9944	0.2479	12.503	0.34	0.28	0.55	100.26	0.55	-79.95
73	2019-02-21	4.35	4.32	4.36	4.3	107684713	466356606	0.0440439	65.5371	0.866667	66.4063	11.3918	0.9893	0.2466	12.4394	0.34	0.28	0.55	100.26	0.55	-79.95
74	2019-02-22	4.3	4.33	4.33	4.25	130474104	559525155	0.0359436	66.4394	0.933333	28.8008	11.4112	0.991	0.2471	12.4606	0.34	0.28	0.55	100.26	0.55	-79.95
75	2019-02-25	4.34	4.47	4.48	4.32	366379986	1609817878	0.0457846	76.152	1.86667	185.067	11.7799	1.023	0.255	12.8632	0.34	0.28	0.55	100.26	0.55	-79.95
76	2019-02-26	4.43	4.42	4.46	4.39	327055715	1444223162	0.0419999	68.3073	1.72727	160.819	11.6441	1.0112	0.2521	12.7149	0.34	0.28	0.55	100.26	0.55	-79.95
77	2019-02-27	4.42	4.45	4.49	4.41	258816820	1147890892	0.0399884	70.344	0.916667	134.752	11.7217	1.018	0.2538	12.7997	0.34	0.28	0.55	100.26	0.55	-79.95
78	2019-02-28	4.44	4.43	4.46	4.42	159745597	708512551	0.0327208	67.1477	0.833333	87.2093	11.6635	1.0129	0.2525	12.7361	0.34	0.28	0.55	100.26	0.55	-79.95
79	2019-03-01	4.45	4.48	4.48	4.42	175447211	781078511	0.0313997	70.8295	1.06667	91.7647	11.7993	1.0247	0.2555	12.8844	0.34	0.28	0.55	100.26	0.55	-79.95
80	2019-03-04	4.48	4.5	4.58	4.45	380925093	1719438751	0.0299744	72.2135	1.2	121.313	11.8575	1.0298	0.2567	12.948	0.34	0.28	0.55	100.26	0.55	-79.95
81	2019-03-05	4.5	4.48	4.5	4.45	235644770	1054664967	0.0233847	68.5972	1	74.2948	11.8187	1.0264	0.2559	12.9056	0.34	0.28	0.55	100.26	0.55	-79.95
82	2019-03-06	4.48	4.51	4.54	4.45	378908118	1701335639	0.020232	71.0163	1.05556	92.9919	11.8964	1.0331	0.2576	12.9904	0.34	0.28	0.55	100.26	0.55	-79.95
83	2019-03-07	4.47	4.48	4.49	4.44	326398567	1458282505	0.0116946	65.417	0.882353	42.2374	11.7993	1.0247	0.2555	12.8844	0.34	0.28	0.55	100.26	0.55	-79.95
84	2019-03-08	4.43	4.31	4.44	4.29	265963452	1164823412	-0.0176659	43.7153	-1.22222	-203.557	11.353	0.986	0.2458	12.397	0.34	0.28	0.55	100.26	0.55	-79.95
85	2019-03-11	4.3	4.32	4.34	4.29	185157604	798209945	-0.0355242	44.9098	-1.11111	-175.263	11.3918	0.9893	0.2466	12.4394	0.34	0.28	0.55	100.26	0.55	-79.95
86	2019-03-12	4.34	4.4	4.45	4.34	246397518	1085558223	-0.0362215	53.6529	0.45	-53.1013	11.6053	1.0079	0.2513	12.6725	0.34	0.28	0.55	100.26	0.55	-79.95
87	2019-03-13	4.4	4.34	4.4	4.31	157616850	685284775	-0.0439124	47.3859	0.15	-86.155	11.4306	0.9927	0.2475	12.4818	0.34	0.28	0.55	100.26	0.55	-79.95
88	2019-03-14	4.37	4.37	4.42	4.34	148795515	651366476	-0.0439964	50.5921	0.3	-46.2081	11.5082	0.9994	0.2492	12.5666	0.34	0.28	0.55	100.26	0.55	-79.95
89	2019-03-15	4.37	4.37	4.4	4.34	143130195	625220760	-0.0430369	50.5921	0.3	-44.2541	11.5276	1.0011	0.2496	12.5877	0.34	0.28	0.55	100.26	0.55	-79.95
90	2019-03-18	4.38	4.46	4.47	4.36	232007635	1026111571	-0.0298884	59.6899	0.75	33.7553	11.7605	1.0213	0.2546	12.842	0.34	0.28	0.55	100.26	0.55	-79.95
91	2019-03-19	4.48	4.45	4.49	4.43	169497790	755700275	-0.0224847	58.3632	0.7	73.3864	11.7411	1.0197	0.2542	12.8209	0.34	0.28	0.55	100.26	0.55	-79.95
92	2019-03-20	4.45	4.42	4.48	4.39	173668831	769204495	-0.0215714	54.3372	0.647059	56.168	11.6441	1.0112	0.2521	12.7149	0.34	0.28	0.55	100.26	0.55	-79.95
93	2019-03-21	4.44	4.43	4.45	4.4	137071753	606888561	-0.0196193	55.4748	0.8	64.3275	11.6635	1.0129	0.2525	12.7361	0.34	0.28	0.55	100.26	0.55	-79.95
94	2019-03-22	4.43	4.4	4.43	4.37	126067050	554583568	-0.0221793	51.2213	0.571429	9.25926	11.6053	1.0079	0.2513	12.6725	0.34	0.28	0.55	100.26	0.55	-79.95
95	2019-03-25	4.37	4.29	4.37	4.26	353581812	1522807558	-0.0375934	39.0295	-0.416667	-167.944	11.1689	0.9809	0.2437	-543.699	0.34	0.28	0.55	100.26	0.55	-79.95
96	2019-03-26	4.27	4.2	4.29	4.17	285497607	1203183120	-0.0576177	32.0865	-1.16667	-200.855	10.9386	0.9607	0.2387	-532.489	0.34	0.28	0.55	100.26	0.55	-79.95
97	2019-03-27	4.2	4.21	4.23	4.19	151097395	636010913	-0.0665871	33.546	-0.470588	-144.845	10.977	0.964	0.2395	-534.357	0.34	0.28	0.55	100.26	0.55	-79.95
98	2019-03-28	4.19	4.15	4.2	4.14	157879894	656929981	-0.0769401	29.3422	-0.192308	-127.507	10.8235	0.9506	0.2362	-526.884	0.34	0.28	0.55	100.26	0.55	-79.95
99	2019-03-29	4.16	4.23	4.23	4.13	269109937	1127855750	-0.0695731	40.4058	0.115385	-81.104	11.0154	0.9674	0.2404	-536.226	0.34	0.28	0.55	100.26	0.55	-79.95
100	2019-04-01	4.23	4.3	4.3	4.23	352360340	1505248389	-0.0526037	48.2793	0.5	-22.2841	11.2073	0.9843	0.2446	-545.568	1.97	1.08	2.57	96.6	2.57	309.56
101	2019-04-02	4.31	4.28	4.33	4.26	248845422	1066260703	-0.0418724	46.3359	0.464286	-1.68634	11.1497	0.9792	0.2433	-542.765	1.97	1.08	2.57	96.6	2.57	309.56
102	2019-04-03	4.29	4.31	4.33	4.27	265758818	1140151028	-0.0291365	49.7098	0.571429	24.2424	11.2457	0.9876	0.2454	-547.436	1.97	1.08	2.57	96.6	2.57	309.56
103	2019-04-04	4.31	4.37	4.37	4.29	386311852	1674480641	-0.0119162	55.8748	0.88	82.0106	11.38	0.9994	0.2483	-553.976	1.97	1.08	2.57	96.6	2.57	309.56
104	2019-04-08	4.44	4.44	4.49	4.39	483906618	2151091041	0.00851555	61.9252	1.8125	177.419	11.5719	1.0163	0.2525	-563.317	1.97	1.08	2.57	96.6	2.57	309.56
105	2019-04-09	4.43	4.39	4.45	4.36	303230138	1333697439	0.0145535	55.8476	1.09091	108.607	11.4376	1.0045	0.2496	-556.778	1.97	1.08	2.57	96.6	2.57	309.56
106	2019-04-10	4.37	4.34	4.37	4.31	303842068	1315515335	0.0112199	50.3562	0.655172	42.19	11.3224	0.9944	0.2471	-551.173	1.97	1.08	2.57	96.6	2.57	309.56
107	2019-04-11	4.34	4.29	4.36	4.28	247798868	1067160655	0.00216175	45.3966	0.482759	4.05157	11.1881	0.9826	0.2441	-544.634	1.97	1.08	2.57	96.6	2.57	309.56
108	2019-04-12	4.28	4.29	4.29	4.26	177146355	756936859	-0.00363288	45.3966	0.285714	-50.3979	11.1689	0.9809	0.2437	-543.699	1.97	1.08	2.57	96.6	2.57	309.56
109	2019-04-15	4.31	4.28	4.34	4.28	226691144	978263229	-0.00834627	44.3188	0	-44.9735	11.1497	0.9792	0.2433	-542.765	1.97	1.08	2.57	96.6	2.57	309.56
110	2019-04-16	4.26	4.34	4.34	4.2	309009386	1321195932	-0.00318139	51.9276	0.375	-60.1093	11.3224	0.9944	0.2471	-551.173	1.97	1.08	2.57	96.6	2.57	309.56
111	2019-04-17	4.33	4.33	4.35	4.31	223289041	966532767	-0.00102296	50.6459	0.3125	-7.11744	11.284	0.991	0.2462	-549.305	1.97	1.08	2.57	96.6	2.57	309.56
112	2019-04-18	4.32	4.31	4.34	4.29	174879068	754262206	-0.0021361	48.0126	0.1875	-39.3939	11.2265	0.986	0.245	-546.502	1.97	1.08	2.57	96.6	2.57	309.56
113	2019-04-19	4.31	4.32	4.33	4.28	151509377	652802943	-0.00140751	49.4722	0.25	-39.039	11.2648	0.9893	0.2458	-548.37	1.97	1.08	2.57	96.6	2.57	309.56
114	2019-04-22	4.35	4.37	4.43	4.31	389734859	1703198415	0.00554587	56.2897	0.818182	106.918	11.38	0.9994	0.2483	-553.976	1.97	1.08	2.57	96.6	2.57	309.56
115	2019-04-23	4.38	4.33	4.4	4.31	265189374	1152653993	0.0045365	50.2616	0.833333	83.3333	11.284	0.991	0.2462	-549.305	1.97	1.08	2.57	96.6	2.57	309.56
116	2019-04-24	4.34	4.29	4.34	4.26	224287899	963197637	-0.00142119	44.9169	0.111111	-60.1093	11.1689	0.9809	0.2437	-543.699	1.97	1.08	2.57	96.6	2.57	309.56
117	2019-04-25	4.26	4.22	4.27	4.21	191647309	812359832	-0.0139939	37.2209	-0.666667	-185	10.9962	0.9657	0.2399	-535.292	1.97	1.08	2.57	96.6	2.57	309.56
118	2019-04-26	4.2	4.17	4.22	4.16	154209182	645513431	-0.0274691	32.7654	-1.22222	-207.126	10.8618	0.9539	0.237	-528.752	1.97	1.08	2.57	96.6	2.57	309.56
119	2019-04-29	4.17	4.17	4.2	4.14	160138353	667793617	-0.0343592	32.7654	-0.333333	-142.976	10.8618	0.9539	0.237	-528.752	1.97	1.08	2.57	96.6	2.57	309.56
120	2019-04-30	4.14	4.18	4.19	4.13	123602539	515129529	-0.035406	34.6956	0.05	-104.914	11.6395	0.9297	0.2302	-23.6904	1.97	1.08	2.57	96.6	2.57	309.56
121	2019-05-06	4.12	4.01	4.12	3.99	305790444	1239237943	-0.0556292	22.4964	-0.8	-160.474	11.1477	0.8905	0.2205	-22.6894	1.97	1.08	2.57	96.6	2.57	309.56
122	2019-05-07	4.03	4.01	4.06	3.99	149828090	602112325	-0.0649868	22.4964	-0.8	-132.196	11.1682	0.8921	0.2209	-22.7311	1.97	1.08	2.57	96.6	2.57	309.56
123	2019-05-08	3.97	3.96	4.01	3.95	147179337	584833862	-0.0732771	19.9495	-0.138889	-129.979	11.0247	0.8806	0.218	-22.4391	1.97	1.08	2.57	96.6	2.57	309.56
124	2019-05-09	3.95	3.94	3.98	3.92	99097546	391280330	-0.0764679	18.9937	-0.21875	-111.565	10.9633	0.8757	0.2168	-22.314	1.97	1.08	2.57	96.6	2.57	309.56
125	2019-05-10	3.97	4	4.01	3.93	130884553	521390131	-0.06591	30.1485	0.121212	-74.0061	11.1272	0.9283	0.2201	-22.6477	1.97	1.08	2.57	96.6	2.57	309.56
126	2019-05-13	3.97	3.95	3.98	3.95	103100623	408091247	-0.0611778	26.7392	0.0357143	-73.921	11.0042	0.9181	0.2176	-22.3974	1.97	1.08	2.57	96.6	2.57	309.56
127	2019-05-14	3.93	3.95	3.96	3.92	95508417	376436235	-0.0538239	26.7392	0.0416667	-77.8689	10.9837	0.9164	0.2172	-22.3557	1.97	1.08	2.57	96.6	2.57	309.56
128	2019-05-15	3.95	3.98	3.99	3.95	121203783	481326000	-0.0412606	32.4016	0.166667	-44.8065	11.0657	0.9232	0.2188	-22.5225	1.97	1.08	2.57	96.6	2.57	309.56
129	2019-05-16	3.97	4.01	4.01	3.96	127973904	510034391	-0.0259966	37.7478	0.291667	-9.27282	11.1477	0.93	0.2205	-22.6894	1.97	1.08	2.57	96.6	2.57	309.56
130	2019-05-17	4.01	3.98	4.01	3.98	160601891	642613653	-0.0174389	34.6986	0.571429	23.1214	11.0862	0.9249	0.2192	-22.5643	1.97	1.08	2.57	96.6	2.57	309.56
131	2019-05-20	3.98	4.02	4.03	3.95	136053115	543090272	-0.00455903	41.678	1.14286	78.5714	11.1887	0.9335	0.2213	-22.7728	1.97	1.08	2.57	96.6	2.57	309.56
132	2019-05-21	4.01	4.03	4.07	3.99	129408158	522714636	0.00653609	43.3596	1.28571	172.881	11.2297	0.9369	0.2221	-22.8562	1.97	1.08	2.57	96.6	2.57	309.56
133	2019-05-22	4.03	4.01	4.04	4.01	66967371	269247271	0.012087	40.7487	0.875	105.314	11.1682	0.9317	0.2209	-22.7311	1.97	1.08	2.57	96.6	2.57	309.56
134	2019-05-23	4	4.02	4.04	3.98	117634346	472012239	0.0176733	42.6666	0.875	73.0159	11.1887	0.9335	0.2213	-22.7728	1.97	1.08	2.57	96.6	2.57	309.56
135	2019-05-24	3.99	3.97	4.01	3.96	86545903	345030118	0.0152907	36.1633	0.25	-32.8042	11.0452	0.9215	0.2184	-22.4808	1.97	1.08	2.57	96.6	2.57	309.56
136	2019-05-27	3.97	4	4.01	3.96	79760324	317769244	0.0182141	42.0517	0.625	-12.3457	11.1272	0.9283	0.2201	-22.6477	1.97	1.08	2.57	96.6	2.57	309.56
137	2019-05-28	4	4.01	4.03	3.97	129311591	517494338	0.0217159	43.966	0.666667	19.0476	11.1477	0.93	0.2205	-22.6894	1.97	1.08	2.57	96.6	2.57	309.56
138	2019-05-29	3.98	3.98	4.01	3.98	85753609	342080594	0.0202415	39.6049	0.166667	-58.5106	11.0862	0.9249	0.2192	-22.5643	1.97	1.08	2.57	96.6	2.57	309.56
139	2019-05-30	3.99	4.03	4.03	3.98	147754276	592980607	0.0258903	48.9773	1	52.9915	11.2092	0.9352	0.2217	-22.8145	1.97	1.08	2.57	96.6	2.57	309.56
140	2019-05-31	4.01	4	4.04	3.99	100128344	401424465	0.0254378	44.3853	0.5	27.027	11.1272	0.9283	0.2201	-22.6477	1.97	1.08	2.57	96.6	2.57	309.56
141	2019-06-03	4.01	4.01	4.01	3.98	111978722	447966827	0.0262322	46.2517	0.666667	-27.027	11.1477	0.93	0.2205	-22.6894	1.97	1.08	2.57	96.6	2.57	309.56
142	2019-06-04	4	4	4.01	3.98	83088195	331453123	0.025154	44.5891	0.5	-32.2581	11.1272	0.9283	0.2201	-22.6477	1.97	1.08	2.57	96.6	2.57	309.56
143	2019-06-05	4.01	4.03	4.06	4.01	120996692	488439709	0.0280068	50.5183	1	173.333	11.2297	0.9369	0.2221	-22.8562	1.97	1.08	2.57	96.6	2.57	309.56
144	2019-06-06	4.03	4.03	4.05	4.01	95937512	386659093	0.0292809	50.5183	1	124.183	11.2297	0.9369	0.2221	-22.8562	1.97	1.08	2.57	96.6	2.57	309.56
145	2019-06-10	4.04	4.08	4.09	4.03	133972292	545077901	0.0358138	59.447	2	197.531	11.3526	0.9471	0.2245	-23.1065	1.97	1.08	2.57	96.6	2.57	309.56
146	2019-06-11	4.09	4.09	4.1	4.06	182557492	744243844	0.0401134	61.0104	2.2	164.855	10.8608	0.9061	0.2148	-22.1055	1.97	1.08	2.57	96.6	2.57	309.56
147	2019-06-12	4.07	4.06	4.08	4.05	97120979	394275038	0.0375908	54.0628	0.8	86.6667	10.7788	0.8993	0.2132	-21.9386	1.97	1.08	2.57	96.6	2.57	309.56
148	2019-06-13	4.05	4.06	4.06	4.01	100877844	406686081	0.0346679	54.0628	0.666667	25.7827	10.7583	0.8976	0.2128	-21.8969	1.97	1.08	2.57	96.6	2.57	309.56
149	2019-06-14	4.05	4.03	4.06	4.02	89719850	362168219	0.0277393	47.3991	0.333333	0.995025	10.6764	0.8907	0.2111	-21.7301	1.97	1.08	2.57	96.6	2.57	309.56
150	2019-06-17	4.03	4.04	4.06	4.02	68296336	276454454	0.0237053	49.6956	0.444444	2.22222	10.7173	0.8941	0.212	-21.8135	1.97	1.08	2.57	96.6	2.57	309.56
151	2019-06-18	4.05	4.06	4.08	4.03	71446963	290196668	0.0229194	54.1444	0.666667	43.2099	10.7788	0.8993	0.2132	-21.9386	1.97	1.08	2.57	96.6	2.57	309.56
152	2019-06-19	4.11	4.09	4.12	4.07	141285538	578513189	0.0254347	60.0351	1	143.21	10.8403	0.9044	0.2144	-22.0638	1.97	1.08	2.57	96.6	2.57	309.56
153	2019-06-20	4.09	4.14	4.16	4.07	209913730	862573884	0.0323819	67.7154	1.83333	177.579	10.9837	0.9164	0.2172	-22.3557	1.97	1.08	2.57	96.6	2.57	309.56
154	2019-06-21	4.16	4.18	4.2	4.15	147500775	616182042	0.0403928	72.4257	2.5	200.68	11.0862	0.9249	0.2192	-22.5643	1.97	1.08	2.57	96.6	2.57	309.56
155	2019-06-24	4.18	4.17	4.19	4.16	72681799	303158924	0.0421764	69.6048	1.27273	133.439	11.0657	0.9232	0.2188	-22.5225	1.97	1.08	2.57	96.6	2.57	309.56
156	2019-06-25	4.18	4.16	4.18	4.13	95725702	398633124	0.0398673	66.7175	0.866667	82.198	11.0452	0.9215	0.2184	-22.4808	1.97	1.08	2.57	96.6	2.57	309.56
157	2019-06-26	4.16	4.22	4.23	4.15	125386413	526107334	0.0439577	73.9276	1.26667	107.143	11.1887	0.9335	0.2213	-22.7728	1.97	1.08	2.57	96.6	2.57	309.56
158	2019-06-27	4.24	4.2	4.26	4.2	129400233	546772058	0.0415337	68.4366	1.13333	106.744	11.1272	0.9283	0.2201	-22.6477	1.97	1.08	2.57	96.6	2.57	309.56
159	2019-06-28	4.2	4.23	4.23	4.18	76343024	320889722	0.0414408	71.9135	1.05556	84.5771	11.2092	0.9352	0.2217	-22.8145	1.97	1.08	2.57	96.6	2.57	309.56
160	2019-07-01	4.25	4.23	4.26	4.23	105742079	448056883	0.0388902	71.9135	1.0625	107.589	11.2297	0.9369	0.2221	-22.8562	2.2	1.13	2.62	97.33	2.62	10.9
161	2019-07-02	4.23	4.2	4.23	4.19	110577159	464551240	0.0310154	63.3044	0.785714	49.2212	11.1477	0.93	0.2205	-22.6894	2.2	1.13	2.62	97.33	2.62	10.9
162	2019-07-03	4.18	4.16	4.19	4.13	111586914	463345096	0.0188691	53.7683	0.222222	-62.069	11.0247	0.9198	0.218	-22.4391	2.2	1.13	2.62	97.33	2.62	10.9
163	2019-07-04	4.16	4.21	4.21	4.16	99884465	417708292	0.0161264	61.7674	0.714286	-2.0202	11.1682	0.9317	0.2209	-22.7311	2.2	1.13	2.62	97.33	2.62	10.9
164	2019-07-05	4.2	4.19	4.2	4.16	81258371	339300667	0.0104503	57.3567	0.428571	-35.4167	11.1067	0.9266	0.2197	-22.606	2.2	1.13	2.62	97.33	2.62	10.9
165	2019-07-08	4.17	4.12	4.17	4.1	96422909	397754447	-0.00317238	44.8908	-0.571429	-153.13	10.9223	0.9112	0.216	-22.2306	2.2	1.13	2.62	97.33	2.62	10.9
166	2019-07-09	4.11	4.06	4.12	4.06	103628547	422483926	-0.0197782	37.1923	-1.42857	-192.26	10.7788	0.8993	0.2132	-21.9386	2.2	1.13	2.62	97.33	2.62	10.9
167	2019-07-10	4.08	4.02	4.08	4.01	113374544	457463227	-0.0347855	33.0003	-0.909091	-167.096	10.6559	0.889	0.2107	-21.6884	2.2	1.13	2.62	97.33	2.62	10.9
168	2019-07-11	4.05	4.03	4.06	4.02	126200249	509302550	-0.0415431	35.0343	-0.176471	-120.23	10.6969	0.8924	0.2115	-21.7718	2.2	1.13	2.62	97.33	2.62	10.9
169	2019-07-12	4.03	4.05	4.06	4.02	80933339	327311047	-0.0414046	39.1401	0.142857	-89.0017	10.7378	0.8958	0.2124	-21.8552	2.2	1.13	2.62	97.33	2.62	10.9
170	2019-07-15	4.05	4.06	4.07	4	85222622	344753886	-0.0381331	41.2045	0.210526	-71.5789	10.7788	0.8993	0.2132	-21.9386	2.2	1.13	2.62	97.33	2.62	10.9
171	2019-07-16	4.06	4.09	4.11	4.06	80906111	330325988	-0.0304298	47.1771	0.368421	-15.6766	10.8608	0.9061	0.2148	-22.1055	2.2	1.13	2.62	97.33	2.62	10.9
172	2019-07-17	4.08	4.08	4.09	4.06	55909642	228265905	-0.0253885	45.4665	0.315789	-20.447	10.8198	0.9027	0.214	-22.022	2.2	1.13	2.62	97.33	2.62	10.9
173	2019-07-18	4.08	4.05	4.09	4.04	52894850	214716519	-0.0247749	40.5639	0.176471	-34.7769	10.7378	0.8958	0.2124	-21.8552	2.2	1.13	2.62	97.33	2.62	10.9
174	2019-07-19	4.06	4.09	4.1	4.05	72459670	295988779	-0.0179776	48.7508	0.7	36.1905	10.8403	0.9044	0.2144	-22.0638	2.2	1.13	2.62	97.33	2.62	10.9
175	2019-07-22	4.09	4.06	4.09	4.06	70430913	286946327	-0.0165544	43.7311	0.571429	33.3333	10.7788	0.8993	0.2132	-21.9386	2.2	1.13	2.62	97.33	2.62	10.9
176	2019-07-23	4.06	4.06	4.09	4.04	70651288	287145789	-0.0147074	43.7311	0.571429	15.5367	10.7788	0.8993	0.2132	-21.9386	2.2	1.13	2.62	97.33	2.62	10.9
177	2019-07-24	4.07	4.08	4.11	4.06	71025725	290685512	-0.0101054	48.1271	0.833333	84.4444	10.8198	0.9027	0.214	-22.022	2.2	1.13	2.62	97.33	2.62	10.9
178	2019-07-25	4.09	4.09	4.1	4.06	64622906	263726376	-0.00527106	50.2849	1	72.3906	10.8403	0.9044	0.2144	-22.0638	2.2	1.13	2.62	97.33	2.62	10.9
179	2019-07-26	4.07	4.08	4.1	4.05	78009282	317601575	-0.00308529	48.0635	0.75	27.4262	10.8198	0.9027	0.214	-22.022	2.2	1.13	2.62	97.33	2.62	10.9
180	2019-07-29	4.08	4.06	4.08	4.06	76638096	311550341	-0.00394349	43.7667	0.25	-68.9655	10.7583	0.8976	0.2128	-21.8969	2.2	1.13	2.62	97.33	2.62	10.9
181	2019-07-30	4.06	4.06	4.09	4.06	45641115	185824819	-0.0041029	43.7667	0.25	-28.5714	10.7788	0.8993	0.2132	-21.9386	2.2	1.13	2.62	97.33	2.62	10.9
182	2019-07-31	4.06	4.07	4.07	4.05	51578187	209540852	-0.00253027	46.7076	0.5	-75.7576	10.7993	0.901	0.2136	-21.9803	2.2	1.13	2.62	97.33	2.62	10.9
183	2019-08-01	4.06	4.04	4.07	4.03	79847088	323123104	-0.0050541	39.774	-0.666667	-187.831	10.7173	0.8941	0.212	-21.8135	2.2	1.13	2.62	97.33	2.62	10.9
184	2019-08-02	4	3.96	4	3.96	136057011	539902331	-0.0163835	27.6239	-3.33333	-289.709	10.5124	0.877	0.2079	-21.3964	2.2	1.13	2.62	97.33	2.62	10.9
185	2019-08-05	3.95	3.89	3.96	3.89	104771910	410179192	-0.0313244	21.2984	-3	-216.336	10.328	0.8617	0.2043	-21.021	2.2	1.13	2.62	97.33	2.62	10.9
186	2019-08-06	3.84	3.86	3.87	3.82	137855306	529835820	-0.0425689	19.2044	-0.769231	-173.709	10.2255	0.8531	0.2022	-20.8125	2.2	1.13	2.62	97.33	2.62	10.9
187	2019-08-07	3.86	3.84	3.88	3.82	86711428	333595018	-0.0495338	17.9007	-0.25	-123.048	10.1846	0.8497	0.2014	-20.7291	2.2	1.13	2.62	97.33	2.62	10.9
188	2019-08-08	3.85	3.85	3.86	3.83	76819136	295263369	-0.0495091	20.8844	-0.0454545	-96.0199	10.205	0.8514	0.2018	-20.7708	2.2	1.13	2.62	97.33	2.62	10.9
189	2019-08-09	3.86	3.85	3.86	3.83	69845094	268244655	-0.0462685	20.8844	0.0434783	-76.8485	10.205	0.8514	0.2018	-20.7708	2.2	1.13	2.62	97.33	2.62	10.9
190	2019-08-12	3.85	3.86	3.86	3.82	77496184	297818197	-0.0398001	24.2818	0.0869565	-64.5576	10.2255	0.8531	0.2022	-20.8125	2.2	1.13	2.62	97.33	2.62	10.9
191	2019-08-13	3.84	3.82	3.84	3.81	68400367	261454903	-0.0379388	20.3903	-0.0869565	-73.3809	10.1231	0.8446	0.2002	-20.604	2.2	1.13	2.62	97.33	2.62	10.9
192	2019-08-14	3.85	3.84	3.86	3.84	56432810	217070171	-0.0313181	26.8989	0	-44.2338	10.1846	0.8497	0.2014	-20.7291	2.2	1.13	2.62	97.33	2.62	10.9
193	2019-08-15	3.79	3.84	3.84	3.78	55746698	212535058	-0.0245427	26.8989	0.142857	-84.0108	10.1846	0.8497	0.2014	-20.7291	2.2	1.13	2.62	97.33	2.62	10.9
194	2019-08-16	3.83	3.84	3.85	3.82	60470049	231891737	-0.0179696	26.8989	0.285714	-53.9216	10.1846	0.8497	0.2014	-20.7291	2.2	1.13	2.62	97.33	2.62	10.9
195	2019-08-19	3.86	3.89	3.89	3.84	86477601	334885189	-0.00544514	42.9065	1.75	193.9	10.328	0.8617	0.2043	-21.021	2.2	1.13	2.62	97.33	2.62	10.9
196	2019-08-20	3.89	3.9	3.92	3.89	79797251	311319767	0.00505997	45.5558	2	230.226	10.3485	0.8634	0.2047	-21.0628	2.2	1.13	2.62	97.33	2.62	10.9
197	2019-08-21	3.9	3.89	3.9	3.88	38013104	147920204	0.0111845	43.3221	1	114.583	10.3075	0.8599	0.2038	-20.9793	2.2	1.13	2.62	97.33	2.62	10.9
198	2019-08-22	3.89	3.87	3.89	3.85	63990966	247717378	0.0129404	39.0656	0.625	41.9103	10.2665	0.8565	0.203	-20.8959	2.2	1.13	2.62	97.33	2.62	10.9
199	2019-08-23	3.88	3.87	3.89	3.86	43863128	169835174	0.0143893	39.0656	0.625	42.2535	10.2665	0.8565	0.203	-20.8959	2.2	1.13	2.62	97.33	2.62	10.9
200	2019-08-26	3.82	3.84	3.85	3.82	75644605	289969360	0.011708	33.0518	0.25	-55.8559	11.3905	0.8305	0.1947	-9.7096	2.2	1.13	2.62	97.33	2.62	10.9
201	2019-08-27	3.85	3.86	3.89	3.84	98307127	380156000	0.0129336	39.9045	0.333333	6.32911	11.4363	0.8339	0.1955	-9.7487	2.2	1.13	2.62	97.33	2.62	10.9
202	2019-08-28	3.86	3.85	3.87	3.84	55347352	213383758	0.0126851	37.7574	0.166667	-28.5088	11.4134	0.8322	0.1951	-9.7291	2.2	1.13	2.62	97.33	2.62	10.9
203	2019-08-29	3.86	3.86	3.86	3.83	58953494	226767251	0.0140496	41.2686	0.333333	-58.8235	11.4363	0.8339	0.1955	-9.7487	2.2	1.13	2.62	97.33	2.62	10.9
204	2019-08-30	3.86	3.85	3.89	3.83	67058753	259117358	0.0137688	38.8345	0.166667	-45.9259	11.4134	0.8322	0.1951	-9.7291	2.2	1.13	2.62	97.33	2.62	10.9
205	2019-09-02	3.86	3.88	3.89	3.85	86556893	335248828	0.0175455	48.8843	0.666667	28.1481	11.5051	0.8389	0.1967	-9.8073	2.2	1.13	2.62	97.33	2.62	10.9
206	2019-09-03	3.88	3.88	3.89	3.86	77648320	300427749	0.0197984	48.8843	0.8	66.6667	11.5051	0.8389	0.1967	-9.8073	2.2	1.13	2.62	97.33	2.62	10.9
207	2019-09-04	3.88	3.93	3.93	3.87	126147628	493120861	0.0273146	61.7992	2.25	203.101	11.6655	0.8506	0.1994	-9.944	2.2	1.13	2.62	97.33	2.62	10.9
208	2019-09-05	3.94	3.95	3.99	3.93	124613329	494516272	0.0338446	65.6558	2.75	230.047	11.7113	0.8539	0.2002	-9.9831	2.2	1.13	2.62	97.33	2.62	10.9
209	2019-09-06	3.96	3.98	3.99	3.96	92913784	369067504	0.0406132	70.6023	1.55556	162.515	11.803	0.8606	0.2018	-10.0613	2.2	1.13	2.62	97.33	2.62	10.9
210	2019-09-09	4	4.01	4.03	3.98	118050838	472847827	0.0470841	74.6578	1.6	144.506	11.8947	0.8673	0.2034	-10.1394	2.2	1.13	2.62	97.33	2.62	10.9
211	2019-09-10	4.03	4.03	4.03	4.01	87962084	353658052	0.0516454	77.0073	1.38462	120.69	11.9634	0.8723	0.2045	-10.198	2.2	1.13	2.62	97.33	2.62	10.9
212	2019-09-11	4.04	4.06	4.07	4.03	117690110	476981256	0.0559294	80.0847	1.3125	117.949	12.0551	0.879	0.2061	-10.2762	2.2	1.13	2.62	97.33	2.62	10.9
213	2019-09-12	4.06	4.03	4.06	4.02	104544904	421748779	0.0520294	69.7169	1	85.205	11.9405	0.8706	0.2041	-10.1785	2.2	1.13	2.62	97.33	2.62	10.9
214	2019-09-16	4.16	4.13	4.18	4.1	350133011	1450600319	0.0596783	79.5313	1.38889	152.429	12.2614	0.894	0.2096	-10.452	2.2	1.13	2.62	97.33	2.62	10.9
215	2019-09-17	4.15	4.08	4.15	4.06	138473909	567833883	0.0548836	67.3966	1.11111	96.0573	11.8259	0.8623	0.2022	-10.0808	2.2	1.13	2.62	97.33	2.62	10.9
216	2019-09-18	4.05	4.01	4.05	4.01	101836010	409661032	0.0398629	54.4689	0.4	1.86741	11.6196	0.8473	0.1987	-9.905	2.2	1.13	2.62	97.33	2.62	10.9
217	2019-09-19	4.01	4.02	4.03	3.99	57019445	228583590	0.0293402	55.8142	0.388889	-32.646	11.6655	0.8506	0.1994	-9.944	2.2	1.13	2.62	97.33	2.62	10.9
218	2019-09-20	4.03	4.01	4.04	4	88381965	354518168	0.0195688	54.04	0.2	-42.0712	11.6196	0.8473	0.1987	-9.905	2.2	1.13	2.62	97.33	2.62	10.9
219	2019-09-23	4.01	3.99	4.01	3.97	70929271	282696240	0.00945961	50.4746	-0.166667	-98.7409	11.5738	0.8439	0.1979	-9.8659	2.2	1.13	2.62	97.33	2.62	10.9
220	2019-09-24	4	3.98	4.01	3.98	61787349	246793929	0.000923376	48.69	-0.25	-92.6641	11.5509	0.8422	0.1975	-9.8464	2.2	1.13	2.62	97.33	2.62	10.9
221	2019-09-25	3.97	3.96	3.98	3.96	59966187	237841818	-0.00745791	45.143	-0.214286	-112.829	11.4821	0.8372	0.1963	-9.7878	2.2	1.13	2.62	97.33	2.62	10.9
222	2019-09-26	3.98	3.95	3.98	3.94	76022008	300465354	-0.0140094	43.387	-0.2	-108.553	11.4592	0.8356	0.1959	-9.7682	2.2	1.13	2.62	97.33	2.62	10.9
223	2019-09-27	3.95	3.94	3.95	3.93	57408455	226249561	-0.0190386	41.5895	-0.117647	-109.774	11.4363	0.8339	0.1955	-9.7487	2.2	1.13	2.62	97.33	2.62	10.9
224	2019-09-30	3.95	3.97	3.98	3.94	62253702	246877989	-0.0177012	48.677	0.153846	-64.409	11.5051	0.8389	0.1967	-9.8073	2.2	1.13	2.62	97.33	2.62	10.9
225	2019-10-08	3.94	3.95	3.97	3.94	55259501	218564393	-0.0187849	44.6627	0.125	-73.6842	11.4592	0.8356	0.1959	-9.7682	1.53	0.85	2.11	97.86	2.11	-24.3
226	2019-10-09	3.94	3.96	3.97	3.92	52431742	206688642	-0.0174574	47.087	0.25	-70.1754	11.4821	0.8372	0.1963	-9.7878	1.53	0.85	2.11	97.86	2.11	-24.3
227	2019-10-10	3.96	3.95	3.96	3.94	47844264	188832142	-0.0172011	44.9013	0.142857	-62.8707	11.4592	0.8356	0.1959	-9.7682	1.53	0.85	2.11	97.86	2.11	-24.3
228	2019-10-11	3.97	4.01	4.02	3.95	94591932	376925317	-0.008656	57.9222	1.4	118.644	11.6426	0.8489	0.199	-9.9245	1.53	0.85	2.11	97.86	2.11	-24.3
229	2019-10-14	4.01	4.01	4.04	3.99	84158497	337820103	-0.00300196	57.9222	1.75	162.515	11.6426	0.8489	0.199	-9.9245	1.53	0.85	2.11	97.86	2.11	-24.3
230	2019-10-15	4.01	3.98	4.01	3.98	45594815	182157990	-0.0032786	50.5484	0.571429	79.4781	11.5509	0.8422	0.1975	-9.8464	1.53	0.85	2.11	97.86	2.11	-24.3
231	2019-10-16	3.99	3.99	4.01	3.98	54058126	215819937	-0.00214508	52.7751	0.714286	70.5521	11.5738	0.8439	0.1979	-9.8659	1.53	0.85	2.11	97.86	2.11	-24.3
232	2019-10-17	3.99	3.98	4	3.98	32224247	128434576	-0.00273494	50.2605	0.571429	40.404	11.5509	0.8422	0.1975	-9.8464	1.53	0.85	2.11	97.86	2.11	-24.3
233	2019-10-18	3.99	3.94	3.99	3.94	53976189	213957128	-0.00819689	41.4772	-0.166667	-60.1093	11.4363	0.8339	0.1955	-9.7487	1.53	0.85	2.11	97.86	2.11	-24.3
234	2019-10-21	3.94	3.94	3.95	3.93	64375562	253285132	-0.0113021	41.4772	-0.166667	-96.0784	11.4134	0.8322	0.1951	-9.7291	1.53	0.85	2.11	97.86	2.11	-24.3
235	2019-10-22	3.94	3.94	3.94	3.91	63840744	250630341	-0.0127417	41.4772	0	-107.556	11.4134	0.8322	0.1951	-9.7291	1.53	0.85	2.11	97.86	2.11	-24.3
236	2019-10-23	3.94	3.93	3.94	3.92	45674937	179367718	-0.0143092	39.1321	-0.142857	-94.6502	11.3905	0.8305	0.1947	-9.7096	1.53	0.85	2.11	97.86	2.11	-24.3
237	2019-10-24	3.94	3.94	3.95	3.93	51955487	204878220	-0.0132892	42.73	0	-65.0794	11.4363	0.8339	0.1955	-9.7487	1.53	0.85	2.11	97.86	2.11	-24.3
238	2019-10-25	3.95	3.95	3.95	3.93	61565114	242447436	-0.0106708	46.2595	0.25	-47.2637	11.4592	0.8356	0.1959	-9.7682	1.53	0.85	2.11	97.86	2.11	-24.3
239	2019-10-28	3.94	3.96	3.97	3.94	72166244	285597151	-0.0071633	49.7037	0.5	2.96059e-12	11.4821	0.8372	0.1963	-9.7878	1.53	0.85	2.11	97.86	2.11	-24.3
240	2019-10-29	3.95	3.94	3.97	3.94	50991310	201629102	-0.00709525	43.5074	0.166667	-10.7527	11.4363	0.8339	0.1955	-9.7487	1.53	0.85	2.11	97.86	2.11	-24.3
241	2019-10-30	3.94	3.92	3.95	3.92	47725341	187616372	-0.00917035	38.2141	-0.2	-84.1924	11.3675	0.8289	0.1943	-9.6901	1.53	0.85	2.11	97.86	2.11	-24.3
242	2019-10-31	3.91	3.87	3.91	3.86	95764210	371577038	-0.0162881	28.5615	-2	-255.352	12.7883	0.8173	0.1944	-7.1104	1.53	0.85	2.11	97.86	2.11	-24.3
243	2019-11-01	3.86	3.86	3.87	3.84	105416915	406772475	-0.0210508	27.0435	-1.5	-200.581	12.7622	0.8156	0.194	-7.0959	1.53	0.85	2.11	97.86	2.11	-24.3
244	2019-11-04	3.88	3.87	3.89	3.86	80104344	310359329	-0.0214871	31.1116	0	-103.553	12.7883	0.8173	0.1944	-7.1104	1.53	0.85	2.11	97.86	2.11	-24.3
245	2019-11-05	3.89	3.9	3.91	3.86	67420102	262301136	-0.0165872	41.9089	0.4	-52.0833	12.8666	0.8223	0.1956	-7.1539	1.53	0.85	2.11	97.86	2.11	-24.3
246	2019-11-06	3.9	3.9	3.9	3.89	54089261	210696272	-0.0123906	41.9089	0.4	-30.9278	12.8666	0.8223	0.1956	-7.1539	1.53	0.85	2.11	97.86	2.11	-24.3
247	2019-11-07	3.89	3.9	3.9	3.88	51139747	199215720	-0.00882675	41.9089	0.4	-29.9708	12.8927	0.8239	0.196	-7.1684	1.53	0.85	2.11	97.86	2.11	-24.3
248	2019-11-08	3.91	3.9	3.92	3.87	73845075	287345334	-0.00582611	41.9089	0.4	-14.5673	12.8666	0.8223	0.1956	-7.1539	1.53	0.85	2.11	97.86	2.11	-24.3
249	2019-11-11	3.89	3.84	3.89	3.84	82913995	319489653	-0.0109806	28.3593	-0.25	-113.228	12.6839	0.8106	0.1928	-7.0524	1.53	0.85	2.11	97.86	2.11	-24.3
250	2019-11-12	3.85	3.85	3.86	3.83	59334666	228214523	-0.012017	32.4063	-0.166667	-121.839	12.71	0.8123	0.1932	-7.0669	1.53	0.85	2.11	97.86	2.11	-24.3
251	2019-11-13	3.86	3.85	3.86	3.83	64196307	246632087	-0.0116667	32.4063	0.166667	-101.887	12.71	0.8123	0.1932	-7.0669	1.53	0.85	2.11	97.86	2.11	-24.3
252	2019-11-14	3.85	3.83	3.85	3.83	58706168	225441388	-0.0129919	28.4395	-0.166667	-105.376	12.6578	0.8089	0.1924	-7.0378	1.53	0.85	2.11	97.86	2.11	-24.3
253	2019-11-15	3.84	3.83	3.86	3.83	72130206	277170686	-0.0127153	28.4395	-0.166667	-82.5871	12.6578	0.8089	0.1924	-7.0378	1.53	0.85	2.11	97.86	2.11	-24.3
254	2019-11-18	3.84	3.88	3.88	3.83	75854948	293084495	-0.00503864	48.0619	0.714286	-10.101	12.8144	0.8189	0.1948	-7.1249	1.53	0.85	2.11	97.86	2.11	-24.3
255	2019-11-19	3.86	3.87	3.89	3.86	61051339	236500113	-0.000772748	45.3015	0.571429	27.7778	12.7883	0.8173	0.1944	-7.1104	1.53	0.85	2.11	97.86	2.11	-24.3
256	2019-11-20	3.86	3.89	3.9	3.86	65371081	254173601	0.00496252	51.4926	0.857143	71.256	12.8405	0.8206	0.1952	-7.1394	1.53	0.85	2.11	97.86	2.11	-24.3
257	2019-11-21	3.89	3.9	3.92	3.87	70593372	275591543	0.0100305	54.3624	1	115.839	12.8927	0.8239	0.196	-7.1684	1.53	0.85	2.11	97.86	2.11	-24.3
258	2019-11-22	3.91	3.9	3.93	3.9	84806489	331700025	0.0131152	54.3624	1.16667	145.969	12.8927	0.8239	0.196	-7.1684	1.53	0.85	2.11	97.86	2.11	-24.3
259	2019-11-25	3.9	3.97	3.98	3.89	117122136	462973310	0.0236999	69.8019	2	173.046	13.1015	0.8373	0.1992	-7.2845	1.53	0.85	2.11	97.86	2.11	-24.3
260	2019-11-26	3.98	3.98	3.98	3.94	89391041	354401692	0.0307183	71.3408	2.14286	153.308	13.1276	0.839	0.1996	-7.299	1.53	0.85	2.11	97.86	2.11	-24.3
261	2019-11-27	3.97	3.97	3.98	3.94	58323738	231371419	0.0325108	67.5176	1	111.872	13.1015	0.8373	0.1992	-7.2845	1.53	0.85	2.11	97.86	2.11	-24.3
262	2019-11-28	3.97	3.96	3.98	3.94	37569140	148724923	0.0308598	63.7232	0.866667	84.7554	13.0754	0.8356	0.1988	-7.27	1.53	0.85	2.11	97.86	2.11	-24.3
263	2019-11-29	3.95	3.94	3.96	3.92	57959716	228683939	0.0257903	56.6486	0.636364	37.4603	13.0232	0.8323	0.198	-7.241	1.53	0.85	2.11	97.86	2.11	-24.3
264	2019-12-02	3.92	3.91	3.93	3.9	62431358	244102584	0.0175088	47.8033	0.363636	-26.6667	12.9188	0.8256	0.1964	-7.183	1.53	0.85	2.11	97.86	2.11	-24.3
265	2019-12-03	3.91	3.9	3.92	3.88	51816019	201673965	0.0101609	45.1899	0.111111	-68.2927	12.8666	0.8223	0.1956	-7.1539	1.53	0.85	2.11	97.86	2.11	-24.3
266	2019-12-04	3.9	3.88	3.9	3.87	39143338	151985971	0.00248401	40.2947	-0.25	-108.943	12.8144	0.8189	0.1948	-7.1249	1.53	0.85	2.11	97.86	2.11	-24.3
267	2019-12-05	3.9	3.9	3.9	3.88	48489843	188803602	0.000102986	46.7089	0	-82.7309	12.8666	0.8223	0.1956	-7.1539	1.53	0.85	2.11	97.86	2.11	-24.3
268	2019-12-06	3.9	3.89	3.9	3.87	64917925	252221701	-0.00266314	44.0781	0.1	-85.9259	12.8405	0.8206	0.1952	-7.1394	1.53	0.85	2.11	97.86	2.11	-24.3
269	2019-12-09	3.89	3.91	3.91	3.88	66827546	260726916	-0.0016905	50.2989	0.3	-46.7572	12.9188	0.8256	0.1964	-7.183	1.53	0.85	2.11	97.86	2.11	-24.3
270	2019-12-10	3.91	3.9	3.92	3.9	38644895	151023293	-0.00225068	47.3713	0.222222	-22.3464	12.8927	0.8239	0.196	-7.1684	1.53	0.85	2.11	97.86	2.11	-24.3
271	2019-12-11	3.92	3.92	3.93	3.91	61886201	242501984	9.19675e-05	53.3987	0.5	35.0242	12.9449	0.8273	0.1968	-7.1975	1.53	0.85	2.11	97.86	2.11	-24.3
272	2019-12-12	3.93	3.91	3.93	3.91	46059263	180471767	0.000301966	50.2044	0.5	53.3333	12.9188	0.8256	0.1964	-7.183	1.53	0.85	2.11	97.86	2.11	-24.3
273	2019-12-13	3.93	3.94	3.94	3.92	82147511	323362070	0.00426898	58.4829	1.5	147.368	13.0232	0.8323	0.198	-7.241	1.53	0.85	2.11	97.86	2.11	-24.3
274	2019-12-16	3.95	3.96	3.98	3.94	74911100	296176360	0.00909678	63.035	2	185.185	13.0754	0.8356	0.1988	-7.27	1.53	0.85	2.11	97.86	2.11	-24.3
275	2019-12-17	3.97	4.01	4.03	3.94	153206246	612715764	0.0180193	71.665	2.16667	190.722	13.2581	0.8473	0.2016	-7.3716	1.53	0.85	2.11	97.86	2.11	-24.3
276	2019-12-18	4.01	4.01	4.04	3.99	81954897	328917778	0.0226179	71.665	1.71429	158.203	13.232	0.8456	0.2012	-7.3571	1.53	0.85	2.11	97.86	2.11	-24.3
277	2019-12-19	4.01	4	4.01	3.98	41184902	164680638	0.0229372	67.759	0.916667	93.4256	13.2059	0.844	0.2008	-7.3426	1.53	0.85	2.11	97.86	2.11	-24.3
278	2019-12-20	3.99	3.99	4.01	3.99	55582343	222395880	0.0205054	63.8899	0.818182	74.7826	13.1798	0.8423	0.2004	-7.3281	1.53	0.85	2.11	97.86	2.11	-24.3
279	2019-12-23	4	3.94	4	3.94	68098954	270121085	0.0113245	48.5032	0.363636	0.685871	13.0232	0.8323	0.198	-7.241	1.53	0.85	2.11	97.86	2.11	-24.3
280	2019-12-24	3.94	3.97	3.98	3.94	29782347	118110995	0.00857981	55.6274	0.6	-4.80769	13.1015	0.8373	0.1992	-7.2845	1.53	0.85	2.11	97.86	2.11	-24.3
281	2019-12-25	3.97	3.96	3.98	3.95	30510408	120757039	0.00488806	52.9161	0.5	-17.3993	13.0754	0.8356	0.1988	-7.27	1.53	0.85	2.11	97.86	2.11	-24.3
282	2019-12-26	3.95	3.97	3.98	3.95	32635881	129470869	0.00333781	55.335	0.428571	-26.3158	13.1015	0.8373	0.1992	-7.2845	1.53	0.85	2.11	97.86	2.11	-24.3
283	2019-12-27	3.97	3.99	4.02	3.97	87434389	349684549	0.00447982	59.9117	0.714286	46.9136	13.1798	0.8423	0.2004	-7.3281	1.53	0.85	2.11	97.86	2.11	-24.3
284	2019-12-30	3.99	4.01	4.02	3.98	96379965	3.85965e+08	0.00723922	64.0093	1	70.5128	13.2581	0.8473	0.2016	-7.3716	1.53	0.85	2.11	97.86	2.11	-24.3
285	2019-12-31	4.01	4.04	4.05	4	112841252	4.53508e+08	0.0121276	69.2481	1.42857	135.965	13.3364	0.8523	0.2027	-7.4151	1.53	0.85	2.11	97.86	2.11	-24.3
286	2020-01-02	4.05	4.09	4.1	4.04	158224213	6.4581e+08	0.0206191	75.7774	2.14286	212.121	13.493	0.8623	0.2051	-7.5022	1.74	0.99	2.41	97.51	2.41	13.86
287	2020-01-03	4.1	4.16	4.18	4.09	208640566	8.65816e+08	0.0334296	81.7914	2.2	201.609	13.7539	0.879	0.2091	-7.6473	1.74	0.99	2.41	97.51	2.41	13.86
288	2020-01-06	4.2	4.24	4.28	4.18	267307287	1.13044e+09	0.0494758	86.156	2	188.679	13.9888	0.894	0.2127	-7.7779	1.74	0.99	2.41	97.51	2.41	13.86
289	2020-01-07	4.19	4.15	4.19	4.11	159874953	6.63232e+08	0.0448981	66.2928	0.95	82.6283	13.7017	0.8756	0.2083	-7.6183	1.74	0.99	2.41	97.51	2.41	13.86
290	2020-01-08	4.2	4.17	4.23	4.16	160751602	6.73468e+08	0.0415713	68.1083	0.75	89.6	13.78	0.8806	0.2095	-7.6618	1.74	0.99	2.41	97.51	2.41	13.86
291	2020-01-09	4.1	4.1	4.13	4.09	130781181	5.36633e+08	0.0276209	56.3132	0.481481	15.7037	13.5452	0.8656	0.2059	-7.5312	1.74	0.99	2.41	97.51	2.41	13.86
292	2020-01-10	4.09	4.08	4.1	4.06	59362687	2.4203e+08	0.0140621	53.3786	0.36	-21.2914	13.4669	0.8606	0.2047	-7.4877	1.74	0.99	2.41	97.51	2.41	13.86
293	2020-01-13	4.08	4.06	4.09	4.03	105978878	4.2949e+08	0.00142739	50.457	0.217391	-54.9065	13.4147	0.8573	0.2039	-7.4587	1.74	0.99	2.41	97.51	2.41	13.86
294	2020-01-14	4.05	4.06	4.09	4.04	106853259	4.33902e+08	-0.00741633	50.457	0.1	-63.3503	13.4147	0.8573	0.2039	-7.4587	1.74	0.99	2.41	97.51	2.41	13.86
295	2020-01-15	4.06	4.02	4.06	4.02	63917881	2.57933e+08	-0.0185088	44.4498	-0.222222	-102.564	13.2842	0.849	0.2019	-7.3861	1.74	0.99	2.41	97.51	2.41	13.86
296	2020-01-16	4.03	4.01	4.04	4	66744190	2.67975e+08	-0.0265581	43.0268	-0.277778	-106.416	13.232	0.8456	0.2012	-7.3571	1.74	0.99	2.41	97.51	2.41	13.86
297	2020-01-17	4.01	4.01	4.03	3.99	76162398	3.0519e+08	-0.0309411	43.0268	-0.0454545	-93.1264	13.232	0.8456	0.2012	-7.3571	1.74	0.99	2.41	97.51	2.41	13.86
298	2020-01-20	4.01	3.99	4.01	3.98	77830003	3.10734e+08	-0.0352785	39.875	-0.125	-105.023	13.1798	0.8423	0.2004	-7.3281	1.74	0.99	2.41	97.51	2.41	13.86
299	2020-01-21	3.98	3.96	3.99	3.95	94269456	3.73758e+08	-0.040556	35.5364	-0.3125	-118.881	13.0754	0.8356	0.1988	-7.27	1.74	0.99	2.41	97.51	2.41	13.86
300	2020-01-22	3.95	3.94	3.96	3.91	102746896	4.03886e+08	-0.0447772	32.8859	-0.454545	-142.857	12.9971	0.8306	0.1976	-7.2265	1.74	0.99	2.41	97.51	2.41	13.86
301	2020-01-23	3.92	3.9	3.93	3.87	139811553	5.44813e+08	-0.0505658	28.2103	-0.5	-155.425	12.8927	0.8239	0.196	-7.1684	1.74	0.99	2.41	97.51	2.41	13.86
302	2020-02-03	3.56	3.65	3.75	3.55	273550639	9.91905e+08	-0.0837214	14.1949	-2.41667	-259.321	12.0575	0.7706	0.1833	-6.7041	1.74	0.99	2.41	97.51	2.41	13.86
303	2020-02-04	3.62	3.67	3.67	3.59	151917431	5.54078e+08	-0.0976398	17.8239	-1.4375	-162.383	12.1097	0.7739	0.1841	-6.7331	1.74	0.99	2.41	97.51	2.41	13.86
304	2020-02-05	3.66	3.67	3.71	3.63	152967713	5.6195e+08	-0.101101	17.8239	0.0540541	-103.516	12.1097	0.7739	0.1841	-6.7331	1.74	0.99	2.41	97.51	2.41	13.86
305	2020-02-06	3.71	3.71	3.74	3.66	129637503	4.79321e+08	-0.092491	25.5941	0.166667	-66.5753	12.2663	0.7839	0.1865	-6.8202	1.74	0.99	2.41	97.51	2.41	13.86
306	2020-02-07	3.71	3.74	3.75	3.68	120442351	4.45414e+08	-0.0778316	31.0287	0.25	-45.3333	12.3446	0.7889	0.1877	-6.8637	1.74	0.99	2.41	97.51	2.41	13.86
307	2020-02-10	3.75	3.72	3.75	3.7	145089920	5.39134e+08	-0.0663533	29.4361	0.205882	-35.6516	12.2924	0.7856	0.1869	-6.8347	1.74	0.99	2.41	97.51	2.41	13.86
308	2020-02-11	3.72	3.73	3.75	3.71	147946105	5.52478e+08	-0.0534905	31.3925	0.258065	-22.6876	12.3185	0.7872	0.1873	-6.8492	1.74	0.99	2.41	97.51	2.41	13.86
309	2020-02-12	3.73	3.74	3.74	3.7	106873790	3.97139e+08	-0.0403122	33.4427	0.310345	-13.1332	12.3446	0.7889	0.1877	-6.8637	1.74	0.99	2.41	97.51	2.41	13.86
310	2020-02-13	3.74	3.71	3.75	3.71	116231070	4.33181e+08	-0.0326405	30.4132	0.24	6.32911	12.2663	0.7839	0.1865	-6.8202	1.74	0.99	2.41	97.51	2.41	13.86
311	2020-02-14	3.71	3.72	3.73	3.7	84373833	3.13344e+08	-0.0236426	32.6721	0.777778	37.3906	12.2924	0.7856	0.1869	-6.8347	1.74	0.99	2.41	97.51	2.41	13.86
312	2020-02-17	3.72	3.78	3.79	3.71	134109515	5.03582e+08	-0.00784948	44.6508	1.57143	134.078	12.4751	0.7973	0.1897	-6.9363	1.74	0.99	2.41	97.51	2.41	13.86
313	2020-02-18	3.78	3.75	3.79	3.75	150190835	5.64836e+08	-9.44672e-05	40.6344	1.14286	156.085	12.3968	0.7922	0.1885	-6.8927	1.74	0.99	2.41	97.51	2.41	13.86
314	2020-02-19	3.76	3.75	3.77	3.74	118232117	4.43757e+08	0.00604518	40.6344	0.571429	87.8661	12.3707	0.7906	0.1881	-6.8782	1.74	0.99	2.41	97.51	2.41	13.86
315	2020-02-20	3.76	3.79	3.79	3.75	152326527	5.73858e+08	0.0159421	48.2908	1.14286	130.282	12.5012	0.7989	0.19	-6.9508	1.74	0.99	2.41	97.51	2.41	13.86
316	2020-02-21	3.77	3.79	3.79	3.77	124333930	4.69531e+08	0.0225335	48.2908	1.14286	115.897	12.5012	0.7989	0.19	-6.9508	1.74	0.99	2.41	97.51	2.41	13.86
317	2020-02-24	3.76	3.73	3.77	3.72	163506492	6.11209e+08	0.018998	38.9808	0.25	-24.4444	12.3185	0.7872	0.1873	-6.8492	1.74	0.99	2.41	97.51	2.41	13.86
318	2020-02-25	3.69	3.68	3.71	3.67	184103014	6.77782e+08	0.0105336	33.0764	-0.375	-154.338	12.1619	0.7772	0.1849	-6.7621	1.74	0.99	2.41	97.51	2.41	13.86
319	2020-02-26	3.66	3.7	3.71	3.64	181722409	6.70659e+08	0.008334	37.2975	-0.125	-127.496	12.2141	0.7806	0.1857	-6.7912	1.74	0.99	2.41	97.51	2.41	13.86
320	2020-02-27	3.7	3.68	3.71	3.67	130758424	4.826e+08	0.00505196	34.8548	0	-96.6667	12.1619	0.7772	0.1849	-6.7621	1.74	0.99	2.41	97.51	2.41	13.86
321	2020-02-28	3.64	3.64	3.67	3.6	211236862	7.68703e+08	-0.00130069	30.4266	-0.363636	-140.269	12.0053	0.7672	0.1825	-6.6751	1.74	0.99	2.41	97.51	2.41	13.86
322	2020-03-02	3.65	3.71	3.74	3.65	196240864	7.27039e+08	0.00479792	44.2091	0.272727	-33.0709	12.2663	0.7839	0.1865	-6.8202	1.74	0.99	2.41	97.51	2.41	13.86
323	2020-03-03	3.75	3.72	3.76	3.7	167974627	6.26321e+08	0.010712	45.9099	0.533333	16.092	12.2924	0.7856	0.1869	-6.8347	1.74	0.99	2.41	97.51	2.41	13.86
324	2020-03-04	3.72	3.72	3.74	3.71	101136754	3.76538e+08	0.0148996	45.9099	0.533333	16.8224	12.2924	0.7856	0.1869	-6.8347	1.74	0.99	2.41	97.51	2.41	13.86
325	2020-03-05	3.75	3.79	3.79	3.73	203432423	7.65594e+08	0.0266861	57.1888	1	107.302	12.5012	0.7989	0.19	-6.9508	1.74	0.99	2.41	97.51	2.41	13.86
326	2020-03-06	3.76	3.79	3.81	3.74	204452386	7.71463e+08	0.0336222	57.1888	1.66667	128.205	12.5012	0.7989	0.19	-6.9508	1.74	0.99	2.41	97.51	2.41	13.86
327	2020-03-09	3.74	3.88	3.95	3.64	655749043	2.49308e+09	0.0485652	67.835	1.6	157.623	12.8144	0.8189	0.1948	-7.1249	1.74	0.99	2.41	97.51	2.41	13.86
328	2020-03-10	3.83	3.81	3.88	3.73	333291141	1.26838e+09	0.0472111	55.8356	1.13333	99.1848	12.5795	0.8039	0.1912	-6.9943	1.74	0.99	2.41	97.51	2.41	13.86
329	2020-03-11	3.8	3.75	3.8	3.75	190446837	7.17878e+08	0.0368819	47.7853	0.458333	34.7418	12.3968	0.7922	0.1885	-6.8927	1.74	0.99	2.41	97.51	2.41	13.86
330	2020-03-12	3.71	3.67	3.75	3.65	221482767	8.1738e+08	0.0188322	39.3749	0.125	-74.2317	12.1097	0.7739	0.1841	-6.7331	1.74	0.99	2.41	97.51	2.41	13.86
331	2020-03-13	3.57	3.6	3.63	3.56	261383520	9.3736e+08	-0.00187715	33.6217	-0.647059	-185.185	11.8748	0.7589	0.1805	-6.6025	1.74	0.99	2.41	97.51	2.41	13.86
332	2020-03-16	3.62	3.66	3.77	3.62	337306785	1.246e+09	-0.00657092	41.7303	-0.047619	-67.5105	12.0836	0.7722	0.1837	-6.7186	1.74	0.99	2.41	97.51	2.41	13.86
333	2020-03-17	3.65	3.63	3.69	3.56	194971808	7.05101e+08	-0.0124526	39.0782	0.107143	-106.383	11.9792	0.7656	0.1821	-6.6606	1.74	0.99	2.41	97.51	2.41	13.86
334	2020-03-18	3.63	3.58	3.65	3.57	178537115	6.45195e+08	-0.0212948	34.9634	-0.0714286	-101.63	11.8226	0.7556	0.1797	-6.5735	1.74	0.99	2.41	97.51	2.41	13.86
335	2020-03-19	3.56	3.52	3.59	3.49	184383712	6.51071e+08	-0.032757	30.6591	-0.285714	-126.677	11.6139	0.7422	0.1766	-6.4574	1.74	0.99	2.41	97.51	2.41	13.86
336	2020-03-20	3.56	3.56	3.58	3.52	125166983	4.44461e+08	-0.0324222	36.454	-0.0666667	-88.8889	11.7704	0.7522	0.1789	-6.5445	1.74	0.99	2.41	97.51	2.41	13.86
337	2020-03-23	3.52	3.5	3.53	3.49	110022269	385302251	-0.0374005	31.9972	-0.0689655	-107.697	11.5617	0.7389	0.1758	-6.4284	1.74	0.99	2.41	97.51	2.41	13.86
338	2020-03-24	3.52	3.54	3.55	3.52	102893896	3.63914e+08	-0.0325992	37.6443	0.0869565	-73.5493	11.6922	0.7472	0.1777	-6.5009	1.74	0.99	2.41	97.51	2.41	13.86
339	2020-03-25	3.6	3.57	3.6	3.56	109385776	3.90778e+08	-0.0231219	41.68	0.411765	-18.5941	11.7965	0.7539	0.1793	-6.559	1.74	0.99	2.41	97.51	2.41	13.86
340	2020-03-26	3.57	3.55	3.58	3.54	88207593	3.13916e+08	-0.0175398	39.7732	0.3125	-34.1163	11.7183	0.7489	0.1781	-6.5154	1.74	0.99	2.41	97.51	2.41	13.86
341	2020-03-27	3.57	3.55	3.58	3.53	95663936	3.39897e+08	-0.012099	39.7732	0.3125	-32.8798	11.7183	0.7489	0.1781	-6.5154	1.74	0.99	2.41	97.51	2.41	13.86
342	2020-03-30	3.55	3.53	3.55	3.51	129669462	4.57444e+08	-0.00955708	37.6469	0.230769	-69.3739	9.3971	0.7322	0.1825	-10.4863	1.74	0.99	2.41	97.51	2.41	13.86
343	2020-03-31	3.55	3.5	3.55	3.48	203737399	7.14559e+08	-0.01022	34.567	0	-106.468	9.313	0.7256	0.1808	-10.3925	1.74	0.99	2.41	97.51	2.41	13.86
344	2020-04-01	3.49	3.47	3.5	3.46	146974915	5.1113e+08	-0.0128336	31.6866	-0.428571	-171.717	9.2289	0.7191	0.1792	-10.2986	-2.82	-1.18	-3.79	104.97	-3.79	-219.11
345	2020-04-02	3.45	3.6	3.6	3.45	334123798	1.18221e+09	0.00391811	51.2467	1.42857	42.8571	9.5653	0.7453	0.1857	-10.674	-2.82	-1.18	-3.79	104.97	-3.79	-219.11
346	2020-04-03	3.59	3.52	3.59	3.52	212173931	7.52072e+08	0.00511708	42.8563	0.5	27.6134	9.3761	0.7305	0.182	-10.4629	-2.82	-1.18	-3.79	104.97	-3.79	-219.11
347	2020-04-07	3.56	3.56	3.59	3.54	202412130	7.20932e+08	0.0118096	47.6206	0.692308	74.8945	9.4812	0.7387	0.1841	-10.5802	-2.82	-1.18	-3.79	104.97	-3.79	-219.11
348	2020-04-08	3.55	3.56	3.56	3.52	147579592	5.22229e+08	0.0164623	47.6206	0.692308	18.9873	9.4602	0.7371	0.1837	-10.5567	-2.82	-1.18	-3.79	104.97	-3.79	-219.11
349	2020-04-09	3.57	3.56	3.58	3.56	100296712	3.57666e+08	0.0195549	47.6206	0.692308	87.9479	9.4812	0.7387	0.1841	-10.5802	-2.82	-1.18	-3.79	104.97	-3.79	-219.11
350	2020-04-10	3.56	3.55	3.59	3.53	126158549	4.48397e+08	0.0201868	46.2969	0.615385	55.3746	9.4391	0.7354	0.1833	-10.5332	-2.82	-1.18	-3.79	104.97	-3.79	-219.11
351	2020-04-13	3.56	3.56	3.57	3.55	106691597	3.79381e+08	0.0217498	47.9059	0.692308	62.8328	9.4602	0.7371	0.1837	-10.5567	-2.82	-1.18	-3.79	104.97	-3.79	-219.11
352	2020-04-14	3.56	3.56	3.56	3.53	126056166	4.47319e+08	0.0224886	47.9059	0.692308	26.0771	9.4602	0.7371	0.1837	-10.5567	-2.82	-1.18	-3.79	104.97	-3.79	-219.11
353	2020-04-15	3.55	3.55	3.56	3.53	95560291	3.39167e+08	0.0213445	46.1971	0.615385	3.08642	9.4391	0.7354	0.1833	-10.5332	-2.82	-1.18	-3.79	104.97	-3.79	-219.11
354	2020-04-16	3.53	3.53	3.55	3.53	102315141	3.61805e+08	0.0177552	42.8042	0.125	-132.184	9.3971	0.7322	0.1825	-10.4863	-2.82	-1.18	-3.79	104.97	-3.79	-219.11
355	2020-04-17	3.56	3.6	3.62	3.54	268025564	9.61435e+08	0.0242681	55.5109	2	187.879	9.5863	0.7469	0.1861	-10.6975	-2.82	-1.18	-3.79	104.97	-3.79	-219.11
356	2020-04-20	3.57	3.64	3.67	3.57	174098954	6.3334e+08	0.0328871	61.0106	3.66667	237.374	9.6914	0.7551	0.1882	-10.8147	-2.82	-1.18	-3.79	104.97	-3.79	-219.11
357	2020-04-21	3.61	3.59	3.63	3.58	151197826	5.43709e+08	0.0308122	52.0705	0.857143	97.6838	9.5443	0.7436	0.1853	-10.6505	-2.82	-1.18	-3.79	104.97	-3.79	-219.11
358	2020-04-22	3.57	3.56	3.58	3.54	98664188	3.51514e+08	0.0246259	47.4365	0.272727	-28.2132	9.4812	0.7387	0.1841	-10.5802	-2.82	-1.18	-3.79	104.97	-3.79	-219.11
359	2020-04-23	3.57	3.6	3.64	3.57	153742575	5.54307e+08	0.0250652	53.5594	0.636364	81.1287	9.5653	0.7453	0.1857	-10.674	-2.82	-1.18	-3.79	104.97	-3.79	-219.11
360	2020-04-24	3.6	3.55	3.6	3.55	102918440	3.67041e+08	0.01809	46.1009	0.181818	-19.1257	9.4391	0.7354	0.1833	-10.5332	-2.82	-1.18	-3.79	104.97	-3.79	-219.11
361	2020-04-27	3.56	3.56	3.57	3.54	83168891	2.96061e+08	0.0144501	47.7188	0.272727	-45.045	9.4812	0.7387	0.1841	-10.5802	-2.82	-1.18	-3.79	104.97	-3.79	-219.11
362	2020-04-28	3.55	3.5	3.56	3.5	139828769	4.92853e+08	0.00412402	39.7619	-0.272727	-123.974	9.313	0.7256	0.1808	-10.3925	-2.82	-1.18	-3.79	104.97	-3.79	-219.11
363	2020-04-29	3.52	3.51	3.52	3.49	85869032	3.00913e+08	-0.000926364	41.5663	-0.181818	-131.136	9.334	0.7272	0.1812	-10.4159	-2.82	-1.18	-3.79	104.97	-3.79	-219.11
364	2020-04-30	3.49	3.52	3.52	3.46	151387023	5.29561e+08	-0.00240321	43.4484	0.142857	-122.876	23.4304	0.758	0.1926	-21.6337	-2.82	-1.18	-3.79	104.97	-3.79	-219.11
365	2020-05-06	3.49	3.5	3.51	3.49	107326234	3.7519e+08	-0.0053864	40.5462	0	-95.0704	23.2728	0.7529	0.1913	-21.4882	-2.82	-1.18	-3.79	104.97	-3.79	-219.11
366	2020-05-07	3.5	3.49	3.5	3.49	73029574	2.54905e+08	-0.00786872	39.0954	-0.1	-86.0606	23.1678	0.7495	0.1904	-21.3912	-2.82	-1.18	-3.79	104.97	-3.79	-219.11
367	2020-05-08	3.49	3.49	3.5	3.49	83413169	2.91439e+08	-0.00861268	39.0954	-0.1	-73.3333	23.2203	0.7512	0.1908	-21.4397	-2.82	-1.18	-3.79	104.97	-3.79	-219.11
368	2020-05-11	3.5	3.49	3.51	3.49	70793366	2.47475e+08	-0.00820845	39.0954	0	-57.8158	23.1678	0.7495	0.1904	-21.3912	-2.82	-1.18	-3.79	104.97	-3.79	-219.11
369	2020-05-12	3.49	3.48	3.49	3.48	68413095	2.38248e+08	-0.0083634	37.2663	-0.142857	-87.1795	23.1152	0.7478	0.19	-21.3427	-2.82	-1.18	-3.79	104.97	-3.79	-219.11
370	2020-05-13	3.48	3.49	3.49	3.46	78615499	2.73177e+08	-0.00628892	40.3663	0	-103.139	23.1678	0.7495	0.1904	-21.3912	-2.82	-1.18	-3.79	104.97	-3.79	-219.11
371	2020-05-14	3.47	3.46	3.48	3.45	70111885	2.42637e+08	-0.00801692	34.6575	-0.5	-183.838	23.0101	0.7444	0.1891	-21.2457	-2.82	-1.18	-3.79	104.97	-3.79	-219.11
372	2020-05-15	3.47	3.45	3.48	3.45	64294318	2.22228e+08	-0.00946667	32.9325	-0.75	-144.097	22.9051	0.741	0.1882	-21.1487	-2.82	-1.18	-3.79	104.97	-3.79	-219.11
373	2020-05-18	3.45	3.45	3.47	3.45	65160146	2.25394e+08	-0.0093681	32.9325	-0.166667	-122.642	22.9576	0.7427	0.1887	-21.1972	-2.82	-1.18	-3.79	104.97	-3.79	-219.11
374	2020-05-19	3.49	3.47	3.49	3.46	97398130	3.38703e+08	-0.00573017	40.2727	0.4	-33.3333	23.0627	0.7461	0.1895	-21.2942	-2.82	-1.18	-3.79	104.97	-3.79	-219.11
375	2020-05-20	3.47	3.45	3.47	3.45	53917652	1.8634e+08	-0.0051569	35.9063	0	-92.6829	22.9576	0.7427	0.1887	-21.1972	-2.82	-1.18	-3.79	104.97	-3.79	-219.11
376	2020-05-21	3.46	3.45	3.47	3.44	86359505	2.97642e+08	-0.0039701	35.9063	0	-89.4309	22.9051	0.741	0.1882	-21.1487	-2.82	-1.18	-3.79	104.97	-3.79	-219.11
377	2020-05-22	3.44	3.36	3.45	3.36	153406758	5.19728e+08	-0.0139391	22.4087	-2.25	-264.198	22.3272	0.7223	0.1835	-20.6151	-2.82	-1.18	-3.79	104.97	-3.79	-219.11
378	2020-05-25	3.36	3.34	3.37	3.33	74571830	2.48942e+08	-0.0214115	20.5054	-2.75	-212.963	22.1696	0.7172	0.1822	-20.4696	-2.82	-1.18	-3.79	104.97	-3.79	-219.11
379	2020-05-26	3.34	3.33	3.35	3.31	102664977	3.41725e+08	-0.0256022	19.5815	-0.230769	-148.748	22.1171	0.7155	0.1818	-20.4211	-2.82	-1.18	-3.79	104.97	-3.79	-219.11
380	2020-05-27	3.33	3.31	3.34	3.3	91020593	3.01745e+08	-0.0287343	17.7992	-0.230769	-118.644	22.012	0.7121	0.1809	-20.3241	-2.82	-1.18	-3.79	104.97	-3.79	-219.11
381	2020-05-28	3.3	3.31	3.33	3.29	86889831	287542784	-0.0284205	17.7992	-0.142857	-98.1685	22.012	0.7121	0.1809	-20.3241	-2.82	-1.18	-3.79	104.97	-3.79	-219.11
382	2020-05-29	3.3	3.27	3.31	3.27	102775654	3.37601e+08	-0.031004	14.5331	-0.25	-101.9	21.7493	0.7036	0.1787	-20.0815	-2.82	-1.18	-3.79	104.97	-3.79	-219.11
383	2020-06-01	3.28	3.32	3.33	3.28	127612647	4.21912e+08	-0.0237102	31.8912	0.0625	-62.2271	22.0645	0.7377	0.1813	-20.3726	-2.82	-1.18	-3.79	104.97	-3.79	-219.11
384	2020-06-02	3.32	3.34	3.35	3.31	106618245	3.55139e+08	-0.0143828	37.5301	0.388889	-27.2015	22.1696	0.7412	0.1822	-20.4696	-2.82	-1.18	-3.79	104.97	-3.79	-219.11
385	2020-06-03	3.35	3.35	3.37	3.34	115144227	3.87148e+08	-0.0055134	40.2771	0.444444	20.592	22.2747	0.7447	0.1831	-20.5666	-2.82	-1.18	-3.79	104.97	-3.79	-219.11
386	2020-06-04	3.37	3.31	3.37	3.3	118389417	3.93488e+08	-0.00376516	33.6924	0.444444	-10.7527	22.012	0.7359	0.1809	-20.3241	-2.82	-1.18	-3.79	104.97	-3.79	-219.11
387	2020-06-05	3.32	3.34	3.34	3.3	98897382	3.27524e+08	0.00237107	41.6428	0.875	13.3929	22.2221	0.7429	0.1826	-20.5181	-2.82	-1.18	-3.79	104.97	-3.79	-219.11
388	2020-06-08	3.36	3.4	3.4	3.35	164040660	5.54355e+08	0.0147596	53.9206	1.625	205.882	22.5899	0.7552	0.1857	-20.8576	-2.82	-1.18	-3.79	104.97	-3.79	-219.11
389	2020-06-09	3.4	3.39	3.4	3.37	140506151	4.75831e+08	0.0214494	51.8986	1.5	143.494	22.5373	0.7535	0.1852	-20.8091	-2.82	-1.18	-3.79	104.97	-3.79	-219.11
390	2020-06-10	3.41	3.38	3.41	3.37	131110630	4.44004e+08	0.0241678	49.8227	0.846154	103.704	21.4866	0.7183	0.1766	-19.839	-2.82	-1.18	-3.79	104.97	-3.79	-219.11
391	2020-06-11	3.37	3.33	3.38	3.33	117356181	3.93806e+08	0.0190939	40.7639	0.461538	7.22892	21.1714	0.7078	0.174	-19.548	-2.82	-1.18	-3.79	104.97	-3.79	-219.11
392	2020-06-12	3.3	3.34	3.37	3.28	111758022	3.70753e+08	0.0170167	43.0644	0.333333	-52.381	21.224	0.7096	0.1744	-19.5965	-2.82	-1.18	-3.79	104.97	-3.79	-219.11
393	2020-06-15	3.32	3.3	3.32	3.3	72723234	2.40836e+08	0.0105059	36.7255	-0.111111	-116.761	20.9613	0.7008	0.1723	-19.3539	-2.82	-1.18	-3.79	104.97	-3.79	-219.11
394	2020-06-16	3.32	3.32	3.32	3.31	67226401	2.22778e+08	0.00919186	41.5087	0.111111	-79.1111	21.1189	0.706	0.1736	-19.4994	-2.82	-1.18	-3.79	104.97	-3.79	-219.11
395	2020-06-17	3.32	3.32	3.32	3.3	77671680	2.57187e+08	0.0086302	41.5087	0.2	-72.1393	21.0664	0.7043	0.1731	-19.4509	-2.82	-1.18	-3.79	104.97	-3.79	-219.11
396	2020-06-18	3.3	3.32	3.32	3.29	129924261	4.30021e+08	0.0085499	41.5087	0.2	-72.6698	21.0664	0.7043	0.1731	-19.4509	-2.82	-1.18	-3.79	104.97	-3.79	-219.11
397	2020-06-19	3.32	3.32	3.33	3.31	116212732	3.85502e+08	0.00875603	41.5087	0.2	-46.5116	21.0664	0.7043	0.1731	-19.4509	-2.82	-1.18	-3.79	104.97	-3.79	-219.11
398	2020-06-22	3.32	3.3	3.32	3.3	104190011	3.45188e+08	0.00655822	37.2203	0	-69.5574	20.9613	0.7008	0.1723	-19.3539	-2.82	-1.18	-3.79	104.97	-3.79	-219.11
399	2020-06-23	3.3	3.28	3.31	3.27	110284628	3.62569e+08	0.00295394	33.3876	-0.25	-123.414	20.8562	0.6973	0.1714	-19.2569	-2.82	-1.18	-3.79	104.97	-3.79	-219.11
400	2020-06-24	3.27	3.28	3.29	3.27	89649122	2.94257e+08	0.00120302	33.3876	-0.5	-154.472	20.8562	0.6973	0.1714	-19.2569	-2.82	-1.18	-3.79	104.97	-3.79	-219.11
401	2020-06-29	3.27	3.24	3.27	3.22	178107391	5.78207e+08	-0.00440262	26.6196	-0.666667	-205.674	20.5936	0.6885	0.1693	-19.0144	-2.82	-1.18	-3.79	104.97	-3.79	-219.11
402	2020-06-30	3.25	3.23	3.26	3.23	81795686	2.65272e+08	-0.00829137	25.2006	-1.25	-146.182	20.541	0.6867	0.1688	-18.9659	-2.82	-1.18	-3.79	104.97	-3.79	-219.11
403	2020-07-01	3.24	3.25	3.26	3.22	118531288	3.83891e+08	-0.00705219	33.1229	0.125	-103.56	20.6461	0.6902	0.1697	-19.0629	-0.56	-0.06	-0.25	99.3	-0.25	94.4
404	2020-07-02	3.24	3.32	3.32	3.23	256299806	8.40966e+08	0.00373395	52.6328	1	17.5439	21.0664	0.7043	0.1731	-19.4509	-0.56	-0.06	-0.25	99.3	-0.25	94.4
405	2020-07-03	3.31	3.37	3.38	3.3	274702717	9.21786e+08	0.0173773	61.5379	1.55556	148.235	21.4341	0.7166	0.1762	-19.7905	-0.56	-0.06	-0.25	99.3	-0.25	94.4
406	2020-07-06	3.4	3.53	3.55	3.4	512449772	1.78295e+09	0.0460966	76.9474	3.33333	252.011	22.4323	0.7499	0.1844	-20.7121	-0.56	-0.06	-0.25	99.3	-0.25	94.4
407	2020-07-07	3.56	3.5	3.61	3.5	508131051	1.79539e+09	0.0584038	71.0196	1.92857	175.16	22.2221	0.7429	0.1826	-20.5181	-0.56	-0.06	-0.25	99.3	-0.25	94.4
408	2020-07-08	3.48	3.48	3.49	3.42	349516421	1.20885e+09	0.0609225	67.1857	0.833333	85.0964	22.1171	0.7394	0.1818	-20.4211	-0.56	-0.06	-0.25	99.3	-0.25	94.4
409	2020-07-09	3.47	3.5	3.51	3.45	328814367	1.14443e+09	0.0621403	69.0426	0.9	78.0856	22.2221	0.7429	0.1826	-20.5181	-0.56	-0.06	-0.25	99.3	-0.25	94.4
410	2020-07-10	3.47	3.42	3.47	3.41	262685682	9.04006e+08	0.0495738	55.1678	0.633333	35.2442	21.6968	0.7254	0.1783	-20.033	-0.56	-0.06	-0.25	99.3	-0.25	94.4
411	2020-07-13	3.42	3.45	3.46	3.41	291446607	1.00013e+09	0.0429532	58.6317	0.733333	30.195	21.9069	0.7324	0.18	-20.227	-0.56	-0.06	-0.25	99.3	-0.25	94.4
412	2020-07-14	3.43	3.38	3.45	3.37	338247399	1.15017e+09	0.027545	48.847	0.464286	-12.2681	21.4866	0.7183	0.1766	-19.839	-0.56	-0.06	-0.25	99.3	-0.25	94.4
413	2020-07-15	3.4	3.35	3.42	3.34	230364453	7.76993e+08	0.0124792	45.251	0.142857	-63.5816	21.2765	0.7113	0.1749	-19.645	-0.56	-0.06	-0.25	99.3	-0.25	94.4
414	2020-07-16	3.37	3.29	3.37	3.29	262698572	8.74599e+08	-0.00543957	38.8889	-0.5	-134.049	20.9088	0.699	0.1718	-19.3054	-0.56	-0.06	-0.25	99.3	-0.25	94.4
415	2020-07-17	3.3	3.28	3.31	3.27	158402959	5.20715e+08	-0.0178131	37.9021	-0.388889	-142.857	20.8562	0.6973	0.1714	-19.2569	-0.56	-0.06	-0.25	99.3	-0.25	94.4
416	2020-07-20	3.29	3.34	3.35	3.28	190322079	6.321e+08	-0.0170873	46.8872	0.238095	-82.7471	21.224	0.7096	0.1744	-19.5965	-0.56	-0.06	-0.25	99.3	-0.25	94.4
417	2020-07-21	3.35	3.32	3.37	3.32	142272203	4.74417e+08	-0.018361	44.5023	0.181818	-55.3672	21.1189	0.706	0.1736	-19.4994	-0.56	-0.06	-0.25	99.3	-0.25	94.4
418	2020-07-22	3.35	3.37	3.42	3.33	308031876	1.04184e+09	-0.0118449	51.3728	0.409091	-4.38596	21.4341	0.7166	0.1762	-19.7905	-0.56	-0.06	-0.25	99.3	-0.25	94.4
419	2020-07-23	3.36	3.33	3.37	3.3	211434768	7.04141e+08	-0.012248	46.28	0.294118	-44.4444	21.1714	0.7078	0.174	-19.548	-0.56	-0.06	-0.25	99.3	-0.25	94.4
420	2020-07-24	3.36	3.31	3.38	3.3	232650278	7.76661e+08	-0.0143862	43.8642	0.176471	-39.0335	21.0138	0.7025	0.1727	-19.4024	-0.56	-0.06	-0.25	99.3	-0.25	94.4
421	2020-07-27	3.32	3.32	3.33	3.3	149142265	4.94225e+08	-0.013638	45.4463	0.4	-57.5916	21.0664	0.7043	0.1731	-19.4509	-0.56	-0.06	-0.25	99.3	-0.25	94.4
422	2020-07-28	3.33	3.32	3.34	3.3	142314592	472141638	-0.0123651	45.4463	0.444444	-39.2157	21.0664	0.7043	0.1731	-19.4509	-0.56	-0.06	-0.25	99.3	-0.25	94.4
423	2020-07-29	3.32	3.32	3.32	3.29	240126625	7.94063e+08	-0.010802	45.4463	0.444444	-65.4762	21.1189	0.706	0.1736	-19.4994	-0.56	-0.06	-0.25	99.3	-0.25	94.4
424	2020-07-30	3.32	3.3	3.32	3.3	117578611	3.88816e+08	-0.0116669	42.1847	0.222222	-72.0339	20.9613	0.7008	0.1723	-19.3539	-0.56	-0.06	-0.25	99.3	-0.25	94.4
425	2020-07-31	3.29	3.31	3.32	3.28	170031496	5.60604e+08	-0.0101527	44.4015	0	-101.852	21.0138	0.7025	0.1727	-19.4024	-0.56	-0.06	-0.25	99.3	-0.25	94.4
426	2020-08-03	3.31	3.32	3.32	3.3	159224133	5.27038e+08	-0.0072035	46.6733	0.285714	-48.2456	21.0664	0.7043	0.1731	-19.4509	-0.56	-0.06	-0.25	99.3	-0.25	94.4
427	2020-08-04	3.32	3.34	3.35	3.31	202523606	6.74185e+08	-0.00221677	51.1126	0.571429	42.042	21.224	0.7096	0.1744	-19.5965	-0.56	-0.06	-0.25	99.3	-0.25	94.4
428	2020-08-05	3.33	3.32	3.34	3.31	134913151	4.48629e+08	-0.0013147	46.7851	0.666667	32.0988	21.1189	0.706	0.1736	-19.4994	-0.56	-0.06	-0.25	99.3	-0.25	94.4
429	2020-08-06	3.34	3.33	3.36	3.32	207420882	6.91194e+08	0.000811943	49.1757	0.75	123.81	21.1714	0.7078	0.174	-19.548	-0.56	-0.06	-0.25	99.3	-0.25	94.4
430	2020-08-07	3.32	3.3	3.33	3.29	206421206	6.82488e+08	-0.00151261	42.7711	0	-75.9804	20.9613	0.7008	0.1723	-19.3539	-0.56	-0.06	-0.25	99.3	-0.25	94.4
431	2020-08-10	3.3	3.31	3.32	3.28	176950783	5.83926e+08	-0.00139638	45.4046	0.25	-81.1404	21.0138	0.7025	0.1727	-19.4024	-0.56	-0.06	-0.25	99.3	-0.25	94.4
432	2020-08-11	3.32	3.3	3.32	3.3	190831498	6.32125e+08	-0.00230592	43.196	0	-50.7726	20.9613	0.7008	0.1723	-19.3539	-0.56	-0.06	-0.25	99.3	-0.25	94.4
433	2020-08-12	3.3	3.3	3.31	3.28	214593032	7.07277e+08	-0.00252911	43.196	0	-99.5935	20.9613	0.7008	0.1723	-19.3539	-0.56	-0.06	-0.25	99.3	-0.25	94.4
434	2020-08-13	3.31	3.32	3.32	3.3	177906894	5.88747e+08	0.000248056	49.2869	0.5	-2.12314	21.0664	0.7043	0.1731	-19.4509	-0.56	-0.06	-0.25	99.3	-0.25	94.4
435	2020-08-14	3.31	3.32	3.32	3.3	142115143	4.70268e+08	0.00220694	49.2869	0.5	-9.00901	21.1189	0.706	0.1736	-19.4994	-0.56	-0.06	-0.25	99.3	-0.25	94.4
436	2020-08-17	3.32	3.37	3.38	3.32	353290731	1.18581e+09	0.00992699	61.8971	1.75	169.67	21.3816	0.7148	0.1757	-19.742	-0.56	-0.06	-0.25	99.3	-0.25	94.4
437	2020-08-18	3.37	3.36	3.37	3.34	208432101	6.99711e+08	0.0131726	58.6559	2	133.838	21.329	0.7131	0.1753	-19.6935	-0.56	-0.06	-0.25	99.3	-0.25	94.4
438	2020-08-19	3.36	3.36	3.39	3.35	285897247	9.63169e+08	0.0146899	58.6559	0.857143	119.883	21.329	0.7131	0.1753	-19.6935	-0.56	-0.06	-0.25	99.3	-0.25	94.4
439	2020-08-20	3.36	3.33	3.36	3.32	217651546	7.26543e+08	0.0111818	49.1281	0.428571	32.1637	21.1714	0.7078	0.174	-19.548	-0.56	-0.06	-0.25	99.3	-0.25	94.4
440	2020-08-21	3.34	3.33	3.35	3.32	121457071	4.04556e+08	0.00851138	49.1281	0.428571	15.3846	21.1714	0.7078	0.174	-19.548	-0.56	-0.06	-0.25	99.3	-0.25	94.4
441	2020-08-24	3.33	3.34	3.35	3.32	126163839	4.21137e+08	0.00776297	52.3156	0.571429	17.2414	21.224	0.7096	0.1744	-19.5965	-0.56	-0.06	-0.25	99.3	-0.25	94.4
442	2020-08-25	3.35	3.33	3.35	3.32	124214149	4.14078e+08	0.00568805	48.9105	0.428571	-4.08163	21.1714	0.7078	0.174	-19.548	-0.56	-0.06	-0.25	99.3	-0.25	94.4
443	2020-08-26	3.34	3.35	3.37	3.32	215036775	7.20354e+08	0.00670657	55.3663	0.6	35.2564	21.2765	0.7113	0.1749	-19.645	-0.56	-0.06	-0.25	99.3	-0.25	94.4
444	2020-08-27	3.35	3.33	3.36	3.32	124129437	4.13378e+08	0.0044899	48.5497	0.2	-27.7778	21.1714	0.7078	0.174	-19.548	-0.56	-0.06	-0.25	99.3	-0.25	94.4
445	2020-08-28	3.32	3.33	3.34	3.31	148492783	4.92871e+08	0.00290416	48.5497	0	-99.5935	21.1714	0.7078	0.174	-19.548	-0.56	-0.06	-0.25	99.3	-0.25	94.4
446	2020-08-31	3.33	3.33	3.36	3.32	193547763	6.47184e+08	0.00179038	48.5497	0	-30.7329	144.739	0.7047	0.1951	-77.0071	-0.56	-0.06	-0.25	99.3	-0.25	94.4
447	2020-09-01	3.32	3.33	3.34	3.32	106059567	3.53111e+08	0.00102672	48.5497	0	-75.7576	144.739	0.7047	0.1951	-77.0071	-0.56	-0.06	-0.25	99.3	-0.25	94.4
448	2020-09-02	3.33	3.31	3.33	3.3	120226116	398512782	-0.00203251	40.8788	-1	-226.054	143.662	0.6995	0.1936	-76.4338	-0.56	-0.06	-0.25	99.3	-0.25	94.4
449	2020-09-03	3.31	3.3	3.32	3.29	131039292	4.33023e+08	-0.00508919	37.5801	-1.5	-192.214	143.303	0.6977	0.1931	-76.2428	-0.56	-0.06	-0.25	99.3	-0.25	94.4
450	2020-09-04	3.29	3.29	3.3	3.27	143082455	4.69917e+08	-0.00797245	34.4878	-0.5	-178.295	142.944	0.696	0.1926	-76.0517	-0.56	-0.06	-0.25	99.3	-0.25	94.4
451	2020-09-07	3.28	3.27	3.29	3.27	133048493	4.36688e+08	-0.0118541	29.1565	-0.6	-146.991	142.225	0.6925	0.1917	-75.6695	-0.56	-0.06	-0.25	99.3	-0.25	94.4
452	2020-09-08	3.27	3.28	3.29	3.27	117434259	3.85214e+08	-0.0123018	34.7594	-0.166667	-103.59	142.585	0.6942	0.1922	-75.8606	-0.56	-0.06	-0.25	99.3	-0.25	94.4
453	2020-09-09	3.27	3.26	3.28	3.26	147076406	4.80669e+08	-0.0143749	29.5635	-0.166667	-113.043	141.507	0.689	0.1907	-75.2873	-0.56	-0.06	-0.25	99.3	-0.25	94.4
454	2020-09-10	3.27	3.24	3.27	3.23	143061179	4.6471e+08	-0.0173252	25.3527	-0.5	-131.579	140.789	0.6855	0.1897	-74.9052	-0.56	-0.06	-0.25	99.3	-0.25	94.4
455	2020-09-11	3.23	3.23	3.24	3.22	85767733	2.77295e+08	-0.0193549	23.4936	-0.428571	-140.394	140.43	0.6837	0.1892	-74.7141	-0.56	-0.06	-0.25	99.3	-0.25	94.4
456	2020-09-14	3.24	3.24	3.25	3.23	69153648	2.24223e+08	-0.0181044	29.2574	0	-98.2456	140.789	0.6855	0.1897	-74.9052	-0.56	-0.06	-0.25	99.3	-0.25	94.4
457	2020-09-15	3.24	3.24	3.25	3.23	59540255	1.92908e+08	-0.0160984	29.2574	0.125	-79.8122	140.789	0.6855	0.1897	-74.9052	-0.56	-0.06	-0.25	99.3	-0.25	94.4
458	2020-09-16	3.25	3.26	3.27	3.23	82509581	2.68371e+08	-0.0111348	40.3528	0.428571	-29.5082	141.507	0.689	0.1907	-75.2873	-0.56	-0.06	-0.25	99.3	-0.25	94.4
459	2020-09-17	3.26	3.25	3.27	3.25	63439803	2.06771e+08	-0.00838125	37.1185	0.333333	-4.20168	141.148	0.6872	0.1902	-75.0963	-0.56	-0.06	-0.25	99.3	-0.25	94.4
460	2020-09-18	3.27	3.27	3.27	3.25	153582376	5.01287e+08	-0.00330909	46.6252	0.8	40	142.225	0.6925	0.1917	-75.6695	-0.56	-0.06	-0.25	99.3	-0.25	94.4
461	2020-09-21	3.27	3.28	3.29	3.27	92441507	3.02775e+08	0.00168161	50.7609	1	118.699	142.585	0.6942	0.1922	-75.8606	-0.56	-0.06	-0.25	99.3	-0.25	94.4
462	2020-09-22	3.27	3.25	3.28	3.25	91463796	2.98818e+08	0.00125039	40.3415	0.5	36.1905	141.148	0.6872	0.1902	-75.0963	-0.56	-0.06	-0.25	99.3	-0.25	94.4
463	2020-09-23	3.25	3.24	3.26	3.24	51687063	1.67864e+08	-6.72367e-06	37.4913	0.2	-30.303	140.789	0.6855	0.1897	-74.9052	-0.56	-0.06	-0.25	99.3	-0.25	94.4
464	2020-09-24	3.24	3.22	3.24	3.21	102098176	3.291e+08	-0.00299193	32.4038	-0.2	-130	139.711	0.6802	0.1883	-74.3319	-0.56	-0.06	-0.25	99.3	-0.25	94.4
465	2020-09-25	3.22	3.22	3.22	3.21	50959829	1.63975e+08	-0.00434425	32.4038	-0.5	-142.424	139.711	0.6802	0.1883	-74.3319	-0.56	-0.06	-0.25	99.3	-0.25	94.4
466	2020-09-28	3.22	3.22	3.23	3.21	83975412	2.70373e+08	-0.00459232	32.4038	0	-103.175	139.711	0.6802	0.1883	-74.3319	-0.56	-0.06	-0.25	99.3	-0.25	94.4
467	2020-09-29	3.22	3.22	3.23	3.22	49778105	1.60511e+08	-0.0041248	32.4038	0	-74.4681	139.711	0.6802	0.1883	-74.3319	-0.56	-0.06	-0.25	99.3	-0.25	94.4
468	2020-09-30	3.22	3.23	3.25	3.21	85861327	2.77189e+08	-0.00194751	38.739	0.166667	-41.3793	140.43	0.6837	0.1892	-74.7141	-0.56	-0.06	-0.25	99.3	-0.25	94.4
469	2020-10-09	3.25	3.25	3.27	3.24	63360623	2.06244e+08	0.00246809	49.2986	0.5	40.9357	141.148	0.6872	0.1902	-75.0963	1.99	2.94	10.23	95.12	10.23	4618.17
470	2020-10-12	3.26	3.27	3.28	3.24	94105253	3.07445e+08	0.00804951	57.4482	0.833333	76.0234	142.225	0.6925	0.1917	-75.6695	1.99	2.94	10.23	95.12	10.23	4618.17
471	2020-10-13	3.27	3.26	3.27	3.25	50079856	1.63082e+08	0.0102217	52.7387	1.33333	79.7386	141.507	0.689	0.1907	-75.2873	1.99	2.94	10.23	95.12	10.23	4618.17
472	2020-10-14	3.25	3.24	3.26	3.22	94006448	3.04445e+08	0.00884341	44.6116	0.4	10.3704	140.789	0.6922	0.1897	-74.9052	1.99	2.94	10.23	95.12	10.23	4618.17
473	2020-10-15	3.23	3.24	3.25	3.23	48263623	1.56446e+08	0.00784466	44.6116	0.4	13.9535	140.789	0.6922	0.1897	-74.9052	1.99	2.94	10.23	95.12	10.23	4618.17
474	2020-10-16	3.24	3.25	3.26	3.23	61853884	2.00816e+08	0.00839459	49.4227	0.6	36.3036	141.148	0.6939	0.1902	-75.0963	1.99	2.94	10.23	95.12	10.23	4618.17
475	2020-10-19	3.25	3.24	3.27	3.23	97102271	3.15694e+08	0.00731454	45.0727	0.4	24.7619	140.789	0.6922	0.1897	-74.9052	1.99	2.94	10.23	95.12	10.23	4618.17
476	2020-10-20	3.24	3.25	3.26	3.23	54603252	1.77233e+08	0.0078055	49.9659	0.6	11.9048	141.148	0.6939	0.1902	-75.0963	1.99	2.94	10.23	95.12	10.23	4618.17
477	2020-10-21	3.25	3.25	3.26	3.23	74188305	2.40735e+08	0.00796126	49.9659	0.5	-6.41026	141.148	0.6939	0.1902	-75.0963	1.99	2.94	10.23	95.12	10.23	4618.17
478	2020-10-22	3.24	3.24	3.25	3.23	49115162	1.5929e+08	0.00660426	45.015	0	-87.7193	140.789	0.6922	0.1897	-74.9052	1.99	2.94	10.23	95.12	10.23	4618.17
479	2020-10-23	3.25	3.28	3.3	3.24	153180213	5.02283e+08	0.0107369	61.8259	1.33333	167.883	140.071	0.6886	0.1888	-74.523	1.99	2.94	10.23	95.12	10.23	4618.17
480	2020-10-26	3.29	3.28	3.3	3.28	71893676	2.36071e+08	0.0129639	61.8259	2	182.796	140.071	0.6886	0.1888	-74.523	1.99	2.94	10.23	95.12	10.23	4618.17
481	2020-10-27	3.28	3.27	3.28	3.27	47863583	1.56559e+08	0.0125738	56.4949	0.75	90.3427	139.352	0.6851	0.1878	-74.1408	1.99	2.94	10.23	95.12	10.23	4618.17
482	2020-10-28	3.27	3.27	3.28	3.25	50882865	1.65878e+08	0.0118115	56.4949	0.75	45.4545	139.352	0.6851	0.1878	-74.1408	1.99	2.94	10.23	95.12	10.23	4618.17
483	2020-10-29	3.25	3.28	3.28	3.25	98339466	3.20752e+08	0.0121053	60.6805	1	48.062	12.4538	0.6459	0.2059	-266.988	1.99	2.94	10.23	95.12	10.23	4618.17
484	2020-10-30	3.28	3.28	3.31	3.27	150928470	4.96301e+08	0.0117417	60.6805	1	102.679	12.4859	0.6475	0.2064	-267.674	1.99	2.94	10.23	95.12	10.23	4618.17
485	2020-11-02	3.28	3.29	3.3	3.27	102699778	3.37459e+08	0.0122346	64.855	1.25	89.6226	12.5179	0.6492	0.2069	-268.361	1.99	2.94	10.23	95.12	10.23	4618.17
486	2020-11-03	3.3	3.33	3.33	3.29	118809350	3.93343e+08	0.0170399	76.122	2.25	179.487	12.6459	0.6558	0.2091	-271.106	1.99	2.94	10.23	95.12	10.23	4618.17
487	2020-11-04	3.33	3.31	3.33	3.29	66530477	2.20175e+08	0.0165991	64.614	1.4	118.367	12.5819	0.6525	0.208	-269.733	1.99	2.94	10.23	95.12	10.23	4618.17
488	2020-11-05	3.33	3.33	3.34	3.31	118480256	3.9399e+08	0.0179609	69.7032	1	146.245	12.6779	0.6575	0.2096	-271.793	1.99	2.94	10.23	95.12	10.23	4618.17
489	2020-11-06	3.33	3.35	3.36	3.33	121330485	4.06227e+08	0.0203402	73.8775	1.33333	147.817	12.742	0.6608	0.2107	-273.165	1.99	2.94	10.23	95.12	10.23	4618.17
490	2020-11-09	3.36	3.38	3.4	3.35	140476535	4.75192e+08	0.0244624	78.7559	1.83333	160.606	12.838	0.6658	0.2122	-275.224	1.99	2.94	10.23	95.12	10.23	4618.17
491	2020-11-10	3.45	3.4	3.49	3.39	327706345	1.12842e+09	0.028129	81.3375	1.625	183.508	12.9341	0.6708	0.2138	-277.283	1.99	2.94	10.23	95.12	10.23	4618.17
492	2020-11-11	3.41	3.47	3.48	3.41	250028785	8.63451e+08	0.0376354	87.3267	1.9	155.251	13.1902	0.6841	0.2181	-282.774	1.99	2.94	10.23	95.12	10.23	4618.17
493	2020-11-12	3.47	3.42	3.47	3.4	139756844	4.79524e+08	0.0349017	69.5996	1.16667	93.9086	12.9981	0.6741	0.2149	-278.656	1.99	2.94	10.23	95.12	10.23	4618.17
494	2020-11-13	3.41	3.38	3.42	3.37	118957445	4.02343e+08	0.0258363	58.9606	0.5	32.1995	12.87	0.6675	0.2128	-275.911	1.99	2.94	10.23	95.12	10.23	4618.17
495	2020-11-16	3.39	3.45	3.46	3.39	179716670	6.16807e+08	0.0272585	68.3638	0.875	76.399	13.1262	0.6808	0.217	-281.401	1.99	2.94	10.23	95.12	10.23	4618.17
496	2020-11-17	3.47	3.47	3.49	3.44	191137566	6.62181e+08	0.0287357	70.5089	1	102.415	13.1902	0.6841	0.2181	-282.774	1.99	2.94	10.23	95.12	10.23	4618.17
497	2020-11-18	3.45	3.46	3.49	3.44	167593156	5.81503e+08	0.0262753	67.9493	0.928571	84.4156	13.1582	0.6824	0.2175	-282.088	1.99	2.94	10.23	95.12	10.23	4618.17
498	2020-11-19	3.46	3.47	3.49	3.45	119034921	4.13297e+08	0.0239688	69.1919	1	90.2919	13.1902	0.6841	0.2181	-282.774	1.99	2.94	10.23	95.12	10.23	4618.17
499	2020-11-20	3.47	3.44	3.48	3.43	112757305	3.88727e+08	0.0167196	61.273	0.666667	37.8378	13.0941	0.6791	0.2165	-280.715	1.99	2.94	10.23	95.12	10.23	4618.17
500	2020-11-23	3.45	3.54	3.54	3.45	303336641	1.06338e+09	0.0233069	72.8019	1.77778	172.348	13.4463	0.6974	0.2223	-288.265	1.99	2.94	10.23	95.12	10.23	4618.17
501	2020-11-24	3.54	3.53	3.56	3.52	148777696	5.25479e+08	0.0241283	70.4709	1.66667	175.479	13.4143	0.6957	0.2218	-287.578	1.99	2.94	10.23	95.12	10.23	4618.17
502	2020-11-25	3.58	3.56	3.64	3.56	376907385	1.35993e+09	0.0263431	73.3185	1.125	177.394	13.5424	0.7023	0.2239	-290.324	1.99	2.94	10.23	95.12	10.23	4618.17
503	2020-11-26	3.56	3.59	3.62	3.56	192801991	6.93777e+08	0.0292552	75.9008	1.3125	126.364	13.6384	0.7073	0.2255	-292.383	1.99	2.94	10.23	95.12	10.23	4618.17
504	2020-11-27	3.59	3.6	3.6	3.55	151216895	5.40468e+08	0.0298322	76.7347	1.33333	94.6921	13.7024	0.7106	0.2265	-293.755	1.99	2.94	10.23	95.12	10.23	4618.17
505	2020-11-30	3.6	3.53	3.65	3.53	239777469	8.61682e+08	0.0186366	60.4618	0.6	62.2807	13.4143	0.6957	0.2218	-287.578	1.99	2.94	10.23	95.12	10.23	4618.17
506	2020-12-01	3.52	3.56	3.58	3.52	138109268	4.90201e+08	0.0133701	64.0883	0.75	31.6092	13.5424	0.7023	0.2239	-290.324	1.99	2.94	10.23	95.12	10.23	4618.17
507	2020-12-02	3.55	3.55	3.59	3.54	126865887	4.52214e+08	0.00696003	61.9827	0.6875	32.0946	13.5103	0.7007	0.2234	-289.637	1.99	2.94	10.23	95.12	10.23	4618.17
508	2020-12-03	3.58	3.54	3.6	3.53	126687998	4.50623e+08	0.000153364	59.7997	0.625	15.3173	13.4463	0.6974	0.2223	-288.265	1.99	2.94	10.23	95.12	10.23	4618.17
509	2020-12-04	3.54	3.52	3.55	3.49	147666373	5.17946e+08	-0.00782177	55.4591	-0.142857	-114.583	13.3823	0.694	0.2212	-286.892	1.99	2.94	10.23	95.12	10.23	4618.17
510	2020-12-07	3.51	3.46	3.53	3.45	139524980	4.85093e+08	-0.0211988	44.6548	-1	-196.97	13.1582	0.6824	0.2175	-282.088	1.99	2.94	10.23	95.12	10.23	4618.17
511	2020-12-08	3.46	3.45	3.48	3.44	87487310	3.01912e+08	-0.0308303	43.0999	-0.875	-164.51	13.1262	0.6808	0.217	-281.401	1.99	2.94	10.23	95.12	10.23	4618.17
512	2020-12-09	3.44	3.43	3.47	3.43	93112477	3.20684e+08	-0.0388153	40.0044	-0.214286	-130.178	13.0301	0.6758	0.2154	-279.342	1.99	2.94	10.23	95.12	10.23	4618.17
513	2020-12-10	3.43	3.42	3.44	3.41	87367420	2.98789e+08	-0.043985	38.4694	-0.2	-119.234	12.9981	0.6741	0.2149	-278.656	1.99	2.94	10.23	95.12	10.23	4618.17
514	2020-12-11	3.45	3.47	3.47	3.41	148570193	5.11203e+08	-0.0393607	49.281	0.307692	-67.5439	13.1902	0.6841	0.2181	-282.774	1.99	2.94	10.23	95.12	10.23	4618.17
515	2020-12-14	3.44	3.42	3.45	3.4	128069663	4.37335e+08	-0.041514	41.2313	0	-86.758	12.9981	0.6741	0.2149	-278.656	1.99	2.94	10.23	95.12	10.23	4618.17
516	2020-12-15	3.4	3.39	3.41	3.37	84619009	2.86632e+08	-0.0451551	37.1823	-0.230769	-113.787	12.9021	0.6691	0.2133	-276.597	1.99	2.94	10.23	95.12	10.23	4618.17
517	2020-12-16	3.4	3.4	3.42	3.39	55907029	1.90492e+08	-0.0443295	39.3868	-0.166667	-87.8995	12.9341	0.6708	0.2138	-277.283	1.99	2.94	10.23	95.12	10.23	4618.17
518	2020-12-17	3.42	3.44	3.45	3.39	87332857	2.99328e+08	-0.0368175	47.5654	0.384615	-35.2941	13.0941	0.6791	0.2165	-280.715	1.99	2.94	10.23	95.12	10.23	4618.17
519	2020-12-18	3.45	3.45	3.48	3.44	106827072	3.69324e+08	-0.0292535	49.4597	0.75	64.6465	13.1262	0.6808	0.217	-281.401	1.99	2.94	10.23	95.12	10.23	4618.17
520	2020-12-21	3.44	3.43	3.46	3.41	107522395	3.6863e+08	-0.0258158	45.7841	0.5	10.2564	13.0301	0.6758	0.2154	-279.342	1.99	2.94	10.23	95.12	10.23	4618.17
521	2020-12-22	3.4	3.35	3.41	3.35	143754957	4.86046e+08	-0.0327439	34.4166	-0.5	-168.831	12.742	0.6608	0.2107	-273.165	1.99	2.94	10.23	95.12	10.23	4618.17
522	2020-12-23	3.36	3.36	3.37	3.34	78611555	2.63909e+08	-0.0342441	36.6028	-0.375	-141.667	12.774	0.6625	0.2112	-273.851	1.99	2.94	10.23	95.12	10.23	4618.17
523	2020-12-24	3.38	3.36	3.38	3.34	77793311	2.61402e+08	-0.0334619	36.6028	0.0833333	-101.075	12.774	0.6625	0.2112	-273.851	1.99	2.94	10.23	95.12	10.23	4618.17
524	2020-12-25	3.36	3.37	3.38	3.34	53283803	1.78943e+08	-0.0299374	39.1087	0.2	-76.9231	12.806	0.6642	0.2117	-274.538	1.99	2.94	10.23	95.12	10.23	4618.17
525	2020-12-28	3.36	3.36	3.38	3.35	67271412	2.2608e+08	-0.0273634	37.4633	0.1	-64.1593	12.774	0.6625	0.2112	-273.851	1.99	2.94	10.23	95.12	10.23	4618.17
526	2020-12-29	3.36	3.38	3.4	3.35	97008001	3.28221e+08	-0.0216286	42.8101	0.3	-30.6268	12.87	0.6675	0.2128	-275.911	1.99	2.94	10.23	95.12	10.23	4618.17
527	2020-12-30	3.38	3.38	3.39	3.36	70423478	2.37762e+08	-0.0167168	42.8101	0.3	-25.641	12.838	0.6658	0.2122	-275.224	1.99	2.94	10.23	95.12	10.23	4618.17
528	2020-12-31	3.37	3.39	3.41	3.36	101267019	3.43398e+08	-0.0112638	45.6771	0.4	6.28931	12.9021	0.6691	0.2133	-276.597	1.99	2.94	10.23	95.12	10.23	4618.17
529	2021-01-04	3.39	3.39	3.41	3.36	130711098	4.42268e+08	-0.00700813	45.6771	0.5	41.6667	12.9021	0.6691	0.2133	-276.597	1.18	0.61	1.95	96.11	1.95	-79.83
530	2021-01-05	3.38	3.38	3.39	3.35	127794614	4.3078e+08	-0.00498641	43.0149	0.75	15.3846	12.87	0.6675	0.2128	-275.911	1.18	0.61	1.95	96.11	1.95	-79.83
531	2021-01-06	3.41	3.46	3.46	3.4	218414518	7.50913e+08	0.00702767	62.4621	3.33333	262.411	13.1582	0.6824	0.2175	-282.088	1.18	0.61	1.95	96.11	1.95	-79.83
532	2021-01-07	3.46	3.47	3.48	3.44	219414889	7.57352e+08	0.0157245	64.1608	3.66667	197.695	13.1902	0.6841	0.2181	-282.774	1.18	0.61	1.95	96.11	1.95	-79.83
533	2021-01-08	3.5	3.53	3.55	3.49	224487797	7.8987e+08	0.0282322	72.4672	1.7	186.709	13.4143	0.6957	0.2218	-287.578	1.18	0.61	1.95	96.11	1.95	-79.83
534	2021-01-11	3.53	3.42	3.53	3.41	293650462	1.01731e+09	0.0207103	49.2264	0.545455	58.3832	12.9981	0.6741	0.2149	-278.656	1.18	0.61	1.95	96.11	1.95	-79.83
535	2021-01-12	3.42	3.49	3.49	3.41	174530774	6.03608e+08	0.0239559	58.6118	0.733333	58.6466	13.2862	0.6891	0.2196	-284.833	1.18	0.61	1.95	96.11	1.95	-79.83
536	2021-01-13	3.5	3.55	3.58	3.49	271976001	9.61086e+08	0.0324492	64.8072	1.13333	137.963	13.5103	0.7007	0.2234	-289.637	1.18	0.61	1.95	96.11	1.95	-79.83
537	2021-01-14	3.54	3.56	3.6	3.52	227157390	8.08621e+08	0.0373306	65.7565	1.2	132.026	13.5424	0.7023	0.2239	-290.324	1.18	0.61	1.95	96.11	1.95	-79.83
538	2021-01-15	3.56	3.57	3.59	3.54	190893030	6.81091e+08	0.0396073	66.7529	1.11765	105.989	13.5744	0.704	0.2244	-291.01	1.18	0.61	1.95	96.11	1.95	-79.83
539	2021-01-18	3.54	3.5	3.54	3.49	239614829	8.39948e+08	0.0298309	54.4336	0.666667	27.193	13.3182	0.6907	0.2202	-285.519	1.18	0.61	1.95	96.11	1.95	-79.83
540	2021-01-19	3.5	3.51	3.55	3.49	201675599	7.09265e+08	0.0231551	55.7305	0.6	22.2603	13.3503	0.6924	0.2207	-286.206	1.18	0.61	1.95	96.11	1.95	-79.83
541	2021-01-20	3.54	3.5	3.56	3.48	130333697	4.58308e+08	0.0161674	54.0222	0.533333	5.05051	13.3182	0.6907	0.2202	-285.519	1.18	0.61	1.95	96.11	1.95	-79.83
542	2021-01-21	3.49	3.5	3.53	3.48	125561112	4.39945e+08	0.0105898	54.0222	0.533333	-29.5359	13.3182	0.6907	0.2202	-285.519	1.18	0.61	1.95	96.11	1.95	-79.83
543	2021-01-22	3.49	3.43	3.5	3.42	156737595	5.40403e+08	-0.00277011	42.7086	0.0666667	-119.64	13.0301	0.6758	0.2154	-279.342	1.18	0.61	1.95	96.11	1.95	-79.83
544	2021-01-25	3.42	3.38	3.43	3.37	177416296	6.01919e+08	-0.0177485	36.6217	-1.375	-182.073	12.87	0.6675	0.2128	-275.911	1.18	0.61	1.95	96.11	1.95	-79.83
545	2021-01-26	3.38	3.39	3.4	3.38	111837909	3.78931e+08	-0.0252574	38.5673	-0.285714	-139.297	12.9021	0.6691	0.2133	-276.597	1.18	0.61	1.95	96.11	1.95	-79.83
546	2021-01-27	3.39	3.39	3.43	3.38	118034084	4.01376e+08	-0.0289099	38.5673	0.0526316	-92.9784	12.9021	0.6691	0.2133	-276.597	1.18	0.61	1.95	96.11	1.95	-79.83
547	2021-01-28	3.38	3.35	3.39	3.33	160485887	5.38459e+08	-0.0349933	33.4902	-0.157895	-111.111	12.742	0.6608	0.2107	-273.165	1.18	0.61	1.95	96.11	1.95	-79.83
548	2021-01-29	3.35	3.33	3.36	3.3	135641645	4.5148e+08	-0.039649	31.2078	-0.384615	-113.725	12.6459	0.6558	0.2091	-271.106	1.18	0.61	1.95	96.11	1.95	-79.83
549	2021-02-01	3.32	3.33	3.33	3.29	124288843	4.11283e+08	-0.0405226	31.2078	-0.125	-106.061	12.6459	0.6558	0.2091	-271.106	1.18	0.61	1.95	96.11	1.95	-79.83
550	2021-02-02	3.35	3.32	3.36	3.31	128901544	4.29456e+08	-0.0401639	29.9479	-0.0588235	-83.3333	12.6139	0.6542	0.2085	-270.42	1.18	0.61	1.95	96.11	1.95	-79.83
551	2021-02-03	3.33	3.34	3.34	3.32	82691789	2.75362e+08	-0.0351311	35.715	0.0588235	-66.6667	12.71	0.6592	0.2101	-272.479	1.18	0.61	1.95	96.11	1.95	-79.83
552	2021-02-04	3.33	3.36	3.36	3.33	126496440	4.22463e+08	-0.0273523	41.1026	0.363636	-28.8462	12.774	0.6625	0.2112	-273.851	1.18	0.61	1.95	96.11	1.95	-79.83
553	2021-02-05	3.36	3.33	3.37	3.33	97486401	3.26321e+08	-0.0245797	36.0651	0.142857	-29.8913	12.6779	0.6575	0.2096	-271.793	1.18	0.61	1.95	96.11	1.95	-79.83
554	2021-02-08	3.34	3.36	3.38	3.34	123439639	4.14921e+08	-0.0173759	43.728	0.571429	29.2208	12.774	0.6625	0.2112	-273.851	1.18	0.61	1.95	96.11	1.95	-79.83
555	2021-02-09	3.37	3.46	3.48	3.37	217943955	7.45713e+08	0.00120152	61.0281	2	206.633	13.1582	0.6824	0.2175	-282.088	1.18	0.61	1.95	96.11	1.95	-79.83
556	2021-02-10	3.45	3.51	3.55	3.45	308010274	1.0837e+09	0.0195495	66.7134	4.75	220.085	13.3503	0.6924	0.2207	-286.206	1.18	0.61	1.95	96.11	1.95	-79.83
557	2021-02-18	3.75	3.77	3.86	3.7	995603966	3.75147e+09	0.0635506	81.9376	3.21429	249.436	14.3427	0.7438	0.2371	-307.482	1.18	0.61	1.95	96.11	1.95	-79.83
558	2021-02-19	3.71	3.68	3.73	3.67	396901418	1.46597e+09	0.0765068	69.6801	1.89474	129.62	13.9906	0.7256	0.2313	-299.933	1.18	0.61	1.95	96.11	1.95	-79.83
559	2021-02-22	3.71	3.92	3.99	3.71	712538596	2.75929e+09	0.111271	78.9919	1.33333	146.982	14.887	0.7721	0.2461	-319.15	1.18	0.61	1.95	96.11	1.95	-79.83
560	2021-02-23	4.01	3.96	4.08	3.92	529802966	2.11397e+09	0.1321	80.1224	1.43182	131.48	15.0471	0.7804	0.2488	-322.582	1.18	0.61	1.95	96.11	1.95	-79.83
561	2021-02-24	3.97	3.84	3.99	3.81	326091388	1.27046e+09	0.122381	67.9362	0.864407	78.0952	14.5989	0.7571	0.2413	-312.973	1.18	0.61	1.95	96.11	1.95	-79.83
562	2021-02-25	3.94	3.92	3.99	3.89	265237347	1.04396e+09	0.119273	71.1828	0.936508	79.2367	14.919	0.7737	0.2466	-319.837	1.18	0.61	1.95	96.11	1.95	-79.83
563	2021-02-26	3.8	3.8	3.86	3.76	354839545	1.35227e+09	0.0946719	60.9047	0.733333	30.0245	14.4388	0.7488	0.2387	-309.541	1.18	0.61	1.95	96.11	1.95	-79.83
564	2021-03-01	3.82	3.85	3.86	3.76	253334842	9.65314e+08	0.0793715	63.3543	0.78	25.4652	14.6309	0.7588	0.2419	-313.659	1.18	0.61	1.95	96.11	1.95	-79.83
565	2021-03-02	3.8	3.69	3.8	3.65	387499385	1.43233e+09	0.0437182	51.8114	0.4	-56.0646	14.0226	0.7272	0.2318	-300.619	1.18	0.61	1.95	96.11	1.95	-79.83
566	2021-03-03	3.66	3.76	3.77	3.66	280352912	1.04088e+09	0.0264338	55.7321	0.285714	-78.6838	14.2787	0.7405	0.2361	-306.11	1.18	0.61	1.95	96.11	1.95	-79.83
567	2021-03-04	3.76	3.75	3.8	3.71	193887067	7.2674e+08	0.0112975	55.0215	0.25	-55	14.2467	0.7389	0.2355	-305.423	1.18	0.61	1.95	96.11	1.95	-79.83
568	2021-03-05	3.81	3.79	3.86	3.71	295695037	1.11825e+09	0.00465717	57.4336	0.37037	-39.0335	14.4068	0.7472	0.2382	-308.855	1.18	0.61	1.95	96.11	1.95	-79.83
569	2021-03-08	3.86	3.84	3.95	3.83	373748744	1.45558e+09	0.00495576	60.3843	0.555556	41.5118	14.5989	0.7571	0.2413	-312.973	1.18	0.61	1.95	96.11	1.95	-79.83
570	2021-03-09	3.8	3.81	3.88	3.75	266818999	1.01813e+09	-0.000634252	57.717	0.521739	2.5	14.4708	0.7505	0.2392	-310.228	1.18	0.61	1.95	96.11	1.95	-79.83
571	2021-03-10	3.78	3.72	3.8	3.7	177002345	6.64396e+08	-0.0172788	50.3095	0.130435	-72.5738	14.1506	0.7339	0.2339	-303.364	1.18	0.61	1.95	96.11	1.95	-79.83
572	2021-03-11	3.75	3.77	3.78	3.74	142354069	5.35016e+08	-0.0220711	53.9572	0.5	-28.0992	14.3427	0.7438	0.2371	-307.482	1.18	0.61	1.95	96.11	1.95	-79.83
573	2021-03-12	3.79	3.77	3.81	3.73	163881682	6.1705e+08	-0.0255151	53.9572	0.5	-11.6959	14.3427	0.7438	0.2371	-307.482	1.18	0.61	1.95	96.11	1.95	-79.83
574	2021-03-15	3.76	3.88	3.89	3.76	280943029	1.08176e+09	-0.0138353	61.6111	1.26667	106.711	14.7589	0.7654	0.244	-316.405	1.18	0.61	1.95	96.11	1.95	-79.83
575	2021-03-16	3.86	3.83	3.86	3.81	137968796	5.28336e+08	-0.0136786	56.8391	0.916667	70.8749	14.5668	0.7555	0.2408	-312.287	1.18	0.61	1.95	96.11	1.95	-79.83
576	2021-03-17	3.81	3.76	3.81	3.74	178413442	6.71688e+08	-0.0232741	50.7272	0.25	-44.5247	14.2787	0.7405	0.2361	-306.11	1.18	0.61	1.95	96.11	1.95	-79.83
577	2021-03-18	3.75	3.74	3.76	3.71	164182638	6.12511e+08	-0.0320443	49.0527	0.125	-98.1417	14.2147	0.7372	0.235	-304.737	1.18	0.61	1.95	96.11	1.95	-79.83
578	2021-03-19	3.65	3.59	3.65	3.58	365795370	1.32272e+09	-0.056357	38.4704	-0.8125	-213.08	13.6384	0.7073	0.2255	-292.383	1.18	0.61	1.95	96.11	1.95	-79.83
579	2021-03-22	3.6	3.61	3.63	3.6	180054809	6.50029e+08	-0.0673105	40.376	-0.6875	-151.076	13.7344	0.7123	0.2271	-294.442	1.18	0.61	1.95	96.11	1.95	-79.83
580	2021-03-23	3.61	3.59	3.62	3.55	159455236	5.72279e+08	-0.0742684	39.0328	0	-125.037	13.6384	0.7073	0.2255	-292.383	1.18	0.61	1.95	96.11	1.95	-79.83
581	2021-03-24	3.54	3.55	3.57	3.53	154038665	5.46405e+08	-0.0807408	36.3459	-0.137931	-110.954	13.5103	0.7007	0.2234	-289.637	1.18	0.61	1.95	96.11	1.95	-79.83
582	2021-03-25	3.58	3.56	3.6	3.55	136626342	4.88488e+08	-0.0800037	37.5402	-0.103448	-76.6234	13.5424	0.7023	0.2239	-290.324	1.18	0.61	1.95	96.11	1.95	-79.83
583	2021-03-26	3.54	3.57	3.59	3.54	116807287	4.16605e+08	-0.0746041	38.8157	0.0606061	-65.6697	13.5744	0.704	0.2244	-291.01	1.18	0.61	1.95	96.11	1.95	-79.83
584	2021-03-29	3.61	3.61	3.66	3.6	231441328	8.39588e+08	-0.0625662	43.907	0.214286	-18.4726	15.7756	0.6996	0.2466	19.151	1.18	0.61	1.95	96.11	1.95	-79.83
585	2021-03-30	3.64	3.64	3.66	3.62	178661708	6.50447e+08	-0.0481323	47.5444	0.428571	17.0195	15.8859	0.7044	0.2484	19.285	1.18	0.61	1.95	96.11	1.95	-79.83
586	2021-03-31	3.63	3.65	3.65	3.6	110076220	3.9939e+08	-0.0353962	48.7747	0.526316	37.5758	15.9227	0.7061	0.2489	19.3296	1.18	0.61	1.95	96.11	1.95	-79.83
587	2021-04-01	3.64	3.62	3.65	3.6	123734562	4.47577e+08	-0.0294167	45.238	0.777778	55.5556	15.8124	0.7012	0.2472	19.1957	2.35	1.3	3.97	95.22	3.97	113.35
588	2021-04-02	3.65	3.64	3.66	3.62	169447675	6.18583e+08	-0.0215368	48.0294	0.9	81.0398	15.8859	0.7044	0.2484	19.285	2.35	1.3	3.97	95.22	3.97	113.35
589	2021-04-06	3.62	3.61	3.62	3.59	102317258	3.68817e+08	-0.0192114	44.2685	0.6	6.23053	15.7756	0.6996	0.2466	19.151	2.35	1.3	3.97	95.22	3.97	113.35
590	2021-04-07	3.61	3.67	3.68	3.6	170879539	6.2341e+08	-0.00895852	52.5289	1.2	89.3393	16.033	0.711	0.2507	19.4635	2.35	1.3	3.97	95.22	3.97	113.35
591	2021-04-08	3.65	3.67	3.69	3.65	124749585	4.57259e+08	-0.00191194	52.5289	1.22222	128.482	16.033	0.711	0.2507	19.4635	2.35	1.3	3.97	95.22	3.97	113.35
592	2021-04-09	3.67	3.7	3.7	3.65	122090774	4.50472e+08	0.00658899	56.5081	1.3	143.961	16.1433	0.7159	0.2524	19.5975	2.35	1.3	3.97	95.22	3.97	113.35
593	2021-04-12	3.7	3.7	3.73	3.67	129248499	4.78519e+08	0.0117118	56.5081	1.5	153.179	16.1433	0.7159	0.2524	19.5975	2.35	1.3	3.97	95.22	3.97	113.35
594	2021-04-13	3.69	3.65	3.7	3.62	132900118	4.84558e+08	0.0080402	48.1955	0.444444	19.4274	15.9227	0.7061	0.2489	19.3296	2.35	1.3	3.97	95.22	3.97	113.35
595	2021-04-14	3.65	3.66	3.67	3.63	97675264	3.56713e+08	0.00668875	49.8354	0.555556	5.29101	15.9962	0.7093	0.2501	19.4189	2.35	1.3	3.97	95.22	3.97	113.35
596	2021-04-15	3.7	3.68	3.71	3.66	116794776	4.30406e+08	0.00812347	53.1323	0.777778	80.8081	16.0698	0.7126	0.2512	19.5082	2.35	1.3	3.97	95.22	3.97	113.35
597	2021-04-16	3.69	3.75	3.76	3.68	192531308	7.19089e+08	0.0175925	62.6725	1.55556	160.684	16.364	0.7256	0.2558	19.8653	2.35	1.3	3.97	95.22	3.97	113.35
598	2021-04-19	3.76	3.72	3.76	3.7	167085805	6.23344e+08	0.0187974	57.1344	1.22222	117.829	16.2536	0.7208	0.2541	19.7314	2.35	1.3	3.97	95.22	3.97	113.35
599	2021-04-20	3.72	3.7	3.72	3.69	97748880	3.62229e+08	0.0159927	53.6243	0.5	50.1894	16.1801	0.7175	0.253	19.6421	2.35	1.3	3.97	95.22	3.97	113.35
600	2021-04-21	3.68	3.6	3.68	3.6	233692788	8.46803e+08	0.000574692	39.9792	-0.5	-149.123	15.7388	0.6979	0.2461	19.1064	2.35	1.3	3.97	95.22	3.97	113.35
601	2021-04-22	3.6	3.59	3.61	3.56	178379288	6.39837e+08	-0.010455	38.8799	-0.6	-166.667	15.6653	0.6947	0.2449	19.0171	2.35	1.3	3.97	95.22	3.97	113.35
602	2021-04-23	3.59	3.56	3.59	3.54	114466373	407321999	-0.0206849	35.6156	-0.266667	-145.499	15.555	0.6898	0.2432	18.8832	2.35	1.3	3.97	95.22	3.97	113.35
603	2021-04-26	3.55	3.54	3.58	3.54	116970503	4.16406e+08	-0.0285537	33.5304	-0.3125	-120.253	15.4814	0.6865	0.242	18.7939	2.35	1.3	3.97	95.22	3.97	113.35
604	2021-04-27	3.54	3.54	3.55	3.51	91733644	3.24051e+08	-0.0319123	33.5304	-0.105263	-108.07	15.4446	0.6849	0.2415	18.7493	2.35	1.3	3.97	95.22	3.97	113.35
605	2021-04-28	3.54	3.57	3.57	3.53	88435797	3.13933e+08	-0.0283662	40.0324	0.142857	-68.6371	15.5917	0.6914	0.2438	18.9278	2.35	1.3	3.97	95.22	3.97	113.35
606	2021-04-29	3.6	3.6	3.61	3.58	154543237	5.55301e+08	-0.0206136	45.9112	0.285714	-22.1519	7.3274	0.6777	0.2435	22.4167	2.35	1.3	3.97	95.22	3.97	113.35
607	2021-04-30	3.59	3.6	3.61	3.58	133590759	4.80809e+08	-0.0144129	45.9112	0.333333	-10.4879	7.3274	0.6777	0.2435	22.4167	2.35	1.3	3.97	95.22	3.97	113.35
608	2021-05-06	3.65	3.68	3.7	3.64	218928042	8.03966e+08	0.00073377	59.1086	0.875	120.086	7.4815	0.6919	0.2486	22.8881	2.35	1.3	3.97	95.22	3.97	113.35
609	2021-05-07	3.68	3.7	3.72	3.66	184344006	6.8223e+08	0.0130337	61.7041	2.66667	159.42	7.5328	0.6967	0.2503	23.0452	2.35	1.3	3.97	95.22	3.97	113.35
610	2021-05-10	3.72	3.79	3.79	3.72	232723626	8.74839e+08	0.0318094	70.9301	1.78571	173.393	7.704	0.7125	0.256	23.569	2.35	1.3	3.97	95.22	3.97	113.35
611	2021-05-11	3.76	3.75	3.76	3.7	180478204	6.73669e+08	0.0369946	63.3888	1.3125	100.982	7.6184	0.7046	0.2531	23.3071	2.35	1.3	3.97	95.22	3.97	113.35
612	2021-05-12	3.74	3.79	3.82	3.74	154487213	5.83938e+08	0.0435162	67.2568	1	109.66	7.704	0.7125	0.256	23.569	2.35	1.3	3.97	95.22	3.97	113.35
613	2021-05-13	3.77	3.73	3.78	3.71	134219369	5.01979e+08	0.037671	57.1869	0.76	62.249	7.5842	0.7014	0.252	23.2023	2.35	1.3	3.97	95.22	3.97	113.35
614	2021-05-14	3.71	3.7	3.73	3.66	143289789	5.29251e+08	0.0281239	52.7954	0.590909	13.5039	7.5157	0.6951	0.2497	22.9928	2.35	1.3	3.97	95.22	3.97	113.35
615	2021-05-17	3.72	3.72	3.75	3.7	143940018	5.36733e+08	0.0230749	55.336	0.631579	30.6306	7.5671	0.6998	0.2514	23.15	2.35	1.3	3.97	95.22	3.97	113.35
616	2021-05-18	3.75	3.81	3.82	3.73	229812516	8.70217e+08	0.0299916	64.8068	1.10526	102.134	7.7554	0.7172	0.2577	23.7261	2.35	1.3	3.97	95.22	3.97	113.35
617	2021-05-19	3.78	3.73	3.78	3.71	191241195	7.14996e+08	0.0222793	53.5847	0.454545	13.3929	7.5842	0.7014	0.252	23.2023	2.35	1.3	3.97	95.22	3.97	113.35
618	2021-05-20	3.69	3.65	3.69	3.65	143221880	5.25026e+08	0.00575138	44.9385	-0.454545	-149.499	7.4301	0.6872	0.2469	22.731	2.35	1.3	3.97	95.22	3.97	113.35
619	2021-05-21	3.65	3.67	3.69	3.64	113514665	4.16297e+08	-0.00268523	47.3005	-0.272727	-123.865	7.4643	0.6903	0.248	22.8357	2.35	1.3	3.97	95.22	3.97	113.35
620	2021-05-24	3.69	3.7	3.7	3.67	103193171	3.8044e+08	-0.0043256	50.817	0.3125	-62.5798	7.5157	0.6951	0.2497	22.9928	2.35	1.3	3.97	95.22	3.97	113.35
621	2021-05-25	3.72	3.73	3.75	3.68	184415551	6.85516e+08	-0.00161037	54.2118	0.5	-1.9802	7.5842	0.7014	0.252	23.2023	2.35	1.3	3.97	95.22	3.97	113.35
622	2021-05-26	3.71	3.76	3.76	3.71	194224765	727221726	0.0036962	57.4733	0.6875	58.0029	7.6527	0.7077	0.2543	23.4118	2.35	1.3	3.97	95.22	3.97	113.35
623	2021-05-27	3.75	3.76	3.82	3.75	196199985	7.41373e+08	0.00651131	57.4733	0.6875	112	7.6527	0.7077	0.2543	23.4118	2.35	1.3	3.97	95.22	3.97	113.35
624	2021-05-28	3.8	3.76	3.81	3.75	119413978	4.51149e+08	0.0076024	57.4733	0.6875	84.1121	7.6527	0.7077	0.2543	23.4118	2.35	1.3	3.97	95.22	3.97	113.35
625	2021-05-31	3.75	3.72	3.75	3.69	142706196	5.29317e+08	0.00243298	50.8487	0.4375	-14.8148	7.5671	0.6998	0.2514	23.15	2.35	1.3	3.97	95.22	3.97	113.35
626	2021-06-01	3.72	3.76	3.77	3.7	168092872	6.26602e+08	0.00381586	56.4289	1	41.4035	7.6527	0.7077	0.2543	23.4118	2.35	1.3	3.97	95.22	3.97	113.35
627	2021-06-02	3.78	3.78	3.8	3.76	161616020	6.09975e+08	0.0066717	59.014	1.18182	97.8193	7.6869	0.7109	0.2554	23.5166	2.35	1.3	3.97	95.22	3.97	113.35
628	2021-06-03	3.79	3.81	3.83	3.79	234304802	8.93447e+08	0.0115622	62.7021	1.55556	130.631	7.7383	0.7157	0.2571	23.6737	2.35	1.3	3.97	95.22	3.97	113.35
629	2021-06-04	3.79	3.78	3.81	3.76	138795100	523940679	0.00978714	57.0028	1	63.7681	7.6869	0.7109	0.2554	23.5166	2.35	1.3	3.97	95.22	3.97	113.35
630	2021-06-07	3.8	3.81	3.82	3.78	138061348	5.25316e+08	0.0115631	60.9469	1	94.0594	7.7554	0.7172	0.2577	23.7261	2.35	1.3	3.97	95.22	3.97	113.35
631	2021-06-08	3.79	3.79	3.8	3.75	188048735	7.09988e+08	0.00906357	57.0691	0.777778	26.9151	7.704	0.7243	0.256	23.569	2.35	1.3	3.97	95.22	3.97	113.35
632	2021-06-09	3.81	3.87	3.89	3.8	294199668	1.13341e+09	0.0167581	66.5329	1.66667	196.133	7.8752	0.7403	0.2617	24.0927	2.35	1.3	3.97	95.22	3.97	113.35
633	2021-06-10	3.85	3.86	3.89	3.84	190014520	7.34232e+08	0.0189134	64.5564	1.55556	145.248	7.841	0.7371	0.2605	23.988	2.35	1.3	3.97	95.22	3.97	113.35
634	2021-06-11	3.88	3.92	4.01	3.87	352639202	1.38891e+09	0.0263752	70.4156	1.33333	181.513	7.9779	0.75	0.2651	24.407	2.35	1.3	3.97	95.22	3.97	113.35
635	2021-06-15	3.96	3.94	4.04	3.92	318438051	1.26483e+09	0.0316063	72.1224	1.63636	155.172	8.0122	0.7532	0.2662	24.5117	2.35	1.3	3.97	95.22	3.97	113.35
636	2021-06-16	3.99	3.96	4.02	3.95	212224575	8.4498e+08	0.0350929	73.8019	1.28571	126.736	8.0464	0.7564	0.2673	24.6165	2.35	1.3	3.97	95.22	3.97	113.35
637	2021-06-17	3.97	3.89	3.97	3.88	167079083	6.53718e+08	0.0257363	59.7937	0.6875	47.3684	7.6869	0.7226	0.2554	23.5166	2.35	1.3	3.97	95.22	3.97	113.35
638	2021-06-18	3.86	3.78	3.87	3.77	241646298	9.2029e+08	0.00365612	44.91	0	-64.2907	7.4815	0.7033	0.2486	22.8881	2.35	1.3	3.97	95.22	3.97	113.35
639	2021-06-21	3.78	3.71	3.8	3.71	266080463	9.94787e+08	-0.0201443	38.1887	-0.470588	-122.929	7.3445	0.6905	0.244	22.4691	2.35	1.3	3.97	95.22	3.97	113.35
640	2021-06-22	3.76	3.84	3.87	3.75	302335935	1.15444e+09	-0.0182024	52.7734	0.333333	-45.977	7.5842	0.713	0.252	23.2023	2.35	1.3	3.97	95.22	3.97	113.35
641	2021-06-23	3.84	3.84	3.85	3.79	115266755	4.41052e+08	-0.0167785	52.7734	0.52	-46.595	7.6013	0.7146	0.2526	23.2547	2.35	1.3	3.97	95.22	3.97	113.35
642	2021-06-24	3.84	3.83	3.84	3.8	118423550	4.5208e+08	-0.0169921	51.6168	0.48	-45.2036	7.5671	0.7114	0.2514	23.15	2.35	1.3	3.97	95.22	3.97	113.35
643	2021-06-25	3.84	3.83	3.89	3.82	174392351	6.70676e+08	-0.0169058	51.6168	0.48	-18.9317	7.5671	0.7114	0.2514	23.15	2.35	1.3	3.97	95.22	3.97	113.35
644	2021-06-28	3.85	3.79	3.87	3.78	147374314	5.61115e+08	-0.0217029	46.5758	0.32	-44.9438	7.4986	0.7049	0.2491	22.9405	2.35	1.3	3.97	95.22	3.97	113.35
645	2021-06-29	3.78	3.77	3.78	3.74	148837669	5.5957e+08	-0.0267071	44.1789	0.24	-97.7092	7.4472	0.7001	0.2474	22.7833	2.35	1.3	3.97	95.22	3.97	113.35
646	2021-06-30	3.78	3.78	3.79	3.75	89281186	3.36547e+08	-0.027689	45.7305	0.388889	-78.3533	7.4643	0.7017	0.248	22.8357	2.35	1.3	3.97	95.22	3.97	113.35
647	2021-07-01	3.78	3.75	3.79	3.75	88433414	3.33068e+08	-0.0311405	41.8526	0.307692	-75.9587	7.413	0.6969	0.2463	22.6786	2.71	1.4	3.74	95.53	3.74	11.87
648	2021-07-02	3.81	3.73	3.83	3.72	205503727	7.74697e+08	-0.0346117	39.3791	0.153846	-66.6667	7.3787	0.6937	0.2452	22.5738	2.71	1.4	3.74	95.53	3.74	11.87
649	2021-07-05	3.73	3.72	3.74	3.69	149954541	5.57309e+08	-0.036558	38.1272	-0.333333	-139.623	7.3616	0.6921	0.2446	22.5215	2.71	1.4	3.74	95.53	3.74	11.87
650	2021-07-06	3.74	3.74	3.77	3.71	136316446	5.10138e+08	-0.0335342	42.2098	0.0909091	-79.3061	7.3959	0.6953	0.2457	22.6262	2.71	1.4	3.74	95.53	3.74	11.87
651	2021-07-07	3.71	3.7	3.71	3.68	168239109	6.21619e+08	-0.0351353	36.8121	-0.181818	-136.704	7.3103	0.6872	0.2429	22.3643	2.71	1.4	3.74	95.53	3.74	11.87
652	2021-07-08	3.69	3.64	3.69	3.64	158571034	5.79826e+08	-0.042024	30.3447	-0.727273	-158.966	7.1904	0.676	0.2389	21.9977	2.71	1.4	3.74	95.53	3.74	11.87
653	2021-07-09	3.64	3.64	3.65	3.62	129397636	4.70488e+08	-0.0441118	30.3447	-0.666667	-143.574	7.1904	0.676	0.2389	21.9977	2.71	1.4	3.74	95.53	3.74	11.87
654	2021-07-12	3.66	3.61	3.67	3.61	166965908	6.06809e+08	-0.0468096	27.3758	-0.214286	-118.845	7.1391	0.6711	0.2372	21.8406	2.71	1.4	3.74	95.53	3.74	11.87
655	2021-07-13	3.63	3.65	3.66	3.61	140840889	5.11912e+08	-0.0407071	36.5697	0.0714286	-82.8829	7.2075	0.6776	0.2395	22.0501	2.71	1.4	3.74	95.53	3.74	11.87
656	2021-07-14	3.65	3.62	3.65	3.61	121316261	4.39769e+08	-0.0382504	33.0799	0.0714286	-82.1918	7.1562	0.6727	0.2378	21.893	2.71	1.4	3.74	95.53	3.74	11.87
657	2021-07-15	3.6	3.61	3.62	3.58	127339142	4.58643e+08	-0.0355677	31.9507	0	-97.3025	7.1391	0.6711	0.2372	21.8406	2.71	1.4	3.74	95.53	3.74	11.87
658	2021-07-16	3.6	3.59	3.62	3.58	120009126	4.3225e+08	-0.0340792	29.6977	-0.153846	-99.7693	7.1048	0.6679	0.2361	21.7358	2.71	1.4	3.74	95.53	3.74	11.87
659	2021-07-19	3.59	3.52	3.59	3.51	231896695	8.19695e+08	-0.0397214	23.3067	-0.692308	-172.619	6.9679	0.655	0.2315	21.3168	2.71	1.4	3.74	95.53	3.74	11.87
660	2021-07-20	3.48	3.53	3.54	3.48	134294440	4.70436e+08	-0.0392358	25.84	-0.545455	-162.237	6.985	0.6567	0.2321	21.3692	2.71	1.4	3.74	95.53	3.74	11.87
661	2021-07-21	3.53	3.49	3.53	3.49	114723598	4.02121e+08	-0.0412273	22.5322	-0.230769	-135.802	6.8994	0.6486	0.2292	21.1073	2.71	1.4	3.74	95.53	3.74	11.87
662	2021-07-22	3.52	3.53	3.55	3.51	156749990	5.53221e+08	-0.0343621	32.1787	0.0769231	-72.8877	6.985	0.6567	0.2321	21.3692	2.71	1.4	3.74	95.53	3.74	11.87
663	2021-07-23	3.54	3.52	3.55	3.52	110115592	3.88529e+08	-0.0286091	31.1029	0.1875	-58.2751	6.9507	0.6534	0.2309	21.2645	2.71	1.4	3.74	95.53	3.74	11.87
664	2021-07-26	3.52	3.5	3.52	3.47	147364402	5.14734e+08	-0.0250658	28.9518	0.0625	-88.0952	6.9165	0.6502	0.2298	21.1597	2.71	1.4	3.74	95.53	3.74	11.87
665	2021-07-27	3.5	3.48	3.54	3.47	158727166	5.56529e+08	-0.0230363	26.8859	-0.0769231	-81.0502	6.8823	0.647	0.2287	21.055	2.71	1.4	3.74	95.53	3.74	11.87
666	2021-07-28	3.48	3.45	3.5	3.44	185644459	6.42247e+08	-0.0232858	24.0282	-0.333333	-132.646	6.8138	0.6406	0.2264	20.8454	2.71	1.4	3.74	95.53	3.74	11.87
667	2021-07-29	3.46	3.45	3.46	3.42	129840969	4.46721e+08	-0.0210684	24.0282	-0.272727	-146.953	6.8138	0.6406	0.2264	20.8454	2.71	1.4	3.74	95.53	3.74	11.87
668	2021-07-30	3.44	3.45	3.47	3.42	103673173	3.57676e+08	-0.0173732	24.0282	0	-121.951	6.8309	0.6422	0.227	20.8978	2.71	1.4	3.74	95.53	3.74	11.87
669	2021-08-02	3.45	3.46	3.47	3.39	166015076	5.69909e+08	-0.0116294	27.5493	0.125	-101.449	6.848	0.6438	0.2275	20.9502	2.71	1.4	3.74	95.53	3.74	11.87
670	2021-08-03	3.44	3.45	3.46	3.43	121067991	4.16542e+08	-0.00742886	26.2001	0	-69.4737	6.8138	0.6406	0.2264	20.8454	2.71	1.4	3.74	95.53	3.74	11.87
671	2021-08-04	3.44	3.46	3.46	3.42	88744077	3.06233e+08	-0.00184621	30.0088	0.125	-57.9096	6.848	0.6438	0.2275	20.9502	2.71	1.4	3.74	95.53	3.74	11.87
672	2021-08-05	3.45	3.45	3.48	3.43	99335239	3.43575e+08	0.00176158	28.3814	0	-34.8525	6.8309	0.6422	0.227	20.8978	2.71	1.4	3.74	95.53	3.74	11.87
673	2021-08-06	3.46	3.44	3.46	3.43	115679534	3.98806e+08	0.00393843	26.7683	-0.2	-57.1049	6.7967	0.639	0.2258	20.7931	2.71	1.4	3.74	95.53	3.74	11.87
674	2021-08-09	3.43	3.46	3.46	3.42	103306002	3.56552e+08	0.00892435	34.9803	0.333333	-36.1446	6.848	0.6438	0.2275	20.9502	2.71	1.4	3.74	95.53	3.74	11.87
675	2021-08-10	3.45	3.46	3.46	3.44	91706447	3.16465e+08	0.0128365	34.9803	1	66.6667	6.848	0.6438	0.2275	20.9502	2.71	1.4	3.74	95.53	3.74	11.87
676	2021-08-11	3.47	3.5	3.51	3.46	144109333	5.03109e+08	0.0209468	49.0793	3	297.71	6.9165	0.6502	0.2298	21.1597	2.71	1.4	3.74	95.53	3.74	11.87
677	2021-08-12	3.51	3.51	3.52	3.48	125493802	4.39133e+08	0.0273864	51.9722	3.5	194.678	6.9336	0.6518	0.2304	21.2121	2.71	1.4	3.74	95.53	3.74	11.87
678	2021-08-13	3.5	3.46	3.51	3.45	128722020	4.47908e+08	0.0247207	39.5039	0.333333	51.9645	6.848	0.6438	0.2275	20.9502	2.71	1.4	3.74	95.53	3.74	11.87
679	2021-08-16	3.46	3.53	3.53	3.45	216260450	7.57848e+08	0.0317476	55.9446	1.28571	117.4	6.985	0.6567	0.2321	21.3692	2.71	1.4	3.74	95.53	3.74	11.87
680	2021-08-17	3.52	3.5	3.57	3.49	191003125	6.72566e+08	0.0316455	49.5343	0.857143	126.126	6.9165	0.6502	0.2298	21.1597	2.71	1.4	3.74	95.53	3.74	11.87
681	2021-08-18	3.48	3.53	3.53	3.47	143811812	5.03197e+08	0.0346663	55.2337	1	78.7879	6.985	0.6567	0.2321	21.3692	2.71	1.4	3.74	95.53	3.74	11.87
682	2021-08-19	3.5	3.42	3.51	3.41	349836894	1.20635e+09	0.0215382	37.8284	-0.222222	-81.8565	6.7624	0.6357	0.2247	20.6883	2.71	1.4	3.74	95.53	3.74	11.87
683	2021-08-20	3.43	3.43	3.44	3.41	136409355	4.67331e+08	0.0142436	39.7463	-0.428571	-120.635	6.7795	0.6373	0.2253	20.7407	2.71	1.4	3.74	95.53	3.74	11.87
684	2021-08-23	3.43	3.45	3.46	3.43	119983196	4.13786e+08	0.0122317	43.6118	0.272727	-73.0159	6.8138	0.6406	0.2264	20.8454	2.71	1.4	3.74	95.53	3.74	11.87
685	2021-08-24	3.48	3.46	3.49	3.45	122908001	4.26251e+08	0.0123321	45.5524	0.363636	-30	6.848	0.6438	0.2275	20.9502	2.71	1.4	3.74	95.53	3.74	11.87
686	2021-08-25	3.47	3.5	3.51	3.46	147673205	5.13808e+08	0.017552	52.7756	0.727273	28.3333	6.9165	0.6502	0.2298	21.1597	2.71	1.4	3.74	95.53	3.74	11.87
687	2021-08-26	3.51	3.52	3.53	3.5	184456325	6.48834e+08	0.0231146	56.0172	0.909091	87.3016	6.9679	0.655	0.2315	21.3168	2.71	1.4	3.74	95.53	3.74	11.87
688	2021-08-27	3.52	3.55	3.56	3.51	184803841	6.52986e+08	0.0298238	60.5324	1.18182	111.111	7.0192	0.6599	0.2332	21.474	2.71	1.4	3.74	95.53	3.74	11.87
689	2021-08-30	3.58	3.62	3.63	3.57	305435579	1.09937e+09	0.0419376	68.8288	1.81818	175.467	5.3228	0.6614	0.2168	-57.4305	2.71	1.4	3.74	95.53	3.74	11.87
690	2021-08-31	3.62	3.69	3.71	3.58	346333397	1.26241e+09	0.0567082	74.7307	2.07692	177.804	5.4246	0.6741	0.2209	-58.5297	2.71	1.4	3.74	95.53	3.74	11.87
691	2021-09-01	3.7	3.7	3.74	3.65	331075681	1.2254e+09	0.0645824	75.468	1.4	144.714	5.4374	0.6756	0.2214	-58.6671	2.71	1.4	3.74	95.53	3.74	11.87
692	2021-09-02	3.69	3.73	3.74	3.68	251878041	9.35608e+08	0.0701268	77.6424	1.15385	117.647	5.4883	0.682	0.2235	-59.2166	2.71	1.4	3.74	95.53	3.74	11.87
693	2021-09-03	3.76	3.78	3.81	3.75	276344648	1.04463e+09	0.0763131	80.7948	1.32	125.333	5.552	0.6899	0.2261	-59.9036	2.71	1.4	3.74	95.53	3.74	11.87
694	2021-09-06	3.78	3.78	3.8	3.76	199355167	7.52669e+08	0.0760218	80.7948	1.18519	101.754	5.552	0.6899	0.2261	-59.9036	2.71	1.4	3.74	95.53	3.74	11.87
695	2021-09-07	3.78	3.88	3.88	3.76	360143388	1.38216e+09	0.084276	85.7543	1.35714	118.222	5.7048	0.7089	0.2323	-61.5523	2.71	1.4	3.74	95.53	3.74	11.87
696	2021-09-08	3.86	3.92	3.94	3.85	332594484	1.29699e+09	0.0896034	87.221	1.53846	132.889	5.7684	0.7168	0.2349	-62.2393	2.71	1.4	3.74	95.53	3.74	11.87
697	2021-09-09	3.94	4.03	4.06	3.92	476256041	1.90592e+09	0.101547	90.2791	1.45455	153.783	5.9213	0.7358	0.2412	-63.888	2.71	1.4	3.74	95.53	3.74	11.87
698	2021-09-10	4.01	3.94	4.04	3.91	407812547	1.62061e+09	0.0912537	74.1481	1.06667	105.87	5.7939	0.72	0.236	-62.5141	2.71	1.4	3.74	95.53	3.74	11.87
699	2021-09-13	3.97	4.07	4.1	3.97	438290249	1.77237e+09	0.0954335	79.9095	1.11765	123.244	5.9849	0.7437	0.2437	-64.575	2.71	1.4	3.74	95.53	3.74	11.87
700	2021-09-14	4.07	4.03	4.29	4	688013212	2.82531e+09	0.0865503	74.2521	1	122.865	5.9213	0.7358	0.2412	-63.888	2.71	1.4	3.74	95.53	3.74	11.87
701	2021-09-15	4	4.1	4.16	3.97	506365396	2.06695e+09	0.0837877	77.3677	1.08824	87.8187	6.0231	0.7484	0.2453	-64.9872	2.71	1.4	3.74	95.53	3.74	11.87
702	2021-09-16	4.18	4.03	4.21	4.01	528598557	2.1601e+09	0.0669463	68.1985	0.862069	78.6164	5.9213	0.7358	0.2412	-63.888	2.71	1.4	3.74	95.53	3.74	11.87
703	2021-09-17	4.01	4.03	4.16	3.89	494195617	1.9887e+09	0.0509454	68.1985	0.78125	32.6846	5.7175	0.7105	0.2329	-61.6897	2.71	1.4	3.74	95.53	3.74	11.87
704	2021-09-22	3.95	4.21	4.21	3.95	435078468	1.788e+09	0.0591683	76.8924	1.5	98.3302	5.9849	0.7437	0.2437	-64.575	2.71	1.4	3.74	95.53	3.74	11.87
705	2021-09-23	4.24	4.16	4.29	4.13	368553633	1.54409e+09	0.0526521	70.9093	1.33333	146.528	5.9085	0.7342	0.2406	-63.7506	2.71	1.4	3.74	95.53	3.74	11.87
706	2021-09-24	4.18	4.07	4.25	4.04	346403857	1.43374e+09	0.032014	61.3603	0.481481	59.1537	5.7812	0.7184	0.2354	-62.3767	2.71	1.4	3.74	95.53	3.74	11.87
707	2021-09-27	4.11	4	4.16	3.98	373753780	1.5195e+09	0.00608607	54.9637	0.222222	-45.7143	5.6793	0.7057	0.2313	-61.2775	2.71	1.4	3.74	95.53	3.74	11.87
708	2021-09-28	4.05	4.25	4.31	4.03	616807068	2.5721e+09	0.0190313	68.1424	1.22222	137.198	6.0359	0.75	0.2458	-65.1245	2.71	1.4	3.74	95.53	3.74	11.87
709	2021-09-29	4.15	4	4.16	3.95	598269396	2.41512e+09	-0.00819823	51.4229	0	-91.253	5.6793	0.7057	0.2313	-61.2775	2.71	1.4	3.74	95.53	3.74	11.87
710	2021-09-30	4	4	4.02	3.91	274674476	1.09088e+09	-0.0272536	51.4229	0	-131.912	5.6793	0.7057	0.2313	-61.2775	2.71	1.4	3.74	95.53	3.74	11.87
711	2021-10-08	4.14	4.12	4.17	4.04	368287635	1.51269e+09	-0.0248082	57.5894	0.48	21.7054	5.8449	0.7263	0.238	-63.0636	2.65	1.29	3.26	96.41	3.26	-5.58
712	2021-10-11	4.13	4.14	4.19	4.09	270909908	1.12171e+09	-0.0217218	58.5635	0.56	47.5664	5.8831	0.731	0.2396	-63.4758	2.65	1.29	3.26	96.41	3.26	-5.58
713	2021-10-12	4.12	4.04	4.17	4	269707475	1.09571e+09	-0.0336622	51.9364	0.16	-37.9338	5.743	0.7136	0.2339	-61.9645	2.65	1.29	3.26	96.41	3.26	-5.58
714	2021-10-13	4.01	3.88	4.02	3.85	356654752	1.39263e+09	-0.0619765	43.2381	-0.48	-153.271	5.5138	0.6851	0.2246	-59.4914	2.65	1.29	3.26	96.41	3.26	-5.58
715	2021-10-14	3.88	3.89	3.93	3.85	144395105	561835879	-0.0772301	43.8907	-0.44	-138.817	5.5265	0.6867	0.2251	-59.6288	2.65	1.29	3.26	96.41	3.26	-5.58
716	2021-10-15	3.92	3.96	3.96	3.87	235877496	925227313	-0.0756637	48.4961	0.216216	-81.9849	5.6284	0.6994	0.2292	-60.728	2.65	1.29	3.26	96.41	3.26	-5.58
717	2021-10-18	3.97	4.04	4.05	3.95	288809503	1158162803	-0.0621883	53.3576	0.432432	-11.828	5.743	0.7136	0.2339	-61.9645	2.65	1.29	3.26	96.41	3.26	-5.58
718	2021-10-19	4.01	4.06	4.07	3.96	233232730	939647302	-0.0494712	54.5493	0.692308	18.7416	5.7684	0.7168	0.2349	-62.2393	2.65	1.29	3.26	96.41	3.26	-5.58
719	2021-10-20	4	3.99	4.04	3.96	203998363	815720335	-0.0492705	49.6192	0.423077	-10.8844	5.6666	0.7041	0.2308	-61.1401	2.65	1.29	3.26	96.41	3.26	-5.58
720	2021-10-21	4.02	4.02	4.05	3.99	206350400	8.30021e+08	-0.0440496	51.698	0.538462	8.86525	5.7048	0.7089	0.2323	-61.5523	2.65	1.29	3.26	96.41	3.26	-5.58
721	2021-10-22	3.99	3.91	4.02	3.89	242344331	9.53572e+08	-0.0537243	44.258	0.115385	-60.3385	5.552	0.6899	0.2261	-59.9036	2.65	1.29	3.26	96.41	3.26	-5.58
722	2021-10-25	3.94	3.99	4.04	3.89	228976246	9.12747e+08	-0.047855	50.0651	0.611111	-6.48148	5.6666	0.7041	0.2308	-61.1401	2.65	1.29	3.26	96.41	3.26	-5.58
723	2021-10-26	3.99	3.96	4.03	3.95	137374270	5.484e+08	-0.0464815	47.9823	0.444444	18.3946	5.6284	0.6994	0.2292	-60.728	2.65	1.29	3.26	96.41	3.26	-5.58
724	2021-10-27	3.96	3.9	3.97	3.88	186060096	7.27072e+08	-0.051721	43.9218	0.0588235	-87.5139	5.5392	0.6883	0.2256	-59.7662	2.65	1.29	3.26	96.41	3.26	-5.58
725	2021-10-28	3.86	3.77	3.87	3.74	301333655	1.13754e+09	-0.0696473	36.4882	-0.933333	-215.026	5.3482	0.6646	0.2178	-57.7053	2.65	1.29	3.26	96.41	3.26	-5.58
726	2021-10-29	3.79	3.81	3.83	3.76	180418659	6.84385e+08	-0.072729	39.9621	-0.5625	-145.461	7.4224	0.6688	0.2012	145.19	2.65	1.29	3.26	96.41	3.26	-5.58
727	2021-11-01	3.8	3.78	3.83	3.77	160962281	6.09761e+08	-0.0751135	38.22	0.0344828	-110.829	7.37	0.6641	0.1998	144.165	2.65	1.29	3.26	96.41	3.26	-5.58
728	2021-11-02	3.81	3.72	3.81	3.68	281983040	1.05216e+09	-0.0805939	34.8444	-0.2	-115.572	7.2478	0.6531	0.1965	141.774	2.65	1.29	3.26	96.41	3.26	-5.58
729	2021-11-03	3.69	3.72	3.75	3.68	150554306	559379833	-0.0798857	34.8444	-0.2	-101.235	7.2478	0.6531	0.1965	141.774	2.65	1.29	3.26	96.41	3.26	-5.58
730	2021-11-04	3.69	3.71	3.72	3.66	156177821	5.76453e+08	-0.07643	34.2225	-0.037037	-97.5955	7.2303	0.6515	0.196	141.432	2.65	1.29	3.26	96.41	3.26	-5.58
731	2021-11-05	3.7	3.67	3.7	3.66	148979012	5.48109e+08	-0.0750881	31.7073	-0.185185	-98.6267	7.143	0.6436	0.1937	139.724	2.65	1.29	3.26	96.41	3.26	-5.58
732	2021-11-08	3.7	3.67	3.71	3.67	132852348	4.89559e+08	-0.0698651	31.7073	-0.16	-82.7586	7.143	0.6436	0.1937	139.724	2.65	1.29	3.26	96.41	3.26	-5.58
733	2021-11-09	3.68	3.63	3.69	3.62	172299357	6.26897e+08	-0.0674293	29.0696	-0.173913	-103.688	7.0731	0.6373	0.1918	138.357	2.65	1.29	3.26	96.41	3.26	-5.58
734	2021-11-10	3.65	3.66	3.66	3.62	149969660	5.46347e+08	-0.05778	33.668	-0.0714286	-97.4843	7.1255	0.6421	0.1932	139.382	2.65	1.29	3.26	96.41	3.26	-5.58
735	2021-11-11	3.63	3.68	3.69	3.62	138227123	5.06436e+08	-0.04526	36.7074	0.277778	-63.8723	7.1605	0.6452	0.1941	140.065	2.65	1.29	3.26	96.41	3.26	-5.58
736	2021-11-12	3.68	3.69	3.7	3.65	119984241	4.40932e+08	-0.0327702	38.2786	0.4	-27.8884	7.1779	0.6468	0.1946	140.407	2.65	1.29	3.26	96.41	3.26	-5.58
737	2021-11-15	3.68	3.68	3.69	3.66	96656570	3.54903e+08	-0.0234321	37.2511	0.555556	-18.1624	7.1605	0.6452	0.1941	140.065	2.65	1.29	3.26	96.41	3.26	-5.58
738	2021-11-16	3.69	3.69	3.72	3.67	120475759	4.45006e+08	-0.0139527	39.0683	0.666667	63.8889	7.1779	0.6468	0.1946	140.407	2.65	1.29	3.26	96.41	3.26	-5.58
739	2021-11-17	3.69	3.69	3.69	3.67	83246123	3.06548e+08	-0.00612635	39.0683	0.75	42.9043	7.1779	0.6468	0.1946	140.407	2.65	1.29	3.26	96.41	3.26	-5.58
740	2021-11-18	3.68	3.66	3.69	3.66	91033034	3.34093e+08	-0.00356141	35.2837	0.5	-10.8696	7.1255	0.6421	0.1932	139.382	2.65	1.29	3.26	96.41	3.26	-5.58
741	2021-11-19	3.68	3.75	3.76	3.66	194417491	7.22122e+08	0.0108957	51.0802	2	194.444	7.3002	0.6578	0.1979	142.798	2.65	1.29	3.26	96.41	3.26	-5.58
742	2021-11-22	3.71	3.7	3.73	3.69	150264540	5.56547e+08	0.0141549	44.3916	1.16667	100.606	7.2129	0.6499	0.1956	141.09	2.65	1.29	3.26	96.41	3.26	-5.58
743	2021-11-23	3.69	3.69	3.72	3.68	122505179	4.53731e+08	0.0152977	43.1364	0.333333	50.2646	7.1954	0.6484	0.1951	140.749	2.65	1.29	3.26	96.41	3.26	-5.58
744	2021-11-24	3.72	3.73	3.75	3.69	125408865	4.66825e+08	0.0214011	49.4846	0.777778	124.183	7.2653	0.6547	0.197	142.115	2.65	1.29	3.26	96.41	3.26	-5.58
745	2021-11-25	3.71	3.69	3.72	3.69	91482585	3.38159e+08	0.0200341	44.0238	0.333333	21.2121	7.1954	0.6484	0.1951	140.749	2.65	1.29	3.26	96.41	3.26	-5.58
746	2021-11-26	3.67	3.67	3.69	3.66	88764090	3.25711e+08	0.0165636	41.4807	0.111111	-92.7536	7.143	0.6436	0.1937	139.724	2.65	1.29	3.26	96.41	3.26	-5.58
747	2021-11-29	3.6	3.64	3.65	3.6	122248252	4.43356e+08	0.0106423	37.8377	-0.222222	-193.548	7.0906	0.6389	0.1923	138.699	2.65	1.29	3.26	96.41	3.26	-5.58
748	2021-11-30	3.64	3.62	3.67	3.61	117331453	4.27197e+08	0.00474753	35.5266	-0.444444	-129.915	7.0557	0.6358	0.1913	138.016	2.65	1.29	3.26	96.41	3.26	-5.58
749	2021-12-01	3.62	3.7	3.71	3.62	143930129	5.29481e+08	0.0119311	49.2921	0.545455	-16.6667	7.2129	0.6499	0.1956	141.09	2.65	1.29	3.26	96.41	3.26	-5.58
750	2021-12-02	3.71	3.76	3.79	3.69	205224113	7.70091e+08	0.0243554	56.9514	1.07692	123.156	7.3176	0.6594	0.1984	143.14	2.65	1.29	3.26	96.41	3.26	-5.58
751	2021-12-03	3.78	3.77	3.78	3.71	149003841	5.59104e+08	0.0329759	58.1228	1.36364	121.585	7.3351	0.6609	0.1989	143.482	2.65	1.29	3.26	96.41	3.26	-5.58
752	2021-12-06	3.77	3.75	3.78	3.75	128411086	4.83266e+08	0.0348562	54.8086	0.928571	108.333	7.3002	0.6578	0.1979	142.798	2.65	1.29	3.26	96.41	3.26	-5.58
753	2021-12-07	3.78	3.79	3.8	3.75	146759920	5.54374e+08	0.0399919	59.8909	1.13333	107.16	7.3875	0.6657	0.2003	144.507	2.65	1.29	3.26	96.41	3.26	-5.58
754	2021-12-08	3.8	3.78	3.81	3.78	130725087	4.94953e+08	0.040426	58.0767	1.06667	97.6344	7.37	0.6641	0.1998	144.165	2.65	1.29	3.26	96.41	3.26	-5.58
755	2021-12-09	3.79	3.83	3.84	3.78	180905678	6.90375e+08	0.0454563	64.1158	1.23529	103.976	7.4574	0.672	0.2022	145.873	2.65	1.29	3.26	96.41	3.26	-5.58
756	2021-12-10	3.81	3.78	3.82	3.76	189692287	7.17672e+08	0.0402367	55.2695	0.941176	60.4575	7.37	0.6641	0.1998	144.165	2.65	1.29	3.26	96.41	3.26	-5.58
757	2021-12-13	3.78	3.78	3.82	3.78	109288940	4.14644e+08	0.0351563	55.2695	0.761905	64.6037	7.37	0.6641	0.1998	144.165	2.65	1.29	3.26	96.41	3.26	-5.58
758	2021-12-14	3.78	3.73	3.78	3.73	109476956	4.09578e+08	0.0239675	47.2253	0.230769	-43.1373	7.2653	0.6547	0.197	142.115	2.65	1.29	3.26	96.41	3.26	-5.58
759	2021-12-15	3.72	3.72	3.75	3.71	77905641	2.90428e+08	0.0145875	45.7457	-0.375	-123.81	7.2478	0.6531	0.1965	141.774	2.65	1.29	3.26	96.41	3.26	-5.58
760	2021-12-16	3.74	3.78	3.78	3.73	116849667	4.39508e+08	0.0157341	55.1197	0.5	-25.641	7.37	0.6641	0.1998	144.165	2.65	1.29	3.26	96.41	3.26	-5.58
761	2021-12-17	3.78	3.77	3.8	3.76	106609321	4.0262e+08	0.0144482	53.4108	0.454545	8.94855	7.3351	0.6609	0.1989	143.482	2.65	1.29	3.26	96.41	3.26	-5.58
762	2021-12-20	3.75	3.75	3.78	3.74	97027959	3.64191e+08	0.0103957	49.9681	0.272727	-55.9211	7.3002	0.6578	0.1979	142.798	2.65	1.29	3.26	96.41	3.26	-5.58
763	2021-12-21	3.75	3.78	3.78	3.74	92143591	3.472e+08	0.0111797	54.8215	0.545455	-18.5792	7.3526	0.6625	0.1994	143.823	2.65	1.29	3.26	96.41	3.26	-5.58
764	2021-12-22	3.79	3.77	3.81	3.76	91595987	3.46538e+08	0.00982315	52.9202	0.454545	29.8851	7.3351	0.6609	0.1989	143.482	2.65	1.29	3.26	96.41	3.26	-5.58
765	2021-12-23	3.78	3.81	3.81	3.77	118544726	4.49482e+08	0.0135554	59.2081	1.5	105.128	7.4224	0.6688	0.2012	145.19	2.65	1.29	3.26	96.41	3.26	-5.58
766	2021-12-24	3.81	3.78	3.82	3.77	82273565	3.11562e+08	0.0113162	53.2783	1	76.7296	7.3526	0.6625	0.1994	143.823	2.65	1.29	3.26	96.41	3.26	-5.58
767	2021-12-27	3.78	3.81	3.81	3.77	114434343	4.34895e+08	0.0130839	57.9568	1	98.7654	7.4224	0.6688	0.2012	145.19	2.65	1.29	3.26	96.41	3.26	-5.58
768	2021-12-28	3.82	3.8	3.83	3.78	93741234	356159584	0.0121352	55.8842	0.888889	103.234	7.405	0.6672	0.2008	144.848	2.65	1.29	3.26	96.41	3.26	-5.58
769	2021-12-29	3.8	3.8	3.81	3.78	72247029	274232623	0.0107823	55.8842	0.833333	66.6667	7.405	0.6672	0.2008	144.848	2.65	1.29	3.26	96.41	3.26	-5.58
770	2021-12-30	3.79	3.78	3.8	3.78	99743944	378277948	0.00666972	51.35	0.5	9.25926	7.37	0.6641	0.1998	144.165	2.65	1.29	3.26	96.41	3.26	-5.58
771	2021-12-31	3.78	3.79	3.8	3.78	78194314	296672914	0.00485686	53.4484	0.666667	21.9561	7.3875	0.6657	0.2003	144.507	2.65	1.29	3.26	96.41	3.26	-5.58
772	2022-01-04	3.8	3.82	3.83	3.78	148690786	566609951	0.00712208	59.2998	1.25	135.802	7.4399	0.6704	0.2017	145.531	1.75	0.65	1.66	96.33	1.66	-49.58
773	2022-01-05	3.83	3.84	3.86	3.81	167043666	641183080	0.010532	62.7666	1.75	234.568	7.4748	0.6735	0.2027	146.215	1.75	0.65	1.66	96.33	1.66	-49.58
774	2022-01-06	3.84	3.83	3.87	3.82	137884762	529402921	0.0106277	59.9306	1.25	162.08	7.4574	0.672	0.2022	145.873	1.75	0.65	1.66	96.33	1.66	-49.58
775	2022-01-07	3.86	3.9	3.96	3.84	270048502	1052533659	0.0188276	70.3503	2	215.19	7.5971	0.6846	0.206	148.606	1.75	0.65	1.66	96.33	1.66	-49.58
776	2022-01-10	3.88	3.89	3.92	3.86	195351273	758579420	0.0214234	67.5616	1.83333	130	7.5796	0.683	0.2055	148.264	1.75	0.65	1.66	96.33	1.66	-49.58
777	2022-01-11	3.88	3.86	3.9	3.86	128855673	499307944	0.0177692	59.6763	0.666667	76.7296	7.5098	0.6767	0.2036	146.898	1.75	0.65	1.66	96.33	1.66	-49.58
778	2022-01-12	3.9	3.87	3.92	3.87	158913561	617912253	0.015454	61.3472	0.75	81.8399	7.5447	0.6798	0.2046	147.581	1.75	0.65	1.66	96.33	1.66	-49.58
779	2022-01-13	3.9	3.92	3.95	3.89	284778018	1118794104	0.0191696	68.58	1.16667	109.29	7.632	0.6877	0.2069	149.289	1.75	0.65	1.66	96.33	1.66	-49.58
780	2022-01-14	3.91	3.81	3.91	3.81	229469226	882886151	0.00600516	47.056	0.181818	-29.8413	7.4224	0.6688	0.2012	145.19	1.75	0.65	1.66	96.33	1.66	-49.58
781	2022-01-17	3.84	3.79	3.86	3.78	177053729	673429711	-0.00557585	44.2504	-0.3	-103.03	7.3875	0.6657	0.2003	144.507	1.75	0.65	1.66	96.33	1.66	-49.58
782	2022-01-18	3.8	3.89	3.89	3.79	249512866	961324476	-0.000228321	58.1222	0.727273	-21.1765	7.5796	0.683	0.2055	148.264	1.75	0.65	1.66	96.33	1.66	-49.58
783	2022-01-19	3.9	3.89	3.92	3.87	152608809	593848975	0.00268634	58.1222	0.769231	54.1872	7.5796	0.683	0.2055	148.264	1.75	0.65	1.66	96.33	1.66	-49.58
784	2022-01-20	3.86	3.9	3.91	3.85	157845520	613204725	0.00519357	59.3703	0.846154	29.4659	7.5971	0.6846	0.206	148.606	1.75	0.65	1.66	96.33	1.66	-49.58
785	2022-01-21	3.87	3.85	3.87	3.81	194322701	745239426	-0.00035596	50.9365	0.461538	-70.3125	7.4923	0.6751	0.2031	146.556	1.75	0.65	1.66	96.33	1.66	-49.58
786	2022-01-24	3.85	3.84	3.87	3.82	120719064	464033264	-0.00555817	49.3778	0.384615	-56.5401	7.4748	0.6735	0.2027	146.215	1.75	0.65	1.66	96.33	1.66	-49.58
787	2022-01-25	3.82	3.76	3.83	3.75	198972601	753116615	-0.0191918	38.8186	-0.230769	-157.388	7.3176	0.6594	0.1984	143.14	1.75	0.65	1.66	96.33	1.66	-49.58
788	2022-01-26	3.78	3.81	3.82	3.75	168760497	638377005	-0.020759	46.7294	0.153846	-106.061	7.4224	0.6688	0.2012	145.19	1.75	0.65	1.66	96.33	1.66	-49.58
789	2022-01-27	3.8	3.79	3.83	3.78	187419180	713732169	-0.0235683	44.19	0.214286	-74.4681	7.3875	0.6657	0.2003	144.507	1.75	0.65	1.66	96.33	1.66	-49.58
790	2022-01-28	3.81	3.76	3.82	3.75	194032876	732503385	-0.0282314	40.5199	0	-94.8012	7.3176	0.6594	0.1984	143.14	1.75	0.65	1.66	96.33	1.66	-49.58
791	2022-02-07	3.81	3.91	3.93	3.81	385674843	1497010469	-0.0107733	59.2992	1.07143	82.4683	7.6145	0.6861	0.2065	148.948	1.75	0.65	1.66	96.33	1.66	-49.58
792	2022-02-08	3.88	3.96	3.97	3.87	303514449	1192232931	0.00689582	63.5602	1.42857	134.328	7.7193	0.6956	0.2093	150.997	1.75	0.65	1.66	96.33	1.66	-49.58
793	2022-02-09	3.93	3.94	3.97	3.93	210864132	832249141	0.0148207	60.7343	1.2	127.937	7.6669	0.6908	0.2079	149.972	1.75	0.65	1.66	96.33	1.66	-49.58
794	2022-02-10	3.95	3.99	4	3.93	198923404	790349174	0.0251234	65.0506	1.15	125.813	7.7717	0.7003	0.2107	152.022	1.75	0.65	1.66	96.33	1.66	-49.58
795	2022-02-11	3.98	4.04	4.13	3.96	341596415	1381637103	0.036319	68.8548	1.4	140.678	7.859	0.7082	0.2131	153.73	1.75	0.65	1.66	96.33	1.66	-49.58
796	2022-02-14	4.11	3.98	4.12	3.95	342703944	1374732025	0.0333649	60.1284	0.956522	92.4242	7.7543	0.6987	0.2102	151.681	1.75	0.65	1.66	96.33	1.66	-49.58
797	2022-02-15	3.95	3.9	3.97	3.88	231572631	906578443	0.019068	50.6235	0.5	7.30994	7.5971	0.6846	0.206	148.606	1.75	0.65	1.66	96.33	1.66	-49.58
798	2022-02-16	3.87	3.9	3.92	3.85	153598159	597012584	0.00857848	50.6235	0.5	-28.866	7.5971	0.6846	0.206	148.606	1.75	0.65	1.66	96.33	1.66	-49.58
799	2022-02-17	3.88	3.9	3.93	3.87	140380191	547256387	0.00100575	50.6235	0.5	-34.1463	7.5971	0.6846	0.206	148.606	1.75	0.65	1.66	96.33	1.66	-49.58
800	2022-02-18	3.88	3.93	3.93	3.87	116787054	456217700	-0.000515083	54.3366	0.214286	-48.6542	7.6495	0.6893	0.2074	149.631	1.75	0.65	1.66	96.33	1.66	-49.58
801	2022-02-21	3.92	3.91	3.93	3.89	104464841	408097333	-0.00454357	51.4696	0.0714286	-55.5556	7.6145	0.6861	0.2065	148.948	1.75	0.65	1.66	96.33	1.66	-49.58
802	2022-02-22	3.95	3.95	3.96	3.89	216143226	849034132	-0.00226415	56.5628	0.357143	-17.4292	7.6844	0.6924	0.2084	150.314	1.75	0.65	1.66	96.33	1.66	-49.58
803	2022-02-23	3.93	3.88	3.94	3.87	213016602	828411644	-0.0101853	46.9764	-0.142857	-65.2286	7.5621	0.6814	0.205	147.923	1.75	0.65	1.66	96.33	1.66	-49.58
804	2022-02-24	3.88	3.94	3.99	3.87	495205788	1949429649	-0.00746885	54.3456	0.285714	-2.92398	7.6669	0.6908	0.2079	149.972	1.75	0.65	1.66	96.33	1.66	-49.58
805	2022-02-25	3.88	3.86	3.9	3.85	375169202	1453858453	-0.0160793	45.0666	-0.2	-121.91	7.5098	0.6767	0.2036	146.898	1.75	0.65	1.66	96.33	1.66	-49.58
806	2022-02-28	3.89	3.88	3.91	3.87	195691395	760120500	-0.0185378	47.554	0	-75	7.5621	0.6814	0.205	147.923	1.75	0.65	1.66	96.33	1.66	-49.58
807	2022-03-01	3.87	3.87	3.89	3.84	202288427	780832364	-0.0207981	46.3871	0.111111	-124.528	7.5447	0.6798	0.2046	147.581	1.75	0.65	1.66	96.33	1.66	-49.58
808	2022-03-02	3.91	3.91	3.94	3.89	311370917	1218688837	-0.0163867	51.6591	0.555556	41.9753	7.6145	0.6861	0.2065	148.948	1.75	0.65	1.66	96.33	1.66	-49.58
809	2022-03-03	3.93	3.98	4	3.92	402206080	1595493709	-0.00415836	59.4186	1.33333	168.605	7.7543	0.6987	0.2102	151.681	1.75	0.65	1.66	96.33	1.66	-49.58
810	2022-03-04	3.96	3.93	3.96	3.9	258263736	1013701056	-0.00297832	52.7044	0.777778	52.2523	7.6495	0.6893	0.2074	149.631	1.75	0.65	1.66	96.33	1.66	-49.58
811	2022-03-07	3.97	3.9	3.99	3.87	292797596	1151995816	-0.0062255	49.0122	0.333333	21.9298	7.5971	0.6846	0.206	148.606	1.75	0.65	1.66	96.33	1.66	-49.58
812	2022-03-08	3.87	3.79	3.87	3.78	346663678	1325258451	-0.022274	38.1297	-0.583333	-174.411	7.3875	0.6657	0.2003	144.507	1.75	0.65	1.66	96.33	1.66	-49.58
813	2022-03-09	3.8	3.71	3.81	3.63	301266913	1125292665	-0.041625	32.3291	-1.25	-211.538	7.2303	0.6515	0.196	141.432	1.75	0.65	1.66	96.33	1.66	-49.58
814	2022-03-10	3.71	3.72	3.74	3.7	162686853	605686599	-0.0504495	33.7293	-0.368421	-141.323	7.2478	0.6531	0.1965	141.774	1.75	0.65	1.66	96.33	1.66	-49.58
815	2022-03-11	3.69	3.72	3.74	3.65	181592872	668621839	-0.0533749	33.7293	0.037037	-111.023	7.2478	0.6531	0.1965	141.774	1.75	0.65	1.66	96.33	1.66	-49.58
816	2022-03-14	3.7	3.69	3.76	3.69	165863417	617581227	-0.056157	31.3284	-0.0740741	-81.0036	7.1779	0.6468	0.1946	140.407	1.75	0.65	1.66	96.33	1.66	-49.58
817	2022-03-15	3.68	3.57	3.69	3.56	320387036	1158303513	-0.0700626	23.7993	-0.518519	-119.179	6.9509	0.6263	0.1885	135.966	1.75	0.65	1.66	96.33	1.66	-49.58
818	2022-03-16	3.6	3.64	3.65	3.55	196608525	706802670	-0.0658008	34.0693	-0.172414	-95.3827	7.0906	0.6389	0.1923	138.699	1.75	0.65	1.66	96.33	1.66	-49.58
819	2022-03-17	3.66	3.66	3.69	3.63	178898787	654523473	-0.0566073	36.7744	0.25	-59.7649	7.1255	0.6421	0.1932	139.382	1.75	0.65	1.66	96.33	1.66	-49.58
820	2022-03-18	3.68	3.7	3.71	3.67	170355756	628992799	-0.0421228	42.0575	0.393939	-24.6914	7.2129	0.6499	0.1956	141.09	1.75	0.65	1.66	96.33	1.66	-49.58
821	2022-03-21	3.72	3.69	3.72	3.67	120454339	444151182	-0.0313672	41.1035	0.545455	-7.40149e-13	7.1779	0.6468	0.1946	140.407	1.75	0.65	1.66	96.33	1.66	-49.58
822	2022-03-22	3.7	3.72	3.73	3.69	123778295	459569656	-0.0183356	45.2439	1	58.8235	7.2478	0.6531	0.1965	141.774	1.75	0.65	1.66	96.33	1.66	-49.58
823	2022-03-23	3.71	3.7	3.72	3.69	105404495	390490372	-0.0109007	43.0045	0.866667	42.838	7.2129	0.6499	0.1956	141.09	1.75	0.65	1.66	96.33	1.66	-49.58
824	2022-03-24	3.72	3.72	3.74	3.71	123618921	460715539	-0.00223308	45.9756	1	81.8363	7.2478	0.6531	0.1965	141.774	1.75	0.65	1.66	96.33	1.66	-49.58
825	2022-03-25	3.71	3.73	3.75	3.7	109738086	409148870	0.00548151	47.4961	1.06667	80.4598	7.2653	0.6547	0.197	142.115	1.75	0.65	1.66	96.33	1.66	-49.58
826	2022-03-28	3.81	3.85	3.87	3.78	292137285	1117883496	0.0262217	61.8229	1.86667	210.256	7.2941	0.6701	0.1895	24.6967	1.75	0.65	1.66	96.33	1.66	-49.58
827	2022-03-29	3.82	3.88	3.89	3.81	170244620	655934826	0.042492	64.5127	2.66667	180.157	7.3621	0.6763	0.1913	24.9269	1.75	0.65	1.66	96.33	1.66	-49.58
828	2022-03-30	3.87	3.87	3.88	3.84	147572531	569145410	0.0499054	62.8721	1.10526	122.844	7.3451	0.6748	0.1908	24.8694	1.75	0.65	1.66	96.33	1.66	-49.58
829	2022-03-31	3.87	3.87	3.9	3.86	146258647	567655310	0.0525415	62.8721	0.947368	100.372	7.3451	0.6748	0.1908	24.8694	1.75	0.65	1.66	96.33	1.66	-49.58
830	2022-04-01	3.87	3.92	3.93	3.87	177585935	693447485	0.0583071	67.9097	1.21053	99.7151	7.4301	0.6826	0.193	25.1572	2.86	1.36	3.43	94.55	3.43	116.4
831	2022-04-06	3.91	3.95	3.95	3.91	178356294	701904112	0.0630463	70.5717	1.38889	104.38	7.4981	0.6888	0.1948	25.3875	2.86	1.36	3.43	94.55	3.43	116.4
832	2022-04-07	3.94	3.91	3.96	3.91	174681288	686670657	0.0578157	62.8481	0.954545	85.206	7.4131	0.681	0.1926	25.0996	2.86	1.36	3.43	94.55	3.43	116.4
833	2022-04-08	3.92	3.93	3.95	3.89	125399305	491208315	0.0541366	64.9776	0.913043	75.5658	7.4471	0.6842	0.1935	25.2148	2.86	1.36	3.43	94.55	3.43	116.4
834	2022-04-11	3.94	3.89	3.95	3.88	175547007	687234516	0.0438414	57.6364	0.727273	46.3243	7.3791	0.6779	0.1917	24.9845	2.86	1.36	3.43	94.55	3.43	116.4
835	2022-04-12	3.88	3.9	3.91	3.85	179249546	695248232	0.0362209	58.9254	0.5	-12.6984	7.3961	0.6795	0.1921	25.0421	2.86	1.36	3.43	94.55	3.43	116.4
836	2022-04-13	3.9	3.9	3.94	3.89	178626742	700326949	0.0293175	58.9254	0.375	30.754	7.3961	0.6795	0.1921	25.0421	2.86	1.36	3.43	94.55	3.43	116.4
837	2022-04-14	3.93	3.94	3.95	3.91	153604511	603781484	0.0282638	64.2912	0.875	92.3977	7.4641	0.6857	0.1939	25.2723	2.86	1.36	3.43	94.55	3.43	116.4
838	2022-04-15	3.93	3.9	3.95	3.9	138686443	543718531	0.0206568	56.1422	0.375	19.2593	7.3961	0.6795	0.1921	25.0421	2.86	1.36	3.43	94.55	3.43	116.4
839	2022-04-18	3.89	3.85	3.9	3.84	150178745	580258505	0.00801758	47.7382	-0.666667	-194.558	7.2941	0.6701	0.1895	24.6967	2.86	1.36	3.43	94.55	3.43	116.4
840	2022-04-19	3.87	3.91	3.93	3.86	160946857	626757117	0.00690843	56.4335	0.333333	-40.5229	7.4131	0.681	0.1926	25.0996	2.86	1.36	3.43	94.55	3.43	116.4
841	2022-04-20	3.89	3.86	3.91	3.85	153203659	593013490	-0.000971375	48.9002	0.111111	-110.312	7.3111	0.6717	0.1899	24.7542	2.86	1.36	3.43	94.55	3.43	116.4
842	2022-04-21	3.87	3.8	3.87	3.79	168483653	645520598	-0.013956	41.5116	-0.555556	-188.034	7.209	0.6623	0.1873	24.4088	2.86	1.36	3.43	94.55	3.43	116.4
843	2022-04-22	3.78	3.88	3.89	3.78	164520590	633041621	-0.0115587	52.2093	0.333333	-87.3786	7.3621	0.6763	0.1913	24.9269	2.86	1.36	3.43	94.55	3.43	116.4
844	2022-04-25	3.85	3.76	3.87	3.76	230554613	880142255	-0.0251468	40.0121	-0.285714	-152.104	7.124	0.6545	0.1851	24.121	2.86	1.36	3.43	94.55	3.43	116.4
845	2022-04-26	3.77	3.72	3.79	3.72	197257461	739779905	-0.0377737	36.8257	-0.571429	-168.099	7.056	0.6482	0.1833	23.8907	2.86	1.36	3.43	94.55	3.43	116.4
846	2022-04-27	3.72	3.78	3.78	3.72	159578969	598522009	-0.0362867	44.2281	0.111111	-108.714	7.175	0.6592	0.1864	24.2937	2.86	1.36	3.43	94.55	3.43	116.4
847	2022-04-28	3.81	3.87	3.89	3.8	264558269	1018789513	-0.0221194	53.3403	0.789474	22.6397	6.9135	0.6585	0.1782	-30.5954	2.86	1.36	3.43	94.55	3.43	116.4
848	2022-04-29	3.87	3.89	3.91	3.83	198183344	767396599	-0.00963125	55.1496	0.894737	66.7702	6.9455	0.6615	0.179	-30.737	2.86	1.36	3.43	94.55	3.43	116.4
849	2022-05-05	3.9	3.9	3.94	3.87	186039586	726040831	-0.000104506	56.0954	0.947368	94.894	6.9615	0.663	0.1794	-30.8078	2.86	1.36	3.43	94.55	3.43	116.4
850	2022-05-06	3.87	3.84	3.88	3.83	155997940	600997030	-0.00186757	49.1811	0.705882	27.4262	6.8495	0.6524	0.1765	-30.3121	2.86	1.36	3.43	94.55	3.43	116.4
851	2022-05-09	3.84	3.86	3.87	3.82	99620247	383620663	-0.000399374	51.3998	0.777778	32.5607	6.8815	0.6554	0.1773	-30.4537	2.86	1.36	3.43	94.55	3.43	116.4
852	2022-05-10	3.81	3.86	3.87	3.78	202350765	774767073	0.00046536	51.3998	0.777778	7.93651	6.8815	0.6554	0.1773	-30.4537	2.86	1.36	3.43	94.55	3.43	116.4
853	2022-05-11	3.86	3.85	3.87	3.82	136780186	525295838	-0.000370892	50.0509	0.722222	25.641	6.8655	0.6539	0.1769	-30.3829	2.86	1.36	3.43	94.55	3.43	116.4
854	2022-05-12	3.85	3.83	3.87	3.82	105992779	406756161	-0.00350496	47.2929	0.611111	7.90514	6.8335	0.6508	0.1761	-30.2412	2.86	1.36	3.43	94.55	3.43	116.4
855	2022-05-13	3.85	3.87	3.87	3.84	134755147	520394703	-0.00024885	53.0429	0.75	38.3023	6.8975	0.6569	0.1777	-30.5245	2.86	1.36	3.43	94.55	3.43	116.4
856	2022-05-16	3.89	3.88	3.89	3.86	115303230	446719212	0.00301331	54.4241	0.714286	72.8291	6.9295	0.66	0.1786	-30.6662	2.86	1.36	3.43	94.55	3.43	116.4
857	2022-05-17	3.89	3.9	3.93	3.88	148910338	581633921	0.00737775	57.2202	1	126.623	6.9615	0.663	0.1794	-30.8078	2.86	1.36	3.43	94.55	3.43	116.4
858	2022-05-18	3.9	3.87	3.9	3.86	137882787	533753679	0.0058057	51.9121	0.571429	40.0433	6.8975	0.6569	0.1777	-30.5245	2.86	1.36	3.43	94.55	3.43	116.4
859	2022-05-19	3.83	3.85	3.87	3.82	134202902	515467137	0.0018583	48.5742	0.285714	-48.7805	6.8655	0.6539	0.1769	-30.3829	2.86	1.36	3.43	94.55	3.43	116.4
860	2022-05-20	3.86	3.87	3.88	3.85	140599815	544408793	0.00173018	52.0032	0.571429	25.7453	6.9135	0.6585	0.1782	-30.5954	2.86	1.36	3.43	94.55	3.43	116.4
861	2022-05-23	3.89	3.87	3.89	3.86	135288759	523731270	0.00144599	52.0032	0.571429	42.6667	6.8975	0.6569	0.1777	-30.5245	2.86	1.36	3.43	94.55	3.43	116.4
862	2022-05-24	3.87	3.84	3.89	3.83	190034963	735326472	-0.00275349	46.2877	0.142857	-48.8889	6.8495	0.6524	0.1765	-30.3121	2.86	1.36	3.43	94.55	3.43	116.4
863	2022-05-25	3.85	3.89	3.9	3.84	165921713	643188784	0.00103025	55.3711	0.857143	44.4444	6.9455	0.6615	0.179	-30.737	2.86	1.36	3.43	94.55	3.43	116.4
864	2022-05-26	3.9	3.93	3.94	3.88	209915016	820260811	0.00834067	61.2031	1.5	185.185	7.0095	0.6676	0.1806	-31.0203	2.86	1.36	3.43	94.55	3.43	116.4
865	2022-05-27	3.95	3.95	3.99	3.94	264954768	1049466089	0.0149066	63.8291	1.83333	200	7.0575	0.6722	0.1819	-31.2328	2.86	1.36	3.43	94.55	3.43	116.4
866	2022-05-30	3.97	3.95	3.98	3.92	211180448	834398536	0.018075	63.8291	1.22222	119.64	7.0415	0.6707	0.1815	-31.1619	2.86	1.36	3.43	94.55	3.43	116.4
867	2022-05-31	3.95	4	4	3.95	234998873	935479694	0.0252884	70.0796	1.45455	132.588	7.1376	0.6798	0.1839	-31.5869	2.86	1.36	3.43	94.55	3.43	116.4
868	2022-06-01	3.98	3.95	3.99	3.91	231756554	913447433	0.0218378	58.7913	1	63.6591	7.0415	0.6966	0.1815	-31.1619	2.86	1.36	3.43	94.55	3.43	116.4
869	2022-06-02	3.94	3.96	3.98	3.92	188380101	743088758	0.0194925	60.2154	0.75	56.9106	7.0735	0.6998	0.1823	-31.3036	2.86	1.36	3.43	94.55	3.43	116.4
870	2022-06-06	3.98	3.98	3.99	3.95	248665182	987043049	0.0191948	63.0528	0.875	75.3968	7.1055	0.703	0.1831	-31.4452	2.86	1.36	3.43	94.55	3.43	116.4
871	2022-06-07	3.97	4.02	4.04	3.96	249525922	1000069495	0.022705	68.1074	1.125	118.916	7.1696	0.7093	0.1848	-31.7285	2.86	1.36	3.43	94.55	3.43	116.4
872	2022-06-08	4.03	4.04	4.05	4	255339517	1028076897	0.0258136	70.3601	1.36364	152.174	7.2176	0.7141	0.186	-31.941	2.86	1.36	3.43	94.55	3.43	116.4
873	2022-06-09	4.04	4.05	4.09	4.04	398907432	1621775212	0.0271722	71.4792	1.33333	163.333	7.2336	0.7156	0.1864	-32.0118	2.86	1.36	3.43	94.55	3.43	116.4
874	2022-06-10	4.06	4.07	4.08	4.02	301965157	1222650672	0.0285772	73.6872	1.33333	116.546	6.7695	0.6697	0.1744	-29.958	2.86	1.36	3.43	94.55	3.43	116.4
875	2022-06-13	4.04	4.01	4.07	3.99	255421073	1026616533	0.0196617	58.5727	0.6	44.8485	6.6735	0.6602	0.172	-29.533	2.86	1.36	3.43	94.55	3.43	116.4
876	2022-06-14	4	4.08	4.09	3.99	244129167	986034764	0.0212926	67.2742	1.08333	82.866	6.7855	0.6713	0.1749	-30.0288	2.86	1.36	3.43	94.55	3.43	116.4
877	2022-06-15	4.06	4.04	4.09	4.04	242237263	985284264	0.0153599	59.3582	0.75	73.8706	6.7215	0.665	0.1732	-29.7455	2.86	1.36	3.43	94.55	3.43	116.4
878	2022-06-16	4.04	3.99	4.05	3.98	246122484	984412158	0.00368608	51.02	0.25	-34.5345	6.6254	0.6555	0.1707	-29.3206	2.86	1.36	3.43	94.55	3.43	116.4
879	2022-06-17	3.98	3.97	3.99	3.95	179764074	712541828	-0.0071535	48.0219	-0.1	-129.317	6.5934	0.6523	0.1699	-29.1789	2.86	1.36	3.43	94.55	3.43	116.4
880	2022-06-20	3.94	3.92	3.94	3.9	208654589	816757867	-0.0207147	41.2832	-0.777778	-192.81	6.5134	0.6444	0.1679	-28.8248	2.86	1.36	3.43	94.55	3.43	116.4
881	2022-06-21	3.92	3.92	3.94	3.91	124899728	489629672	-0.028842	41.2832	-0.454545	-131.313	6.5134	0.6444	0.1679	-28.8248	2.86	1.36	3.43	94.55	3.43	116.4
882	2022-06-22	3.93	3.88	3.94	3.88	171879438	670103024	-0.0381769	36.2581	-0.25	-117.718	6.4494	0.6381	0.1662	-28.5415	2.86	1.36	3.43	94.55	3.43	116.4
883	2022-06-23	3.87	3.92	3.92	3.87	113802117	443022728	-0.0374816	43.852	0	-89.6552	6.5134	0.6444	0.1679	-28.8248	2.86	1.36	3.43	94.55	3.43	116.4
884	2022-06-24	3.91	3.93	3.94	3.89	132035036	515957597	-0.0342797	45.6506	0.25	-58.4867	6.5294	0.646	0.1683	-28.8956	2.86	1.36	3.43	94.55	3.43	116.4
885	2022-06-27	3.92	3.95	3.96	3.91	115238468	454336847	-0.0283199	49.2623	0.35	-25.8467	6.5614	0.6491	0.1691	-29.0373	2.86	1.36	3.43	94.55	3.43	116.4
886	2022-06-28	3.95	3.95	3.96	3.93	78787379	310733166	-0.0234323	49.2623	0.4375	-3.55872	6.5614	0.6491	0.1691	-29.0373	2.86	1.36	3.43	94.55	3.43	116.4
887	2022-06-29	3.95	3.95	3.97	3.94	88270714	348721728	-0.0194194	49.2623	0.636364	40	6.5614	0.6491	0.1691	-29.0373	2.86	1.36	3.43	94.55	3.43	116.4
888	2022-06-30	3.94	3.93	3.96	3.93	79192293	312249206	-0.0186736	45.1468	0.555556	30.303	6.5294	0.646	0.1683	-28.8956	2.86	1.36	3.43	94.55	3.43	116.4
