# Supplementary material for: A structured multi-head attention prediction method based on heterogeneous financial data
Source: PeerJ Comput Sci. 2023 Nov 17;9:e1653. doi: 10.7717/peerj-cs.1653 (PMC10703059; doi:10.7717/peerj-cs.1653)
Supplement: Supplemental Information 2 [file peerj-cs-09-1653-s002.zip]

Archive with 3 entries (3 files):
- 600050/600050.xls
- 600050/600050data.xlsx
- 600050/code book ú¿600050ú⌐.docx
