# Supplementary material for: A structured multi-head attention prediction method based on heterogeneous financial data
Source: PeerJ Comput Sci. 2023 Nov 17;9:e1653. doi: 10.7717/peerj-cs.1653 (PMC10703059; doi:10.7717/peerj-cs.1653)
Supplement: Supplemental Information 2 [file peerj-cs-09-1653-s002.zip › 600050/600050.xls]

## Sheet: Sheet1
read	comment	title	author	created_time
2249	0	转发	北京小姐姐	2020-01-01 00:16:00
1716	2	我也是我拿个两年了7块多的时候没有抛然后就没有然后了……严重跑输大盘窝火啊	Amber777888	2020-01-01 01:08:00
25233	5	8500亿！华为2019成绩单来了	财经早餐	2020-01-01 06:10:00
1451	0	利好飞亚达A	股友cKRrGG	2020-01-01 06:47:00
1598	0	//@传说中1980 :转发	北京小姐姐	2020-01-01 07:15:00
1984	0	终于等到你。[献花][爱心]	账户已注销	2020-01-01 07:39:00
1088	0	中国联通：连续3日融资净买入累计9091.21万元（12-31）	中国联通资讯	2020-01-01 07:50:00
1667	0	中国联通12月31日获沪股通加仓24.23万股	股友y31920576Y	2020-01-01 08:00:00
956	0	中国联通(600050)融资融券信息(12-31)	中国联通资讯	2020-01-01 08:07:00
1282	0	主力资金净流出，都在卖货回家过年。高峰警惕被埋	天LYH	2020-01-01 12:15:00
2908	0	又是商誉惹的祸！逾250亿市值“营养品巨头”拟计提15亿	盛神法五龙	2020-01-01 12:37:00
1148	0	转发	火爆君	2020-01-01 17:51:00
17448	1	靠逻辑和勤奋去挣钱，才会长久！『《红周刊》投资峰会圆桌论坛实录』	证券市场红周刊	2020-01-01 19:29:00
4694	0	高晓松：2020年酝酿5G与区块链在文娱产业落地的一两件事	牛股1号院	2020-01-01 19:29:00
1581	2	话说来两个涨停就回本了	向阳光出发	2020-01-01 21:32:00
1204	0	明天能过6.1吗？总要给块糖哄一下我们吧。[大笑][大笑][大笑]	股友0213u50f96	2020-01-01 22:35:00
6895	0	错过是一种遗憾，但有一种缘分叫重来！2020年十大风口来了，这次请抓紧！	iGeek异行妄想	2020-01-02 00:55:00
1282	0	高速	股友PTJMb9	2020-01-02 01:45:00
5046	4	中国联通大力推广eSIM 1月1日起一号双终端业务扩展至全国	中国联通资讯	2020-01-02 08:33:00
443	0	唉，前天T飞了	账户已注销	2020-01-02 09:27:00
11543	0	5G商用网络铺开 产业链竞争进入深水区	金鹰基金	2020-01-02 09:27:00
15720	3	数字经济迎利好 行业赋能和5G等新兴技术是投资方向	金鹰基金	2020-01-02 09:31:00
394	0	庄家抛弃了我，唉唉唉	耐心低慢吸高快抛	2020-01-02 09:32:00
349	0	后悔死了	耐心低慢吸高快抛	2020-01-02 09:32:00
2489	19	上看目标6.28	傲翅飞天	2020-01-02 09:33:00
676	1	5.94全出，现金过年	鼎基国贸	2020-01-02 09:36:00
436	0	放量前行，是正确的选择。	飞雪无痕人	2020-01-02 09:37:00
554	1	今天涨到6.2应该没问题吧	兔子在飞	2020-01-02 09:39:00
531	1	满仓等着你，终于等到了	股友1Ld8xL	2020-01-02 09:40:00
490	0	今天应有前期突破，只要放量就有希望。	飞雪无痕人	2020-01-02 09:40:00
404	0	完了完了，主力抛弃我了	耐心低慢吸高快抛	2020-01-02 09:43:00
540	1	慢点慢点，我还没调过来	维用伐邑	2020-01-02 09:43:00
840	1	躲到这里面真不错 又能赚钱 又能避雷	盛神法五龙	2020-01-02 09:43:00
463	0	联通破6，必有后福	Fkuezi	2020-01-02 09:54:00
637	0	又买进了，看好你！加油！	账户已注销	2020-01-02 09:54:00
425	0	加仓！	股友312c76g055	2020-01-02 09:55:00
422	0	主力一骑绝尘	耐心低慢吸高快抛	2020-01-02 09:57:00
490	0	卖10全是大单，先走了，改天再说。	莫要急于求成	2020-01-02 09:57:00
665	0	量价配合顺利，今天应有不错的表现。求稳扎稳打。。	飞雪无痕人	2020-01-02 09:57:00
678	0	终于上6元了，快回本了[拜神]	天烈2019	2020-01-02 09:58:00
393	0	追不上了	耐心低慢吸高快抛	2020-01-02 09:58:00
583	1	5.5的时候发帖让大家闭着眼买，没说错吧。	林好富	2020-01-02 10:04:00
764	2	下来吧，早盘用力太猛，准备开始套人。	莫要急于求成	2020-01-02 10:08:00
1106	4	终于回本了拜拜再也不见辣鸡股	解套之日销户之时	2020-01-02 10:12:00
754	1	突破年线[赞][献花]	天涯1129	2020-01-02 10:14:00
689	1	近期目标价7.2元。	汉公先生	2020-01-02 10:20:00
505	0	追空空，踏空空	耐心低慢吸高快抛	2020-01-02 10:21:00
629	0	快上车起飞了	何时能回ben	2020-01-02 10:23:00
602	0	指数 大爆发 就要靠 联通这种大块头	盛神法五龙	2020-01-02 10:24:00
848	3	现在冲进去妥当吗？	股友Y1719H2810	2020-01-02 10:27:00
875	2	6.5求解脱	杀马特炒股	2020-01-02 10:27:00
546	0	6.1 有那么难么	J巴毛炒蒜苗	2020-01-02 10:33:00
563	0	奇怪今天港股联通为什么不涨反跌？	股友Y1719H2810	2020-01-02 10:36:00
810	1	7.4，求解脱	股友nFoH8a	2020-01-02 10:40:00
731	2	我减仓了，买点猪肉过年[大笑][大笑][大笑][大笑][大笑][大笑][大笑][	散中狼	2020-01-02 10:41:00
530	0	外盘90万手，有戏	股友nFoH8a	2020-01-02 10:41:00
1169	8	6.0的本，卖不卖？	车手低调	2020-01-02 10:42:00
501	0	下来吧	耐心低慢吸高快抛	2020-01-02 10:51:00
925	4	为什么我一买，就降价？	A股__巴菲特	2020-01-02 10:53:00
787	0	2020流行贵妃式胖而美大而美[大笑][大笑][大笑][大笑][大笑][大笑][	散中狼	2020-01-02 11:02:00
2277	4	散户真不能玩这种盘子太大的票，尤其是里面还各路机构资金林立，目前还亏9个点，也不	其黑尤烈	2020-01-02 11:04:00
969	2	直接拉涨停吧，别磨蹭了	兔子在飞	2020-01-02 11:04:00
1327	4	这厮压力位在6.20附近，拿稳了就行，别被震荡出去	vitiligo	2020-01-02 11:12:00
770	1	错杀股600777新潮能源，查看关注	经股学	2020-01-02 11:28:00
889	3	今天能来个涨停否？	股友5e6552p186	2020-01-02 11:48:00
5350	0	回顾2019年科技行业市场，资本最关注的技术领域是……	向上耶	2020-01-02 12:00:00
7679	0	2020十大风口来了！？最新前瞻，请抓紧！	招财猫财富攻略	2020-01-02 12:17:00
1360	3	注意了，几十万手的大买单很快就会再次到来了	vitiligo	2020-01-02 13:07:00
625	0	好哒	懂平衡的草莓	2020-01-02 13:07:00
782	1	卖了，不会涨停的	起家800	2020-01-02 13:07:00
523	0	下来吧，别扛着，[微笑][微笑]	莫要急于求成	2020-01-02 13:13:00
611	0	卖10一共几十万手，过两天再买。	莫要急于求成	2020-01-02 13:15:00
19537	0	科创板、5G、新能源…2019“财经版”关键词来了！	小白说股票	2020-01-02 13:17:00
714	0	今天回落算是少的！联通经常冲高回落！	水向东流1	2020-01-02 13:42:00
547	0	也就这样了，拉稀的货	富可为富的阳大	2020-01-02 13:42:00
836	0	联通不错，也想买点，下来接我不？	金银亨通地李剑白	2020-01-02 14:07:00
595	0	明天有望持续。	飞雪无痕人	2020-01-02 14:38:00
623	1	这废物	汪旺水	2020-01-02 14:41:00
1281	1	联通未来可期！	氢气球	2020-01-02 14:41:00
1506	4	这厮明显跌不下去了，明天再创反弹新高没悬念了	vitiligo	2020-01-02 14:44:00
1055	2	牛逼，这么多压单这是要干嘛？	股友fCjjzM	2020-01-02 14:47:00
758	0	今天这么稳，不上去是准备下来接我的吗	耐心低慢吸高快抛	2020-01-02 14:54:00
1857	0	中国联通600050据中国联通公众号发布消息称，2020年1月1日起，中国联通e	zdqzz11	2020-01-02 14:55:00
913	1	快下来接我上车	余生不过两万多天	2020-01-02 15:05:00
1395	7	谁能预测对明天区间收盘价会多少？定有重金[傲]	蚂蚁虽小也是肉	2020-01-02 15:25:00
1723	4	明天黑色星期四，小心	股友7h338026m3	2020-01-02 15:58:00
1579	0	中国联通01月02日资金揭秘	股友1p617F3976	2020-01-02 16:06:00
19819	5	超清视频、苹果概念、华为概念、国产芯片、人工智能等概念相对高资金流向	财经深度思索	2020-01-02 16:39:00
14595	0	错过是一种遗憾，但有一种缘分叫重来！2020年十大风口来了，这次请抓紧！	华安基金	2020-01-02 16:51:00
44370	2	5G后端应用大爆发，三剑客再展雄风！	离市场最近的招财兔	2020-01-02 17:43:00
3942	0	大科技发力，5G如箭在弦，核心资产爆发，A股开门红！	东方红陈晨	2020-01-02 17:43:00
1453	3	已经清仓联通！赚8个点走人了！快过年不想冒风险了！	木昜5577	2020-01-02 17:47:00
12592	1	2020年5G工业制造机会全景分析！有望拉动数字经济增长15.2万亿	经传多赢股票	2020-01-02 18:32:00
7726	0	得春晚者得天下？品牌突围不止需要流量	知顿ZhiDun	2020-01-02 18:36:00
1925	2	上调中国联通目标价至7元	信诚致远	2020-01-02 19:22:00
28875	1	送别2019，把握2020年的“新风口”	老丁评股	2020-01-02 20:47:00
26103	1	2020前瞻丨十大风口来了，这次请抓紧！	老李股海弄潮	2020-01-02 21:11:00
801	0	好	股友0213u50f96	2020-01-02 21:44:00
710	0	转发	股友O0wCxR	2020-01-02 22:24:00
981	1	近期谁比我买的便宜我满足他一个愿望	炒股还是长线好	2020-01-02 23:22:00
933	1	向前冲，阻力20%	账户已注销	2020-01-03 00:02:00
3905	0	5G芯片强者争霸，骁龙、麒麟、天玑三足鼎立的时代来临了	财事无忌	2020-01-03 00:19:00
1849	0	中国联通重大利好:众望所归中国联通拿下“.联通”顶级域名。1月2日消息，日前，工	汉公先生	2020-01-03 01:14:00
1710	0	6.09元的抛压压力太大，需要再次深度调整，才能冲破！7元，8元的阻力更大。需要	caiser	2020-01-03 05:32:00
895	0	完了完了完了半夜鸡叫来了	猎手擒妖	2020-01-03 06:31:00
883	1	今天必定冲击压力位6.20附近，都看好了	vitiligo	2020-01-03 07:43:00
932	0	中国联通(600050)融资融券信息(01-02)	中国联通资讯	2020-01-03 07:45:00
847	0	中国联通不更名中国通信绝无翻身之日	風吹麦浪	2020-01-03 07:55:00
1219	2	中国联通01月02日获沪股通加仓3192.47万股	股友y31920576Y	2020-01-03 08:00:00
1148	0	中国联通：融资净偿还3887.41万元，融资余额33.25亿元（01-02）	中国联通资讯	2020-01-03 08:28:00
812	0	其他施工挖断电缆在正常不过了，那这说事儿不就是扰乱视听想多得廉价筹码么？	不创新高不离场	2020-01-03 08:59:00
14683	0	国内开放银行图鉴—开放银行路在何方？	移动支付网	2020-01-03 09:01:00
1108	4	破6元接回反复做涕[牛][牛][牛][牛][牛][牛][牛][牛][牛][牛][	散中狼	2020-01-03 09:25:00
588	0	今天应该能拉5个点	兔子在飞	2020-01-03 09:32:00
450	0	牛逼你一直涨，操	耐心低慢吸高快抛	2020-01-03 09:33:00
406	0	踏空空	耐心低慢吸高快抛	2020-01-03 09:33:00
5880	0	2020年投资风口来了！这一产业有望迎来爆发期，你把握了吗？	斗牛财经_策略篇	2020-01-03 09:33:00
573	0	获利回吐？	股友nJENFG	2020-01-03 09:34:00
1355	11	每次想买联通的时候敲成中兴	混点汤喝	2020-01-03 09:36:00
483	0	操操操，追不上了	耐心低慢吸高快抛	2020-01-03 09:46:00
662	2	昨天应该满上，太怂了[摊手]	维用伐邑	2020-01-03 09:47:00
16248	4	【科技风口】大数据看5G：70%以上5G用户选择华为Mate 30	中信保诚	2020-01-03 09:50:00
16248	4	【科技风口】大数据看5G：70%以上5G用户选择华为Mate 30	中信保诚	2020-01-03 09:50:00
1606	9	联通今天上攻只要不缩量，就不会回调。	傲翅飞天	2020-01-03 09:55:00
1606	9	联通今天上攻只要不缩量，就不会回调。	傲翅飞天	2020-01-03 09:55:00
615	0	破烂再卖烂就叼你啦！	汪旺水	2020-01-03 09:58:00
615	0	破烂再卖烂就叼你啦！	汪旺水	2020-01-03 09:58:00
692	2	兄弟们看资金量必涨，下不来了，	潇洒之米老鼠	2020-01-03 09:59:00
512	0	6.12出货留下的继续加油	股友Buln7m	2020-01-03 09:59:00
512	0	6.12出货留下的继续加油	股友Buln7m	2020-01-03 09:59:00
558	0	继续洗吧 反正不卖 大笔持续偷偷买入	一栗沙子	2020-01-03 10:03:00
674	1	卖10几十万手，先出来看看，过两天再说。	莫要急于求成	2020-01-03 10:14:00
547	0	应该比较稳定，慢牛的感觉。。	飞雪无痕人	2020-01-03 10:29:00
453	0	不涨就下来吧	耐心低慢吸高快抛	2020-01-03 10:32:00
538	0	跳了跳了，我接你，快快的	耐心低慢吸高快抛	2020-01-03 10:37:00
866	2	从当前走势看，破7.2不成问题。	汉公先生	2020-01-03 10:37:00
957	0	中国联通两大跨域产品即将全国上线，最全面的解读来了！针对外出务工人员、学生、候鸟	汉公先生	2020-01-03 10:39:00
1128	6	联通也是最正宗的网红概念股[牛][牛][牛][牛][牛][牛][牛][牛][牛]	散中狼	2020-01-03 10:45:00
514	0	本色出演破烂本色出现	汪旺水	2020-01-03 10:45:00
555	0	哈哈，踏空的来买海马了	疯狂地活着	2020-01-03 10:50:00
606	0	哈哈，踏空的来买海马了	疯狂地活着	2020-01-03 10:50:00
582	0	洗洗才好上车又入货	股友Buln7m	2020-01-03 10:52:00
758	1	一年赚几十亿，低价好股，又是真实5G	掌上理财宝	2020-01-03 10:57:00
605	0	空中缺油呀！[亏大了][亏大了][亏大了][亏大了][亏大了][亏大了][亏大了	散中狼	2020-01-03 10:57:00
632	0	上不去，就先蹲下来。让想下的下，想上的上。飞的更高。	股友sdOmqW	2020-01-03 10:58:00
623	0	每次下跌都是补仓的机会	兔子在飞	2020-01-03 11:02:00
1244	4	站稳年线，啥都不怕，今天必冲击6.20压力位	vitiligo	2020-01-03 11:04:00
633	0	手机银行在网络上推开，联通应该收费！！	股友Wmff7V	2020-01-03 11:13:00
666	1	上方压盘也不多	股友fCjjzM	2020-01-03 11:14:00
584	0	跌吧跌吧，我接着你	耐心低慢吸高快抛	2020-01-03 11:19:00
670	0	买多买点	耐心低慢吸高快抛	2020-01-03 11:23:00
8299	0	零售银行账户流失率快速提升 银联如何实现逆势增长？	经济观察报	2020-01-03 12:12:00
780	1	涨停一次可否？	股友7h338026m3	2020-01-03 12:18:00
629	0	我就说他的下来接我	余生不过两万多天	2020-01-03 13:02:00
648	0	混改联通电信运营板块的垃圾	股友EndHHG	2020-01-03 13:14:00
544	0	果然垃圾，我走了，大家玩吧	股友s6YhWi	2020-01-03 13:37:00
836	1	买入了[大笑]	蔡拾玖	2020-01-03 13:44:00
565	0	跌吧等你	利好出尽必跌	2020-01-03 13:54:00
795	3	实在点，希望联通涨停的请举手？	股友Wmff7V	2020-01-03 13:58:00
631	0	马德，联通个辣鸡，只骂你	有赢有名	2020-01-03 14:01:00
1030	7	T来T去，就那么几分钱，心塞啊	股友1Ld8xL	2020-01-03 14:10:00
547	0	在线上挣扎了一天[亏大了]	股友3500	2020-01-03 14:44:00
919	7	早上卖了，尾盘又接回来了	金玉发财de达摩	2020-01-03 14:47:00
606	0	收绿[为什么][为什么][为什么][为什么]	富可为富的阳大	2020-01-03 14:52:00
711	0	年前到6.5应该没什么压力吧？	林好富	2020-01-03 14:53:00
1567	0	有个问题，明年大解禁，股价会上去过7吗？	林好富	2020-01-03 15:07:00
681	0	烂人造烂货，好不容易的壹個票票走好一丢丢，又遇上再破高管。	汪旺水	2020-01-03 15:10:00
887	0	广西10010说反映问题己解决、需安装机站解决。审批时间会很长！1，我处位置北海	老有所养13	2020-01-03 15:13:00
9610	0	面对5G手机，魅族和苹果做出了相同选择	华商韬略官方账号	2020-01-03 15:25:00
11648	0	个股观察：国盛通信，运营商市场预期还会更悲观吗？	每日科技推送	2020-01-03 15:54:00
1096	0	中国联通01月03日资金揭秘	股友1p617F3976	2020-01-03 16:06:00
1878	3	明天星期五，能涨停吗？	股友797M52v673	2020-01-03 16:19:00
14454	1	中国联通百亿5G基金明年上半年投产 并发力这两大战略	经济观察报	2020-01-03 17:07:00
1426	0	换中国移动了[牛]！	股友Wmff7V	2020-01-03 17:34:00
7830	9	中国联通百亿5G基金明年上半年投产 并发力这两大战略	中国联通资讯	2020-01-03 17:36:00
1640	0	别慌，下周起飞	我当镰刀你当韭菜	2020-01-03 17:54:00
1584	0	原来前两天开始放量是因为这个	莫要急于求成	2020-01-03 18:04:00
3543	1	工信部今天批准联通物联网业务。批复第一条强调：目的是加快互联网应用从消费型向生产	人脸密码2015	2020-01-03 18:08:00
2022	0	急啊！想减持，股价又这么低！这不，开始编故事了！[俏皮]	YY88990011	2020-01-03 18:11:00
4271	14	即使新业务许可核发，但盘子太大了，近两千亿的流通盘般大资金即使有心去炒也是蚍蜉撼	菩提玉	2020-01-03 18:19:00
18241	0	两市盘整震荡，5GETF收涨0.49%	中证5GETF	2020-01-03 18:29:00
11264	56	凡事都有因果循环，这点你们不要不信。为何消失退网的是当初声称把蜗牛赶出中国联通吧	卧底小蜗牛	2020-01-03 18:29:00
12836	0	聚合支付服务商今码付获千万投资，正式进入刷脸支付领域	复利频道	2020-01-03 19:57:00
1343	0	这个	Hello003	2020-01-03 20:11:00
6448	5	联通股价为何没有表现，再追一贴联通内活跃资金分两路，一路是内陆的融资客，不断的大	氢气球	2020-01-03 22:45:00
1765	1	个人感觉买二六三吧，这联通盘太大了。。	鼠你最红	2020-01-03 23:58:00
1317	0	中国联通(600050)融资融券信息(01-03)	中国联通资讯	2020-01-04 07:44:00
2974	1	中国联通01月03日获沪股通加仓603.05万股	股友y31920576Y	2020-01-04 08:00:00
15668	1	2020最前瞻：十大风口来了，这次请注意别掉车！	丁盘君	2020-01-04 19:37:00
1463	0	为什么以前扣非利润比归属利润还要多？	可乐Tom	2020-01-05 10:22:00
1000	0	明天周日，出去购物去了	股友85r8P33220	2020-01-05 10:38:00
8813	0	学位房又在蠢蠢欲动？深圳官宣：未来3年建设30所高中！教育资源有多紧缺？连任正非都叹息	券商中国	2020-01-05 11:14:00
1394	0	没啥担心的，看涨，尽管盘子大涨不了多少	平常心静看沉浮	2020-01-05 13:35:00
4413	4	每月发工资买入1k股坐等BATJ增持爆发控股权大战	股友Q718h18028	2020-01-05 18:22:00
2586	1	继续躺赢不惧震荡，指数走慢牛，这票最次也是横盘整理，想下跌是不可能了，时间拖的越	傲翅飞天	2020-01-05 22:53:00
940	0	中国联通：融资净偿还2696.63万元，融资余额32.98亿元（01-03）	中国联通资讯	2020-01-06 07:24:00
666	0	有点不按套路出牌了啊	富可为富的阳大	2020-01-06 09:16:00
580	0	围观破烂表演	汪旺水	2020-01-06 09:27:00
582	0	浪费时间，集合卖了，军工走起	莫要急于求成	2020-01-06 09:27:00
742	1	回调结束，奔向7元	兔子在飞	2020-01-06 09:34:00
1579	8	跌下来不敢加仓的就没机会了	傲翅飞天	2020-01-06 09:36:00
422	0	老鼠屎	寻找2082	2020-01-06 09:55:00
1027	4	今天要涨停	起家800	2020-01-06 09:57:00
567	0	又上天一颗大体量通讯卫星对联通也该有利好	why44993961	2020-01-06 10:02:00
500	0	就是压着不让涨	金玉发财de达摩	2020-01-06 10:13:00
603	0	很快涨停，怕啥，快买啊	莫要急于求成	2020-01-06 10:16:00
558	0	今天太垃圾了	金玉发财de达摩	2020-01-06 10:19:00
636	0	原来中国建筑比你低价，现在超过你了，你要加油啊	被动做股东	2020-01-06 10:20:00
7850	0	NFC、扫码还是刷身份证？铁路出行移动支付怎么选	移动支付网	2020-01-06 10:21:00
882	5	哎，5.98把剩下的2500股加进去，6.05分出来，6.02分进去6.04又出	股友1Ld8xL	2020-01-06 10:26:00
10313	1	从2019年的趋势看2020年的手机主流	家电网	2020-01-06 10:31:00
573	0	这么好的行情你却原地踏步两天了，你这是臭不要脸，你知道吗？	有你而快乐1	2020-01-06 10:34:00
608	0	我滴个神	股友FRWhri	2020-01-06 10:43:00
425	0	老鼠屎 用来压指数	寻找2082	2020-01-06 10:46:00
483	0	臭不要脸[傲]	股友7p661p6675	2020-01-06 10:48:00
722	0	计划赶不上变化啊，石油这个大家伙醒了，你估计凉了[摊手]	维用伐邑	2020-01-06 11:04:00
504	0	发力吧！带领大盘站上3100	阳阳游资	2020-01-06 11:04:00
565	0	早盘没爹 午盘就要没娘了 狗东西	寻找2082	2020-01-06 11:11:00
565	0	联通确实就是个垃圾网络！4G都没有，谈何5G噱头？仅仅有的3G还联不上网，无法上	永红二道贩子	2020-01-06 11:37:00
617	0	个人觉得要跌到5.85？？	听你吹z	2020-01-06 12:18:00
538	0	远远落后大盘，还有不停砸盘的！	股友9vqHfQ	2020-01-06 12:41:00
451	0	倒数第一，浪费行情	金玉发财de达摩	2020-01-06 13:17:00
471	0	明天补涨[成交][成交][成交]	散中狼	2020-01-06 13:18:00
560	0	远远落后大盘	耐心低慢吸高快抛	2020-01-06 13:21:00
628	0	垃圾，想不明白这种操作，大单买大单卖，做一二分的差价，有意思吗，浪费我资金，买其	千中有方	2020-01-06 13:23:00
515	1	联通二货	泰来888	2020-01-06 13:24:00
20129	0	5G等科技股投资机会探讨	乾明资产	2020-01-06 13:24:00
511	0	你就在这里横盘好了，我已经满仓等你往上拉，坚定不移[爱心]	股友1Ld8xL	2020-01-06 13:25:00
520	0	耍流氓耍上瘾了，一分两分的上下蹦着玩。	有你而快乐1	2020-01-06 13:26:00
491	0	让移动吃掉它比什么都好！	股友Wmff7V	2020-01-06 13:27:00
800	1	大盘3500这票可能才有点动静，散户都散了吧，这种票就该让机构们在里面玩	其黑尤烈	2020-01-06 13:32:00
614	0	太慢了	股友ShwVCE	2020-01-06 13:32:00
607	2	呵呵真是砸盘没爹 下午就要补一个爹	寻找2082	2020-01-06 13:32:00
755	1	跳水了	耐心低慢吸高快抛	2020-01-06 13:36:00
742	1	大盘涨他不涨，大盘跌他马上跌，这种股有毒	疯狂白对虾	2020-01-06 13:39:00
770	1	太弱了，何时能解套啊！	股友59hiwM	2020-01-06 13:51:00
877	3	速速买入，求证近期有重大利好，多年技术图形分析	股友663h9336c2	2020-01-06 13:51:00
2010	11	中国联通，第一目标8元，多年的学院派技术理论分析	股友663h9336c2	2020-01-06 14:02:00
27305	3	2020年5G细分产业链投资机会：网络铺设	技术鎏	2020-01-06 14:03:00
630	0	进五，进五就整点	富可为富的阳大	2020-01-06 14:05:00
730	1	联通辣鸡	富可四海得李寻欢	2020-01-06 14:06:00
1180	1	这	头套裤衩我是超人	2020-01-06 14:14:00
914	2	哇哇哇，跌的好5.82等待满仓	艰难困苦朦朦胧胧	2020-01-06 14:16:00
776	1	大市不妙	股友ShwVCE	2020-01-06 14:18:00
884	1	哈哈我持的又一只赤金又涨停板了	股浪常乐	2020-01-06 14:22:00
7485	0	如何依靠支付激活银行账户？	经济观察报	2020-01-06 14:24:00
1643	14	何时解套	一路飘红CBY	2020-01-06 14:33:00
1910	2	中国联通近期技术图形分析，短期目标价格	股友663h9336c2	2020-01-06 15:55:00
1076	1	耽误时间耽误青春，掉的最多长得最慢，七元站岗一年过年了，走了	股友1SGeWM	2020-01-06 16:04:00
1154	0	中国联通01月06日资金揭秘	股友1p617F3976	2020-01-06 16:07:00
751	0	烂货，看看号百控股！尼玛！	沙漠风暴2018	2020-01-06 16:19:00
13786	1	沪指3100点得而复失，5GETF收涨0.78%	中证5GETF	2020-01-06 16:49:00
905	0	盘子太大，我只敢看看	股友85r8P33220	2020-01-06 17:03:00
1100	1	今天6.04减了半仓，尾盘5.97又接回来了	vitiligo	2020-01-06 17:40:00
1577	3	今天被压制了，明天兑现利好，大概率涨8个点以上。	莫要急于求成	2020-01-06 17:47:00
782	0	头破--血流走势。危险要降临？春节吃大面？	caiser	2020-01-06 19:27:00
749	0	5G对联通起不到任何作用，要想起作用要等10G了	股友rrYuBe	2020-01-06 21:18:00
1123	0	我不说，我知道要发生什么了，突然那么就开始了。[大笑][大笑][大笑][大笑]	股友0213u50f96	2020-01-06 23:58:00
936	0	股票帐户闲钱增值有去处	股友Guangzhou	2020-01-07 01:19:00
1578	1	没有题材，编不出故事，骗不了人！乖乖地跌吧！	caiser	2020-01-07 05:34:00
5161	7	北上聪明资金继续大幅增仓中国联通，同时为特斯拉提供信息技术，技术图形分析有一波大	股友663h9336c2	2020-01-07 07:09:00
5097	8	联通发力eSIM 手机无卡时代来了吗	中国联通资讯	2020-01-07 07:32:00
991	0	中国联通：连续3日融资净偿还累计8518.38万元（01-06）	中国联通资讯	2020-01-07 07:50:00
965	1	中国联通01月06日获沪股通加仓468.35万股	股友y31920576Y	2020-01-07 08:00:00
801	0	中国联通(600050)融资融券信息(01-06)	中国联通资讯	2020-01-07 08:10:00
1080	3	中国联通--特斯拉概念股，你说今天涨多少	股友663h9336c2	2020-01-07 08:55:00
908	1	中国联通重大利好:工信部批复中国联通在全国范围内开展物联网等领域eSIM技术应用	汉公先生	2020-01-07 09:30:00
784	0	套了马云一年多	哥今年要赚30万	2020-01-07 09:42:00
430	0	这个垃圾没人买了没成交量了不涨谁买你让主力自己去玩	angle17	2020-01-07 09:43:00
502	0	这是想逼我跑啊	账户已注销	2020-01-07 09:48:00
22521	5	2020年5G畅想：三星的“吓人数据”，华为的“吓人科技”	高飞锐思想	2020-01-07 09:50:00
681	3	速速买入，全仓，满仓，融资，年前大红包即将派发，今天涨停	股友663h9336c2	2020-01-07 09:50:00
426	0	破烂破货继表射射围观	汪旺水	2020-01-07 09:52:00
473	1	趴在地上半年了没起来过	宁波小韭菜一枚	2020-01-07 09:52:00
357	0	抛了就好	耐心低慢吸高快抛	2020-01-07 09:53:00
912	0	中国联通6000501月6日，中国联通与华为正式签署5G智慧交通战略合作框架协议	zdqzz11	2020-01-07 09:56:00
480	0	丢人现眼，名字倒好听的	瞬间小子	2020-01-07 09:59:00
457	0	最后一波涨的就是能源股，这下联通又要放一下了吧	车手低调	2020-01-07 10:01:00
478	0	跳快点5.8接你	耐心低慢吸高快抛	2020-01-07 10:02:00
483	0	你真的是给我弄的都不想玩股票了大仙同志	股友e10779365d	2020-01-07 10:02:00
434	0	涨一毛，真球难！	马绍恒	2020-01-07 10:11:00
625	0	短线联通会在年线上方震荡整理，等待下方均线上移，3000点下方筹码安心持股不惧震	傲翅飞天	2020-01-07 10:11:00
744	0	这个烂货	沙漠风暴2018	2020-01-07 10:17:00
704	0	这个烂货	沙漠风暴2018	2020-01-07 10:17:00
896	2	手贱，昨天点涨停出的，结果不小心直接请仓亏了3个点[哭][哭]	a鑫水	2020-01-07 10:18:00
778	1	果然是庄觉得利好才是利好	懂平衡的草莓	2020-01-07 10:18:00
461	0	已经猜出今天的收盘价了，5.97	账户已注销	2020-01-07 10:18:00
27179	4	5G“引燃”产业链加速度，新话语权“混战”进行时	时代财经TF	2020-01-07 10:19:00
776	0	今天拉个涨	红粉人佳	2020-01-07 10:21:00
445	0	好弱啊	俊哥哥2018	2020-01-07 10:27:00
452	0	还压呢	小本怡情大本致富	2020-01-07 10:28:00
483	0	这个垃圾到6元涨不动开始在等大盘跌了	angle17	2020-01-07 10:31:00
589	0	有缘得见！益佰制药，基本面、技术面共振形成，大幅拉伸在即。1月6日，国家卫生健康	马到成功A88	2020-01-07 10:32:00
432	0	跌快点5.8见，我接你	耐心低慢吸高快抛	2020-01-07 10:34:00
508	0	跌快点5.8见，我接你	耐心低慢吸高快抛	2020-01-07 10:34:00
509	0	我他妈服了，拉的也太慢了，老太太爬楼梯	家财成章得张良	2020-01-07 10:39:00
495	1	游击行情 国内鸡狗控盘的股就是垃圾了	寻找2082	2020-01-07 10:46:00
502	0	买这垃圾，还不如买新华保险	你别墨迹不	2020-01-07 11:00:00
942	1	持有垃圾联通的我可以告诉你们可以提前过年了，年前联通没行情了	angle17	2020-01-07 11:03:00
520	0	联通只能中午看看，因为早晚是要跨的	账户已注销	2020-01-07 11:04:00
504	0	搞的和黄金一样，反人类走势	巴韭特123	2020-01-07 11:09:00
796	0	拉的少砸的多！	股友9vqHfQ	2020-01-07 11:10:00
480	0	拉的少，都等着别人拉起来出货！	股友9vqHfQ	2020-01-07 11:11:00
6008	0	唯5G芯片论可休矣！三大标准影响消费者购买5G手机	磐石之心看财经	2020-01-07 11:11:00
473	0	牛逼	股友1Ld8xL	2020-01-07 11:11:00
742	2	全仓融资速速买入，下午拉升	股友663h9336c2	2020-01-07 11:13:00
827	0	都在出货，股价还涨，这是什么情况？	股友8xPUqZ	2020-01-07 11:30:00
597	0	啥时候港联通反转了，A联通才会涨。港通才七块港元，A通哪有上涨空间。难道还要贵过	被动做股东	2020-01-07 11:37:00
630	0	3大移动运营商：3大5G车联网通信设备公司	随随便便5566	2020-01-07 11:48:00
559	0	想他跌又这么撑着不下来，搞的要上的感觉，我好难哦，想低点接点回来的。	股友0213u50f96	2020-01-07 12:19:00
11494	1	主力机构坚持5G和新能源汽车主线投资值得重点关注	黄草山1	2020-01-07 12:21:00
903	0	卖了二六三过来，干错了	股友7wc0qz	2020-01-07 12:31:00
938	0	真的，买联通都不如买银行保险券商，这票这几年看看要多烂有多烂！公司不得人心忽悠天	沙漠风暴2018	2020-01-07 12:32:00
698	1	搞个10万手大单压制。主力你好，主力再见	股友sdOmqW	2020-01-07 12:38:00
572	0	真不要碧莲，中字头的脸都让你丢尽了！	老虎帮大衰股	2020-01-07 13:11:00
826	0	啥也不说了挂个5.8天天等你	耐心低慢吸高快抛	2020-01-07 13:17:00
499	0	还要洗盘！	caiser	2020-01-07 13:23:00
524	0	想不通这厮为什么跌！	股友Wmff7V	2020-01-07 13:36:00
1026	0	因为都看懂了三角形整理末端，所以只能下跌了	氢气球	2020-01-07 13:45:00
855	3	尾市大涨	起家800	2020-01-07 13:46:00
626	0	本来跟移动电信争，现在又冒出个广电，大饼就这么大，不跌才怪	疯狂白对虾	2020-01-07 13:49:00
874	1	我是不是买到假股票了？	爱思考的小散户	2020-01-07 13:52:00
815	0	太糟心了，随便换只股都强些	就爱你的笑	2020-01-07 13:55:00
947	0	给大家一个今天下跌原因	红粉人佳	2020-01-07 13:59:00
824	0	看看号百控股在看看你这个垃圾	angle17	2020-01-07 14:03:00
6747	0	重磅 央行重启支付机构备付金利息，年利率0.35%按季结息	移动支付网	2020-01-07 14:05:00
5781	0	移动支付网盘点：2019年支付产业 十个政策	移动支付网	2020-01-07 14:06:00
832	0	拉上去	红粉人佳	2020-01-07 14:06:00
972	0	每天1分两分玩的不亦乐乎……联通就是不行和移动真是天上地下这辈子不买联通也它马不	股友TAT7Bq	2020-01-07 14:08:00
613	1	都轮到，就联通没轮到	后知后觉dillt	2020-01-07 14:16:00
1062	1	联通尾盘不涨的话，明天必涨，上6.1	账户已注销	2020-01-07 14:22:00
619	2	发射吧小伙子	账户已注销	2020-01-07 14:32:00
825	0	咣当…	富可为富的阳大	2020-01-07 14:33:00
1375	5	今天问候下，我6.5的本，哪天回来，删了你个辣鸡自选股	有赢有名	2020-01-07 14:41:00
1451	2	1.11e+39	账户已注销	2020-01-07 14:47:00
958	2	2020年指数能维持在3100上方，联通可以涨一点。	氢气球	2020-01-07 14:47:00
1135	0	都是上万手的阵列，成交额下降一半。搞啥呢。摆到看的么	股友sdOmqW	2020-01-07 14:56:00
1389	3	大盘上3100了，你是准备厚积薄发。	耐心低慢吸高快抛	2020-01-07 15:22:00
1417	4	我想给我自己两巴掌，不选广电网络选了这货	黄忠说我炮大	2020-01-07 15:39:00
1363	0	中国联通01月07日资金揭秘	股友1p617F3976	2020-01-07 16:07:00
13777	1	不好意思，我的手机只有98%的电了，先不说了	财经下午茶	2020-01-07 16:27:00
840	1	又脏又臭的东西！	股友Wmff7V	2020-01-07 16:42:00
1293	4	下半年有可能会涨	大金饼	2020-01-07 16:50:00
870	0	先有三模共用试点，又开通eSlM。可是在广西北海市中心2019.12.10始联通	老有所养13	2020-01-07 18:42:00
20345	1	嘉实基金归凯：科技创新周期驱动5G产业链向好	嘉实基金	2020-01-07 18:44:00
8428	0	颠覆Square，中国移动支付企业正征服“星辰大海”	移动支付网	2020-01-07 19:10:00
1177	2	继续保持躺赢模式。	傲翅飞天	2020-01-07 20:36:00
1162	1	业绩不错	股友px2J63	2020-01-07 21:11:00
9156	0	二维码互通，支付行业大变天！	看懂经济	2020-01-07 21:12:00
1174	0	我去年到8月份联通百分之40利润没卖到现在只有17%利润了后悔没卖太贪	股友61t8t63659	2020-01-07 21:19:00
9321	0	财经盘点｜城市市值排行榜：北京居首位 杭州称霸新一线城市	机会宝	2020-01-07 21:27:00
31342	7	指数连续逼空，我却天天踏空	投行大师兄	2020-01-07 21:30:00
719	0	今天跌几分	巴韭特123	2020-01-08 07:18:00
1003	0	中国联通01月07日获沪股通加仓265.64万股	股友y31920576Y	2020-01-08 08:00:00
1087	0	中国联通：连续4日融资净偿还累计1.05亿元（01-07）	中国联通资讯	2020-01-08 08:09:00
971	0	中国联通(600050)融资融券信息(01-07)	中国联通资讯	2020-01-08 08:11:00
594	1	今天大盘暴跌，这辣鸡要跌停了	巴韭特123	2020-01-08 08:33:00
1044	6	请问你们看好中国联通吗？	账户已注销	2020-01-08 08:51:00
763	2	又到卖烂时光，欢迎围观破烂表演！	汪旺水	2020-01-08 09:21:00
885	2	守了半年，终于肯承认这个股是垃圾中的战斗机。	wushuishou	2020-01-08 09:27:00
1023	1	特斯拉与中国联通达成合作 将在国内再建400个充电站	顺境易翻	2020-01-08 09:43:00
548	0	主力这几天不断压单。耐心看涨	天LYH	2020-01-08 09:44:00
459	0	外资买买买 国内鸡狗砸砸砸 难道一切都是假象	寻找2082	2020-01-08 09:44:00
731	0	4月入局联通，一直亏损	股友dingq	2020-01-08 09:47:00
698	1	明后两个交易日20日均线与60日均线黄金交叉，所以拉回找买点。	傲翅飞天	2020-01-08 09:48:00
16172	0	中承股票股市资讯：任正非称这是大方向，概念股站上新风口	中承优配	2020-01-08 10:06:00
698	0	跟跌不跟涨啊	基民y52lfM	2020-01-08 10:07:00
535	0	安心持股看猴子主力耍猴戏	天LYH	2020-01-08 10:09:00
453	0	你们不走，天天阴跌	后知后觉dillt	2020-01-08 10:12:00
411	0	随便哪支票都比联通强，别幻想了，换	后知后觉dillt	2020-01-08 10:14:00
825	6	不破不立，抓紧下调，为下次拉升积攒更多的筹码！	不赔就是赚1981	2020-01-08 10:16:00
537	0	看看京东方	头部科技	2020-01-08 10:16:00
504	0	6块洗了N年了 婊子还没弄完吗	寻找2082	2020-01-08 10:22:00
702	0	涨的时候从来不跟涨，跌的时候绝对冲锋在前	股友nFoH8a	2020-01-08 10:25:00
513	1	散户卖不卖，不卖我继续砸	后知后觉dillt	2020-01-08 10:29:00
512	0	你这货有点说不过去了，别人涨你也没涨多少啊	瞬间小子	2020-01-08 10:29:00
707	0	涨没劲儿，跌是可以的	大红大阳	2020-01-08 10:32:00
493	0	见过不要脸的但没见过这么不要脸的	股友PTFNl4	2020-01-08 10:33:00
582	0	追登海种业，也不要留在联通	后知后觉dillt	2020-01-08 10:36:00
767	0	杂事联通，老子看走眼了	账户已注销	2020-01-08 10:44:00
567	0	牛逼你今天上6.01元，老子6元11万股全部卖掉！不做你个股东了	账户已注销	2020-01-08 10:44:00
752	2	京东方那么大的盘子 马上涨停了	顺境易翻	2020-01-08 10:47:00
633	0	过分了噢！大盘涨时你王八吃称砣铁了心不跟，大盘一向下你马上学兔子了，学的还很快。	有你而快乐1	2020-01-08 10:53:00
1148	8	今天收盘估计6.04左右	耐心低慢吸高快抛	2020-01-08 10:59:00
787	0	建筑超过了你，宇宙行超过了你，后面石化京东方很快追来了，体格都比你大，你自己看着	被动做股东	2020-01-08 11:06:00
764	1	大家都走了，我要坚持	起家800	2020-01-08 11:13:00
814	2	从联通出来之后，将终生不再买入	股友nFoH8a	2020-01-08 11:13:00
488	0	上面没压力为啥不拉，还要吃多久。大盘等你拉红	耐心低慢吸高快抛	2020-01-08 11:14:00
760	0	下午联通雄起！！	浪流浪	2020-01-08 11:25:00
510	0	看看京东方	耐心低慢吸高快抛	2020-01-08 11:27:00
6362	0	5G加持，网游概念股集中爆发，真正受益股只有这些	方什复盘	2020-01-08 11:28:00
733	0	中字头最垃圾的股，砸盘之王	红啦啦	2020-01-08 11:34:00
760	2	从15年拿到现在，还有比这更差的吗？	啥子解套	2020-01-08 11:51:00
645	3	我真的错了，6.20我就走，再也不回来。	就爱你的笑	2020-01-08 12:01:00
710	0	卖就完事了[微笑]	炒股炼心性	2020-01-08 12:16:00
16035	1	革命性意义！任正非称这是大方向，5G产业十分关键的技术，概念股站上新风口（附股）	数据宝	2020-01-08 12:17:00
7587	0	“真香”的realme 真我X50 5G，正改变年轻人对5G手机的认知	张贺飞的财富号	2020-01-08 12:30:00
773	0	联通春节将至过年了你也买个绿鞋穿上！	茶语智慧	2020-01-08 12:49:00
504	0	雄起联通	红粉人佳	2020-01-08 13:14:00
42635	2	又一5G技术取得突破，物联网盛宴即将开启？	华安基金	2020-01-08 13:15:00
689	0	表演一下下露一小手，天天装孙子寒了大家的心	有你而快乐1	2020-01-08 13:16:00
686	2	先过个7元冲个10元12解套再不碰联通NM	why44993961	2020-01-08 13:16:00
733	0	垃圾再也不买这个票了[哭]	右卫营	2020-01-08 13:18:00
725	0	走人，永不碰这破股	股友NozWyq	2020-01-08 13:19:00
529	0	拿了一年多了，还赔钱，，，	马绍恒	2020-01-08 13:31:00
1335	4	外资和社保都在抢，不可能拉高的，是对倒性的压低输送	氢气球	2020-01-08 13:43:00
718	0	去你大爷的，肝痛	股友1Ld8xL	2020-01-08 13:51:00
725	0	我昨天就说到顶了	股友20KV2o	2020-01-08 13:51:00
812	0	快点跌吧，跌下来好进货	牛熊互补	2020-01-08 13:53:00
1060	2	2020，驻扎中国联通。	牛熊互补	2020-01-08 13:54:00
759	0	大盘涨你不涨大盘以跌你马上比大盘跌的快，垃圾	右卫营	2020-01-08 13:55:00
745	0	又探底，必破5	股友ShwVCE	2020-01-08 14:00:00
785	0	兄弟们散了，洗洗睡吧	股友7wc0qz	2020-01-08 14:02:00
580	0	换赣锋强一百倍	后知后觉dillt	2020-01-08 14:16:00
1166	2	净流出近2亿，牛逼	股友nFoH8a	2020-01-08 14:24:00
19396	2	笔记整理：国泰君安2020年年度策略-棋至中盘，寻找2020年的	大琳王三	2020-01-08 14:24:00
1098	1	清了，可以起了，可以砸了，哈哈	后知后觉dillt	2020-01-08 14:26:00
819	0	主力真牛。砸起来毫不迟疑。查不多了。	股友sdOmqW	2020-01-08 15:13:00
1177	2	这个价位能流出这么多，也是没谁了。今天判断错误加了仓。	耐心低慢吸高快抛	2020-01-08 15:20:00
10684	0	电子行业，“三重周期”叠加，2020值得期待	枸杞咕咕咕哥	2020-01-08 15:31:00
803	0	去你二大爷的，心痛	账户已注销	2020-01-08 15:49:00
1062	1	前两天辛亏没听吧里人说买二六三，今天跌了4个点	账户已注销	2020-01-08 15:54:00
752	0	今天我也熬不住了跑了，终于轻松了。	股友yTEWkw	2020-01-08 16:01:00
1096	0	中国联通01月08日资金揭秘	股友1p617F3976	2020-01-08 16:07:00
47013	18	A股3500点不是梦？	易方达基金	2020-01-08 16:14:00
856	1	一切都会表现在盘面上，联通这个盘面图形极有可能巨亏吧！	股友yTEWkw	2020-01-08 16:20:00
1230	2	周四收盘区间价大概会多少？谁能预测对	股友5e6552p186	2020-01-08 17:04:00
7516	1	任正非称这是大方向，5G产业十分关键的技术（附股）	iGeek异行妄想	2020-01-08 17:56:00
1480	2	周四联通肯定大跌，它现在需要大量的资金买设备，中兴、华为是中标的设备供应商，所以	股友yTEWkw	2020-01-08 18:04:00
984	0	外资和社保、机构还是不看好这个价位的，盘面显示根本就没有外资买，如果有买的盘面立	股友yTEWkw	2020-01-08 18:08:00
1560	2	【关注】 外资加快收割 藏进他的粮仓！	股友Y791296e63	2020-01-08 18:48:00
1255	0	外资连续三个多月买进，股价早该有表现了，你们看看今天外资买的京东方A市场怎么表现	股友yTEWkw	2020-01-08 19:14:00
1178	1	每天都是融资盘割肉，洋鬼子接盘！有意思[胜利][胜利][胜利][胜利][胜利]	我赚你亏666	2020-01-08 19:53:00
18014	0	5G带来云游戏知识付费爆发猜想，传媒股绝处逢生？	晓资管	2020-01-08 20:59:00
1619	5	今日破5日均线，明天回5日均线	傲翅飞天	2020-01-08 21:58:00
5739	0	【招商策略】布局新科技周期下的十大投资主题 ——A股2020年主题和产业趋势展望（2）	招财猫财富攻略	2020-01-08 22:40:00
7847	0	2019年综合能源服务项目做得怎么样？看看这十个足够了	账户已注销	2020-01-09 07:14:00
1355	0	特斯拉与中国联通 将在国内再建400个充电站	顺境易翻	2020-01-09 07:21:00
883	0	中国联通(600050)融资融券信息(01-08)	中国联通资讯	2020-01-09 07:44:00
720	0	中国联通01月08日获沪股通减仓360.28万股	股友y31920576Y	2020-01-09 08:00:00
1000	0	中国联通：连续5日融资净偿还累计1.24亿元（01-08）	中国联通资讯	2020-01-09 08:16:00
1407	8	今天可以彻底站稳年线了，从此没有6元以下股价了	vitiligo	2020-01-09 08:43:00
1407	8	今天可以彻底站稳年线了，从此没有6元以下股价了	vitiligo	2020-01-09 08:43:00
572	0	庄哥来上十啦八个跌停吧我好买入	不交僧道便是好人	2020-01-09 08:54:00
572	0	庄哥来上十啦八个跌停吧我好买入	不交僧道便是好人	2020-01-09 08:54:00
634	1	局势缓解，价值回升，中国联通今天大涨，开盘买入	股友663h9336c2	2020-01-09 08:57:00
634	1	局势缓解，价值回升，中国联通今天大涨，开盘买入	股友663h9336c2	2020-01-09 08:57:00
912	1	中国联通，实际可交易筹码在200亿元左右，盘子不大，拉升容易	股友663h9336c2	2020-01-09 08:58:00
912	1	中国联通，实际可交易筹码在200亿元左右，盘子不大，拉升容易	股友663h9336c2	2020-01-09 08:58:00
597	0	几经失望，清仓了，你可以拉了	放点水	2020-01-09 09:14:00
31641	1	5G再迎利好？	易方达基金	2020-01-09 09:26:00
584	2	我想换鹏博士，大家给点建议，谢谢了！	账户已注销	2020-01-09 09:27:00
519	0	高开低走吗今天	做空科技股	2020-01-09 09:32:00
453	0	曹尼玛。你怎么这么垃圾呢。	账户已注销	2020-01-09 09:33:00
520	0	垃圾股跌起来那么快涨起来像垃圾	angle17	2020-01-09 09:36:00
421	0	我走了，你可以涨了，以后也不碰你。	股友CUY0Pa	2020-01-09 09:45:00
574	0	在你最痛苦的时候，你要记住，要牢牢地把股票拿在手里，当你很开心，股票涨得很开心的	账户已注销	2020-01-09 09:47:00
503	0	今天一阳穿4阴，速速全仓买入	股友663h9336c2	2020-01-09 09:47:00
354	0	需要打你脸多少次你才信？连大盘都比不过	股友20KV2o	2020-01-09 09:50:00
563	0	六元，联通近期的最高点出现了。	rxdeng	2020-01-09 09:50:00
514	0	你这垃圾玩意，这么怂	瞬间小子	2020-01-09 09:52:00
453	1	烂货又卖烂了？	汪旺水	2020-01-09 09:54:00
450	0	中国联通太垃圾太垃圾了	股友6u61Yf	2020-01-09 09:54:00
452	0	垃圾联通	股友37983C568q	2020-01-09 09:58:00
449	0	哇，怒张6分	维用伐邑	2020-01-09 09:58:00
443	0	我走了，你可以涨	新韭菜编号555	2020-01-09 09:58:00
590	0	小主力和个别机构是最没有出息的，打压也没有勇气，哈哈，你有本事卖啊	股友663h9336c2	2020-01-09 09:59:00
425	1	股市风向之灯塔 你又来了？	股友20KV2o	2020-01-09 09:59:00
524	1	今天来个涨停给大家看看，重来没见你涨停过	爱家人之豹子头	2020-01-09 10:01:00
565	0	今天来个涨停给大家看看，重来没见你涨停过	爱家人之豹子头	2020-01-09 10:01:00
376	2	6.03 是最高点了	股友20KV2o	2020-01-09 10:02:00
380	1	股市风向之灯塔咋又出来了	股友20KV2o	2020-01-09 10:03:00
513	0	再不出要低走了，这个股跌的比大盘快。	股友20KV2o	2020-01-09 10:08:00
508	0	什么时候还能上7块	一年10倍不是梦	2020-01-09 10:09:00
635	0	垃圾	右卫营	2020-01-09 10:09:00
622	0	拜拜了您呐！！	股友55381q2O78	2020-01-09 10:10:00
516	0	大盘涨这么猛，你个怂货就是不涨	右卫营	2020-01-09 10:10:00
998	5	不赚钱，我怎么会离开中国联通呢，6.8元再见	股友663h9336c2	2020-01-09 10:14:00
531	0	低走开始了，大家准备好	股友20KV2o	2020-01-09 10:14:00
713	2	今天你要能上6.1从此不黑你！！	马绍恒	2020-01-09 10:16:00
747	0	都说了你们不扔出来，不会涨	后知后觉dillt	2020-01-09 10:29:00
707	0	联通号召员工增持股的那一批，哈哈可是历史的大笑话！还活着呢吧！哈哈哈～这烂货可真	沙漠风暴2018	2020-01-09 10:32:00
518	0	今天不可能破6	涨涨涨涨长涨	2020-01-09 10:41:00
907	2	六块卖出昨天买的，跳吧，我接你	耐心低慢吸高快抛	2020-01-09 10:44:00
12524	2	嘉实基金归凯：科技创新周期驱动5G产业链向好！！！	嘉实基金	2020-01-09 10:46:00
647	0	坚决套牢外资[想一下]	蔡拾玖	2020-01-09 10:46:00
551	0	欢迎各位来买烂货做烂人！	汪旺水	2020-01-09 10:57:00
642	3	老子11万股，665500块，买别的早赚大几万了，回本再不买你个垃圾了了	账户已注销	2020-01-09 11:00:00
570	0	老子11万股，665500块，买别的早赚大几万了，回本再不买你个垃圾了	账户已注销	2020-01-09 11:00:00
725	2	老子11万股，665500块，买别的早赚大几万了，回本再不买你个垃圾了。	账户已注销	2020-01-09 11:01:00
818	0	今天好与不好至少还在红盘混着，强于昨天全天不碰红盘。	有你而快乐1	2020-01-09 11:16:00
789	0	今天好与不好至少还在红盘混着，强于昨天全天不碰红盘。	有你而快乐1	2020-01-09 11:16:00
787	0	出货很坚决，这个股没有希望了，走吧	股友nFoH8a	2020-01-09 11:17:00
570	0	废物	股友996o776x11	2020-01-09 11:21:00
834	0	都在骂人！	caiser	2020-01-09 11:31:00
692	0	A股是最没廉耻的地方，当散户感觉要涨时它就跌，感觉要跌时他就涨，一切都以割韭菜为	我赚你亏666	2020-01-09 12:08:00
532	0	这两天必有一射	笑_傲江湖	2020-01-09 13:04:00
708	0	昨天大盘跌，这股跌16%。今天大盘涨，你才涨0.5%…………垃圾	天烈2019	2020-01-09 13:16:00
510	0	艹的，你能不能活跃一下呢？	老虎帮大衰股	2020-01-09 13:19:00
833	1	需要连续站稳6.15,才能确立多头优势。	氢气球	2020-01-09 13:39:00
576	0	主力成本大都是套牢6.5-7.2哈哈哈	天LYH	2020-01-09 13:41:00
707	1	撤了，没缘分!	随遇而安	2020-01-09 13:46:00
679	0	呀还他妈不涨？	小本怡情大本致富	2020-01-09 13:46:00
704	0	看着昨天主力夹着尾巴割肉逃跑是爽。	天LYH	2020-01-09 13:47:00
690	1	洗洗睡吧，尾市涨一分明天跌一地鸡毛[亏大了][亏大了][亏大了][亏大了][亏大	散中狼	2020-01-09 13:51:00
18267	2	【行业前瞻】政策推动叠加5G催化，国内超高清视频加速落地	国都证券基金	2020-01-09 13:57:00
638	1	今天收盘价大涨一分。	股友7wc0qz	2020-01-09 14:04:00
479	0	非常漂亮	阳阳游资	2020-01-09 14:14:00
568	0	这样的混改，这样的5G不但窝囊还很恶心	股友rrYuBe	2020-01-09 14:15:00
532	1	主力成交占比，左手倒右手为主力手续费心疼。哎呦you	天LYH	2020-01-09 14:18:00
751	0	活该你们赔钱，我都说了要低走了。你们还热情的跟那几个托打情骂俏。	股友20KV2o	2020-01-09 14:18:00
707	0	此人不倒，联通没好	股友rrYuBe	2020-01-09 14:19:00
542	0	臭不要脸的	寻找2082	2020-01-09 14:20:00
524	0	垃圾联通浪费了一波行情持有其他股都比它强	angle17	2020-01-09 14:21:00
826	2	今天开始布局中国联通。	FTXMZ	2020-01-09 14:28:00
903	3	这一波持有小盘股热门股越赚得到钱，只有这种垃圾让你亏钱	angle17	2020-01-09 14:29:00
1219	4	吧里骂声一片，看来最近要大涨了	耐心低慢吸高快抛	2020-01-09 14:31:00
636	0	买这只奇葩，真是瞎了眼！	老虎帮大衰股	2020-01-09 14:36:00
582	0	洗洗更健康	西虹市韭菜	2020-01-09 14:37:00
781	1	马云阿里来个增持如何？	why44993961	2020-01-09 14:43:00
598	0	卖了卖了，没意思，一分钱玩一周	小本怡情大本致富	2020-01-09 14:44:00
707	2	我敢说明天大跌！！	股友CUY0Pa	2020-01-09 14:44:00
775	0	联通太垃圾了，一直半死不活，浪费大好行情。	海阔天空学习修行	2020-01-09 14:54:00
755	1	祝愿中国联通早日倒闭大吉，[大笑]	账户已注销	2020-01-09 14:59:00
608	0	创业板涨2.7%，这垃圾每股能亏2分，也是服了！	dailb	2020-01-09 15:05:00
15086	1	5G车成车企抢夺新技术标杆 宝马再扩大朋友圈加速投产	经济观察报	2020-01-09 15:11:00
683	0	你还幻想它涨停？	股友20KV2o	2020-01-09 15:14:00
1084	2	唉，手贱，尾盘忍不住又不了5千股。	账户已注销	2020-01-09 15:25:00
912	1	年前不涨到6.2，尼玛的中国联通庄家年后一定会血亏到底的	账户已注销	2020-01-09 15:31:00
931	0	中国联通01月09日资金揭秘	股友1p617F3976	2020-01-09 16:06:00
40268	25	常长亭：这是一档即将井喷的5G次新股（附股）	常长亭	2020-01-09 16:10:00
10349	0	5G投资，手机未动，承载先行——光	网上有块自留地	2020-01-09 16:16:00
1152	3	这盘子的票，天天喊涨停的都是有毛病的，它要涨停，得需要多少钱，算过了么？	绝代光华	2020-01-09 16:55:00
1333	2	白马股都长，就他妈联通垃圾。重仓联通太难熬，啥时候爆发	耐心低慢吸高快抛	2020-01-09 17:19:00
17826	0	阿里云推移动金融解决方案 助力金融机构上云实现内外	速途网	2020-01-09 18:31:00
1695	5	同志们今开始入住联通了	后来居上之博瑞	2020-01-09 18:40:00
10030	0	机构资金主导行情，5G大爆发领涨科技股，这是主升吗？	东方红陈晨	2020-01-09 18:46:00
1213	4	你能猜对明天的价格吗？	股友85r8P33220	2020-01-09 19:02:00
14713	2	5G到底是个啥，能吃吗？	知顿ZhiDun	2020-01-09 19:10:00
1130	0	看看人家京东方，一个月也是半死不活的。现在都从3.58涨到5元以上了。都是千亿市	天烈2019	2020-01-09 19:31:00
1031	0	继续加仓 看好你明天爆发	顺境易翻	2020-01-09 19:46:00
1220	5	一月之内，必有六块二。一到六块二我就卖，绝不多贪。	炒股炼心性	2020-01-09 20:10:00
9857	1	【IBD专栏】这些“最佳5G股”你都知道吗？苹果iPhone预期上升，电信股尚未启动	威廉欧奈尔	2020-01-09 20:38:00
985	2	现在这个价，把腾讯等定增对象套牢了。	海阔天空学习修行	2020-01-09 20:45:00
2664	5	每月发工资买入1k股坐等BATJ增持爆发控股权大战	股友Q718h18028	2020-01-09 20:51:00
4164	0	机构资金主导行情，5G大爆发领涨科技股，这是主升吗？	丁盘君	2020-01-09 21:39:00
10428	2	又一个铁饭碗或被砸，这次是中国联通！	水木然专栏	2020-01-09 21:49:00
855	0	垃圾联通，我上月外出了几天流量超了五百多兆，才半G多点，在一百多的套餐基础上额外	股友0d333703a6	2020-01-09 23:07:00
1414	2	这货我拿了快三年了！真是被它折磨的没有脾气！挺抗跌更特么抗涨！增发的大佬们也都套	Amber777888	2020-01-10 01:09:00
2549	1	应该会跌倒5.7左右吧。成交量不多，MACD也要见绿，这一轮上升趋势也要结束。如	听你吹z	2020-01-10 02:08:00
1665	2	一月份是上市公司季度业绩报告时间。有大戏看！不要忘记买票看戏，带中奖！	九浪九谷	2020-01-10 05:19:00
984	3	今天开始买入联通，先买100万！跌就加仓	飞翔蓝天20172018	2020-01-10 07:31:00
931	0	中国联通(600050)融资融券信息(01-09)	中国联通资讯	2020-01-10 07:45:00
902	0	中国联通01月09日获沪股通减仓1571.27万股	股友y31920576Y	2020-01-10 07:59:00
1151	0	中国联通：连续6日融资净偿还累计1.37亿元（01-09）	中国联通资讯	2020-01-10 08:16:00
637	0	转发	n1396699060f3198	2020-01-10 08:20:00
613	0	今天必需补涨否则我将清仓100.000股[亏大了][亏大了][亏大了][亏大了]	散中狼	2020-01-10 08:57:00
473	0	继续看好你 今天清仓福晶科技继续加仓	顺境易翻	2020-01-10 09:10:00
1210	7	今日收盘按技术分析需要上6.04之上	傲翅飞天	2020-01-10 09:20:00
548	0	烂货当自强有我联通破烂王	汪旺水	2020-01-10 09:25:00
717	0	今天你该补涨了吧，我在6元上面等你[爱心]	股友1Ld8xL	2020-01-10 09:33:00
366	0	真烂啊	账户已注销	2020-01-10 09:33:00
736	0	今天肯定绿色。沪股通正大量减持。	股友20KV2o	2020-01-10 09:33:00
356	0	烂得不能再烂的垃圾	账户已注销	2020-01-10 09:36:00
518	0	尽快离场，埋雷的来了[哭]	股友CUY0Pa	2020-01-10 09:38:00
766	0	今天不上6元坚决清仓大甩卖	坚定持有绝不动摇	2020-01-10 09:38:00
368	0	垃圾股啊	账户已注销	2020-01-10 09:39:00
391	0	打6块，清三分之一	账户已注销	2020-01-10 09:40:00
579	0	今天该发挥了，不然所谓5G概念没什么了用	一路飘红CBY	2020-01-10 09:43:00
1555	1	广西10010回复北海市中心手机信号从满格变成时有时无：1你反映的问题，近期没有	老有所养13	2020-01-10 09:43:00
622	0	京东方收割机来一次才行	耐心低慢吸高快抛	2020-01-10 09:44:00
548	0	完了完了完了买了就跌了	猎手擒妖	2020-01-10 09:45:00
787	0	@股市风向之灯塔 快点出来接客啦	股友20KV2o	2020-01-10 09:47:00
808	3	爽啊 幸亏昨天重仓	顺境易翻	2020-01-10 09:53:00
548	0	敢不敢突破6.00	君临城下1314	2020-01-10 09:54:00
585	0	挂了三天的6.01，你老人家就收了吧。我不玩了成吗	百年中建	2020-01-10 09:58:00
848	4	5.99卖出 7万股 先把昨天的变现再说	顺境易翻	2020-01-10 09:59:00
1002	1	6.0是冲不破的	艰难困苦朦朦胧胧	2020-01-10 10:00:00
547	0	卖3000股刺激一下	耐心低慢吸高快抛	2020-01-10 10:02:00
631	0	卖3000股刺激一下	耐心低慢吸高快抛	2020-01-10 10:03:00
554	0	曹尼玛，涨不跟，跌最快	账户已注销	2020-01-10 10:03:00
543	0	可以摸下6元吗	账户已注销	2020-01-10 10:09:00
1013	0	手慢了 5.99之成交 3万股 卖盘不强	顺境易翻	2020-01-10 10:14:00
488	0	又凉凉了	股友59hiwM	2020-01-10 10:16:00
558	0	好像有大雷，弱的不能再弱了，整天跟这个合作那个合作的一点作用都没有	股友59hiwM	2020-01-10 10:17:00
878	2	多年学院派技术图形分析，速速现价买入，今天大涨	股友663h9336c2	2020-01-10 10:17:00
19395	0	5G来了，AR眼镜还会远吗?	股友75R257130q	2020-01-10 10:21:00
535	0	昨天涨3分今天至少跌6分，不要脸的东西	股友59hiwM	2020-01-10 10:22:00
604	0	这么天天流出，除了国内鸡狗，还能有谁	股友nFoH8a	2020-01-10 10:25:00
824	3	恭喜你们了，我已全仓，你们必赚钱。	孤影jp	2020-01-10 10:27:00
683	1	吃相真难看！！！！	马绍恒	2020-01-10 10:30:00
1163	1	今天涨2个点	红粉人佳	2020-01-10 10:42:00
1862	3	2020年联通工作报告会已经开了，什么数据都没有，说明业绩不行，如果业绩好的话早	疯狂白对虾	2020-01-10 10:52:00
5726	0	中国发布首批14项5G标准 完全接轨全球5G标准	上投摩根基金	2020-01-10 11:03:00
489	0	牛逼啊不跌 呵呵下午补补	寻找2082	2020-01-10 11:15:00
626	0	吃相确实难看的要死，不过不知道为什么外盘比内盘多了12万手	股友nFoH8a	2020-01-10 11:16:00
1028	0	联通666	女魔头hh	2020-01-10 11:21:00
1119	1	联通今天不错	女魔头hh	2020-01-10 11:21:00
512	0	只要是指数跌 此婊早盘不跌的下午一定补跌	寻找2082	2020-01-10 11:27:00
821	2	中国联通，你不通了？要ST了？快跑！	还有未来吗	2020-01-10 11:46:00
10.6万	103	华为员工自爆年薪百万：不怕加班，感谢任正非，要干到华为抛弃自己	知料财经	2020-01-10 12:02:00
1183	1	今天主力成交占比77%说明主力左手倒右手急了心疼主力的手续费[鼓掌]	天LYH	2020-01-10 12:46:00
547	0	涨一分，跌一毛！	股友9vqHfQ	2020-01-10 13:02:00
729	1	6块以下，闭着眼买。	林好富	2020-01-10 13:05:00
564	0	来了来了	寻找2082	2020-01-10 13:11:00
558	0	减仓一半，回调再接回来。	sddpwqx	2020-01-10 13:25:00
19212	0	A股最强投研智囊天团齐现身，奉上2020投资宝典……	iGeek异行妄想	2020-01-10 13:39:00
955	0	作死你	红粉人佳	2020-01-10 13:43:00
710	1	座稳扶好，准备起飞了	股友59hiwM	2020-01-10 13:46:00
523	0	这么弱93必破	股友59hiwM	2020-01-10 14:05:00
664	0	再见了老弟们，小年再来看你们。去日本几天	账户已注销	2020-01-10 14:05:00
503	0	指数都要红了？？	富可为富的阳大	2020-01-10 14:18:00
1116	0	所有负面新闻都一样，三大运营商都是垄断行业，都不希望丢失客户，成立铁塔公司，5G	氢气球	2020-01-10 14:25:00
718	1	看看大盘在看看这个垃圾死股一只	angle17	2020-01-10 14:33:00
577	0	什么情况5.94总是在进单卖出，换手吗？压在这个位置。	水向东流1	2020-01-10 14:37:00
574	0	600303曙光股份，即将启动	想赚钱别看评论	2020-01-10 14:38:00
530	0	三大指数都翻红 我们依然是老鼠屎	寻找2082	2020-01-10 14:39:00
542	0	真他妈的无语走了	股友8TzFoi	2020-01-10 14:43:00
1030	0	别的股都在大量买入，这垃圾巨量卖出，牛逼	股友nFoH8a	2020-01-10 14:44:00
664	0	有多少你的客户对你失望啊！	股友59hiwM	2020-01-10 14:46:00
660	0	还真没错 早盘不跌 下午补跌	寻找2082	2020-01-10 14:51:00
962	2	周一风向标[大笑][大笑][大笑][大笑][大笑][大笑][大笑][大笑]	财汇檀	2020-01-10 14:55:00
693	0	砸跌停吧	股友nFoH8a	2020-01-10 14:57:00
13655	1	城市“新基建”：今年河南5G网络县域城区全覆盖 大财读报告	大河财立方	2020-01-10 15:02:00
1377	1	十大恶股之首	头部科技	2020-01-10 15:06:00
1032	4	我不装了.…梭哈[滴汗]，以后每月发工资，只要6块以下，无脑买	蔡拾玖	2020-01-10 15:08:00
1178	0	看看吧。	股友20KV2o	2020-01-10 15:17:00
21065	4	创金合信基金经理曹春林：关注5G、半导体及新能源汽车	时代财经TF	2020-01-10 15:19:00
10098	0	开放银行和5G网点先行，金融科技重塑银行业态	金融多视角	2020-01-10 15:25:00
1735	4	报表不是很懂。2019第三季度，经营活动现金流量【净值】700多亿，净利润不足1	股友iJovMF	2020-01-10 15:31:00
1649	1	这个畜生股，春节前一定清仓了你	vitiligo	2020-01-10 15:37:00
1343	4	果然黑周四，明天周五可以涨吧？	割肉不眨眼睛	2020-01-10 15:38:00
1244	0	不用担心无大碍，下周创新高。	孤影jp	2020-01-10 16:04:00
1639	0	中国联通01月10日资金揭秘	股友1p617F3976	2020-01-10 16:06:00
26846	3	布局机会到！5G，医药股和食品消费	丁盘君	2020-01-10 16:31:00
1026	0	这个真垃圾！无语！	沙漠风暴2018	2020-01-10 16:44:00
30236	3	高商誉爆雷成利好？这些上市公司不跌反大涨	德林社	2020-01-10 19:09:00
18219	0	2019年度卓越商业人物出炉 任正非、马明哲、蔡东晨、冷友斌、席刚等入选	铑财研究院	2020-01-10 19:46:00
2223	7	下周下探5.75，春节前后跌回5.5	云梦鬼谷与天齐	2020-01-10 20:05:00
1451	1	这是5g走的最烂的，混改走的比较差的票	满111888	2020-01-10 20:51:00
64006	2	5G产业十分关键的技术，概念股站上新风口（附股）	易方达基金	2020-01-10 23:29:00
12380	4	研究了任正非、马云、马化腾等人，我发现成功企业家的四个特质	水木然专栏	2020-01-11 00:09:00
1043	0	中国联通(600050)融资融券信息(01-10)	中国联通资讯	2020-01-11 07:50:00
2512	3	中国联通01月10日获沪股通资金净卖出1.945亿元，持股量减少3275.30万股	股友y31920576Y	2020-01-11 07:59:00
14487	1	王石对任正非的评价：“狡猾” 源于何故？	于见专栏	2020-01-11 08:55:00
2193	4	下周会怎么走势？	股友5e6552p186	2020-01-11 11:15:00
1614	0	6块的本666	小爪牙	2020-01-11 13:51:00
23876	1	直击2020CES|宝马力挺5G为V2X技术标准 5G通信模组明年装车	财联社	2020-01-11 14:44:00
1630	0	广西10010回复北海市中心手机信号从满格变成时有时无：1.你反映问题已解决、是	老有所养13	2020-01-11 16:41:00
19089	1	2020年华为5G手机1亿台小目标，完成难不难？	师天浩	2020-01-12 08:46:00
1467	1	买联通，炼耐心。	账户已注销	2020-01-12 10:10:00
1262	2	过来看看你，盘子太大哦	蚂蚁虽小也是肉	2020-01-12 10:35:00
37561	3	5G场景的下一风口——【虚拟现实】在5G时代将大爆发	cgw1000000	2020-01-12 15:01:00
1355	2	左看右看上看下看，不论怎么看联通就是一滩狗屎。	股友rrYuBe	2020-01-12 16:04:00
1229	2	跌破五元	股市精通高手	2020-01-12 16:15:00
1248	0	我也不知道你涨不涨，反正我全仓杀入！	小怪兽乖乖乖	2020-01-12 17:13:00
4697	0	注意！下周重磅机会就在这！	选股有道111	2020-01-12 20:04:00
1395	0	霸天所到之处，寸草不生，韭菜根儿都撸干净...	股市精通高手	2020-01-12 20:12:00
3261	2	每月发工资买入1k股坐等BATJ增持爆发控股权大战	股友Q718h18028	2020-01-12 20:53:00
1196	1	这公司不值得。	奋力拼搏de萧峰	2020-01-12 21:49:00
4860	0	中国信息通信研究院王志勤：5G和金融场景的配对有一个阶段性发展过程	经济观察报	2020-01-12 22:43:00
920	0	联通会退市吗？联通有雷吗？联通和5g挂钩吗？联通招标几亿建设5g小弟们都涨停了，	蔡拾玖	2020-01-12 23:04:00
9292	10	联通周线为母子变盘线，则下周开盘定多空，高开且不允许低走，更不允许跌破5.90元	傲翅飞天	2020-01-13 01:04:00
1757	0	竟然还好意思说5G？在广州这样的一线城市连信号都没有还有脸说5G！	葫画瓢	2020-01-13 01:10:00
974	1	联通的日子不好过，不是买入的时候！	股股惑人心	2020-01-13 07:14:00
1150	0	中国联通：连续7日融资净偿还累计1.6亿元（01-10）	中国联通资讯	2020-01-13 07:25:00
5746	11	这半年买入的应该感觉买的假5G。我用过这几年买大盘股，总结的经验就是一个慢字。去	炼炼8	2020-01-13 08:35:00
8331	0	目前市场处在结构性行情中 不要追涨杀跌-涨金策略早评	股友18DA132699	2020-01-13 09:21:00
471	0	丢人现眼这货	瞬间小子	2020-01-13 09:31:00
502	1	婊子啊 我只能说幸好还有比亚迪涨停	寻找2082	2020-01-13 09:32:00
412	0	真垃圾	不知道天知道	2020-01-13 09:32:00
501	0	发生什么事了？	股友fCjjzM	2020-01-13 09:34:00
508	0	低开低走，这他妈什么鬼，吐血	风轻云淡523	2020-01-13 09:35:00
737	2	开始把周五5.99卖的 接回来 现在商誉暴雷 还是这个敢买（ST盐湖亏472亿	顺境易翻	2020-01-13 09:36:00
542	0	人才啊	望名	2020-01-13 09:36:00
739	0	尼玛，联通是史上最无耻股	股友NozWyq	2020-01-13 09:36:00
9863	0	涨金策略早盘：目前市场处在结构性行情中，短期指数的波动影响有限	股友3o56763o96	2020-01-13 09:37:00
685	0	这股要废了，以后绝对不会再买你这个垃圾了	右卫营	2020-01-13 09:39:00
627	0	烂货！	沙漠风暴2018	2020-01-13 09:44:00
876	4	我上周五的帖子说的很对吧。没听我的，都赔钱了吧哈哈哈	股友20KV2o	2020-01-13 09:44:00
964	0	ST盐湖（亏损472亿） 翻红 8块多 联通现在只买不卖	顺境易翻	2020-01-13 09:46:00
670	0	明显弱于大盘，大盘3100联通也就6元而已。看看多少股都破2019年上半的高点了	天烈2019	2020-01-13 09:48:00
538	1	这种股年底起不来的，这么大盘子，没大资金拉不动的。年底本来就资金紧张	股友i36870Z800	2020-01-13 09:57:00
524	0	5.5再接	平凡平稳平静	2020-01-13 10:02:00
627	1	能骂人吗[亏大了][亏大了][亏大了]	莫要急于求成	2020-01-13 10:03:00
509	0	王总能长点出息吧，不坑爹能行吧	股友rrYuBe	2020-01-13 10:21:00
680	0	机会	随遇而安	2020-01-13 10:23:00
1133	4	洗筹	NJQ1964	2020-01-13 10:27:00
576	0	要想发，不能买垃圾。用广东话说一次。[兴奋]	股友357700qr57	2020-01-13 10:35:00
1463	1	李礼辉：现阶段法定数字货币可能采取“赛马”机制	顺境易翻	2020-01-13 10:37:00
678	2	怎么没人骂了？	坑哥1号	2020-01-13 10:52:00
690	0	5GETF今天是涨的，这股还跌……买联通不如买ETF………	天烈2019	2020-01-13 10:59:00
705	3	看不懂，资金在卖出，股价却上涨。	股友8xPUqZ	2020-01-13 11:07:00
549	0	5.82买5.88卖了，不想搭理这厮却又想看看这厮	vitiligo	2020-01-13 11:25:00
563	0	这时候买入不好吧~	会飞的鱼h137	2020-01-13 11:27:00
1091	2	趁大盘 下跌 多多捡便宜筹码 数字货币一发布 联通就要发飙了	顺境易翻	2020-01-13 11:32:00
6518	0	【新闻周评】2020，分食支付巨兽	移动支付网	2020-01-13 11:35:00
844	1	下午你想跌多少啊？	股友5e6552p186	2020-01-13 12:17:00
581	1	通臭屎渠的通信，不能买	財源廣進褲頭松	2020-01-13 13:09:00
874	4	买了联通，错过了不知道多少，以后再也不碰国企，再也不碰这堆垃圾	股友nFoH8a	2020-01-13 13:13:00
510	0	联通这种股票还是别玩的好	财富又一城喔	2020-01-13 14:00:00
750	2	股价的真实反应说明，散户占比还是过高，并且没有认赔出局。	氢气球	2020-01-13 14:01:00
618	1	概念你都有，人家大涨，你就是一条虫	小汤稳稳	2020-01-13 14:10:00
10703	1	5G标准发布，为车联网产业快速发展树起新航标	金鹰基金	2020-01-13 14:14:00
531	0	我觉得挺好的期待万手哥多砸点。5g区块链什么的都还行	天LYH	2020-01-13 14:15:00
524	0	比中石油还差	股友ShwVCE	2020-01-13 14:32:00
498	0	啪啪啪啪啪啪	富可为富的阳大	2020-01-13 14:38:00
617	0	最差的大盘股………没有之一	天烈2019	2020-01-13 14:41:00
9723	0	城中村遭三大运营商集体拉黑 居民回到民国时代！究竟是谁的错？	和信证券投顾	2020-01-13 14:43:00
682	0	你这垃圾货有点说不过去了吧	瞬间小子	2020-01-13 14:49:00
778	1	为什么大盘涨这么多，而你却不涨？	我们一起开心	2020-01-13 14:49:00
596	0	买买买，本周必反弹	股友5297r6z820	2020-01-13 14:50:00
872	0	这票还没我的科技ETF走的好	傲翅飞天	2020-01-13 14:54:00
726	1	垃圾中的战斗机，走了，拜拜	股友nFoH8a	2020-01-13 14:59:00
737	0	今天选择了方向	耐心低慢吸高快抛	2020-01-13 15:00:00
1557	8	近期低点已经到了，这周有肉吃	耐心低慢吸高快抛	2020-01-13 15:01:00
940	0	我只烦他不跌，今天T还挣了7分，不死不活最讨厌。	股友0213u50f96	2020-01-13 15:18:00
795	0	联通营销欺骗客户，说是回馈客户送通话送流量，尔后月底扣费用。	股友CcSCTj	2020-01-13 15:43:00
1093	1	物联网	说了就忘	2020-01-13 15:47:00
1090	1	卖了1000万基金，明天选个股全仓砸	股友7h338026m3	2020-01-13 15:48:00
1384	5	明天准备动用20个亿把它拉涨停！请望各位合力推，不推的也不要抛盘！！	阿土伯1234567	2020-01-13 16:05:00
749	0	我来帮忙100股[大笑][大笑][大笑][大笑]	操盘手	2020-01-13 16:44:00
26477	2	半导体持续疯狂，科技股独领风骚，5G可能接力发威！	东方红陈晨	2020-01-13 17:17:00
15560	0	【科技风口】北京城最新5G测速 中国移动的5G覆盖如何？	中信保诚	2020-01-13 17:26:00
3289	3	5G先锋产品力出众 中兴天机Axon 10 Pro 5G版屡获殊荣	LDW5577	2020-01-13 17:50:00
1049	2	今天卖了加仓的，成本越做越高，不再投入一分钱了，回本清仓	股友YFlUc3	2020-01-13 18:04:00
912	0	生活中真的好多坑，成功躲过一个坑，结果掉进另一个	坚定持有绝不动摇	2020-01-13 20:17:00
746	0	阿拉斯加的神灯	夏汉光兰陵王	2020-01-13 20:31:00
1426	1	联通盘整半年多了，，主力会在大股东解禁前拉升股价，拉升马上开始了	股友EXni585126	2020-01-13 20:59:00
787	1	我真是蠢，居然买了你	亚夏粉	2020-01-13 21:39:00
6640	0	今天，说一个大风口	走在桥水的猫	2020-01-13 21:40:00
7412	0	盘点2019最火热的八大行业关键词丨“旧年记忆”专题策划	锌财经	2020-01-13 22:43:00
1039	1	周线月线三角形整理末端	天宁北股王	2020-01-13 23:53:00
14593	0	移动支付大潮里，翼支付能占得一席之地吗？	于见专栏	2020-01-14 05:45:00
834	0	中国联通01月13日获沪股通加仓23.81万股	股友y31920576Y	2020-01-14 08:00:00
995	3	中国联通(600050)融资融券信息(01-13)	中国联通资讯	2020-01-14 08:01:00
1007	2	多年的技术图形分析，价格拐点已到，底部探明，今天大幅拉升	股友663h9336c2	2020-01-14 08:17:00
1155	2	今天联通应该要爆量上涨了，就是不知能不能收3个点[好困惑]	晓勇1	2020-01-14 08:25:00
1151	1	中国联通：连续8日融资净偿还累计2.69亿元（01-13）	中国联通资讯	2020-01-14 08:29:00
1194	11	昨天说了 让你们加仓干	顺境易翻	2020-01-14 09:32:00
935	5	雄起了	同学的学费	2020-01-14 09:33:00
435	1	加油	山上资本	2020-01-14 09:40:00
28165	0	5G+新能源汽车双轮驱动，这只基金又双叒叕创新高了	金鹰基金	2020-01-14 09:43:00
1077	3	准备封涨三个停板，拿好啦！	越来越强地射手	2020-01-14 09:44:00
669	1	应该会有一波了	林好富	2020-01-14 09:45:00
415	0	你个熊塞，终于起来了	耐心低慢吸高快抛	2020-01-14 09:48:00
778	1	联通已放量 是卖获利出局 自己看着办	顺境易翻	2020-01-14 09:49:00
445	0	先拉一版吧	股友提拉米苏	2020-01-14 09:49:00
490	0	昨天等不了刚卖了三分之一...	Heisenbergche	2020-01-14 09:51:00
498	0	早就满仓	晴空万里843	2020-01-14 09:52:00
560	0	买这股未来五年包死的，五G投太大了没有收益	iHealth代表	2020-01-14 09:52:00
540	0	去年九月十号高位接盘，通过做T终于回本了，挣两斤猪肉走了，联通太磨人，白白浪费几	Jeak_f	2020-01-14 09:52:00
568	0	三个涨停没的说	君临城下1314	2020-01-14 09:53:00
2967	11	如能突破6.15并站稳，则上看6.56元	傲翅飞天	2020-01-14 09:55:00
1190	0	中国联通1月14日盘中涨幅达5%	中国联通资讯	2020-01-14 09:56:00
467	0	居然提醒我五个点了，应该洗干净了？	维用伐邑	2020-01-14 09:57:00
483	0	终于解套了……	wzp1019	2020-01-14 09:57:00
589	1	同为电信运营的奥飞数据，关注	只专注短线738	2020-01-14 09:57:00
459	0	拉声半个钟，追，套你半个月	股友1119a0D182	2020-01-14 09:58:00
459	0	拉声半个钟，追，套你半个月	股友1119a0D182	2020-01-14 09:58:00
492	0	牛逼哄哄啊 卖早了	寻找2082	2020-01-14 09:58:00
517	0	量价齐飞，是该硬起来的时候了。	独来读网273	2020-01-14 09:58:00
510	0	哈哈，总算到了，涨停，买啊。	莫要急于求成	2020-01-14 09:58:00
28124	3	5G现在争破头，最终靠什么来胜出？	高飞锐思想	2020-01-14 09:59:00
28124	3	5G现在争破头，最终靠什么来胜出？	高飞锐思想	2020-01-14 09:59:00
515	1	解放军来了！	caiser	2020-01-14 10:00:00
515	1	解放军来了！	caiser	2020-01-14 10:00:00
840	2	6.20附近是高压位子，可以减仓了啊	vitiligo	2020-01-14 10:01:00
840	2	6.20附近是高压位子，可以减仓了啊	vitiligo	2020-01-14 10:01:00
1020	6	走了，留下的恭喜发财[赞][赞][卖出][卖出][卖出]	独狼征战	2020-01-14 10:03:00
690	6	6.2清仓了，小赚10个点，各位留下的发财[鼓掌]	Alex_kid	2020-01-14 10:05:00
502	0	早上挂6.02被吃了[亏大了]	股友WYONCC	2020-01-14 10:08:00
872	2	完了，大盘要悬了，补涨股开始了，不要不要不要啊	氢气球	2020-01-14 10:10:00
523	1	昨天洗出去了	喜盈盈之伊夫力	2020-01-14 10:10:00
890	7	回本了，该走还是留？	天烈2019	2020-01-14 10:13:00
741	1	今天涨到6.3应该没问题	兔子在飞	2020-01-14 10:13:00
480	0	忍一手上6.2	小本怡情大本致富	2020-01-14 10:14:00
444	0	今天走的挺强势的	潜伏侠x	2020-01-14 10:14:00
647	1	今年要上12元钱！	caiser	2020-01-14 10:16:00
517	0	现在钱不是问题。社保入市。想下的下。想上的上。嘿嘿	股友sdOmqW	2020-01-14 10:17:00
741	0	今天中国联通终于发力了！近期目标价7.2元。	汉公先生	2020-01-14 10:20:00
482	0	耐得住寂寞，守得住繁华。	耐心低慢吸高快抛	2020-01-14 10:20:00
712	1	昨天5.83想加仓，忍了一下，后面买了中国铁建，真想揍自己一顿，要不过年就可以买	undeadflame	2020-01-14 10:20:00
562	0	今天刚启动	股友3500	2020-01-14 10:25:00
622	1	啥利好	哥今年要赚30万	2020-01-14 10:33:00
489	0	转发	学会做时间的朋友	2020-01-14 10:33:00
1090	12	这个就是耐心，日子熬到头了	分享投机机会	2020-01-14 10:35:00
513	0	大户在进，小散反而在跑，逆势而行，怎么能整到小钱钱呢……………	富可为富的阳大	2020-01-14 10:37:00
20901	1	解析投资：滤波器市场研究：SAW和BAW全球巨头垄断，敢问路在何方？	解析投资	2020-01-14 10:38:00
755	2	[牛][财力][财力][财力][财力][财力][财力][财力][财力][财力][	学会做时间的朋友	2020-01-14 10:39:00
712	1	年报要出来了，估计漂亮	招财亨通的花木兰	2020-01-14 10:41:00
463	0	这股，这业绩，也值得买入，莫名其妙	假行僧V	2020-01-14 10:41:00
540	0	按着这个趋势，5元，6元，7元。。。。	均线技术炒股	2020-01-14 10:42:00
514	0	买，等一周内必有涨停，怕啥。	莫要急于求成	2020-01-14 10:45:00
449	0	动就好的!	狼的等待123	2020-01-14 10:52:00
504	0	万手哥歇歇就来	耐心低慢吸高快抛	2020-01-14 10:54:00
454	0	还没有解套呢！	晴空万里843	2020-01-14 10:55:00
511	0	这卖单就几分钱就15－6万手，还有个涨	知行cyj860	2020-01-14 10:55:00
883	1	唉，今天跑得太快了'！！！	资金大伏击	2020-01-14 10:57:00
477	0	昨天是准备多进些的结果直进了一点。	坚持住我们能挣钱	2020-01-14 10:57:00
470	0	冲啊！实现第一个涨停板！	越来越强地射手	2020-01-14 10:58:00
581	1	这波肯定上7元	兔子在飞	2020-01-14 10:58:00
735	0	联通业绩大涨，买买！！？	股友9B59mL	2020-01-14 11:01:00
598	0	6.2的卖单干嘛的？	股友fCjjzM	2020-01-14 11:09:00
533	0	今天有机会涨停板	一路向前bright	2020-01-14 11:12:00
585	0	拉联通大盘见顶	涂壁肯提牛	2020-01-14 11:12:00
6221	3	买一点	账户已注销	2020-01-14 11:13:00
505	0	还有更高，加油！	越来越强地射手	2020-01-14 11:14:00
491	0	昨晚刚提到你，666	冬穷草	2020-01-14 11:15:00
558	0	5.8的成本满仓，坐轿就是爽。	耐心低慢吸高快抛	2020-01-14 11:16:00
635	2	快买，大量主力在进。	股友8xPUqZ	2020-01-14 11:17:00
566	1	还好昨天没卖，回本了还小赚个肉钱	小爪牙	2020-01-14 11:17:00
920	1	中国联通的大涨预示着数字货币试点要来了	守望者先锋	2020-01-14 11:18:00
677	4	不知道联通年会喝的什么酒[滴汗]	晕的呼	2020-01-14 11:18:00
1198	4	6.22买的那400万股是傻X吗？做贡献？	晕的呼	2020-01-14 11:19:00
623	2	涨一分都有上万手的阻力，真是个垃圾货啊	亚夏粉	2020-01-14 11:20:00
620	0	今天吃春药了吗？	炒股养家走天下	2020-01-14 11:31:00
610	0	年前指数最后的疯狂	股友JXdIze	2020-01-14 11:33:00
561	0	上面一堆套牢盘，压盘压力大是正常的	股友nFoH8a	2020-01-14 11:38:00
525	0	只可惜运气不好，大盘太垃圾了了，要不然也不会这么惨	股友nFoH8a	2020-01-14 11:39:00
595	0	今天这样就对了，反正不减仓，来回Ｔ[大笑][大笑]	股友0213u50f96	2020-01-14 11:41:00
636	2	你敢涨停吗？	蚂蚁虽小也是肉	2020-01-14 11:42:00
627	0	一阳改三观，只可惜大盘要调整吧。	股友0213u50f96	2020-01-14 11:42:00
675	0	这个星期会有涨停板！	caiser	2020-01-14 11:45:00
733	1	6.20走了，小赚一笔，晚上出去吃顿好的[大笑]	股友ToGOpa	2020-01-14 11:49:00
787	0	一路涨一路卖，牛逼啊重仓你要哭了[哭][哭][哭]感觉自己不在证券里面，搞错了	股友1Ld8xL	2020-01-14 11:53:00
1198	1	特大消息。英国接入5G。	创世纪收割者	2020-01-14 11:57:00
592	0	这票涨不了多少，6.20减了一半	不为所动123	2020-01-14 12:16:00
682	0	300506	发发每一天	2020-01-14 12:23:00
1747	3	电信运营涨幅居前	股市不倒翁630908	2020-01-14 12:29:00
698	0	不管涨跌，都不需要傻逼来忽悠	股友o77Sza	2020-01-14 12:31:00
16161	1	逾27亿元大单布局26只智能手机概念股值得关注	黄草山1	2020-01-14 12:56:00
656	0	激动人心的时候到了，撤单失败了	小爪牙	2020-01-14 13:09:00
598	0	万手哥出来！！！	股友9B59mL	2020-01-14 13:16:00
1184	6	任何一只股，只要你够耐性熬，终会回本的	基民F29dyq	2020-01-14 13:22:00
597	0	呼叫百万手哥，快出来呀 连续拉几个涨停板试试呀	资金流向	2020-01-14 13:23:00
506	0	为什么压盘啊？	王子2012	2020-01-14 13:25:00
708	1	联通已经启动，短期锁仓吧，别动了[大笑]	莫要急于求成	2020-01-14 13:26:00
867	1	究竟是有什么消息，别忘了，6.9还有大量的资金被套着呢	股友nFoH8a	2020-01-14 13:27:00
869	0	bba门6.83元买的，现在你怕什么，向上空间巨大	股友EXni585126	2020-01-14 13:30:00
647	0	小盘子业绩好耶涨的	最好的自己00	2020-01-14 13:32:00
660	1	继续涨，盘子大了，市直涨起来。不看好没有业绩小盘子。	最好的自己00	2020-01-14 13:32:00
771	0	这鸟股近期要爆涨，昨天刚卖	股友399w7H2511	2020-01-14 13:35:00
833	1	第一次看他交易量这么大，1.6%	风轻云淡523	2020-01-14 13:36:00
903	1	楚国有鸟，三年不飞，一飞冲天！三年不鸣，一鸣惊人！	wuyanfafaq	2020-01-14 13:43:00
705	0	为什么涨不了	股友提拉米苏	2020-01-14 13:46:00
513	0	不能涨停？	股友5e6552p186	2020-01-14 13:49:00
499	0	今天会来个涨停吗？	李小龙16474	2020-01-14 13:53:00
664	1	2点半能再拉一波	兔子在飞	2020-01-14 13:53:00
22929	4	【科技风口】大数据看5G：70%以上5G用户选择华为Mate 30	中信保诚	2020-01-14 13:54:00
804	1	没见发什么利好	股友59hiwM	2020-01-14 13:55:00
1386	3	半年了，中午回本了。以后不碰这个了。老老实实买点基金得了。	末日光棍	2020-01-14 13:57:00
600	0	涨了也没超过6.5估计还要来一波才能保本	股友7581O27Q66	2020-01-14 13:59:00
484	0	老铁稳如狗啊！	晕的呼	2020-01-14 13:59:00
621	0	涨了也没超过6.5估计还要来一波才能保本	股友7581O27Q66	2020-01-14 13:59:00
738	0	感觉这两天有异动！	远方阿拉斯加	2020-01-14 14:04:00
596	0	饭一口口吃，卖了！	股友312c76g055	2020-01-14 14:09:00
549	0	今天能否上龙虎榜	股友nFoH8a	2020-01-14 14:09:00
508	0	全股市你最牛	长安城老柒	2020-01-14 14:09:00
17098	1	福建省政协委员李妍菲：全方位培养5G产业链创新人才，助力福建产业高质量发展	资讯眺望者	2020-01-14 14:11:00
795	0	要出业绩了估计还不错	八千吨伤害	2020-01-14 14:15:00
709	0	全完	多文善贾地柳二龙	2020-01-14 14:17:00
578	0	起飞了，没货了[大笑]	维用伐邑	2020-01-14 14:17:00
1020	2	破6.22就上呀！！！前方压力突破就是机会！	不要贪龍龖龘	2020-01-14 14:17:00
712	0	一枝独秀吗？	jasen0126	2020-01-14 14:17:00
1264	3	盘子大了，真不好搞，费了九牛二虎之力（5个亿）才拉了五点多	老汉农民	2020-01-14 14:18:00
654	0	冲啊，继续……	越来越强地射手	2020-01-14 14:22:00
629	0	冲过625不求涨停今天就算牛逼了	没啥聊的	2020-01-14 14:27:00
509	0	我想跑	股友FRWhri	2020-01-14 14:33:00
975	1	挂你6.23没卖出去	股友ACcOPi	2020-01-14 14:39:00
599	0	我好想逃却逃不掉[想一下]	小本怡情大本致富	2020-01-14 14:40:00
736	2	我想说，这么大个联通，股价这么低[为什么]	Brown88	2020-01-14 14:41:00
1023	1	联通一涨大盘就跌。联通一出大阳线。就是跑路的时候。这个票不今天是卖。不是买的时候	东西南北中88888	2020-01-14 14:44:00
1220	6	个人认为后边还会有一根大阳线	炒股买番茄	2020-01-14 14:49:00
951	1	$中国联通(SH600050)$我想问一下公司领导为什么10010客服不接我的电	股友25d812097H	2020-01-14 14:53:00
857	0	今天不是你撑着的话，大盘估计稀里哗啦了[大笑]	维用伐邑	2020-01-14 14:56:00
896	0	联通10010就是这样为客户服务的吗？	股友25d812097H	2020-01-14 14:56:00
2568	15	不要只吃鱼头就跑，熬了三个月，一定要吃到鱼尾巴。至少吃个鱼身	耐心低慢吸高快抛	2020-01-14 14:59:00
3124	14	6.20是联通上次的压力线过不去要调整了	angle17	2020-01-14 15:18:00
1629	5	今天万手哥出手一万手就得六百多万，其中还有两万三万最多有五万多的，又不是边拉边撤	不创新高不离场	2020-01-14 15:22:00
1267	2	不知道昨天融资盘卖出1.8亿的大户们，现在什么感觉啊？奉劝你们还是不要炒股了，去	股友Gpqhab	2020-01-14 15:35:00
1328	3	明日黑色星期四，可不要跌啊	股友5e6552p186	2020-01-14 15:59:00
4636	3	今日大涨居然是因为这条消息。全国社保基金理事会副理事长陈文辉在近日召开的全球财富	氢气球	2020-01-14 16:01:00
861	0	这里其实没多少散户	股友53700w1m38	2020-01-14 16:08:00
1064	1	中国联通今天解套了，买价6.01元不容易啊。	股友7wc0qz	2020-01-14 16:11:00
2440	2	一直告诉大家在你最痛苦的时候，你要记住，要牢牢地把股票拿在手里，当你很开心，股票	账户已注销	2020-01-14 16:17:00
19754	2	沪指险守3100，5GETF收跌1.37%	中证5GETF	2020-01-14 16:45:00
9737	1	A股市场主力资金净流出302.03亿元 中国联通净流入额居首	中国联通资讯	2020-01-14 17:09:00
982	0	太意外了，联通居然不跟大盘了	亚夏粉	2020-01-14 17:14:00
1457	3	联通大涨是行情结束的标志	张楹杬	2020-01-14 17:34:00
2281	0	补涨而已。大盘近期有调整态势。根据以往走势，联通有一个大阳，之后就要开始调整了。	红通通一片	2020-01-14 17:34:00
1072	0	今天外资净买入3.47亿元	Fxdy	2020-01-14 17:49:00
1515	1	我今天6.18卖了8万多股，估计这股会再打回今天的低点。	股友yTEWkw	2020-01-14 18:14:00
1827	4	2月底3月初有解禁，3元的成本，一定会跑。大盘要调整了，他才窜一下涨不上去它也好	股友yTEWkw	2020-01-14 18:21:00
1408	0	踩点公布与华为签署5G加智慧交通协议，84＞20	账户已注销	2020-01-14 18:34:00
1086	0	我是今天看它放量才追的。	AndyP	2020-01-14 18:59:00
1106	0	联通今天什么情况？谁知道呢？	平秦居士	2020-01-14 19:19:00
811	0	这垃圾还能大涨？[为什么]	呐喊无声	2020-01-14 19:19:00
6182	0	1999元起！Redmi K30 5G手机新版本今日开售	小米公司	2020-01-14 19:34:00
973	0	真叼	乾隆通宝财万贯	2020-01-14 19:49:00
908	0	满仓干	晴空万里843	2020-01-14 20:37:00
39110	8	8K版春晚来了！超高清视频成5G应用主赛道 这些公司掌握核心科技	财联社	2020-01-14 20:51:00
1198	0	联通一涨预示着大盘要撤退了？	艰贞无咎	2020-01-14 20:52:00
5057	8	一个老股民每天操作的心路历程，与大家共同探讨。昨天我们在文章里说了大盘在3130	A股探幽寻秘	2020-01-14 20:58:00
8086	0	全球机遇如何落地中国？Airbnb、印象笔记、奇绩创坛们有答案	股友2a99919x67	2020-01-14 21:06:00
3473	2	每月发工资买入1k股坐等BATJ增持爆发控股权大战	股友Q718h18028	2020-01-14 21:29:00
4036	0	移动支付网盘点：2019年交通移动支付十大热点事件	移动支付网	2020-01-14 21:44:00
3016	12	明日联通还有新高	傲翅飞天	2020-01-14 22:31:00
883	0	可算解套出了。套死了。大盘要回调了，赶紧见好就收了！[大笑][大笑][大笑]	绝代光华	2020-01-14 22:38:00
999	0	最后的掩护部队，也就看这一波了。	股友0213u50f96	2020-01-14 22:45:00
5089	0	数字金融创新：不能因噎废食，也不能讳疾忌医，更不能集体沉默	镭射财经	2020-01-15 00:08:00
8552	1	5G、8K.....今年春晚黑科技满满，引爆这些A股板块！(附股票名单)	券研社	2020-01-15 01:06:00
3273	0	99.,,,,,,,,,,.m.m.mm,....,,.m.,..,..,,,,	股友fO5Wi6	2020-01-15 04:25:00
1298	0	99.,,,,,,,,,,.m.m.mm,....,,.m.,..,..,,,,	股友fO5Wi6	2020-01-15 04:26:00
1024	0	中国联通资金流入大概是在港股联通身上吧？	股友yTEWkw	2020-01-15 04:56:00
35496	7	银行上万个APP，耗费千万下载数千，银行APP为啥泛滥成灾？	江瀚视野	2020-01-15 06:30:00
970	0	中国联通(600050)融资融券信息(01-14)	中国联通资讯	2020-01-15 07:44:00
1314	0	中国联通01月14日获沪股通资金净买入3.471亿元，持股量增加5674.49万股	股友y31920576Y	2020-01-15 08:00:00
1012	0	中国联通：融资净买入4408.34万元，融资余额31.39亿元（01-14）	中国联通资讯	2020-01-15 08:21:00
2288	2	【一把直尺打天下】中国联通	交易员云起	2020-01-15 08:24:00
3673	3	今天再涨4.5%，大家就要刮目相看了！估计，所以A股民都会想霸占100手！[胜利	caiser	2020-01-15 08:31:00
1077	0	//@云卷与云舒 :你也看的懂，哎，，，	股友f98312330E	2020-01-15 08:51:00
13900	0	5G再度迎来利好？	易方达基金	2020-01-15 09:01:00
1276	4	其实今天我也很犹豫，不甘心就赚这点钱，又担心调整时间太长，怕了。	账户已注销	2020-01-15 09:05:00
852	4	今天选个高点出～～～	诚挚之阿童木	2020-01-15 09:35:00
14221	1	5G+8K炫酷春晚，超高清概念强势崛起！	建信基金	2020-01-15 10:01:00
779	3	今天这趋势，要跌成狗？好想在5.5接大家	一来就沉	2020-01-15 10:01:00
686	0	昨天二十多亿呢！加油！	均线技术炒股	2020-01-15 10:09:00
643	0	哎呀，又跌了，下午能回调吗？	一路向前bright	2020-01-15 10:09:00
789	0	扯一杆旗，又要整理N天了	万年羽人	2020-01-15 10:10:00
569	1	又中雷	股友L4Ti0R	2020-01-15 10:12:00
1377	3	不要紧张，联通就这熊样，大涨后第二天跌。明天涨	耐心低慢吸高快抛	2020-01-15 10:13:00
670	1	6元下方？	股友312c76g055	2020-01-15 10:14:00
504	0	跑了，这个家伙不可能向科技股那样大涨的	股友8TzFoi	2020-01-15 10:23:00
1005	1	伙计们，看看月线，收敛三角，突破在即，买买买	坚定的追随者	2020-01-15 10:28:00
617	0	年后大牛	起家800	2020-01-15 10:32:00
734	0	中国联通上线异地同享业务，手机与宽带业务实现异地融合。【环球网科技综合报道】近日	汉公先生	2020-01-15 10:33:00
717	0	节前不再会有大机会！	股友312c76g055	2020-01-15 10:35:00
1302	0	中国联通：维持买入评级，目标价11.2港元。瑞银华宝1月14日发布对中国联通的研	汉公先生	2020-01-15 10:36:00
725	0	太慢了，比指数弱多了	xiao散yimei	2020-01-15 10:38:00
779	1	在这里还有人玩100股。挣几毛钱了?	SOUR股友	2020-01-15 10:55:00
605	0	啥子几巴网络	股友312c76g055	2020-01-15 11:00:00
577	0	出来放个屁	股友o77Sza	2020-01-15 11:02:00
866	1	明天卖掉	股友L4Ti0R	2020-01-15 11:02:00
2094	1	长城宽带退网，中国联通宽带用户大增。近期伴随着长城宽带不在经营互联网宽带业务，全	汉公先生	2020-01-15 11:15:00
771	0	早就满仓干了	晴空万里843	2020-01-15 11:17:00
929	1	突破在即	股友fCjjzM	2020-01-15 11:22:00
603	0	今天就这样了，大盘上攻无力，大家都散了吧！删除软件回家过年	股友59hiwM	2020-01-15 11:28:00
666	0	只剩五万股的底仓了，涨跌都无所谓，持股过年。	Z倾城一笑	2020-01-15 11:32:00
905	0	联通就这样，每次就是干一炮就蔫！	股友Tn0AZ3	2020-01-15 13:10:00
646	1	一年一手五块三，劳神费力又亏钱！	寻欢江湖	2020-01-15 13:17:00
836	1	就昨天一天就没了吗。。。	小耳朵TuTu	2020-01-15 13:33:00
9318	0	二维码互认互扫赋予银行线上经营更多想象	中国电子银行网	2020-01-15 13:54:00
17980	1	身处创新大周期，绩优基金经理带您纵览科技投资机遇	南方基金	2020-01-15 14:09:00
10740	0	5G+8K、2020年春晚看点十足——涨金策略	股市资讯助手	2020-01-15 14:16:00
767	0	哦 龟孙子来讨压岁钱啦！	hshbbu	2020-01-15 14:28:00
989	0	刚刚进入主升浪[微笑][赞]	楚楚投资	2020-01-15 14:33:00
702	1	大盘上涨你下跌，二货。	看老美日日高	2020-01-15 14:41:00
768	0	科技ETF或半导体50真牛逼又创新高	傲翅飞天	2020-01-15 15:00:00
907	0	今天调整完毕，明天继续上攻	兔子在飞	2020-01-15 15:05:00
1439	5	昨天进的北上资金今天还没赚钱。后面行情继续	耐心低慢吸高快抛	2020-01-15 15:44:00
23665	3	5G这个应用有望迎来风口	SSS徐蔚	2020-01-15 17:00:00
13116	0	联通，华为？ 2019年5G商用元年的东风从何处借？年度盘点	算力智库	2020-01-15 17:11:00
43264	7	车联网或成5G最大应用市场！产业链A股公司全梳理	柑说研报	2020-01-15 17:18:00
22324	4	中国电信率先开打5G攻坚战，2020年我们的生活将迎来哪些改变	江东小霸王8	2020-01-15 17:28:00
993	0	今天进来就套一个点	买啥跌0卖啥涨	2020-01-15 17:36:00
879	0	5G口号喊了多久我就亏了多久	宁波小韭菜一枚	2020-01-15 17:38:00
1133	0	区块链，5G核心龙头还在睡觉！守。。。。	投资数据源码	2020-01-15 17:41:00
6780	0	中国电信：5G手机客单价低于2500元 手机厂商机会来了	经济观察报	2020-01-15 18:04:00
19664	2	开年就涨10%，5G股票涨得快，还是5G网速快？	ETF总舵主	2020-01-15 18:10:00
1379	0	中国联通会调整几天，会打回原形吗？今天是缩量的，明天、后天千万可别放量调整，如果	股友yTEWkw	2020-01-15 18:11:00
11848	0	研究了任正非、马云、马化腾等人，我发现成功企业家的四个特质	易趣财经	2020-01-15 18:13:00
8909	4	中国联通与沃尔沃汽车联手推动5G V2X车路协同技术发展	中国联通资讯	2020-01-15 18:18:00
1212	0	国企混改的风来了	亚夏粉	2020-01-15 18:48:00
39407	2	科技三剑客中唯它落后，是上车机会么？	老司基一枚	2020-01-15 19:01:00
870	0	吉祥如意	股友Eg8VVP	2020-01-15 20:20:00
7146	7	为什么外资最不可能买的就是联通？	无敌大狼君	2020-01-15 20:24:00
15527	0	5G浪潮催化，车联网迎机遇！	海洋521战法	2020-01-15 20:31:00
1091	0	这是一个讲故事的公司	瞬间小子	2020-01-15 20:57:00
26899	1	春晚升级8K超清，4万亿产业正在路上？	股友355D28D932	2020-01-15 21:21:00
971	0	看来昨天报的沪港通买的是香港联通。	股友yTEWkw	2020-01-15 22:35:00
5317	0	5G下的车联网个股机会	知守先生	2020-01-15 22:40:00
7390	0	翻倍大牛股就在其中	走在桥水的猫	2020-01-15 22:58:00
925	0	昨天拉联通	火钳夹鸟	2020-01-15 23:34:00
5804	0	未来5G科技公司将处于上涨的领导地位	黄草山1	2020-01-16 01:20:00
1045	1	中国联通01月15日获沪股通减仓689.26万股	股友y31920576Y	2020-01-16 07:59:00
903	0	中国联通(600050)融资融券信息(01-15)	中国联通资讯	2020-01-16 07:59:00
1016	0	中国联通：融资净买入607.61万元，融资余额31.45亿元（01-15）	中国联通资讯	2020-01-16 08:25:00
1002	0	联通动作，核心价值观	投资数据源码	2020-01-16 08:58:00
622	0	中国的资本市场上就缺少一个可信的公开信息查询平台供投资者参考投资使用。	股友yTEWkw	2020-01-16 09:01:00
1222	6	今日一根长阳，站上6.4	兔子在飞	2020-01-16 09:29:00
21038	0	划重点！5G这个应用有望迎来风口！	斗牛财经_策略篇	2020-01-16 09:40:00
535	0	又要跳水？	叶枫寒	2020-01-16 09:47:00
9635	1	大成每日资讯 | 车联网成5G应用先锋，车、路、网、停车场迎产业升级	大成基金	2020-01-16 09:48:00
462	0	拉的起来个毛线衣	小本怡情大本致富	2020-01-16 09:50:00
530	0	又回到了要死不活的样子[滴汗][滴汗][滴汗][滴汗]	炒股炼心性	2020-01-16 09:52:00
686	3	感觉喘了一口气又死了	股友提拉米苏	2020-01-16 10:00:00
577	0	成嘚了	葵心檐雨	2020-01-16 10:07:00
540	0	这个垃圾太慢了，还股走人	割肉炖鸡补脑	2020-01-16 10:07:00
516	0	耐心	账户已注销	2020-01-16 10:08:00
1275	4	前天主力机构为什么要买辣么多，买了又卖你赚钱了吗？	波耳朵	2020-01-16 10:11:00
714	2	这样子又回到从前恶心人的走势了，下午跳水肯定的	大明老朱	2020-01-16 10:14:00
714	2	这样子又回到从前恶心人的走势了，下午跳水肯定的	大明老朱	2020-01-16 10:14:00
551	0	走了买600206	A霸傲姐	2020-01-16 10:17:00
551	0	走了买600206	A霸傲姐	2020-01-16 10:17:00
485	0	确实是垃圾啊，没有任何垃圾能比上联通的	股友nFoH8a	2020-01-16 10:19:00
485	0	确实是垃圾啊，没有任何垃圾能比上联通的	股友nFoH8a	2020-01-16 10:19:00
515	0	天天发利好公告有什么用	买啥跌0卖啥涨	2020-01-16 10:20:00
515	0	天天发利好公告有什么用	买啥跌0卖啥涨	2020-01-16 10:20:00
762	0	6.83以下主力很难收集到筹码！折腾吧！我傻不拉几的很有耐心。	进取得天鹅	2020-01-16 10:23:00
873	1	前天大涨后，今日回踩年线，春节前必破6.50的	vitiligo	2020-01-16 10:30:00
645	0	真踏马垃圾联通！！！	adriano0528	2020-01-16 10:33:00
508	0	出来了，，可能还会下跌了	惩罚冲动de代价	2020-01-16 10:36:00
850	2	一周5.5见	股友312c76g055	2020-01-16 10:47:00
538	0	6块卖的人绝对后悔	后知后觉dillt	2020-01-16 10:50:00
532	0	垃圾股，可以大跌了	惩罚冲动de代价	2020-01-16 10:52:00
510	0	联通何时能对股市有点作用？	股友Tn0AZ3	2020-01-16 10:53:00
875	6	今天不小心冲动6.14买入了，傻眼了啊[哭]	股友827k37A861	2020-01-16 11:08:00
1195	3	多年经验，联通大涨，次日必跌，6.18卖出，6.05买入，涨就卖，跌再买，可以配	王旺027	2020-01-16 11:16:00
627	1	跌破六，又可以买入了[怒]	小壁虎啊	2020-01-16 11:23:00
470	0	深股通出货，没戏了	股友59hiwM	2020-01-16 11:25:00
681	0	加仓机会来了。	耐心低慢吸高快抛	2020-01-16 11:26:00
7698	0	中国工程院院士邬贺铨：5G车联网商用没那么简单	账户已注销	2020-01-16 11:33:00
742	0	还好那天大涨卖了	天烈2019	2020-01-16 11:47:00
14643	16	600050:中国联通关于公司高级副总裁辞任的公告	中国联通资讯	2020-01-16 12:13:00
546	0	要买的今天赶紧买，明天买不到了啊！	股友tYSTdg	2020-01-16 12:20:00
554	0	今年就炒它了，迟早股。	股友0213u50f96	2020-01-16 12:28:00
538	0	前边爆拉，估计是送行	炒股买番茄	2020-01-16 13:13:00
688	1	2889以下的筹码保持躺赢姿态即可。	傲翅飞天	2020-01-16 13:18:00
765	1	六仟元一年弄五元多的高利息，好股，好股！	寻欢江湖	2020-01-16 13:18:00
498	0	2889以下的筹码保持躺赢姿态即可。	傲翅飞天	2020-01-16 13:18:00
516	1	感觉收盘要红	耐心低慢吸高快抛	2020-01-16 13:20:00
487	0	5.88元等你，我不急，你慢慢跌。	远离股海回头不晚	2020-01-16 13:25:00
623	0	不可回收的垃圾	股友PTFNl4	2020-01-16 13:31:00
579	0	垃圾	股友PTFNl4	2020-01-16 13:31:00
700	1	刚又一傻X扔了一两千万出来	后知后觉dillt	2020-01-16 13:31:00
654	0	这个中国联通是啥鬼股，涨一天跌那么多葫芦里卖的啥药，谁知道？	股友6u61Yf	2020-01-16 13:32:00
595	2	下周，5.7等你	股友312c76g055	2020-01-16 13:37:00
611	0	收盘6.01	股友Ebdsa9	2020-01-16 13:37:00
16255	0	关于5G手机的那些谣言，相信你就输了！	中证5GETF	2020-01-16 13:50:00
40247	3	春晚5G等新技术掀智能电视行情 创投兴奋不已 BATJ已率先入局	国联安基金	2020-01-16 13:53:00
419	0	昨天来去了三个点	买啥跌0卖啥涨	2020-01-16 13:55:00
26067	0	【行业前瞻】5G换机潮带动消费电子包装景气度提升，供需改善金属包装行业格局向好	国都证券基金	2020-01-16 13:56:00
466	0	快跑。要跳水了	股友sdOmqW	2020-01-16 13:57:00
449	0	这货真是让人无语！	基民QLSnHs	2020-01-16 13:57:00
458	0	股市是最真实的反映。真金白银的。看你怎么吹	股友sdOmqW	2020-01-16 14:01:00
442	0	垃圾，有本事跌停啊，在这里做什么盘	总香宜	2020-01-16 14:02:00
459	0	这垃圾涨一日跌一个月	股友EndHHG	2020-01-16 14:05:00
497	0	没有的话可以入手了！	坚定的追随者	2020-01-16 14:06:00
19288	0	深圳5G建设领跑全国，重点区域已实现全覆盖！	上投摩根基金	2020-01-16 14:08:00
464	0	过年啦！年后见。	Howard5998	2020-01-16 14:09:00
623	1	调整目标价位，5.65加仓。	远离股海回头不晚	2020-01-16 14:10:00
634	0	前天就是抽风一下，以为行情了呢他娘的	哥今年要赚30万	2020-01-16 14:12:00
474	0	今天成交额不错可以破10亿	股友59hiwM	2020-01-16 14:15:00
526	0	6块买，买不进算了[想一下]	维用伐邑	2020-01-16 14:15:00
854	0	持股过年，600050还不错	红衣剑侠	2020-01-16 14:19:00
1162	6	急杀就进	傲翅飞天	2020-01-16 14:23:00
563	0	能骂人吗，没有一次赚钱的[牛][牛][牛][牛]	莫要急于求成	2020-01-16 14:24:00
1304	0	联通你好下午大跌次日买点等你6.39！以上为个人建议不存在任何交易行为，若有雷同	茶语智慧	2020-01-16 14:25:00
530	0	拉高出货做的真牛B	股友59hiwM	2020-01-16 14:25:00
552	0	机构出货你没招啊	股友59hiwM	2020-01-16 14:26:00
1427	5	埋了北上资金，6.01加仓6000股不管了。等6.2左右抛了做个套	耐心低慢吸高快抛	2020-01-16 14:33:00
532	0	跌停满仓干，跌停满仓干，跌停满仓干，跌停满仓干	足球19783587	2020-01-16 14:39:00
713	1	无能庄，准爆仓	后知后觉dillt	2020-01-16 14:41:00
23039	2	游戏企业倒闭两万家！5G云游戏风口下，A股游戏版块该如何投资？	私募排排网	2020-01-16 14:51:00
961	0	最近联通资金流入流出活跃，动辄几亿[鼓掌]	氢气球	2020-01-16 14:56:00
875	0	还好，昨天出单了	君子居易	2020-01-16 15:09:00
17767	0	现在是科技三剑客上车机会么？	易方达基金	2020-01-16 15:13:00
1949	7	看看日K线，这两天调整的非常好，一步到位	vitiligo	2020-01-16 15:16:00
730	0	联通不是5G啊，按目前的水平也就是2G	股友rrYuBe	2020-01-16 15:59:00
1060	2	腾讯是大股东，让马化腾当总裁。	我赚你亏666	2020-01-16 16:04:00
801	0	现在不光股民跑路，就连公司高管也在留啊	股友rrYuBe	2020-01-16 16:04:00
1113	0	中国联通的外勤不能说全是坏人…	xy337	2020-01-16 17:00:00
5040	7	中国联通高级副总裁邵广禄辞职 履新中国电信集团专职副书记	中国联通资讯	2020-01-16 17:45:00
14802	1	科技和医药，谁能画出一条龙？	富国基金	2020-01-16 17:56:00
10114	0	天玑1000系列率先支持N79频段，成2020年购机首选5G芯片	财事无忌	2020-01-16 18:21:00
916	0	国企走谁都影响不大，	大碗宽面mw	2020-01-16 18:42:00
55894	16	5G产业链：2020年迎来业绩爆发期	每日金融	2020-01-16 19:06:00
1336	5	如果以后中国发射卫星，用卫星上网了，那么中国联通怎么办？	虎嗅蔷薇6674	2020-01-16 19:28:00
29975	0	广东潮金刘跃：5G时代的到来，可能就是手机产业链要出现反转的时候	证券市场红周刊	2020-01-16 20:05:00
955	0	别再做合并的梦了，正常人事交流而已	股友1SGeWM	2020-01-16 20:27:00
3086	0	招联金融首期20亿金融债完成发行 发行利率3.48%	招商银行资讯	2020-01-16 21:02:00
4462	0	5G手机关注焦点转为N79频段，MediaTek 5G芯片率先支持	财经之初	2020-01-16 21:26:00
836	0	拿着做大股东	心态最重要hw	2020-01-16 21:54:00
1508	0	电信联通接入网全部共建共享和异网漫游	虫洞闹新湖	2020-01-16 22:32:00
1054	2	搞不明白，主力为何耗费那么多的资金拉了一次，然后再连续抛出，怎么会干赔本的买卖？	基民QLSnHs	2020-01-17 09:27:00
624	0	烂货那家强？	汪旺水	2020-01-17 09:29:00
548	0	日日发公告做个鸟样，日日跌倒死鸡这样...真它吗:...	HX53X73	2020-01-17 09:30:00
435	0	尼玛，破机巴股	股友NozWyq	2020-01-17 09:33:00
461	0	爷真把你服了	股友FRWhri	2020-01-17 09:35:00
628	0	6G要来的话，又要花多少钱	股友JXdIze	2020-01-17 09:36:00
463	0	什么玩意	瞬间小子	2020-01-17 09:39:00
1749	13	若能反弹到6.09可考虑减仓，等待下次低接机会	傲翅飞天	2020-01-17 09:39:00
480	1	联通最大的变量，就是好像还没长大，几十年还在褓裹中。	虫洞闹新湖	2020-01-17 09:44:00
682	0	以后再也不买中国联通这个僵尸股了，立贴为证。	远离股海回头不晚	2020-01-17 10:07:00
13678	2	5G应用场景的另一个赛道——车联网	量化炒股	2020-01-17 10:09:00
720	1	联通这个僵尸股谁买谁啥比	远离股海回头不晚	2020-01-17 10:09:00
484	0	机构继续出货中	股友59hiwM	2020-01-17 10:14:00
491	0	今天的你会在哪个位置？我就在这静静的等待着你[爱心]	股友1Ld8xL	2020-01-17 10:18:00
479	0	联通的5G新直播杀手不就是网红应用吗？哑了？咂了？	虫洞闹新湖	2020-01-17 10:19:00
445	0	稳如狗	股市最强搬运工	2020-01-17 10:21:00
420	0	垃圾	叶枫寒	2020-01-17 10:22:00
449	0	对不起观众了…	富可为富的阳大	2020-01-17 10:24:00
777	0	星期一的大阳线统统喂狼了白忙活[牛][牛][牛][牛][牛][牛][牛][牛][	散中狼	2020-01-17 10:26:00
474	0	中兴强100倍	后知后觉dillt	2020-01-17 10:29:00
515	1	大盘都跑不赢，拉了吗？	股友59hiwM	2020-01-17 10:31:00
463	0	一买就跌	小散套主力	2020-01-17 10:36:00
593	0	暴拉三乌牛形态[大笑][大笑][大笑][大笑][大笑][大笑][大笑][大笑][	散中狼	2020-01-17 10:38:00
1158	4	合并加速，大资金正在抢筹，全仓买入	股友663h9336c2	2020-01-17 10:38:00
600	0	科技股在边拉边撤，券商配合，买入布局价值5G股	股友663h9336c2	2020-01-17 10:39:00
457	0	大盘都这样了，你还要死不活的真让人失望	股友59hiwM	2020-01-17 10:42:00
846	0	一分玩一天[为什么]	数字vs游戏	2020-01-17 10:45:00
438	0	不能再跌2分，补个仓	红粉人佳	2020-01-17 10:54:00
774	1	刚5.98买入100000股模拟仓[赚大了]	小壁虎啊	2020-01-17 10:59:00
918	0	融资出货静待	天LYH	2020-01-17 11:01:00
532	0	孤步自怜	虫洞闹新湖	2020-01-17 11:05:00
526	0	横两年？	股友312c76g055	2020-01-17 11:07:00
532	0	还要不要脸了	有赢有名	2020-01-17 11:09:00
920	0	砸盘先锋队	氢气球	2020-01-17 11:11:00
552	0	补仓过了，可以大涨涨	红粉人佳	2020-01-17 11:12:00
944	0	这个主力王不真恶心人	股友8TzFoi	2020-01-17 11:12:00
529	0	无情恰似有情剑，孤怜晴天亮瞎眼。	虫洞闹新湖	2020-01-17 11:12:00
518	0	难得的机会597	见好就得收	2020-01-17 11:18:00
703	0	春节后会不会拉高，为3月2号解禁出货创造条件？	sddpwqx	2020-01-17 11:24:00
533	0	今日净流出照旧超过一个亿[赞]	氢气球	2020-01-17 11:29:00
958	0	狗屎联通	操盘手王二妮	2020-01-17 11:31:00
1030	0	通讯运营里你今天垫底儿了，下午拉上去。	红粉人佳	2020-01-17 11:33:00
957	2	我错了，联通这厮春节前必跌回5.80 的	vitiligo	2020-01-17 11:38:00
539	0	中国联通怎么不随板块	证道的光	2020-01-17 11:50:00
533	0	联通已死，请大家好自为之！	老虎帮大衰股	2020-01-17 12:06:00
711	2	上次大涨没割，真想把自己打一顿[哭]	拿青春赌未来	2020-01-17 12:21:00
563	0	大盘涨它跌，大盘跌它涨，猪力真骚。	我赚你亏666	2020-01-17 12:24:00
605	0	追高买了后进入了三连跌	买啥跌0卖啥涨	2020-01-17 12:53:00
616	1	能骂人吗，没有一次赚钱，那怕就一次[牛][牛][牛]	莫要急于求成	2020-01-17 13:19:00
1412	4	6.2元该卖，好后悔	股友6u61Yf	2020-01-17 13:21:00
597	0	电信运营都涨上去了，你还在跌	红粉人佳	2020-01-17 13:27:00
585	0	昨天10亿成交，今天5亿，机构6元以下也不原意卖了	股友59hiwM	2020-01-17 13:50:00
504	0	日，真是男怕入错行啊	莫要急于求成	2020-01-17 13:51:00
945	0	起来丫、我要吃饭咯[鼓掌]	光辉岁月55	2020-01-17 13:52:00
988	0	1个点的下跌，还不跑。不跑再跌一个点。	股友sdOmqW	2020-01-17 13:57:00
934	0	大盘跟你一点关系都没有，大盘上的时候动不了，大盘下的时候你带头，运营商里面最拉圾	股友59hiwM	2020-01-17 13:57:00
1060	0	又跑了一个亿。明天继续。庄家超强实力。	股友sdOmqW	2020-01-17 14:00:00
579	0	联通专治各种不服。看谁跑的快。	股友sdOmqW	2020-01-17 14:03:00
566	0	现在卖也不晚，这个股春节前会一直跌，早卖早灵静。	股友yTEWkw	2020-01-17 14:07:00
595	0	牛b啊！差不多了！收不少了！二点半起立吧！[看多]	一帆就风顺	2020-01-17 14:08:00
1087	0	联通真会做生意，涨一天，跌三天！	杨逸非	2020-01-17 14:15:00
733	0	4块9本的老铁无聊呀！又给包年联通卡充2020预付费了，股价看来难再回4元区呀[	财神來敲门	2020-01-17 14:21:00
1546	2	技术还在！	我是偷心的贼	2020-01-17 14:21:00
729	0	金叉向下	股友59hiwM	2020-01-17 14:25:00
800	0	弄了27个亿 你这样出货什么时候能出完	寻找2082	2020-01-17 14:25:00
759	0	垃圾桶啊	割肉炖鸡补脑	2020-01-17 14:27:00
1099	5	三只乌鸦	上善若水58235	2020-01-17 14:37:00
793	0	砸锅卖铁行情！买买买	zhbzz	2020-01-17 14:49:00
1815	7	节前没行情就是个磨，节后继续上行。	傲翅飞天	2020-01-17 15:38:00
1674	2	一直绿着，幸好三天前跑了，当初3.7卖京东方买的联通，若拿着京东方，至少赢利一万	且听风吟28722	2020-01-17 16:11:00
1256	0	一分钱玩一天	基民QLSnHs	2020-01-17 17:05:00
891	0	清仓过年咯，拼命砸，年后好低接	后知后觉dillt	2020-01-17 17:21:00
38845	1	5G商用大规模推进，全面分析相关概念股2020年的投资机会	格菲研究院	2020-01-17 17:21:00
964	1	我TM上辈子欠你的	莫要急于求成	2020-01-17 17:26:00
16380	0	5G领衔2020年“新基建”！六省份拟新建基站17万个	华安基金	2020-01-17 17:29:00
13484	1	今日知多点之VR篇	惠州云山西路证券营业部	2020-01-17 17:30:00
12043	0	两市缩量震荡沪指微涨，5GETF收跌0.09%	中证5GETF	2020-01-17 17:45:00
12043	0	两市缩量震荡沪指微涨，5GETF收跌0.09%	中证5GETF	2020-01-17 17:45:00
2447	2	从16年开始，这个股每次踩到月线60均线就会拉起一波行情，本次也不会例外，现在打	经常的牛排	2020-01-17 18:18:00
2447	2	从16年开始，这个股每次踩到月线60均线就会拉起一波行情，本次也不会例外，现在打	经常的牛排	2020-01-17 18:18:00
1258	0	跌破30天线无脑[买入][买入][买入]	阿叔炒股	2020-01-17 18:56:00
1258	0	跌破30天线无脑[买入][买入][买入]	阿叔炒股	2020-01-17 18:56:00
1371	3	当做价值投资吧人事已经动起来了只欠东风。安心过年	天LYH	2020-01-17 18:57:00
1371	3	当做价值投资吧人事已经动起来了只欠东风。安心过年	天LYH	2020-01-17 18:57:00
2657	0	三大运营商高管换防：电信总经理已补缺 移动总经理仍空悬	中国移动资讯	2020-01-17 21:18:00
2105	4	6块12其实不想走[大笑][大笑][大笑][大笑][大笑][大笑][大笑]	财汇檀	2020-01-17 22:29:00
1072	0	中国联通(600050)融资融券信息(01-17)	中国联通资讯	2020-01-18 07:44:00
1496	0	中国联通01月17日获沪股通减仓552.88万股	股友y31920576Y	2020-01-18 08:00:00
20351	1	5G迅速推进吹起东风 A股游戏公司掀起“云”热潮	经济观察报	2020-01-18 08:55:00
1785	0	联通，你枉为央企，作为混改标杆，就是个混改笑话	股友Tn0AZ3	2020-01-18 09:45:00
12918	0	手机厂商的向左走向右走，十字路口上荣耀缘何上行？	老冀说科技	2020-01-18 10:32:00
52726	9	重点关注5G六省市今年计划新建近18万个基站	黄草山1	2020-01-18 11:18:00
2228	3	欢迎外资买联通，解救散户	股友Tn0AZ3	2020-01-18 11:21:00
1639	1	那天大涨解套卖了是最明智的选择，表示以后都不再回来这股	天烈2019	2020-01-18 11:50:00
22259	0	重新定义vivo	金角财经	2020-01-18 13:11:00
8200	5	中国联通：与中交智运打造“线上线下一体化”智慧运输服务	中国联通资讯	2020-01-18 13:43:00
1943	4	明天联通会涨还是会跌？	股友5e6552p186	2020-01-18 17:13:00
1924	1	预测下周一股价介于5.94~6.04区间震荡[牛]	阿叔炒股	2020-01-18 21:52:00
28813	2	携号转网进入2020：一大矛盾难解，三家竞争未变	国际金融报	2020-01-18 22:11:00
1950	0	今年联通没有移动和电信利润下滑多，移动利润下滑可能是这三家最多的。	股友yTEWkw	2020-01-18 22:14:00
26698	20	携号转网进入2020：一大矛盾难解 三家竞争未变	中国联通资讯	2020-01-18 22:25:00
47826	9	19年国人网购花掉了10万亿，为啥中国人网购那么能花钱？	江瀚视野	2020-01-18 22:41:00
1955	0	5G基站望迎建设热潮 产业链炒作或再启事件	szcaige	2020-01-18 22:46:00
18642	0	GDP	券商中国	2020-01-19 00:22:00
1716	0	联通无线信号差是猫的事还是联通的事	不交僧道便是好人	2020-01-19 01:27:00
2159	0	转发	北京小姐姐	2020-01-19 08:17:00
1989	0	转发	北京小姐姐	2020-01-19 09:20:00
1835	1	有人问我为什么只打薄一毛钱？	我是偷心的贼	2020-01-19 14:13:00
1171	0	明天能否涨3个点	股友85r8P33220	2020-01-19 16:37:00
1723	2	明天又要跌。5.92	账户已注销	2020-01-19 18:56:00
1348	0	华为鲲鹏	每天赚300块钱	2020-01-19 19:38:00
1432	0	破6意义何在？	caiser	2020-01-19 20:14:00
4609	0	realme 真我X50：双模5G的普及潮已经到来	速途网	2020-01-19 22:16:00
2571	0	中国联通一天3个电话打过来天天打，我烦的拉黑了。又开始发短信给我，我又拉黑了，感	我对股市很失望	2020-01-20 05:23:00
1268	0	中国联通：融资净偿还2660.65万元，融资余额30.93亿元（01-17）	中国联通资讯	2020-01-20 07:10:00
3731	9	调研归来	我不是江以南	2020-01-20 08:56:00
645	1	今天不涨百分之五，我就清仓了	坚定持有绝不动摇	2020-01-20 09:19:00
768	0	这货跟东旭光电一个货色，故事股票～～迟早淘汰	瞬间小子	2020-01-20 09:31:00
736	0	主力狂买	耐心低慢吸高快抛	2020-01-20 09:41:00
636	0	主力狂买	耐心低慢吸高快抛	2020-01-20 09:41:00
773	0	港股电信移动都长好几个点，你这是干啥呢	拉萨石头	2020-01-20 09:51:00
501	0	垃圾中的垃圾	zhbzz	2020-01-20 10:04:00
600	0	耐心等等	坑哥1号	2020-01-20 10:10:00
934	2	6.456买进的，在哪个点补仓合适？	auspiciousness	2020-01-20 10:11:00
712	3	守住就好！不急！[胜利]耐心补仓！	一帆就风顺	2020-01-20 10:11:00
545	0	5.95买入成交谢谢	起家800	2020-01-20 10:14:00
1062	7	这么玩，庄家是咋赚钱的，请解读。	啥子解套	2020-01-20 10:16:00
699	1	本来想过年前融资盘抛掉一点，看来又不能如愿以偿了。不到6.83坚决不抛。	进取得天鹅	2020-01-20 10:20:00
1190	5	拿好坐稳，近段很快会起飞！	数字vs游戏	2020-01-20 10:25:00
821	2	洗刷刷洗刷刷	维用伐邑	2020-01-20 10:26:00
524	0	5.92没买进去	账户已注销	2020-01-20 10:32:00
581	0	不要脸的来回做t	西虹市韭菜	2020-01-20 10:36:00
657	0	我中國联通系烂货我自豪我出色，我中國联通做最出色的破烂，欢迎地球人监督！	汪旺水	2020-01-20 10:44:00
554	0	早泄 没有持续性	寻找2082	2020-01-20 10:46:00
1277	4	畜生股，5.96买了，6.03出了，1万股	vitiligo	2020-01-20 10:55:00
765	0	清仓除非跌到5.0，5.8重仓5w梭哈	刻苦耐劳的接盘人	2020-01-20 11:09:00
514	0	大盘跌联通跟跌大盘一涨它就滞涨	angle17	2020-01-20 11:28:00
631	0	主力一毛一毛夯实基础，这次准备拉多高啊。	耐心低慢吸高快抛	2020-01-20 11:34:00
951	1	好股！我看到今年达到7元！	caiser	2020-01-20 11:54:00
969	1	看看京东方TCL在看看这个垃圾快被人赶上了	angle17	2020-01-20 13:17:00
4965	1	工信部答一财：5G投资有压力 尽可能把基站做得经济一些	中国联通资讯	2020-01-20 13:24:00
602	0	节前上6.2就行	坚定的追随者	2020-01-20 13:27:00
701	0	龙抬头，吃！	caiser	2020-01-20 13:28:00
581	0	联通：不管外面咋涨，我自不动如山	基民y52lfM	2020-01-20 14:03:00
22273	2	5G更大“蓝海”在工业互联网 行业有望步入实质性收获阶段	财联社	2020-01-20 14:14:00
589	0	真是个垃圾玩意啊	割肉炖鸡补脑	2020-01-20 14:22:00
678	0	一分玩了一下午[怒]	数字vs游戏	2020-01-20 14:23:00
1445	4	大卖单，大买单！是啥意思啊？	超小牛	2020-01-20 14:25:00
942	0	专治不服	瞬间小子	2020-01-20 14:34:00
1230	0	实话说我个人看法周线日线全部都背离。就等着火箭发射。	阳光是否依旧	2020-01-20 15:02:00
1742	3	这只股票不挣钱，你以后就别炒股了，回家种地吧。	阳光是否依旧	2020-01-20 15:04:00
2014	3	很稳定，明天等着数钱[鼓掌]	见好就得收	2020-01-20 15:06:00
1869	3	傍晚就有联通12月的数据公告了看看会净减少多少	angle17	2020-01-20 15:06:00
1260	0	5g设备商的涨幅都不小了，后期看应用，无论是高清视频还是云游戏，整个a股中就是联	扎菲特来了	2020-01-20 15:11:00
1701	4	中国联通的柜台交个话费，改个套餐的效率太低了！等了一个多小时，还轮不到我，为啥还	KINGOFMONEY	2020-01-20 16:02:00
17554	3	科技领涨两市，5GETF涨3.77%收创上市以来新高！	中证5GETF	2020-01-20 16:35:00
19552	29	600050:中国联通2019年12月份业务数据公告	中国联通资讯	2020-01-20 16:53:00
7494	3	中国联通：2019年4G用户数累计净增长3384.1万户	中国联通资讯	2020-01-20 17:11:00
3986	8	中国联通：2019年4G用户累计净增3384万户	中国联通资讯	2020-01-20 18:09:00
6487	8	明天凉了重回5字头！1到11月联通移动的出账3.21亿人！傍晚的报告19年全年3	观市指南针	2020-01-20 18:17:00
6498	0	解密vivo的本分与初心	新摘商业评论	2020-01-20 22:54:00
1242	0	原标题：联通加采800台先锋者1号背后：以“中间态”引爆5G行业价值C114讯1	扎菲特来了	2020-01-20 23:17:00
5364	6	去年联通用户增势居三大运营商末位	中国联通资讯	2020-01-21 04:18:00
1213	0	转发	北京小姐姐	2020-01-21 07:27:00
927	0	中国联通01月20日获沪股通减仓1473.76万股	股友y31920576Y	2020-01-21 07:51:00
712	3	5.95让我接回来	账户已注销	2020-01-21 08:02:00
1026	0	中国联通：融资净买入1234.73万元，融资余额31.05亿元（01-20）	中国联通资讯	2020-01-21 08:08:00
1041	0	中国联通(600050)融资融券信息(01-20)	中国联通资讯	2020-01-21 08:14:00
486	0	你个垃圾玩意，涨起来倒数，跌起来跑在前头	瞬间小子	2020-01-21 09:29:00
14990	0	8K版春晚到来，4万亿产业机会将被激活	股友8E64av	2020-01-21 09:30:00
739	1	又跌成狗了	寻找2082	2020-01-21 09:33:00
745	0	现在知道这个垃圾为什么不涨了吧，转入的人少业绩不行	angle17	2020-01-21 09:34:00
498	0	买买买，快点买[俏皮]	富可为富的阳大	2020-01-21 09:38:00
469	0	砸盘出货	炒股买番茄	2020-01-21 09:39:00
527	0	今年是5G元年，好戏在后头高抛低吸便是[牛][牛][牛][牛][牛][牛][牛]	散中狼	2020-01-21 09:41:00
481	0	垃圾玩意	割肉炖鸡补脑	2020-01-21 09:42:00
473	0	涨停了	存在重大风险提示	2020-01-21 09:42:00
598	1	换股吧，别有幻想了	我是年年丰收	2020-01-21 09:47:00
692	0	耗在这支股上，你们少挣了多少钱	我是年年丰收	2020-01-21 09:48:00
728	0	今天没戏了，医药股都在一字板	炒股买番茄	2020-01-21 09:50:00
615	1	不好意思，5.95我又进来了，原谅我来这里赚钱去别处亏钱[大笑][大笑][大笑]	账户已注销	2020-01-21 09:52:00
674	0	利好下跌……	坑哥1号	2020-01-21 09:53:00
523	0	天天收割这么多韭菜还阳痿不举，真没有。绿帽带好了！！！！！！！	幸福理	2020-01-21 09:54:00
848	1	6.07的本，回本就清！希望年前给个机会！	rxS3qW	2020-01-21 10:03:00
555	0	还好早早把这货换成中国化学，回来一看它还是这个鸟样	被动做股东	2020-01-21 10:08:00
486	0	唉！三两酱油，成不下！	股友K5mLl0	2020-01-21 10:12:00
546	0	京东方加油，在地上磨擦磨擦联通的脸皮	被动做股东	2020-01-21 10:15:00
513	0	万幸昨天没成交，6.03的价格没成交！上天保佑！！！	ericyuan308	2020-01-21 10:15:00
683	0	5.92买的，不知今天收益几何	起家800	2020-01-21 10:20:00
722	0	5.9附近继续买入，布局春季行情。	FTXMZ	2020-01-21 10:26:00
15714	1	国务院进一步部署新型冠状病毒感染的肺炎疫情防控工作	上投摩根基金	2020-01-21 10:28:00
706	0	不想说，这么能跌[哭]	股友WYONCC	2020-01-21 10:33:00
491	0	能不能别拉电信后腿呢？电信板块，你垫底。	杨逸非	2020-01-21 10:34:00
943	2	一根长红5天全吃完	后知后觉dillt	2020-01-21 10:39:00
699	0	今天看样子要跌5个点，大盘跌2个点	股友1119a0D182	2020-01-21 10:40:00
697	0	你真是个垃圾股	红粉人佳	2020-01-21 10:42:00
742	0	通通快出奶护盘哇	资金流向	2020-01-21 10:43:00
723	0	5.89坐等[赚大了]	佳哥哥每日赚	2020-01-21 10:45:00
548	0	砸得还不够酸爽[鼓掌][鼓掌][鼓掌][鼓掌][鼓掌][鼓掌][鼓掌][鼓掌][	散中狼	2020-01-21 10:51:00
917	0	6.15的本 安心过年了 你们继续跌吧	远离股海回头不晚	2020-01-21 10:53:00
2362	3	资金再次净流出1.2亿，这些资金提前跑路不无道理，这一个月流出额快够一个小盘股市	氢气球	2020-01-21 10:57:00
1116	1	畜生股，哥哥今天5.92又进了1万股	vitiligo	2020-01-21 11:04:00
7517	0	4G芯片供不应求，对联发科而言是喜还是忧？	钉科技	2020-01-21 11:12:00
866	4	在家用的联通，一个信号都没有，电话都打不出去，还好本人有两个手机，电信的不错，信	郭北北	2020-01-21 11:17:00
739	0	终于搞明白了，什么是混改，什么是5G了	股友rrYuBe	2020-01-21 11:23:00
563	0	5.8才进场进仓，目前继续看戏。	就爱你的笑	2020-01-21 11:23:00
695	0	9毛6买入！	随遇而安	2020-01-21 11:29:00
821	2	继续跌呀	耐心低慢吸高快抛	2020-01-21 11:35:00
585	0	一毛钱玩一天一群小学生哈哈哈	均线技术炒股	2020-01-21 11:51:00
848	0	果然5字头了，昨天的12月数据还有瞎子说大增，打脸不？	观市指南针	2020-01-21 12:12:00
868	0	从5.95到5.91全挂上全买进了，准备了很多子弹的，越跌越买。	股友0213u50f96	2020-01-21 12:27:00
1397	2	目标6.4，中国联通，即将起航	临界点2017	2020-01-21 12:29:00
784	0	中国联通今年大盘涨多少，联通涨多少？	股友Ir6nrT	2020-01-21 12:30:00
863	0	中国联通不让老百姓过年了呀，全压你这又不涨[兴奋]	股友Eg8VVP	2020-01-21 12:50:00
956	0	涨停，因为我买了	小爪牙	2020-01-21 13:00:00
753	0	联通太恶心了	照尾777	2020-01-21 13:28:00
1074	0	2018年报净利润93；2019三季报净利润已经97.还能跌到哪里自己想吧！[怒	数字vs游戏	2020-01-21 13:28:00
821	0	5.88补仓进入倒计时！1000股有望反弹行情受益利	茶语智慧	2020-01-21 13:48:00
820	0	这股里面的股东太放任这个操盘的人了	后知后觉dillt	2020-01-21 14:02:00
982	0	京东方还涨了，这个阿斗联通跌成屎了	头部科技	2020-01-21 14:06:00
1055	1	尾盘没惊喜，洗盘好剧烈	炒股买番茄	2020-01-21 14:09:00
927	0	资金净流出1.5亿	氢气球	2020-01-21 14:26:00
834	0	北上资金合计净流出69亿	氢气球	2020-01-21 14:27:00
15197	0	站在5G大爆发的前夜，vivo如何穿越周期？	股友2a99919x67	2020-01-21 14:31:00
1011	0	大盘股不是大盘鸡，以后不惹你	财务共享	2020-01-21 14:42:00
1018	1	烂货当自强	汪旺水	2020-01-21 14:49:00
1040	0	随你怎么洗，我都不动，你上涨我就出	股友1Ld8xL	2020-01-21 14:52:00
1130	0	5.93补仓100手	股友2N8RWN	2020-01-21 15:23:00
678	0	今天出什么损招？	caiser	2020-01-22 07:20:00
911	0	中国联通01月21日获沪股通减仓1107.82万股	股友y31920576Y	2020-01-22 07:50:00
974	0	中国联通：融资净偿还1464.79万元，融资余额30.91亿元（01-21）	中国联通资讯	2020-01-22 07:52:00
1060	0	中国联通(600050)融资融券信息(01-21)	中国联通资讯	2020-01-22 08:11:00
572	0	又跳水[亏大了]	股友WYONCC	2020-01-22 09:33:00
725	2	移动，电信涨，就你跌	有思想的雪松	2020-01-22 09:33:00
494	0	今年彻底没戏了[成交][成交][成交][成交][成交][成交][成交][成交][	散中狼	2020-01-22 09:34:00
529	1	真垃圾	傲翅飞天	2020-01-22 09:37:00
545	1	春节特色食品凉拌黄花菜[鼓掌][鼓掌][鼓掌][鼓掌][鼓掌][鼓掌][鼓掌][	散中狼	2020-01-22 09:38:00
545	1	春节特色食品凉拌黄花菜[鼓掌][鼓掌][鼓掌][鼓掌][鼓掌][鼓掌][鼓掌][	散中狼	2020-01-22 09:38:00
580	0	又接回来了，持股过年[拜神][拜神][买入][买入]	独狼征战	2020-01-22 09:39:00
580	0	又接回来了，持股过年[拜神][拜神][买入][买入]	独狼征战	2020-01-22 09:39:00
454	0	谁都不服舅服你！	啥子解套	2020-01-22 09:40:00
454	0	谁都不服舅服你！	啥子解套	2020-01-22 09:40:00
704	1	指数跌到位了	傲翅飞天	2020-01-22 09:43:00
501	0	中国联通真心不能玩了	账户已注销	2020-01-22 09:43:00
501	0	中国联通真心不能玩了	账户已注销	2020-01-22 09:43:00
582	0	Idon'tunderstand	存在重大风险提示	2020-01-22 09:48:00
693	0	Idon'tunderstand	存在重大风险提示	2020-01-22 09:48:00
558	0	做空的真贱[滴汗]	一帆就风顺	2020-01-22 09:49:00
705	1	从一个涨停板，亏到0，真真是靠运气赚的钱，贫实力亏光	坚定持有绝不动摇	2020-01-22 09:49:00
854	3	寻找低吸机会	傲翅飞天	2020-01-22 09:49:00
566	0	怎么就买了你呀	股友68g0r21731	2020-01-22 09:51:00
600	0	证明一点，这货就是垃圾	瞬间小子	2020-01-22 09:52:00
567	0	这种庄可以下岗了	后知后觉dillt	2020-01-22 09:58:00
567	0	来吧我来拖底了	上进之石破天	2020-01-22 10:05:00
566	0	这货基因有病	被动做股东	2020-01-22 10:06:00
601	0	凉凉	笑的很嚣张	2020-01-22 10:06:00
623	0	骗人的股市	宁波小韭菜一枚	2020-01-22 10:07:00
880	0	跌下来不要怂，满仓干	傲翅飞天	2020-01-22 10:08:00
559	0	入袋为安	雨灬夜	2020-01-22 10:08:00
564	0	入袋为安	雨灬夜	2020-01-22 10:08:00
618	0	就喜欢你率真的个性 一步到位 继续跌点吧 还不够低	远离股海回头不晚	2020-01-22 10:10:00
1310	0	上次我说携号转网对联通是最不利的，还有人说我短视，我再次强调，如今所有的盈利都是	疯狂白对虾	2020-01-22 10:10:00
547	0	大盘走坏了	股友hIyFSb	2020-01-22 10:18:00
782	1	卖了，5.00再来	存在重大风险提示	2020-01-22 10:20:00
783	0	LJ中的战斗机！	麦田里滴守望者	2020-01-22 10:26:00
796	3	联通估计年报不行，不然不会这样横那么久不涨	angle17	2020-01-22 10:40:00
811	0	哎，说你什么好呢，非让我在你身上不停t	vitiligo	2020-01-22 11:03:00
564	0	丢上证50脸面啊	索隆大	2020-01-22 11:07:00
707	0	早上买的好爽。	FTXMZ	2020-01-22 11:09:00
735	0	半日净流出8000万	氢气球	2020-01-22 11:09:00
557	0	打得有点多了，安全性没问题，近期行情这股没有	经常的牛排	2020-01-22 11:11:00
690	0	我开始补仓了！	我是偷心的贼	2020-01-22 11:13:00
480	0	哥来个13号14号的走势可好	寻找2082	2020-01-22 11:14:00
637	0	上当了你们全上当了[大笑][大笑][大笑][大笑][大笑][大笑][大笑][大笑	散中狼	2020-01-22 11:25:00
587	1	操盘的绝对是个糟老头子	炒股买番茄	2020-01-22 11:26:00
1056	2	恭喜今天5.80附近建仓的，明天必破6元	vitiligo	2020-01-22 11:35:00
8769	1	比快更快的5G，将带给我们什么样的未来？	老冀说科技	2020-01-22 11:39:00
673	2	有些机会盘子太大	梦回六朝	2020-01-22 12:55:00
565	2	指数要红了 我只能说市场是无情的	寻找2082	2020-01-22 13:11:00
513	0	恭喜大盘翻红	上进之石破天	2020-01-22 13:23:00
582	0	今天需要钱的都已出了吧下午大总攻的时刻[赞][赞][赞]～快到了！！[加油][加	股浪常乐	2020-01-22 13:24:00
659	0	听说联通是5G板块里面最低估的，赶紧砸，砸到5.5我梭哈。	平秦居士	2020-01-22 13:24:00
552	0	我就问你要脸不。	瞬间小子	2020-01-22 13:24:00
886	3	从中兴创高分析，联通最近是假摔	混点汤喝	2020-01-22 13:25:00
544	0	全部是小散在买 指数跌下来他还得继续作贡献	寻找2082	2020-01-22 13:27:00
503	0	今天收红盘，加油	股友x21837p221	2020-01-22 13:33:00
777	0	垃圾联通再见了[成交]	长阳一线天	2020-01-22 13:36:00
539	0	后悔没有早点卖了你，太恶心了	和气生财的苏星河	2020-01-22 13:40:00
544	0	指数大涨了这货还绿这么多	韭菜概念	2020-01-22 13:40:00
461	0	小散买 还得小心大单砸下来 唉 哪里才是价值投资	寻找2082	2020-01-22 13:43:00
497	0	咋就咱的庄是傻逼啊	寻找2082	2020-01-22 14:00:00
1041	2	A股唯一一个电信运营商，唯一一个电信混改，正宗区块链概念，	股友EXni585126	2020-01-22 14:06:00
744	0	大盘走成这样个股还不涨年报一定有问题	angle17	2020-01-22 14:12:00
604	0	上下60点，联通还在老位置	后知后觉dillt	2020-01-22 14:19:00
557	0	一坨屎长啥样，联通股票就啥样	头部科技	2020-01-22 14:19:00
628	0	明天补涨，吃猪尾巴[亏大了][亏大了][亏大了][亏大了][亏大了][亏大了][	散中狼	2020-01-22 14:22:00
646	0	尾盘拉起，明天高开高走	炒股买番茄	2020-01-22 14:26:00
507	0	真心不给力啊	智漫_阿家	2020-01-22 14:51:00
597	0	回到家乡，联通卡把我秒回3G时代[滴汗][滴汗][滴汗]，4G连得断断续续的，还	财神來敲门	2020-01-22 14:54:00
560	0	是不是在出货呀？明天继续砸?	巫婆魔杖	2020-01-22 14:55:00
551	0	一坨屎	沙漠风暴2018	2020-01-22 14:58:00
763	0	联通简直就是一坨屎！	沙漠风暴2018	2020-01-22 15:00:00
572	0	联通简直就是一坨屎！	沙漠风暴2018	2020-01-22 15:00:00
616	0	联通基本面继续恶化，想涨是不可能的!	股友xB23uc	2020-01-22 15:09:00
1405	3	呵呵，回来了看看，5.28还是大有希望的，题外话，联通要想翻身除非私有化，二马驾	狐狸长翅膀	2020-01-22 15:16:00
635	0	跟跌不跟涨 有人生没人养	寻找2082	2020-01-22 15:19:00
646	0	等业绩亏损的时候估计就能涨了 就有被收购的预期了	寻找2082	2020-01-22 15:20:00
825	1	全仓防卫股过大年	股友5e6552p186	2020-01-22 16:18:00
676	0	联而不通，阻力重重	无知才是风险	2020-01-22 16:26:00
1566	2	联通这厮其实最适合我这样的来做T了	vitiligo	2020-01-22 16:29:00
816	0	发个业绩预告那么难吗？什么管理层	cfm888	2020-01-22 16:49:00
20648	18	600050:中国联通关于2019年经营和盈利最新情况的说明	中国联通资讯	2020-01-22 17:01:00
1972	3	本公司归属 于上市公司股东的净利润预计约 49.8 亿元人民币，同比增长约 22	angle17	2020-01-22 17:05:00
8756	8	中国联通：2019年净利预计约49.8亿元 同比增22%	中国联通资讯	2020-01-22 17:09:00
2844	3	中国联通：预计2019年净利约49.8亿元 同比增22%	中国联通资讯	2020-01-22 17:20:00
1268	0	600050	daqi99	2020-01-22 17:21:00
35094	0	5GETF为什么涨得这么猛，这些原因你不得不知……	ETF总舵主	2020-01-22 17:35:00
19420	1	国内最强的自主CPU之一诞生了！龙芯新一代处理将问世，性能媲美AMD，2家公司已展开合作	投研派	2020-01-22 18:00:00
1330	0	联通1至4季度，业绩环比持续降低，佐证了基本面持续恶化!	股友xB23uc	2020-01-22 18:01:00
1058	0	垃圾还没一象券商利润高	股友37g803855T	2020-01-22 18:13:00
1750	1	知道联通为啥不涨了吧。这是杀期权多头的利器啊	学会做时间的朋友	2020-01-22 19:01:00
878	0	高兴的太早	九浪九谷	2020-01-22 19:16:00
1797	2	股价涨才能根本改变公司形象！看看茅台，股价涨，酒价也涨，联通你股价高，形象就会好	头部科技	2020-01-22 19:39:00
4143	7	中国联通预计2019年实现净利近50亿元	中国联通资讯	2020-01-22 19:45:00
2376	1	中国联通2019年净利预增22%	中国联通资讯	2020-01-22 21:01:00
2124	0	中国联通：预计2019年实现净利润49.8亿元 同比增长约22%	中国联通资讯	2020-01-22 21:06:00
3354	3	中国联通2019年净利预增22% 移动主营业务收入下降	中国联通资讯	2020-01-22 21:13:00
1040	0	去年这票长就是因为和电信合作5g消息强强联合，今年应该是见成果的年度了	股友Tw1qOI	2020-01-22 21:36:00
1024	0	3大运营商都差不多，就是电信有点老本吃[牛][牛][牛]	股友Tw1qOI	2020-01-22 21:41:00
6721	0	富国基金许炎：切身体会5G来临 科技迎长期布局机会	富国基金	2020-01-22 23:12:00
10479	1	全年业绩有望企稳回升，业绩拐点将至，“传统+创新”同步受益5G红利	中国联通资讯	2020-01-23
788	0	买哈药过年，安心	躲猫猫	2020-01-23 00:56:00
1194	0	联通服务态度差资费高用户被移动，电信抢光，以后不亏才怪呢，就剩个壳	kl56	2020-01-23 05:58:00
741	0	业绩涨停	wuyanfafaq	2020-01-23 07:09:00
803	0	中国联通01月22日获沪股通减仓1144.61万股	股友y31920576Y	2020-01-23 07:50:00
979	0	中国联通(600050)融资融券信息(01-22)	中国联通资讯	2020-01-23 07:51:00
1046	0	中国联通：融资净偿还1447.44万元，融资余额30.76亿元（01-22）	中国联通资讯	2020-01-23 08:36:00
573	0	联通今日低开低走，长阴下挫!	股友xB23uc	2020-01-23 09:02:00
15340	2	5G来临 科技迎长期布局机会	富国基金	2020-01-23 09:03:00
589	0	这股有毒	风轻云淡523	2020-01-23 09:20:00
472	0	不悲不喜，淡然处之？～温水煮青蛙。	虫洞闹新湖	2020-01-23 09:21:00
757	1	这是业绩暴雷还是不达预期啊	寻找2082	2020-01-23 09:25:00
810	2	指数已落底，安心持股	傲翅飞天	2020-01-23 09:32:00
592	1	傻叉庄家	炒股买番茄	2020-01-23 09:34:00
528	0	主力难道会割肉？	均线技术炒股	2020-01-23 09:35:00
636	0	想过个好年难了	心态最重要hw	2020-01-23 09:36:00
615	1	大神，扫货了	炒股买番茄	2020-01-23 09:39:00
651	0	安全套又来了	西虹市韭菜	2020-01-23 09:39:00
560	1	舅扶你[亏大了][亏大了][亏大了][亏大了][亏大了][亏大了][亏大了][亏	散中狼	2020-01-23 09:40:00
501	0	不让过好年的股才是好票[大笑][大笑][大笑][大笑][大笑][大笑][大笑][	散中狼	2020-01-23 09:41:00
630	1	加上年终奖满仓干便是，供参[牛][牛][牛][牛][牛][牛][牛][牛][牛]	散中狼	2020-01-23 09:43:00
657	0	业绩披漏不错呀	红粉人佳	2020-01-23 09:47:00
1163	1	中国联通重大利好:预计2019年实现净利润49.8亿元同比增长约22%。1月22	汉公先生	2020-01-23 09:49:00
550	0	前几日就知道你节前肯定是没有行情了，我的筹码也不会轻易的交给你，我只有默默的等你	股友1Ld8xL	2020-01-23 09:50:00
563	0	联通今天必涨	财富又一城喔	2020-01-23 09:53:00
542	0	垃圾啥时候反弹一下呢，	瞬间小子	2020-01-23 09:55:00
547	0	呵呵世道变了 业绩好好的跌了 业绩垃圾的都涨了	寻找2082	2020-01-23 09:56:00
980	2	港股联通放量暴跌是怎么回事？	无敌大狼君	2020-01-23 09:57:00
874	0	最近没有一天能跑赢大盘，怂货！	麦田里滴守望者	2020-01-23 09:58:00
785	0	利好通讯股！你懂的。	Howard5998	2020-01-23 09:58:00
590	0	这股市只有一根筋啊，跌跌跌	股友rrYuBe	2020-01-23 10:11:00
863	2	联通没戏了	炒股买番茄	2020-01-23 10:30:00
960	0	联通的信号真的不好	志在必得7	2020-01-23 10:44:00
935	0	大单砸，小单进	股友1119a0D182	2020-01-23 10:45:00
619	0	今天继续看跌3个点左右吧	远离股海回头不晚	2020-01-23 10:46:00
981	1	笑死人的5g	Stevenking1991	2020-01-23 10:56:00
1076	0	过年不能出去消费就只能待家里上网，打电话了	昊dee	2020-01-23 10:58:00
1183	1	亏8个点，走了。港股放量暴跌，联通估计有累	炒股买番茄	2020-01-23 11:07:00
26922	1	除了小长假，春节还暗藏了这些投资机会！	波波鱼啊	2020-01-23 11:15:00
1155	0	能不能给个红包联通	凌晨4点的太阳	2020-01-23 11:18:00
633	2	跌成这样，都是谁在卖？	啥子解套	2020-01-23 11:21:00
1254	0	阳历年最后一天跌，阴历年最后一天还是跌。	股友rrYuBe	2020-01-23 11:32:00
610	1	还是大点儿的抗跌，月线支撑清晰。[微笑]	见好就得收	2020-01-23 11:33:00
1691	3	阳历年最后一天跌，阴历年最后一天还是跌。	股友rrYuBe	2020-01-23 11:42:00
569	0	这样下去5元难守	股友ShwVCE	2020-01-23 11:57:00
660	2	我是武汉的，已经打算宅家，那里也不去	sss行情波澜不惊	2020-01-23 12:16:00
25107	5	5GETF为什么涨得这么猛，这些原因你不得不知……	申万菱信基金	2020-01-23 12:23:00
646	2	下跌也跌不了多少了，但是盘子太大，涨也涨不了多少，想短期玩的可以跑路了。	刻苦耐劳的接盘人	2020-01-23 12:39:00
629	0	大家都不出门，靠通讯联络感情，不是利好联通吗？	n186794307203552	2020-01-23 13:00:00
1149	0	哇，这些鸡狗砸得不亦乐乎	横刀立马斩熊	2020-01-23 13:13:00
494	1	指数这么快到2980了	傲翅飞天	2020-01-23 13:24:00
1331	0	这算不算崩盘	风轻云淡523	2020-01-23 13:30:00
1309	0	费了	有思想的雪松	2020-01-23 13:31:00
614	1	联通这样的，没必要跌吧，都不出门了，对网络、流量的需求增大了，岂不是利好么。	有潜力之罗汉松	2020-01-23 13:32:00
1489	1	主力疯狂出货	上进之石破天	2020-01-23 13:33:00
1201	0	谁在卖？	股友fCjjzM	2020-01-23 13:35:00
481	1	不用恐慌	傲翅飞天	2020-01-23 13:36:00
707	2	只是洗盘	傲翅飞天	2020-01-23 13:41:00
589	0	国家队干嘛了？	sddpwqx	2020-01-23 13:42:00
1516	0	病毒来袭宅家里上网玩手机，明明利好联通的呀！[牛][牛][牛][牛][牛][牛]	散中狼	2020-01-23 13:48:00
1561	0	以为所谓的蓝筹股能跌少点 呵呵狗屎	寻找2082	2020-01-23 13:51:00
570	0	已满仓大家恐怖我贪嘴，我出门就没戴口罩，仅供参考[牛][牛][牛][牛][牛][	散中狼	2020-01-23 13:52:00
578	0	止跌收割！[抄底]	一帆就风顺	2020-01-23 13:53:00
463	0	错杀	傲翅飞天	2020-01-23 14:01:00
906	0	你涨了吗这波，也跟着别人后面跌。	股友tYSTdg	2020-01-23 14:04:00
657	0	这次，我真怕了！	虫洞闹新湖	2020-01-23 14:06:00
632	0	加仓了一万，没钱了，要不再＋点	账户已注销	2020-01-23 14:06:00
662	0	温馨提示:只要不急需用钱再持股一年又何妨，鼠年6.5元左右价位，逐渐减持便是，仅	散中狼	2020-01-23 14:09:00
674	0	垃圾联通啊，跌这么多	jww20131	2020-01-23 14:10:00
1534	0	5G龙头[赞]	天坛七星石	2020-01-23 14:11:00
581	0	今天加仓好时机。我加了。你们加了吗？	股票期货交易	2020-01-23 14:11:00
546	0	跌的比航空惨	寻找2082	2020-01-23 14:12:00
618	0	就服你	小散套主力	2020-01-23 14:16:00
1707	1	错杀	傲翅飞天	2020-01-23 14:18:00
1194	2	没啥恐慌的打不了跌回到5.4从头再来。	傲翅飞天	2020-01-23 14:21:00
670	0	一天回到解放前，真是垃圾，一坨屎	头部科技	2020-01-23 14:21:00
643	0	好，跌得非常好，加油跌到5元，年后爹全仓杀入	存在重大风险提示	2020-01-23 14:28:00
1767	0	上次筑底5.40位置，快速拉到5.5以上，按道理这位置没必要瞎几把抛，只有逐步买入	ZBL0018	2020-01-23 14:30:00
1252	0	还得跌	雨灬夜	2020-01-23 14:39:00
1129	0	中国联通1月23日盘中跌幅达5%	中国联通资讯	2020-01-23 14:39:00
802	0	[图片]	西虹市韭菜	2020-01-23 14:46:00
697	0	反弹了	傲翅飞天	2020-01-23 14:47:00
850	3	买的真舒服，稳健股	梦回六朝	2020-01-23 14:48:00
1136	0	净流出2.8亿没毛病	氢气球	2020-01-23 14:56:00
26155	16	用户增长乏力，业绩略低预期	中国联通资讯	2020-01-23 15:00:00
1418	4	哈哈哈，节后第一天必破5.5的	vitiligo	2020-01-23 15:07:00
866	0	从年初跌到年尾啊、瞎子害眼没治了	股友rrYuBe	2020-01-23 15:25:00
3553	2	恒指收跌1.52% 中国联通跌近6%	中国联通资讯	2020-01-23 16:46:00
922	0	这货还要解禁呢，悠着点吧。	孤独的旅行者号丶	2020-01-23 16:47:00
1147	1	我信一个大V的话买了这个票，亏惨了，不能抄作业	rxS3qW	2020-01-23 16:48:00
1051	0	空仓过年，年后再来啊	股友85r8P33220	2020-01-23 17:21:00
2008	0	被我昨天一语击中。	巫婆魔杖	2020-01-23 17:53:00
1486	0	安啦！安啦！这是正常操作，跌吧！我在下方4块钱等着接盘	王建海19911020	2020-01-23 18:11:00
1862	3	今天5.8买了100万，刚买进来就被套了，气死了！	麟熙泽股	2020-01-23 18:11:00
2221	0	5元继续等你	中盛财富	2020-01-23 18:20:00
1800	0	5.65加仓10000股	耐心低慢吸高快抛	2020-01-23 18:33:00
2160	0	扑街了！	caiser	2020-01-23 18:42:00
2012	0	猪年结束了，飞上去的猪，最后都跌下来了。迎接老鼠吧，嘿嘿，偷偷偷，偷谁的钱？谁会	caiser	2020-01-23 19:25:00
17131	0	任正非最新演讲：科技的发展不是为了作恶，贫富悬殊不是技术问题	聪明投资者	2020-01-23 21:57:00
2341	0	远程医疗，应对疫情。	股友giBW6m9309	2020-01-23 22:26:00
2495	0	[cp]三大运营商摩拳擦掌，但观察下来惊讶的发现：2020年春晚成了联通独角戏！	股友087f9x0733	2020-01-23 22:56:00
1645	0	跌时是5G龙头，涨是鸡翘翘	股友kpmCVg	2020-01-23 22:58:00
3293	1	2020年春晚大戏已经各就各位、蓄势待发。今年春晚将在全球近600家媒体平台上传	股友087f9x0733	2020-01-23 23:18:00
14433	0	20年回首，那些春节的决定，深刻的改变过这个世界	财经早餐	2020-01-24 06:26:00
1486	0	中国联通：连续3日融资净偿还累计5676.98万元（01-23）	中国联通资讯	2020-01-24 07:48:00
2327	0	中国联通01月23日获沪股通减仓1672.92万股	股友y31920576Y	2020-01-24 07:50:00
1657	0	中国联通(600050)融资融券信息(01-23)	中国联通资讯	2020-01-24 08:10:00
3922	0	中国联通今天反应过度，节后纠偏!	股友xB23uc	2020-01-24 08:11:00
2847	0	有业绩有盈利能力，股价就是不涨	就这样吧30	2020-01-24 11:27:00
2986	0	去年赚了90万，鼠年加大投入，有信心赚200万以上	股友797M52v673	2020-01-24 14:30:00
23640	1	一天受1500亿次暴击不崩溃？12306后盾原来是位居亚洲第一的阿里云	华商韬略官方账号	2020-01-24 17:49:00
2832	2	新的一年，祝大家平安、喜乐、幸福、安康！	平秦居士	2020-01-24 19:55:00
3038	1	5G龙头[赞]	天坛七星石	2020-01-25 10:05:00
34995	0	新的一年，这个“2019牛股集中营”还能炒吗？	股吧	2020-01-25 15:48:00
32455	1	新的一年，这个“2019牛股集中营”还能炒吗？	股友355D28D932	2020-01-25 19:25:00
3675	0	湖北加油	账户已注销	2020-01-25 19:34:00
27072	0	2020年重点关注5G手机产业链公司	黄草山1	2020-01-26 01:27:00
2639	0	湖北加油，中国加油[鼓掌][鼓掌][鼓掌][鼓掌][鼓掌]	n14193358129de4b	2020-01-26 08:38:00
2973	0	中国联通助力5G创新与媒体融合向纵深发展	中国联通资讯	2020-01-26 15:50:00
6311	8	联通最近要骗钱，大家注意！我在北京2018年办理的1280元宽带套餐，其中赠送一	一个小毵	2020-01-26 17:08:00
3608	1	武汉通信不能断 联通发送公益短信2811万条	中国联通资讯	2020-01-27 00:29:00
2320	0	三大运营商能不能积极一点 短信轰炸宣传防疫啊	连续三十个跌停板	2020-01-27 11:43:00
4246	1	中国联通（US）开盘大跌，唉	风轻云淡523	2020-01-27 23:27:00
3611	0	愿国泰民安，人民安康[鼓掌][鼓掌][鼓掌]	股王金来88888888	2020-01-28 08:06:00
4399	6	都躺在家里玩流量了，这厮一季报业绩暴增	vitiligo	2020-01-28 08:27:00
32662	11	[图片]	tit_for_tat	2020-01-28 09:25:00
3116	2	转发	tit_for_tat	2020-01-28 09:27:00
3237	0	开市有喜啦！	股友ARAkpA	2020-01-28 11:58:00
2865	0	A50股指期货报复性上涨，A股黄金坑挖完了，开盘A股不会跌了，慢牛格局不变，以后	傲翅飞天	2020-01-29 09:43:00
51149	75	[图片]	tit_for_tat	2020-01-29 10:32:00
42089	4	【新春特辑】南方基金郑晓曦：优秀科技股或现身五大板块	南方基金	2020-01-29 12:00:00
2460	0	联通5	股友61Qc100817	2020-01-29 22:22:00
2222	0	联通这票值5元	股友61Qc100817	2020-01-29 22:24:00
2582	0	无论疫情如何，联通都应该不会受到太大影响，相反，运营商应该业务会有更多的发展，虽	龍哘迗丅1	2020-01-30 10:04:00
4286	2	中国联通推出IPTV及5G沃视频免费观影活动 陪伴用户宅家过节	中国联通资讯	2020-01-30 15:11:00
1832	1	想走不送？这是联通的态度！会有人想来吗？？？	虫洞闹新湖	2020-01-30 23:27:00
1824	1	应该强化宠物管理，而且过分亲昵动物会否有风险？	五朵金花开	2020-01-31 10:14:00
23162	0	快手10亿红包决胜春晚，只是红包发完钱用光了，快手真的赢了吗？	江瀚视野	2020-01-31 11:27:00
27111	1	2019科技股大爆发之后，2020年最值得期待的科技板块会是谁？	老教授论多空	2020-02-01 01:21:00
1472	0	从19年12月13号清仓后就再没炒过了，一直空仓到现在，小小玩玩命中成功率96.	oO十年磨一剑Oo	2020-02-01 21:13:00
2041	5	联通从霸天唱多的8.43元，跌到了5.65元	股市精通高手	2020-02-01 22:24:00
14832	2	支援防疫战，5G应用初露锋芒	老冀说科技	2020-02-01 22:36:00
1257	1	投一下票。	股市精通高手	2020-02-02 08:42:00
1881	0	水电气及通讯等逢低买入为国护盘，仅供参考[鼓掌][鼓掌][鼓掌]	散中狼	2020-02-02 09:49:00
32716	4	边缘计算在5G车辆自动化中发挥重要作用	财经早八点	2020-02-02 14:51:00
27419	5	韩国5G流量已占全部移动流量的21%	财经早八点	2020-02-02 14:56:00
24054	0	Verizon的超级碗网络策略包括4G，5G和… WiFi？	财经早八点	2020-02-02 15:00:00
2892	0	中字头市值又大，国家有困难的时候，就是咱们表现的时候哈，管好自己的股票，稳住自己	张大纲	2020-02-02 15:06:00
3510	1	联通开盘大概率会拉升！虽然我联通一股都没有了，去年就卖了（可以看我发帖记录），说	afvf	2020-02-02 16:25:00
1192	0	医药股公告一大堆	年年__有余	2020-02-02 18:43:00
764	0	疫情面前维稳才是硬道理	联通新势力1831	2020-02-03 00:31:00
756	5	我的全仓啊[哭][哭][哭]	ZYH耐心持股	2020-02-03 09:18:00
478	0	去掉一个最高分，去掉一个最低分，最后得分-10分	股典阴乐	2020-02-03 09:20:00
401	0	大部分全部跌停	一戳戳的小韭菜	2020-02-03 09:22:00
494	0	以为会低开结果跌停，伤心难过啊，死惨了这会	股友1Ld8xL	2020-02-03 09:25:00
1229	4	宅家概念，我准备真正满仓买入为国护盘，供参[鼓掌][鼓掌][鼓掌][鼓掌][鼓掌	散中狼	2020-02-03 09:25:00
514	1	帅呆，开盘封停	西虹市韭菜	2020-02-03 09:26:00
1073	0	中国联通2月3日开盘跌停	中国联通资讯	2020-02-03 09:26:00
468	0	删app锁仓了，涨回来的时候叫我	西虹市韭菜	2020-02-03 09:32:00
406	0	不熔断了吗？	Howard5998	2020-02-03 09:33:00
400	0	买一点，支援国家，中国加油(??_??)	勋松	2020-02-03 09:34:00
511	1	小散门是不是以为“富贵险中求”啊？	风轻云淡523	2020-02-03 09:35:00
1611	1	中国联通2月3日打开跌停	中国联通资讯	2020-02-03 09:36:00
470	0	可以抄底了市值4.8到5块的股	刻苦耐劳的接盘人	2020-02-03 09:36:00
442	0	冲啊，抄底的时间来了	超86	2020-02-03 09:37:00
408	0	谁买谁死	存在重大风险提示	2020-02-03 09:37:00
517	1	马上补仓	南海方舟	2020-02-03 09:37:00
597	2	不管你信不信，反正我加仓了	账户已注销	2020-02-03 09:38:00
473	0	这大缺口，跟TMD送股除权似的	被动做股东	2020-02-03 09:39:00
744	2	装死，不添乱！[拜神]	vickyxue落	2020-02-03 09:41:00
436	0	千股跌停，不怕	宁波小韭菜一枚	2020-02-03 09:41:00
909	1	马云在买联通	慢慢来12345	2020-02-03 09:43:00
462	0	这年过的[傲]	股友lFe5l8	2020-02-03 09:44:00
478	0	散户全跑了	股友lFe5l8	2020-02-03 09:44:00
640	2	搞不懂通信行业怎么就跌停了	重庆_大庆	2020-02-03 09:45:00
510	1	别的都割了就留你了	铁韭菜2019	2020-02-03 09:46:00
574	1	建议过两天再买，底部为国接盘，别为国捐躯了	kktime	2020-02-03 09:46:00
468	0	困难会过去的，买一点，支持一下。	勋松	2020-02-03 09:47:00
513	0	病毒对打电话。上网有影响吗？反而会增加！	NJQ1964	2020-02-03 09:47:00
718	2	港股涨	股友x21837p221	2020-02-03 09:49:00
614	1	病毒对电话、上网有影响吗？反而会增加	NJQ1964	2020-02-03 09:49:00
423	0	不做为!	可乐Fans	2020-02-03 09:50:00
438	0	装死两个月，两个月后再来看	金玉发财de达摩	2020-02-03 09:51:00
733	1	中国联通真是良心股啊，这个时候还能给机会跑	股友163KX51065	2020-02-03 09:52:00
855	4	5.09加仓10000股。	耐心低慢吸高快抛	2020-02-03 09:56:00
438	0	冲鸭，加仓！	大A最后的韭菜	2020-02-03 09:58:00
1898	4	我发起了一个投票，【#中国联通#联通能抄底吗，等到6块再卖】，快来参与投票吧~	炒股赚8亿	2020-02-03 09:58:00
637	1	换股 反正反弹也没咱啥事	寻找2082	2020-02-03 09:59:00
540	0	牛逼干跌停板了	傲翅飞天	2020-02-03 09:59:00
658	5	你他妈的，不让出门，还不打电话了？谁又能欠你费？你跌个球！	股友K5mLl0	2020-02-03 10:00:00
440	0	这个时候还在博弈等稳了再来	股友73EV939889	2020-02-03 10:01:00
436	0	慢慢加一万手救国	洪荒中的独行者	2020-02-03 10:01:00
493	0	这会把联通拉个涨停会对大盘由很好的贡献	头部科技	2020-02-03 10:07:00
446	0	中国加油武汉加油	上进之石破天	2020-02-03 10:07:00
571	0	运营商不组织生产一样有钱赚，病毒疫情对运营商影响不大，话费我们依然要交话费	全球鹰11	2020-02-03 10:07:00
426	0	不割，继续砸	股友1119a0D182	2020-02-03 10:11:00
466	0	通讯影响最小吧	叽里呱啦炒股小散	2020-02-03 10:11:00
498	0	加仓加仓，去特么的	股动人生巅峰	2020-02-03 10:15:00
501	0	都是主力在逃，坑散户啊！	股友8xPUqZ	2020-02-03 10:16:00
550	1	多少年难遇的一次机会。	股友留了一手	2020-02-03 10:18:00
442	0	今天能∵不跌停的已经是好票	磷酸二氢钾	2020-02-03 10:19:00
598	0	中兴通讯打开了	叽里呱啦炒股小散	2020-02-03 10:20:00
477	0	破5元再算	非常没毛病	2020-02-03 10:21:00
634	1	我两个月前说过5元见，当时有人呵呵，呵呵呵呵	中盛财富	2020-02-03 10:23:00
639	0	最早期5.60出的1万股，今早5.09接回来了，差价5000块	vitiligo	2020-02-03 10:24:00
483	0	今天好多人开盘就下班了，明天还有惯性下探2650点的支撑。	股典阴乐	2020-02-03 10:25:00
420	0	中国加油！	账户已注销	2020-02-03 10:27:00
587	0	我要买了哦，麻烦觉得明天还要跌的人，今天卖卖掉，今天不跌停已经给大家跑的机会了，	啊军头	2020-02-03 10:28:00
497	0	尽在云中	虫洞闹新湖	2020-02-03 10:28:00
480	0	买别的票也不要碰联通	后知后觉dillt	2020-02-03 10:28:00
447	0	兄弟们，我先买点，明天稳住啊	股友575708Uz19	2020-02-03 10:28:00
545	0	加仓想做t的早上不走明天继续跌板	股友1119a0D182	2020-02-03 10:35:00
624	2	今年最高点6.18么，套的死死的	股友58p380319q	2020-02-03 10:36:00
681	0	艹，联通H股已经翻红！	九浪九谷	2020-02-03 10:37:00
569	0	万万没想到	重庆_大庆	2020-02-03 10:41:00
465	0	加仓为国护盘	炒股看大盘	2020-02-03 10:41:00
547	0	联通加油	本年以来	2020-02-03 10:46:00
991	6	现在卖的是不是脑子不好？	神爱世人1980	2020-02-03 10:46:00
541	0	为国分忧加仓3万股[献花]	股友0213u50f96	2020-02-03 10:51:00
1268	0	卖方：快，挂单上去，不然走不了了。买方：别急，看他们猴样。我：都是锤子，不想未来	虫洞闹新湖	2020-02-03 10:54:00
2265	4	买联通吧，现在是送钱：一，大盘最低2716点，接近跌透了；二，疫情事件表面有利于	人脸密码2015	2020-02-03 10:54:00
527	0	完啦完了，封死跌停了……	红亮量	2020-02-03 10:55:00
540	0	十万手封单，死透了	账户已注销	2020-02-03 10:56:00
1025	2	通讯行业我绝对看好	选好小目标	2020-02-03 10:57:00
663	1	“威震霸天”8.43元唱多的中国联通已经跌到了5.09元...	股市精通高手	2020-02-03 10:58:00
524	0	大家都在家。物联网和通信应该发展更重要	rickkatar1215	2020-02-03 11:01:00
641	0	前面让逃你们不逃这下明天起码还有个大跌幅	Dominic_P6660	2020-02-03 11:03:00
641	0	前面让逃你们不逃这下明天起码还有个大跌幅	Dominic_P6660	2020-02-03 11:03:00
757	1	疫情还影响到联通了？？？天天呆家里难道不用手机？？？	千山暮雪1688	2020-02-03 11:04:00
757	1	疫情还影响到联通了？？？天天呆家里难道不用手机？？？	千山暮雪1688	2020-02-03 11:04:00
685	0	最后一贴，不上7元绝不开口[牛][牛][牛][牛][牛][牛][牛][牛][牛]	散中狼	2020-02-03 11:05:00
685	0	最后一贴，不上7元绝不开口[牛][牛][牛][牛][牛][牛][牛][牛][牛]	散中狼	2020-02-03 11:05:00
584	0	过年很多农村地区隔离的都是用数据流量	今天看样子要涨	2020-02-03 11:12:00
584	0	过年很多农村地区隔离的都是用数据流量	今天看样子要涨	2020-02-03 11:12:00
670	0	明天在来一个，有多少人被平仓？	还有未来吗	2020-02-03 11:15:00
805	3	从19年12月13号清仓后就再没炒过了，一直空仓到现在，小小玩玩命中成功率96.	oO十年磨一剑Oo	2020-02-03 11:21:00
666	0	最近这段时间联通肯定赚的盆满钵满，应该买进。	股友PsQXpJ	2020-02-03 11:28:00
678	0	买入的不要慌，用移动，联通，电信的大有人在，难不成还st不成	见好就收吖	2020-02-03 11:35:00
602	0	从头再来	zjw0412	2020-02-03 11:37:00
635	0	联通加油加仓护国	施国海	2020-02-03 11:40:00
1015	2	这厮过分了，多地封城的话，通讯保障是最重要的	vitiligo	2020-02-03 11:44:00
672	0	扣双手推床上压人，事后还丢句傻逼？在想什么？以为我在干什么？又在做什么？一边动手	自己拼搏的人生	2020-02-03 11:47:00
655	1	明天在加仓，通信股应该看好。	浪迹天气	2020-02-03 12:45:00
611	0	国家队呢咋不接盘啦？子弹打光了吗？我看是跑的最快	股友i6017506e1	2020-02-03 12:58:00
595	0	今天买了100手！明天红盘！	宇宙红武士	2020-02-03 13:01:00
606	0	明天跌停再全仓	重庆_大庆	2020-02-03 13:02:00
1564	3	去年预计的联通10元没达成，今天继续预计这厮上10元	vitiligo	2020-02-03 13:11:00
770	1	为什么封单越来越多	股友In5hXZ	2020-02-03 13:13:00
475	0	没飞明天还有一跌？	股友In5hXZ	2020-02-03 13:15:00
597	0	[鼓掌][鼓掌][鼓掌][鼓掌]	叽里呱啦炒股小散	2020-02-03 13:19:00
488	0	无语啊，谁在卖	TEN1	2020-02-03 13:19:00
597	0	捡钱捡钱啦，梭哈买入。	一只小羊驼	2020-02-03 13:22:00
600	0	清仓了！	火辣辣	2020-02-03 13:23:00
2132	1	联通都成了小票也跌停。没资金光顾。马哥也不希望他被拉赞助的股上涨，不然某委有招呼	炼炼8	2020-02-03 13:25:00
619	0	快进，国家队来了。	李行家	2020-02-03 13:26:00
553	0	马上拉升5个点	家财州鹤得明远	2020-02-03 13:26:00
670	1	运营公司不上班，我们依然要交话费	全球鹰11	2020-02-03 13:28:00
794	1	抢个半仓	紫气东来aaaa	2020-02-03 13:30:00
613	0	假白马，千万别碰	后知后觉dillt	2020-02-03 13:30:00
559	0	收盘5.15	家财州鹤得明远	2020-02-03 13:31:00
694	0	试试	柔情D水	2020-02-03 13:35:00
669	0	加仓了不为其他只相信我的祖国相信国运	天LYH	2020-02-03 13:36:00
880	2	今天肯定打开	磷酸二氢钾	2020-02-03 13:37:00
617	0	恐怖	雨灬夜	2020-02-03 13:46:00
657	0	哈哈加油加油跌够了就涨	御风疾行	2020-02-03 14:11:00
703	0	进了	tonyhj	2020-02-03 14:23:00
637	0	这种票真是黑心，怎么对得起股民	股友8TzFoi	2020-02-03 14:29:00
970	1	我来了	凯歌6000点	2020-02-03 14:35:00
788	0	联通都跌停，这家伙	小本怡情大本致富	2020-02-03 14:37:00
724	0	看好你，联通。[鼓掌]	eddiewoo	2020-02-03 14:39:00
827	0	國货当自强有我烂通强？中兴给我提鞋如不如？	汪旺水	2020-02-03 14:43:00
870	0	最无耻的指标股	头部科技	2020-02-03 14:43:00
909	0	主力和散户开始较量了	平凡平稳平静	2020-02-03 14:43:00
807	0	看看最后8分钟能不能打开跌停	家财州鹤得明远	2020-02-03 14:46:00
3142	19	今天谁买了说一下[大笑][大笑][大笑]	巫婆魔杖	2020-02-03 14:46:00
761	0	连跌三天到两千点	巫婆魔杖	2020-02-03 14:48:00
1231	1	早上跌停价看快要开板了就加了点，下午一看又封死了就把早上加的挂跌停价又卖掉了。多	壹世繁華落尽	2020-02-03 14:49:00
1244	1	抄底联通啊！等6块卖，应该不用半年时间	骑着恐龙来炒股	2020-02-03 14:54:00
831	0	就喜欢你跌停，明天再来一个。还有半仓等你。	股友tYSTdg	2020-02-03 14:55:00
990	0	明天再低开几个点，我就多买点。	股友0213u50f96	2020-02-03 15:09:00
886	0	垃圾不忍直视	我不做咸鱼	2020-02-03 15:14:00
970	0	明天再跌就要继续加仓了	龍哘迗丅1	2020-02-03 15:16:00
1285	0	大家都窝在家里,不是玩手机就是玩电脑..对联通业绩是利好啊.	股友snevA4	2020-02-03 15:25:00
982	0	咋回事呀	黑白兀鹫	2020-02-03 16:24:00
1100	0	跌下来买没错，当整存半年	股友DUXntq	2020-02-03 16:32:00
1783	3	清仓了，明天跌停价买回，只为少挨一个砖头	股友16T928L316	2020-02-03 16:41:00
1343	0	2020年股市跳水比赛载入史册。	caiser	2020-02-03 16:54:00
1112	0	疫情跟联通有毛关系，它也跟到跌	股友BB07mo	2020-02-03 17:54:00
1302	1	好股票，给了很多次卖出的机会	张大纲	2020-02-03 18:17:00
1627	3	明天继续跌停	鬼谷子和尚	2020-02-03 19:04:00
19187	1	2019全球5G智能手机市场报告：华为销售690万台，位居第一	辰煜言说	2020-02-03 19:05:00
2260	2	中国联通在全国提供5G热成像人体测温方案筑牢疫情防控第一道防线。随着春节后工厂复	汉公先生	2020-02-03 20:33:00
1574	0	马云成本多少你们不知道？？？	磷酸二氢钾	2020-02-03 20:36:00
1774	1	中国联通5G热成像体温筛查服务信息化平台，平台以热成像技术人脸识别等技术，结合5	汉公先生	2020-02-03 20:46:00
1176	0	无商誉，负债率低的好企业	磷酸二氢钾	2020-02-03 21:06:00
1672	1	给一线员工口罩都不发的公司，你还指望它能有什么担当。	祥和娱乐	2020-02-03 21:29:00
1352	2	经相关专家研究发现，新型冠状病毒不会通过手机信号传播，请大家放心持有中国联通[成	关山剑	2020-02-03 21:37:00
1005	0	今天买了30手，不行就当股东吧	股友5U560380x6	2020-02-03 22:26:00
8213	0	A股：中国5G世界领先，5G板块大牛股基地，暴涨可期	格菲研究院	2020-02-03 22:37:00
1573	0	这么大的公司跌停，丢人	财福天下	2020-02-03 22:58:00
1548	4	赠联通上签[鼓掌]	虫洞闹新湖	2020-02-03 23:03:00
860	0	我买了一手	千锤百炼成金	2020-02-03 23:23:00
1037	1	抄了，不知道是不是底，但是无妨，等你到7	股友575708Uz19	2020-02-03 23:36:00
1207	3	手贱买了3500股	联通新势力1831	2020-02-04 01:37:00
656	0	4.3买入	想念熊	2020-02-04 06:57:00
892	0	中国联通(600050)融资融券信息(02-03)	中国联通资讯	2020-02-04 07:43:00
1040	0	中国联通02月03日获沪股通加仓433.44万股	股友y31920576Y	2020-02-04 07:50:00
1019	3	一会再转进来10万，再跌停全买！	人参果汁	2020-02-04 08:29:00
1200	0	中国联通：连续4日融资净偿还累计1.14亿元（02-03）	中国联通资讯	2020-02-04 08:33:00
677	0	没有散户恐慌割肉，主力如何拿筹码？？到时一根阳线，屁颠屁颠的高价接回	磷酸二氢钾	2020-02-04 09:13:00
766	0	三年最低，三年等一次，未来终究是那些敢于相信未来的人	柴门士	2020-02-04 09:40:00
595	0	你大爷永远是你大爷，你大娘就不一定了	氢气球	2020-02-04 09:53:00
802	1	6元时想买的股友们，现在清仓大甩卖5.12	耐心低慢吸高快抛	2020-02-04 09:53:00
776	2	庐山升龙霸	风轻云淡523	2020-02-04 09:54:00
556	0	5%收盘上涨	股友x21837p221	2020-02-04 09:56:00
709	2	真是废物	股友996o776x11	2020-02-04 10:01:00
707	2	破5进场博反弹	股友ShwVCE	2020-02-04 10:07:00
559	1	联通真垃圾	傲翅飞天	2020-02-04 10:08:00
524	0	长持快买[加仓]	是小刘	2020-02-04 10:11:00
795	1	为什么我的一直是已报，不能卖出	大鲸鱼嘴巴	2020-02-04 10:15:00
748	2	没启稳，瞎加什么仓，你们家里都有矿咋地。	傲翅飞天	2020-02-04 10:19:00
568	0	空太多天天砸	AutoCAD2004Chs	2020-02-04 10:23:00
759	2	妈了笔，昨天没换中国建筑	股友D4S9Vf	2020-02-04 10:24:00
661	0	别卖了	御风疾行	2020-02-04 10:26:00
799	0	疫情对你有啥影响，被误杀居然还一蹶不振	亚夏粉	2020-02-04 10:26:00
581	0	保险是市场的王者	宏图价值发现	2020-02-04 10:26:00
825	1	我的怎么不能卖	大鲸鱼嘴巴	2020-02-04 10:27:00
1970	0	追市场疫情受益股危险，影响最小的需要关注。	氢气球	2020-02-04 10:28:00
979	2	看看明天有没有5快以下，加仓的机会了，今天就这样了	临海听风	2020-02-04 10:53:00
566	0	最应该涨的是你。再怎么发疫情你也不受影响	我想13	2020-02-04 11:01:00
619	0	等着就行，适当补点，不急	韭菜盒子10号	2020-02-04 11:12:00
517	0	今天平了就好。	股友SvqFdG	2020-02-04 11:12:00
675	0	未来必涨，5G普及翻上一倍哈哈	是小刘	2020-02-04 11:14:00
667	0	感谢主力，如此给力，三分之一	狐狸长翅膀	2020-02-04 11:53:00
845	1	[大笑]还记得威震霸天8.43元唱多联通到20吗？笑喷[大笑]	股市精通高手	2020-02-04 12:02:00
571	0	都是机构自救	股友i6017506e1	2020-02-04 12:03:00
1210	5	昨天尾盘5.09进了1万股，早盘5.15卖了	vitiligo	2020-02-04 12:13:00
965	3	在线教育，视频会议，物联网，远程医疗，远程办公，哪个不需要依赖网络，5g的普及，	冀N53CM5	2020-02-04 12:21:00
9383	15	中国联通在全国提供5G+热成像人体测温方案	中国联通资讯	2020-02-04 12:41:00
916	7	一群傻子，这票那么便宜了还在等。反抽至少到5.50。这个票至少值得6.00。要不	洪荒中的独行者	2020-02-04 13:07:00
691	0	联通前方阻力太大	股友fnvx641261	2020-02-04 13:36:00
875	3	连50ETF都不如	傲翅飞天	2020-02-04 13:41:00
672	0	国家队应该发力了	sddpwqx	2020-02-04 13:45:00
632	1	没有换手率上不去的	尼古拉斯超	2020-02-04 13:49:00
1740	13	报报成本，一起算算这波去哪？	氢气球	2020-02-04 13:49:00
744	0	[图片]	股浪常乐	2020-02-04 13:59:00
912	1	国家开始护盘了，这股又要来连涨好几天了[鼓掌][胜利]	善解人意地李秋水	2020-02-04 14:02:00
495	1	今天能收在5.32吗	洪荒中的独行者	2020-02-04 14:03:00
727	4	2点后拉升。看我准不准。	洪荒中的独行者	2020-02-04 14:04:00
600	0	这个怂货在什么位置都有这么大的抛盘	被动做股东	2020-02-04 14:05:00
1339	4	联通这个辣鸡	傲翅飞天	2020-02-04 14:10:00
711	3	5.16我再加10000手，为国扶盘。	洪荒中的独行者	2020-02-04 14:17:00
791	1	管住自已手	家财亨通地欧阳锋	2020-02-04 14:19:00
632	0	散了，散了，有什么好看的！	股友LnZLi8	2020-02-04 14:20:00
761	0	比大盘指数还弱，创业板涨4.49%	后知后觉dillt	2020-02-04 14:29:00
747	1	锁仓，只有等了你敢下来，我就敢加仓	股友1Ld8xL	2020-02-04 14:29:00
922	0	工商昨天跌5.2，今天上涨0.9	后知后觉dillt	2020-02-04 14:31:00
1058	3	买联通的都倒霉	后知后觉dillt	2020-02-04 14:36:00
859	0	垃圾，再也不买这种垃圾	我想13	2020-02-04 14:52:00
1708	27	期待明天联通报复性涨停板。	洪荒中的独行者	2020-02-04 15:09:00
951	1	我发起了一个投票，【#中国联通#明天跌你们抛不抛】，快来参与投票吧~	刻苦耐劳的接盘人	2020-02-04 15:22:00
1291	7	今天买的最失败了，早上没开盘就开始转钱结果涨上来了钱到账了[兴奋]	金玉满斗地周芷若	2020-02-04 15:24:00
1609	4	三点最后跑了个2.1万什么意思？有雷？	炒股炼心性	2020-02-04 15:40:00
2011	1	对比港股联通溢价太商，加上业绩差，盘子大，这股合理价住在3.8元~4.2元之间，	ao888gu	2020-02-04 16:47:00
1263	1	今日买进，按理说三大运营商也应该是疫情受益股，都出不了门是不是该通过打电话拜年，	道本无涯	2020-02-04 16:48:00
1204	0	疫情不会影响到中国联通，反而联通会有更多更好的业务扩展	上进之石破天	2020-02-04 17:14:00
16680	0	周三3大猜想：沪指短线压力或在2800附近	欢乐趣雪睛云淡	2020-02-04 17:26:00
1587	5	早上开盘10000挂4.58根本不给机会。算了涨跌都行。	耐心低慢吸高快抛	2020-02-04 18:09:00
1198	0	大家都在家里上网，看电视，玩手机，联通应该属于消费电子股，	股友EXni585126	2020-02-04 19:12:00
1178	1	明天高开3个点，涨到10个点。给大家最佳买入机会，买了就赚钱！	caiser	2020-02-04 19:13:00
1397	1	后面有三亿多股上次，上次大股东六块五认够，应该怎么到可到七八元以上吧，5G今年业	股友1pxMr4	2020-02-04 20:19:00
1764	3	不是，我也纳闷，联通这只股，散户都看好，还安全，那主力会进来么？进来给散户抬轿子	afvf	2020-02-04 20:21:00
831	0	//@黄海牛 :上榜：中粮科技被低估的行业龙头	自律则强	2020-02-04 22:10:00
2644	3	通信不受此次影响，网上居家办公，在线教育，刷视频，打手游，各种5G场景应用，今年	骑牛而舞	2020-02-04 22:12:00
1789	8	下看联通目标位4.7元	傲翅飞天	2020-02-04 22:45:00
484	0	跌的时候从不示弱，涨的时候好像就没联通什么事儿了	浙cs12345	2020-02-05 07:03:00
955	1	中国联通02月04日获沪股通减仓1630.95万股	股友y31920576Y	2020-02-05 07:50:00
1007	0	中国联通：融资净买入2679.95万元，融资余额30.18亿元（02-04）	中国联通资讯	2020-02-05 08:07:00
1185	0	中国联通(600050)融资融券信息(02-04)	中国联通资讯	2020-02-05 08:13:00
525	0	我为中国联通点赞，今天加入护盘队伍	股友Q68961379JL	2020-02-05 09:11:00
646	3	这厮近期最少也会触摸5.50的	vitiligo	2020-02-05 09:22:00
507	2	这垃圾好不起来了	jww20131	2020-02-05 09:34:00
459	0	狗屎	我想13	2020-02-05 09:35:00
483	0	垃圾股票，跌的猛，别的股涨你跌	红粉人佳	2020-02-05 09:35:00
480	0	人家跌停你跌停，人家涨了你还跌。果然是好股。	那夜床狠摇	2020-02-05 09:38:00
522	1	中国联通欠我们一个涨停	账户已注销	2020-02-05 09:39:00
481	0	易燃垃圾！	沙漠风暴2018	2020-02-05 09:40:00
513	0	每天在几分钱之间上串下跳	jww20131	2020-02-05 09:41:00
502	0	一个半涨停才能回本	远离股海回头不晚	2020-02-05 09:41:00
518	0	港股联通在疯狂做空，联通A涨不起来	被动做股东	2020-02-05 09:44:00
869	1	现在的低位完全就是散户自己砸出来的，周一鸡狗直接竞价砸跌停，散户就跟着在跌停价压	股友pZouDP	2020-02-05 09:44:00
1498	5	都淡定点，这个价买了亏不了，今天买半年后再卖试试，大公司的股票能拿住的都能赚钱	Luizxu	2020-02-05 09:47:00
455	0	你要雄起？？	西方亮不亮	2020-02-05 09:49:00
628	7	5.45之前没有筹码，在5.45乱丢票的人记得要去脑科检查检查。	洪荒中的独行者	2020-02-05 09:49:00
575	1	现在越卖，股价越难涨上去，散户兄弟们，看清形势，不要再被欺负了	股友pZouDP	2020-02-05 09:50:00
456	0	搞这个股还得真沉住气	是小刘	2020-02-05 09:50:00
510	0	自选股有些癫狂	智漫_阿家	2020-02-05 09:59:00
576	2	赶紧跑了，等下大盘下调，一定会跌下来的	股友t5FK8Q	2020-02-05 10:00:00
559	2	通信大涨，这货，装死	账户已注销	2020-02-05 10:00:00
467	1	联通减半仓	傲翅飞天	2020-02-05 10:04:00
454	0	你不报复性涨停就真的一辈子被人白眼了。	洪荒中的独行者	2020-02-05 10:05:00
460	0	大伙坚持坚持暂时不买一股，试试！	账户已注销	2020-02-05 10:06:00
512	0	高点不再新高 低点不断新低	禁毒少女皮皮皮	2020-02-05 10:10:00
535	0	其他股信不过，你还是信得过的，4.9得本，赚25个点没问题吧？再跌？借钱卖房都抄	强势的韭菜	2020-02-05 10:10:00
495	0	死猪不怕开水烫	氢气球	2020-02-05 10:15:00
457	3	联通已在5.24减半仓	傲翅飞天	2020-02-05 10:16:00
510	1	联通已降至3成仓位	傲翅飞天	2020-02-05 10:19:00
474	0	这两天买其他什么的都回本了，就是买这个联通，太大盘了	本年以来	2020-02-05 10:20:00
449	0	买入！	股友312c76g055	2020-02-05 10:21:00
574	2	真的是垃圾，板块都涨停，你不涨	经纶满腹de丁春秋	2020-02-05 10:21:00
502	0	这个大傻子就是不涨	炒股看大盘	2020-02-05 10:22:00
484	0	身为龙头，不要低调了，10连板，让他们看看啥是一飞冲天	股友53700w1m38	2020-02-05 10:23:00
538	1	移动办公用的甚么网络	小红帽啊	2020-02-05 10:26:00
781	3	别急，看这尽头马上涨停	中万华	2020-02-05 10:28:00
477	3	刚5.18卖的你就涨厉害	是小刘	2020-02-05 10:29:00
557	2	什么时候涨到7块给我解套，龟孙股	拿青春赌未来	2020-02-05 10:33:00
1271	10	联通5.27减2成仓，仓位3成	傲翅飞天	2020-02-05 10:34:00
495	0	该涨点了，别低调了	股友53700w1m38	2020-02-05 10:35:00
511	1	如果庄家主力要拉到5.50以上，只是1分钟的事。	洪荒中的独行者	2020-02-05 10:35:00
472	0	厉害啊！大盘涨它涨不动，大盘跌它大跌，涨一个星期，不够跌2天	刻苦耐劳的接盘人	2020-02-05 10:35:00
538	1	电信运营里面的第一名	龚明兴	2020-02-05 10:38:00
512	0	大资金还不吃低价都没货了[大笑]	一帆就风顺	2020-02-05 10:40:00
428	0	指数2850—2860附近压力位快到了	傲翅飞天	2020-02-05 10:45:00
507	1	为国护盘，有仓位的都买	股友53700w1m38	2020-02-05 10:46:00
662	2	中国联通为什么总是垫底呢？牛一把不行吗？	一路向前bright	2020-02-05 10:46:00
548	1	庄家低位震荡，需要你吐出廉价筹码！	股友312c76g055	2020-02-05 10:49:00
791	3	短期联通做高抛低吸操作	傲翅飞天	2020-02-05 10:56:00
672	0	手上钱多的，现在还是机会。5.09没买的现在买也不迟。	耐心低慢吸高快抛	2020-02-05 10:57:00
556	0	我要把我的联通，都换成电信了，太失望了	股友53700w1m38	2020-02-05 10:57:00
649	1	联通雄起	股友WLYg1O	2020-02-05 11:04:00
928	2	我先去吃饭了。向上趋势已定，没空看主力假装演戏吸筹。等下周6元就可以清半仓了。	洪荒中的独行者	2020-02-05 11:04:00
580	0	指数回落了	傲翅飞天	2020-02-05 11:14:00
854	1	联通是王亚伟的最爱，联通又是拉指数的标杆股，真的地板价！5G是今年的主题龙头！	浙江超凡李永胜	2020-02-05 11:19:00
1093	1	说实话，这个股你不能指望庄家给你拉升，因为有很多小盘股，庄家拉升更能赚钱，所以只	afvf	2020-02-05 11:22:00
18371	0	5G助力远程会诊！智能医疗概念股走强，行业迎来新风口？	格隆汇	2020-02-05 11:28:00
843	4	早上卖了，静等回调	阿叔炒股	2020-02-05 11:56:00
1037	0	中央增加资金流动性扶盘，有些阻力位可能已经不再是阻力。国难当前，帮国家扶盘同时自	洪荒中的独行者	2020-02-05 11:57:00
544	0	小丑跳，情况不妙啊，老哥们可以反向操作	股友Gpqhab	2020-02-05 12:20:00
650	0	这么惨?还中国开头啊	远离妖镜他叔	2020-02-05 13:02:00
724	0	19年最后一个交易日跌了4%，今年第一个交易日跌停，昨天涨了一个多点，目前大部分	尼古拉斯超	2020-02-05 13:09:00
574	0	电信版块涨6%，联通倒数[摊手]	股友x21837p221	2020-02-05 13:11:00
770	0	电信运营板块涨6个点，中国联通领跌	氢气球	2020-02-05 13:12:00
628	0	墨迹，走了	巴菲特之河南分特	2020-02-05 13:14:00
719	1	主力在吸筹码	善解人意地李秋水	2020-02-05 13:16:00
565	0	又一个大户跑了	寻找2082	2020-02-05 13:17:00
590	0	套了套了	买股票就为解套	2020-02-05 13:18:00
396	0	真是垃圾继续垃圾 牛逼继续牛逼	寻找2082	2020-02-05 13:18:00
743	0	套了套了	买股票就为解套	2020-02-05 13:19:00
520	0	这些不反弹的死爹死娘股砸的最凶	寻找2082	2020-02-05 13:23:00
610	0	神仙打架	巴菲特之河南分特	2020-02-05 13:24:00
518	0	真是垃圾，还混改加的BAT都是为了站队	齊風煙雨醉	2020-02-05 13:24:00
703	2	吹牛逼我最服中国联通	神爱世人1980	2020-02-05 13:30:00
543	1	这哪来跌的勇气	八方高雅的无崖子	2020-02-05 13:32:00
754	2	都想减仓？这就对了，放下比什么都重要。	虫洞闹新湖	2020-02-05 13:33:00
1701	3	说句实在话，联通里有这些涨一点就做T卖出的人，就别指望涨上来！！我问我一个在私募	afvf	2020-02-05 13:37:00
396	0	主力墙头草只有粮没得叶∴	股友PTFNl4	2020-02-05 13:42:00
553	0	接着跌吧	低买高卖心态稳	2020-02-05 13:44:00
504	0	我真不信中字头能这么烂	股市凤雏大聪明	2020-02-05 13:46:00
612	0	起点及终点	火烧云17	2020-02-05 13:47:00
702	1	害怕了吗？还不跑？快点跑！	洪荒中的独行者	2020-02-05 13:47:00
552	0	主力配合股指期货砸盘！	股友LnZLi8	2020-02-05 13:47:00
565	0	庄臭流氓	股友1y0163835E	2020-02-05 13:48:00
689	0	想说些什么话，电信运营涨这么刁，垫底货就买到您	幸福理	2020-02-05 13:51:00
3726	3	涨起来最慢，跌起来最快，注入700亿混改资金两年了利润才50亿，给你700亿放银	疯狂白对虾	2020-02-05 13:52:00
540	0	屎庄	寻找2082	2020-02-05 13:52:00
618	0	网上教育股票都封涨停，不信你还敢跌.等待大资金抢货	忍可圣	2020-02-05 13:55:00
580	0	谁在卖，难道不够惨	账户已注销	2020-02-05 13:56:00
1029	4	按说联通这一时半会儿的也不至于倒闭，唉	海象理财	2020-02-05 13:57:00
1189	5	5.25的时候挂单5.2买入，这么快就破了，感觉不妙[哭]	乱古荒天帝536	2020-02-05 13:59:00
606	0	联通太让人失望了，跌得快涨得慢，辣鸡	股友TtK5V3	2020-02-05 14:00:00
675	1	虽然说我5.09把你割了，我咋一点不后悔呢	万事胜意哇	2020-02-05 14:00:00
1139	3	支持中国移动收购联通回A股的举动	头部科技	2020-02-05 14:02:00
490	0	只有粮没得叶怎么涨？	股友PTFNl4	2020-02-05 14:02:00
485	0	只有粮没有叶欠钞怎么涨	股友PTFNl4	2020-02-05 14:03:00
627	0	天天看你联通多买弱，反正没有	后知后觉dillt	2020-02-05 14:03:00
582	0	一天白玩[摊手]	麦芽塌饼	2020-02-05 14:04:00
726	1	打了个防守没想到是最大的失败	股友PTFNl4	2020-02-05 14:05:00
632	0	大单抓紧出，磨磨唧唧！下来再拉起来呗！	一帆就风顺	2020-02-05 14:07:00
748	0	就这样支持国家抗役情，不愧垃圾！去年损失了不少，算了现在还是出未吧！	股友1y0163835E	2020-02-05 14:11:00
709	0	联通破位下跌，筑底至少半年以上。短期没洗，都懒得分析	林好富	2020-02-05 14:27:00
635	1	这走势，还好买了一点点	小柳飞刀	2020-02-05 14:28:00
688	0	量能不足，明天怎样自己想去	jww20131	2020-02-05 14:30:00
1192	2	谁能解释一下，联通到底咋地了？啥状况？	平淡勿急	2020-02-05 14:32:00
633	0	地位越来越低，应该踢出指数股	头部科技	2020-02-05 14:38:00
644	0	一天磨磨唧唧在1毛钱之间上上下下	jww20131	2020-02-05 14:41:00
788	1	明天开盘就跑，听我的	股友I82Hj3	2020-02-05 14:44:00
689	0	一毛钱TM玩了一天	jww20131	2020-02-05 14:48:00
674	0	垃圾联通	长阳一线天	2020-02-05 14:48:00
1416	4	这次是真正的收益品种，天天只能玩在网上	青山绿水33186	2020-02-05 14:49:00
1521	2	包括外资在内中国联通无资金关注，依旧是存量博弈。	氢气球	2020-02-05 14:50:00
753	0	今天涨不涨无所谓，反正卖不出去	复你力的力量	2020-02-05 14:52:00
624	0	服了	望名	2020-02-05 14:54:00
1043	0	明年这个时候再看。今年是没有戏了。 再出一个利空，再跌一个跌停。也会还在那个位置	股友sdOmqW	2020-02-05 14:55:00
1301	0	我想说，那些骂联通的人，就应该赶紧滚蛋。说别人辣鸡你为什么要买，是不是证明自己眼	股友baq6KR	2020-02-05 15:09:00
1218	2	今天还在割肉的举下手。	股典阴乐	2020-02-05 15:15:00
2564	2	如果没有联通，移动，电信试试看，一切网红结束，好果子给别人偷了，联通移动电信没得	b1nger7693	2020-02-05 15:39:00
1028	0	这应该是正宗远程会议教育股	看别人吃药喝酒	2020-02-05 15:48:00
2729	3	通行效率提高10倍！中国联通推出5G测体温神器。面对新型冠状病毒肺炎疫情，公共交	汉公先生	2020-02-05 16:32:00
2057	5	实在想不通，疫情怎么会波及中国联通？大家不上班呆在家里玩手机流量消耗得更多吧！	千山暮雪1688	2020-02-05 16:48:00
24854	3	要说受疫情影响小的板块，它算一个	广发基金	2020-02-05 16:51:00
866	0	联通为何跌得多但涨不动?辣鸡股，浪费行情。	股友TtK5V3	2020-02-05 16:57:00
1118	1	不管你是云办公，还是在线教育，不都得总网么	浪迹天气	2020-02-05 17:30:00
20034	1	上市不到四月规模破100亿！这只ETF有何独特魅力？	ETF总舵主	2020-02-05 17:57:00
12762	0	华夏5GETF规模突破100亿元	华夏基金	2020-02-05 18:37:00
980	0	不争气的联通，比病毒更可怕	股友rrYuBe	2020-02-05 20:47:00
874	0	这就是一个打新市值股	股友idudjfk	2020-02-05 22:06:00
11586	0	RCREIT观点丨刘洋：疫情影响5G等建设需求 公募REITs有力推动新基建	REITs行业研究	2020-02-05 22:11:00
999	0	为什么中兴都比你厉害	股友03677oq871	2020-02-05 22:44:00
827	0	这个缺口想补上起码半年以上	经常的牛排	2020-02-05 22:52:00
6082	11	小票不玩了，逐步回归联通	混点汤喝	2020-02-05 23:14:00
1149	0	联通每天都在出利好，就是股价不动，说明什么，说明主力借着利好出货，这么大的盘子，	烈日下的小雨点	2020-02-06 02:19:00
1397	0	新浪科技讯2月5日上午消息，中国联通宣布，在做好应急通信保障工作的同时，面向社会	为齐	2020-02-06 02:34:00
6366	0	越是艰难，越敢亮剑，华为打响年后第一枪！	财经早餐	2020-02-06 06:33:00
870	0	中国联通02月05日获沪股通减仓753.86万股	股友y31920576Y	2020-02-06 07:50:00
812	0	中国联通：融资净买入3415.14万元，融资余额30.52亿元（02-05）	中国联通资讯	2020-02-06 07:52:00
15292	2	疫情股暴涨之后，2020年A股最牛行业题材即将隆重登场！	文曲塘	2020-02-06 08:09:00
933	2	联通带头大哥冲涨停	b1nger7693	2020-02-06 08:10:00
940	0	中国联通(600050)融资融券信息(02-05)	中国联通资讯	2020-02-06 08:12:00
14931	0	燃了！创业板年报预告爆表，三大产业核心品种获资金抢购	证券市场红周刊	2020-02-06 08:44:00
638	1	今天不会好去哪里	jww20131	2020-02-06 09:30:00
494	1	联通有个护盘特性。	耐心低慢吸高快抛	2020-02-06 09:37:00
542	0	看这情况联通今天能涨到5.3，不跌就相当牛了	刻苦耐劳的接盘人	2020-02-06 09:39:00
615	3	你们要天天骂才行[加油][加油]	光辉岁月55	2020-02-06 09:40:00
528	0	你看看你这要死不活的样子	股友5hDCAs	2020-02-06 09:40:00
455	0	等啊等啊等	洪荒中的独行者	2020-02-06 09:41:00
641	4	今天又是没量的一天，大家都洗洗睡吧	尼古拉斯超	2020-02-06 09:43:00
558	0	这就是5个，烂成这样还吹高科技	Stevenking1991	2020-02-06 09:43:00
524	0	怎么今天又垫底，冲上去！	红粉人佳	2020-02-06 09:49:00
486	0	又垫底	账户已注销	2020-02-06 09:50:00
464	0	辣鸡联通，跌得快涨得慢，买了后悔死了。	股友TtK5V3	2020-02-06 09:52:00
556	0	又是垫底[为什么][为什么][为什么]	一路向前bright	2020-02-06 09:55:00
560	0	跌停一天，这速度每天涨，都要半个月吧。这次回本了，再也不会买了	一路向前bright	2020-02-06 09:58:00
505	0	妈的，天天垫底	n14193358129de4b	2020-02-06 09:58:00
500	0	又是几分钱徘徊的一天	jww20131	2020-02-06 09:59:00
506	1	大哥上不去就下俩把，你不遭罪吗	喔喔队	2020-02-06 10:00:00
547	0	这走势，佩服	风轻云淡523	2020-02-06 10:01:00
657	0	现在中国联通在偷着乐。	汉公先生	2020-02-06 10:03:00
1506	2	疫情发生得利最大的就是通信行业，好多人都不出门了，都是在家上网和打电话，所以说中	汉公先生	2020-02-06 10:03:00
688	1	联通动了，大盘需要调整了	氢气球	2020-02-06 10:07:00
537	0	大盘很快收复失地，这几年股市行情和以前风格差异很大[兴奋][兴奋][兴奋][兴奋	日进多谋地李洛阳	2020-02-06 10:07:00
545	0	唉	老农投机	2020-02-06 10:14:00
449	0	涨回去是迟早的事	炒股买番茄	2020-02-06 10:15:00
458	0	想骂人	风轻云淡523	2020-02-06 10:17:00
501	0	无力了	股友6MKf4g	2020-02-06 10:17:00
583	0	武汉加油，联通加油	李小龙16474	2020-02-06 10:19:00
713	3	联通短期没有利好，股价只会涨得少跌得多，早走早好。	股友TtK5V3	2020-02-06 10:22:00
512	0	今天跑不赢板块都是垃圾	炒股买番茄	2020-02-06 10:32:00
523	0	每次就踢那么几分钱[滴汗]	ZYH耐心持股	2020-02-06 10:34:00
744	4	好多傻子还在卖还在看空。	洪荒中的独行者	2020-02-06 10:36:00
599	1	谢谢现在还割肉的韭菜们	老同123	2020-02-06 10:38:00
471	0	TCL要涨停了	炒股买番茄	2020-02-06 10:41:00
547	0	联通硬生生把北上资金割了韭菜	耐心低慢吸高快抛	2020-02-06 10:46:00
509	0	对大盘股来说这走势也不差了	jww20131	2020-02-06 10:46:00
602	0	联通硬生生把北上资金割了韭菜	耐心低慢吸高快抛	2020-02-06 10:46:00
512	0	这票感觉不走寻常路，高度控盘	炒股买番茄	2020-02-06 10:46:00
525	0	小心大盘随时会调整的	家财亨通地欧阳锋	2020-02-06 10:46:00
818	2	中国联通用户大幅流失，每天要死不活的，跟中国电信合并算了吧！看看能不能起死回生	股友6u61Yf	2020-02-06 10:51:00
544	0	太垃圾了这帮人还有脸吗？	神爱世人1980	2020-02-06 10:52:00
670	2	今天就看量能了	jww20131	2020-02-06 10:52:00
651	0	威震霸天，8.43元唱多联通到20，害了多少人	股市精通高手	2020-02-06 10:58:00
722	0	受到这次疫情影响，远程办公概念股，还有通讯概念股，肯定是最受益的股票了。	nanaqiye	2020-02-06 10:58:00
520	0	冲上去，不要垫底。	红粉人佳	2020-02-06 11:02:00
637	0	看看TCL，吃下二十万手，再八十万手封单	炒股买番茄	2020-02-06 11:03:00
666	0	抢筹了	炒股买番茄	2020-02-06 11:09:00
658	0	这个时候玩套容易套飞，买入又不敢	风轻云淡523	2020-02-06 11:21:00
652	0	长线看好！	股场118	2020-02-06 11:25:00
431	0	又垫底	账户已注销	2020-02-06 11:29:00
803	2	三红兵了。还在傻傻听那些喊空的人乱破财吗？今天肯定要起飞了。唉，有些人就是学艺不	洪荒中的独行者	2020-02-06 11:38:00
649	0	几天到5.41就卖光的，5.36就开始卖了。	股友0213u50f96	2020-02-06 11:44:00
735	0	中国电信，中国移动，中国联通，三足鼎立。就算是最弱小的蜀国，也比一个小亭长要强多	江元芳	2020-02-06 11:47:00
2037	0	疫情都是暂时的！相信危难时刻更能体现出中国的民族凝聚力。中国加油，武汉加油！	上进之石破天	2020-02-06 11:57:00
650	0	下午大盘蓝筹股的表演来到了	东城溪就	2020-02-06 12:24:00
660	0	联通沃云硬核抗“疫”系列之一：见屏如疫情就是命令，疫情就是责任。在这场举国动员的	乾坤K线	2020-02-06 12:45:00
689	0	联通沃云硬核抗“疫”系列之二：停课不停学--联疫情就是命令，疫情就是责任。在这场	乾坤K线	2020-02-06 12:47:00
1038	0	联通网研院及中讯院自研4大产品防控疫情近日，中讯邮电咨询设计院有限公司（中讯院）	乾坤K线	2020-02-06 12:48:00
657	0	昨天减仓的人呢	jww20131	2020-02-06 12:49:00
859	1	联通沃云硬核抗“疫”系列之二停课不停学--联通沃云推出云课堂专业云技术助力疫情阻击战	诗和远方的呼唤	2020-02-06 12:54:00
815	1	联通沃云硬核抗“疫”系列之一见屏如面--联通沃云力推云产品服务矩阵强援疫情阻击战	诗和远方的呼唤	2020-02-06 12:54:00
876	1	联通网研院及中讯院自研4大产品防控疫情	诗和远方的呼唤	2020-02-06 12:55:00
584	0	辣鸡，迟早跳水	jufoyirohufu	2020-02-06 13:07:00
567	0	辣鸡还不启动	股友TtK5V3	2020-02-06 13:14:00
1541	8	5.36卖出5.09买的10000股，挂5.26接	耐心低慢吸高快抛	2020-02-06 13:15:00
451	0	哎呦今天奇怪啊 还没开始跳水	寻找2082	2020-02-06 13:16:00
606	0	请开始跳水表演！	NJQ1964	2020-02-06 13:20:00
[truncated: 36,595 more rows]
