# Supplementary material for: A structured multi-head attention prediction method based on heterogeneous financial data
Source: PeerJ Comput Sci. 2023 Nov 17;9:e1653. doi: 10.7717/peerj-cs.1653 (PMC10703059; doi:10.7717/peerj-cs.1653)
Supplement: Supplemental Information 2 [file peerj-cs-09-1653-s002.zip › 600050/600050data.xlsx]

## Sheet: Sheet1
	Unnamed: 0	open	close	high	low	volume	money	MACD_talib	RSI_talib	RSV	CCI_talib	pe_ratio	pb_ratio	ps_ratio	pcf_ratio	inc_return	roa	net_profit_margin	expense_to_total_revenue	net_profit_to_total_revenue	inc_net_profit_annual
42	2019-01-02	4.77	4.77	4.81	4.73	55385594	263898176	0.0048185	42.4484	0.3	-22.3793	62.0813	1.1515	0.5555	30.8933	0.4	0.26	1.96	98.55	1.96	-30.78
43	2019-01-03	4.78	4.75	4.81	4.73	50619269	241377766	0.00548631	40.0089	0.111111	-39.4265	61.8411	1.1471	0.5534	30.7738	0.4	0.26	1.96	98.55	1.96	-30.78
44	2019-01-04	4.73	4.8	4.81	4.67	71693022	341776638	0.0131163	48.2675	0.666667	-37.037	62.4415	1.1582	0.5587	31.0726	0.4	0.26	1.96	98.55	1.96	-30.78
45	2019-01-07	4.82	4.86	4.88	4.8	87669134	424947110	0.0259565	56.2905	1.33333	290.365	63.2821	1.1738	0.5663	31.4909	0.4	0.26	1.96	98.55	1.96	-30.78
46	2019-01-08	4.86	4.85	4.89	4.83	53495995	259883958	0.0323956	54.719	1.22222	179.167	63.0419	1.1694	0.5641	31.3714	0.4	0.26	1.96	98.55	1.96	-30.78
47	2019-01-09	4.87	4.88	5	4.85	140426037	691356070	0.0395167	58.5741	1.16667	171.032	63.5223	1.1783	0.5684	31.6104	0.4	0.26	1.96	98.55	1.96	-30.78
48	2019-01-10	4.87	4.85	4.89	4.81	85361453	414380555	0.0389437	53.512	0.916667	61.4035	63.0419	1.1694	0.5641	31.3714	0.4	0.26	1.96	98.55	1.96	-30.78
49	2019-01-11	4.87	4.95	5.01	4.86	122725375	607902437	0.0500822	64.784	1.5	134.866	64.3628	1.1939	0.5759	32.0287	0.4	0.26	1.96	98.55	1.96	-30.78
50	2019-01-14	4.96	4.94	4.97	4.89	73268699	360429221	0.0538231	63.0844	1.46154	104.213	64.2427	1.1916	0.5749	31.9689	0.4	0.26	1.96	98.55	1.96	-30.78
51	2019-01-15	4.94	4.99	4.99	4.91	94397367	468568068	0.0602669	67.7803	1.2	112.069	64.9632	1.205	0.5813	32.3275	0.4	0.26	1.96	98.55	1.96	-30.78
52	2019-01-16	4.96	4.96	4.98	4.94	58265847	288791503	0.0577186	62.4816	1.05	86.4198	64.4829	1.1961	0.577	32.0884	0.4	0.26	1.96	98.55	1.96	-30.78
53	2019-01-17	4.97	4.9	4.97	4.9	54556068	268964475	0.0457074	53.2338	0.526316	36.6162	63.7624	1.1827	0.5706	31.7299	0.4	0.26	1.96	98.55	1.96	-30.78
54	2019-01-18	4.95	4.96	4.97	4.9	66090000	326422126	0.0436067	59.8385	0.785714	54.567	64.4829	1.1961	0.577	32.0884	0.4	0.26	1.96	98.55	1.96	-30.78
55	2019-01-21	4.96	4.99	5.03	4.95	101793981	508173079	0.0438993	62.7603	1	125	64.9632	1.205	0.5813	32.3275	0.4	0.26	1.96	98.55	1.96	-30.78
56	2019-01-22	4.97	4.94	4.98	4.93	53794296	266422782	0.0353658	55.3088	0.642857	35.4059	64.2427	1.1916	0.5749	31.9689	0.4	0.26	1.96	98.55	1.96	-30.78
57	2019-01-23	4.92	5.02	5.02	4.91	88346085	439379122	0.0382597	63.0979	1.21429	103.03	65.3234	1.2117	0.5845	32.5067	0.4	0.26	1.96	98.55	1.96	-30.78
58	2019-01-24	5.04	5.01	5.06	4.97	83890464	420078715	0.0365898	61.6066	1.22222	161.616	65.2034	1.2095	0.5835	32.447	0.4	0.26	1.96	98.55	1.96	-30.78
59	2019-01-25	5.03	4.97	5.05	4.97	78293372	392045036	0.0282347	55.7505	0.583333	85.6354	64.603	1.1983	0.5781	32.1482	0.4	0.26	1.96	98.55	1.96	-30.78
60	2019-01-28	5	4.94	5.03	4.92	90565075	450858483	0.0173392	51.6584	0.333333	-16.3599	64.2427	1.1916	0.5749	31.9689	0.4	0.26	1.96	98.55	1.96	-30.78
61	2019-01-29	4.93	4.9	4.93	4.85	75641439	369577115	0.00410689	46.5919	0	-164.659	63.7624	1.1827	0.5706	31.7299	0.4	0.26	1.96	98.55	1.96	-30.78
62	2019-01-30	4.9	4.85	4.92	4.85	42650075	208209398	-0.0111822	41.0062	-0.416667	-146.177	63.0419	1.1694	0.5641	31.3714	0.4	0.26	1.96	98.55	1.96	-30.78
63	2019-01-31	4.87	4.9	4.92	4.85	66338392	324259516	-0.01417	47.9408	0	-100.112	63.7624	1.1827	0.5706	31.7299	0.4	0.26	1.96	98.55	1.96	-30.78
64	2019-02-01	4.9	4.95	4.95	4.89	62797011	308794124	-0.00925854	53.9548	0.588235	-29.5699	64.3628	1.1939	0.5759	32.0287	0.4	0.26	1.96	98.55	1.96	-30.78
65	2019-02-11	4.95	5.01	5.03	4.95	96022981	480242546	0.00164391	60.1005	0.941176	75.9023	65.2034	1.2095	0.5835	32.447	0.4	0.26	1.96	98.55	1.96	-30.78
66	2019-02-12	5.03	5.02	5.03	4.99	81413399	408243036	0.0093444	61.0629	1	82.3864	65.3234	1.2117	0.5845	32.5067	0.4	0.26	1.96	98.55	1.96	-30.78
67	2019-02-13	5.03	5.42	5.5	5.02	463903766	2470502640	0.0643908	81.2082	3.5625	276.596	70.4869	1.3075	0.6307	35.0762	0.4	0.26	1.96	98.55	1.96	-30.78
68	2019-02-14	5.35	5.3	5.35	5.23	269802951	1428304202	0.0797098	69.263	2.64706	160.859	68.9258	1.2785	0.6168	34.2994	0.4	0.26	1.96	98.55	1.96	-30.78
69	2019-02-15	5.32	5.29	5.37	5.26	175537304	931006222	0.0831838	68.3324	0.77193	112.071	68.8058	1.2763	0.6157	34.2396	0.4	0.26	1.96	98.55	1.96	-30.78
70	2019-02-18	5.32	5.38	5.39	5.29	257596663	1376166878	0.0916253	72.0834	0.929825	96.5991	70.0066	1.2985	0.6264	34.8372	0.4	0.26	1.96	98.55	1.96	-30.78
71	2019-02-19	5.39	5.32	5.39	5.26	206378170	1096827951	0.0833837	66.2689	0.824561	68.5512	69.166	1.283	0.6189	34.4189	0.4	0.26	1.96	98.55	1.96	-30.78
72	2019-02-20	5.33	5.38	5.41	5.27	231338492	1238293583	0.0802437	69.0434	0.923077	66.7172	70.0066	1.2985	0.6264	34.8372	0.4	0.26	1.96	98.55	1.96	-30.78
73	2019-02-21	5.35	5.34	5.47	5.32	277637487	1496957783	0.0675194	65.0783	0.829787	68.0518	69.5262	1.2896	0.6221	34.5982	0.4	0.26	1.96	98.55	1.96	-30.78
74	2019-02-22	5.38	5.5	5.5	5.33	324422724	1762417080	0.0748281	72.1793	1.19512	101.591	71.5676	1.3275	0.6404	35.614	0.4	0.26	1.96	98.55	1.96	-30.78
75	2019-02-25	5.7	5.75	5.8	5.57	554839724	3151803341	0.105627	79.4382	1.825	242.938	74.8098	1.3876	0.6694	37.2274	0.4	0.26	1.96	98.55	1.96	-30.78
76	2019-02-26	5.75	5.65	5.78	5.61	371537305	2109362025	0.10462	71.1836	1.71429	150.997	73.4889	1.3631	0.6576	36.5701	0.4	0.26	1.96	98.55	1.96	-30.78
77	2019-02-27	5.61	6.17	6.21	5.61	941580764	5704290485	0.162628	81.994	1.91304	183.333	80.3334	1.4901	0.7188	39.9761	0.4	0.26	1.96	98.55	1.96	-30.78
78	2019-02-28	6.06	5.93	6.15	5.92	468780268	2803843707	0.15721	68.7648	1.3913	127.356	77.2114	1.4322	0.6909	38.4225	0.4	0.26	1.96	98.55	1.96	-30.78
79	2019-03-01	6	6.04	6.08	5.88	342049375	2050890161	0.156635	71.1364	0.847059	99.1228	78.6523	1.4589	0.7038	39.1395	0.4	0.26	1.96	98.55	1.96	-30.78
80	2019-03-04	6.18	6.06	6.35	6	496539665	3075330907	0.147283	71.5724	0.870588	108.886	78.8925	1.4634	0.706	39.259	0.4	0.26	1.96	98.55	1.96	-30.78
81	2019-03-05	6.06	6.32	6.35	6	489353520	3043006593	0.163216	76.6646	1.18072	102.9	82.2896	1.5258	0.7364	40.9495	0.4	0.26	1.96	98.55	1.96	-30.78
82	2019-03-06	6.33	6.39	6.63	6.28	470802222	3023966355	0.16954	77.8514	1.26506	127.794	83.1305	1.5414	0.7439	41.368	0.4	0.26	1.96	98.55	1.96	-30.78
83	2019-03-07	6.33	6.33	6.43	6.21	342250149	2152905875	0.15253	74.2547	1.0122	95.1142	82.4097	1.5281	0.7374	41.0093	0.4	0.26	1.96	98.55	1.96	-30.78
84	2019-03-08	6.16	5.97	6.23	5.95	363924468	2222176639	0.0831476	56.7697	0.432432	-1.85874	77.7246	1.4412	0.6955	38.6779	0.4	0.26	1.96	98.55	1.96	-30.78
85	2019-03-11	5.92	6.35	6.52	5.92	445856565	2784129908	0.078838	66.125	0.945946	61.5591	82.65	1.5325	0.7396	41.1289	0.4	0.26	1.96	98.55	1.96	-30.78
86	2019-03-12	6.4	6.92	6.99	6.32	1023549791	6975157072	0.139611	75.1043	2.15217	194.578	90.0981	1.6706	0.8062	44.8353	0.4	0.26	1.96	98.55	1.96	-30.78
87	2019-03-13	6.74	6.58	6.82	6.45	654550253	4335371084	0.121525	63.8815	1.41304	112.481	85.6533	1.5882	0.7664	42.6234	0.4	0.26	1.96	98.55	1.96	-30.78
88	2019-03-14	6.55	6.41	6.55	6.23	422876482	2691505505	0.0763806	58.9848	0.463158	28.2609	52.8662	1.5388	0.7417	-76.6943	0.4	0.26	1.96	98.55	1.96	-30.78
89	2019-03-15	6.44	6.38	6.52	6.28	295904915	1893549979	0.0343377	58.1114	0.431579	14.8459	52.5619	1.53	0.7374	-76.2529	0.4	0.26	1.96	98.55	1.96	-30.78
90	2019-03-18	6.44	6.52	6.53	6.3	317502402	2052353484	0.0180626	61.0983	0.578947	28.9994	53.779	1.5654	0.7545	-78.0185	0.4	0.26	1.96	98.55	1.96	-30.78
91	2019-03-19	6.51	6.55	6.58	6.46	241930416	1577123100	0.00471042	61.7477	0.610526	54.4554	54.0072	1.572	0.7577	-78.3495	0.4	0.26	1.96	98.55	1.96	-30.78
92	2019-03-20	6.6	6.63	6.83	6.51	347685076	2318230026	0.000261162	63.5506	0.694737	91.012	54.6157	1.5898	0.7662	-79.2323	0.4	0.26	1.96	98.55	1.96	-30.78
93	2019-03-21	6.63	6.58	6.67	6.52	250442969	1648440558	-0.0149678	61.5365	0.642105	50.9474	54.2354	1.5787	0.7609	-78.6806	0.4	0.26	1.96	98.55	1.96	-30.78
94	2019-03-22	6.56	6.46	6.57	6.36	268092009	1725646663	-0.0450554	56.741	0.192982	-26.7806	53.2465	1.5499	0.747	-77.246	0.4	0.26	1.96	98.55	1.96	-30.78
95	2019-03-25	6.3	6.28	6.39	6.28	222161374	1404429932	-0.0904342	50.2185	-0.185185	-118.806	51.8012	1.5078	0.7267	-75.1493	0.4	0.26	1.96	98.55	1.96	-30.78
96	2019-03-26	6.29	6.07	6.34	6.04	274048251	1680880705	-0.146641	43.7059	-1.24	-177.585	50.0517	1.4569	0.7022	-72.6113	0.4	0.26	1.96	98.55	1.96	-30.78
97	2019-03-27	6.11	6.12	6.17	6.04	170969531	1044456242	-0.17317	45.5732	-0.457143	-148.95	50.432	1.468	0.7075	-73.163	0.4	0.26	1.96	98.55	1.96	-30.78
98	2019-03-28	6.09	6.12	6.26	6	178891505	1099822669	-0.185692	45.5732	0.0892857	-103.533	50.432	1.468	0.7075	-73.163	0.4	0.26	1.96	98.55	1.96	-30.78
99	2019-03-29	6.08	6.27	6.29	6.01	263503742	1628829455	-0.169211	51.5281	0.357143	-62.4613	51.6491	1.5034	0.7246	-74.9286	0.4	0.26	1.96	98.55	1.96	-30.78
100	2019-04-01	6.37	6.44	6.54	6.33	353446562	2265321191	-0.132477	57.3978	0.660714	29.7819	53.0944	1.5455	0.7449	-77.0253	1.12	0.66	5.02	94.34	5.02	163.32
101	2019-04-02	6.45	6.4	6.51	6.36	259877302	1666275247	-0.111476	55.6364	0.589286	30.6163	52.7901	1.5366	0.7406	-76.5839	1.12	0.66	5.02	94.34	5.02	163.32
102	2019-04-03	6.37	6.44	6.46	6.32	212862479	1360173456	-0.0909715	57.0992	0.72549	39.8754	53.0944	1.5455	0.7449	-77.0253	1.12	0.66	5.02	94.34	5.02	163.32
103	2019-04-04	6.41	6.38	6.5	6.35	269695314	1729125525	-0.0844098	54.1248	0.794872	55.8464	52.5619	1.53	0.7374	-76.2529	1.12	0.66	5.02	94.34	5.02	163.32
104	2019-04-08	6.41	6.25	6.43	6.18	253256336	1597791031	-0.095673	48.0936	0.486486	0.588928	51.497	1.499	0.7225	-74.7079	1.12	0.66	5.02	94.34	5.02	163.32
105	2019-04-09	6.22	6.28	6.35	6.18	166919979	1048831016	-0.0968785	49.5355	0.567568	-6.56716	51.7252	1.5056	0.7257	-75.039	1.12	0.66	5.02	94.34	5.02	163.32
106	2019-04-10	6.27	6.25	6.32	6.16	187329142	1164438804	-0.0991541	48.0523	0.40625	-30.401	51.497	1.499	0.7225	-74.7079	1.12	0.66	5.02	94.34	5.02	163.32
107	2019-04-11	6.25	6.11	6.25	6.1	170753079	1050411550	-0.115795	41.5948	-0.03125	-94.6006	50.356	1.4658	0.7065	-73.0527	1.12	0.66	5.02	94.34	5.02	163.32
108	2019-04-12	6.12	6.11	6.15	6.07	117472907	717030432	-0.122435	41.5948	-0.736842	-120.872	50.356	1.4658	0.7065	-73.0527	1.12	0.66	5.02	94.34	5.02	163.32
109	2019-04-15	6.18	6.08	6.26	6.08	189095797	1169778809	-0.126008	40.1668	-0.0909091	-94.028	50.1278	1.4591	0.7033	-72.7216	1.12	0.66	5.02	94.34	5.02	163.32
110	2019-04-16	6.1	6.4	6.4	6.07	397976921	2492144495	-0.0825115	57.4713	0.878788	12.3457	52.714	1.5344	0.7395	-76.4736	1.12	0.66	5.02	94.34	5.02	163.32
111	2019-04-17	6.4	6.32	6.41	6.28	255366153	1618972302	-0.0626598	53.1976	0.666667	58.2524	52.1055	1.5167	0.731	-75.5907	1.12	0.66	5.02	94.34	5.02	163.32
112	2019-04-18	6.31	6.34	6.52	6.28	298721538	1916166869	-0.0457621	54.1448	0.8125	98.0066	52.2576	1.5211	0.7331	-75.8114	1.12	0.66	5.02	94.34	5.02	163.32
113	2019-04-19	6.28	6.6	6.6	6.28	504010669	3262314887	-0.000864946	64.5174	1.625	170.881	54.3875	1.5831	0.763	-78.9013	1.12	0.66	5.02	94.34	5.02	163.32
114	2019-04-22	6.63	6.67	6.9	6.56	694000350	4660648607	0.0349793	66.7662	1.84375	197.875	54.996	1.6008	0.7716	-79.7841	1.12	0.66	5.02	94.34	5.02	163.32
115	2019-04-23	6.73	6.49	6.76	6.44	372771339	2437593256	0.0312819	56.5297	0.788462	94.7489	53.4747	1.5565	0.7502	-77.5771	1.12	0.66	5.02	94.34	5.02	163.32
116	2019-04-24	6.53	6.55	6.64	6.43	285105474	1865956867	0.0335555	58.8655	0.79661	67.7398	50.0469	1.5568	0.7624	-14.5769	1.12	0.66	5.02	94.34	5.02	163.32
117	2019-04-25	6.52	6.29	6.52	6.26	323058028	2064117555	-0.00146738	46.7662	0.355932	-15.9446	48.0732	1.4954	0.7323	-14.0021	1.12	0.66	5.02	94.34	5.02	163.32
118	2019-04-26	6.25	6.19	6.34	6.17	200102399	1249085621	-0.037606	42.9901	0.186441	-82.6886	47.2979	1.4713	0.7205	-13.7762	1.12	0.66	5.02	94.34	5.02	163.32
119	2019-04-29	6.21	6.19	6.33	6.09	239359346	1487522862	-0.0597002	42.9901	-0.263158	-104.083	47.2979	1.4713	0.7205	-13.7762	1.12	0.66	5.02	94.34	5.02	163.32
120	2019-04-30	6.14	6.16	6.24	6.12	158542489	978487572	-0.0755265	41.7418	-0.0625	-105.847	47.0159	1.4625	0.7162	-13.6941	1.12	0.66	5.02	94.34	5.02	163.32
121	2019-05-06	5.95	5.59	5.95	5.54	317700012	1815958082	-0.155345	25.8782	-1.25	-206.482	42.7161	1.3288	0.6507	-12.4417	1.12	0.66	5.02	94.34	5.02	163.32
122	2019-05-07	5.65	5.61	5.68	5.48	199919740	1116424723	-0.195431	26.9604	-1.07843	-160.209	42.8571	1.3331	0.6528	-12.4828	1.12	0.66	5.02	94.34	5.02	163.32
123	2019-05-08	5.49	5.51	5.59	5.45	181148939	999050811	-0.223381	24.9376	-0.0740741	-127.705	42.0817	1.309	0.641	-12.257	1.12	0.66	5.02	94.34	5.02	163.32
124	2019-05-09	5.45	5.37	5.5	5.31	160827141	870748918	-0.246856	22.3314	-0.229167	-110.356	41.0244	1.2912	0.6249	-11.949	1.12	0.66	5.02	94.34	5.02	163.32
125	2019-05-10	5.43	5.6	5.62	5.31	254807627	1406417375	-0.218509	34.7746	0.0865385	-72.0421	42.7866	1.3467	0.6518	-12.4623	1.12	0.66	5.02	94.34	5.02	163.32
126	2019-05-13	5.51	5.49	5.56	5.45	121969712	671710032	-0.202063	32.0463	0.130435	-62.2057	41.9407	1.3201	0.6389	-12.2159	1.12	0.66	5.02	94.34	5.02	163.32
127	2019-05-14	5.42	5.53	5.59	5.38	161032629	885259758	-0.174334	34.1342	0.195122	-54.457	42.2227	1.3289	0.6432	-12.298	1.12	0.66	5.02	94.34	5.02	163.32
128	2019-05-15	5.57	5.62	5.65	5.56	171998323	964316479	-0.134208	38.8327	0.304878	-18.5011	42.9276	1.3511	0.6539	-12.5033	1.12	0.66	5.02	94.34	5.02	163.32
129	2019-05-16	5.61	5.57	5.62	5.51	158240372	879849705	-0.105977	37.1949	0.253165	-19.5089	42.5046	1.3378	0.6475	-12.3801	1.12	0.66	5.02	94.34	5.02	163.32
130	2019-05-17	5.55	5.4	5.59	5.38	160548430	878950358	-0.101756	32.083	0.12	-78.8934	41.2358	1.2979	0.6281	-12.0106	1.12	0.66	5.02	94.34	5.02	163.32
131	2019-05-20	5.37	5.43	5.49	5.34	125957899	682466112	-0.0870478	33.8652	0.24	-109.979	41.4473	1.3045	0.6314	-12.0722	1.12	0.66	5.02	94.34	5.02	163.32
132	2019-05-21	5.43	5.56	5.6	5.39	178722214	986425654	-0.0535745	41.2837	0.76	25.9422	42.4341	1.3356	0.6464	-12.3596	1.12	0.66	5.02	94.34	5.02	163.32
133	2019-05-22	5.54	5.5	5.6	5.47	126033360	697785613	-0.0342231	39.0381	0.52	34.4493	42.0112	1.3223	0.64	-12.2364	1.12	0.66	5.02	94.34	5.02	163.32
134	2019-05-23	5.47	5.39	5.47	5.37	116501404	630004398	-0.0310413	35.144	-0.0454545	-138.384	41.1653	1.2957	0.6271	-11.9901	1.12	0.66	5.02	94.34	5.02	163.32
135	2019-05-24	5.37	5.28	5.42	5.27	119808025	639653738	-0.0380903	31.6374	-0.545455	-165.627	40.3195	1.269	0.6142	-11.7437	1.12	0.66	5.02	94.34	5.02	163.32
136	2019-05-27	5.31	5.41	5.44	5.29	119150187	639763854	-0.0204629	39.5567	0.0869565	-83.1804	41.3063	1.3001	0.6292	-12.0311	1.12	0.66	5.02	94.34	5.02	163.32
137	2019-05-28	5.42	5.58	5.59	5.4	220354261	1209627049	0.0168591	48.2647	0.882353	44.7407	42.6456	1.3422	0.6496	-12.4212	1.12	0.66	5.02	94.34	5.02	163.32
138	2019-05-29	5.47	5.51	5.57	5.45	130695791	719590646	0.033898	45.2801	0.793103	48.2051	42.0817	1.3245	0.641	-12.257	1.12	0.66	5.02	94.34	5.02	163.32
139	2019-05-30	5.47	5.47	5.49	5.41	97687162	532728272	0.0410823	43.5695	0.633333	5.66343	41.7997	1.3156	0.6367	-12.1748	1.12	0.66	5.02	94.34	5.02	163.32
140	2019-05-31	5.46	5.47	5.52	5.44	83293475	456015989	0.0467252	43.5695	0.633333	26.7296	41.7997	1.3156	0.6367	-12.1748	1.12	0.66	5.02	94.34	5.02	163.32
141	2019-06-03	5.48	5.62	5.76	5.45	277389315	1555716197	0.070145	51.97	1.13333	141.822	42.9276	1.3511	0.6539	-12.5033	1.12	0.66	5.02	94.34	5.02	163.32
142	2019-06-04	5.68	5.66	5.8	5.62	238160435	1357987144	0.0892794	53.999	1.26667	166.12	43.2095	1.36	0.6582	-12.5854	1.12	0.66	5.02	94.34	5.02	163.32
143	2019-06-05	5.72	5.84	5.95	5.69	330633313	1922431881	0.12239	62.0211	1.64706	178.962	44.6193	1.4044	0.6797	-12.9961	1.12	0.66	5.02	94.34	5.02	163.32
144	2019-06-06	5.89	5.61	5.89	5.57	308740352	1761701367	0.109916	49.7127	0.868421	75.3205	42.8571	1.3489	0.6528	-12.4828	1.12	0.66	5.02	94.34	5.02	163.32
145	2019-06-10	5.65	5.69	5.78	5.63	190053482	1084974422	0.108841	53.2949	0.651163	64.3939	43.4915	1.3689	0.6625	-12.6676	1.12	0.66	5.02	94.34	5.02	163.32
146	2019-06-11	5.7	5.8	5.81	5.57	277761963	1591066465	0.118547	57.8789	0.891892	66.2474	44.2668	1.3933	0.6743	-12.8934	1.12	0.66	5.02	94.34	5.02	163.32
147	2019-06-12	5.75	5.7	5.79	5.68	160675184	920676462	0.107429	52.6584	0.621622	53.3854	43.562	1.3711	0.6636	-12.6881	1.12	0.66	5.02	94.34	5.02	163.32
148	2019-06-13	5.7	5.68	5.74	5.66	123373992	703053967	0.0938067	51.6236	0.567568	25.7587	43.421	1.3667	0.6614	-12.647	1.12	0.66	5.02	94.34	5.02	163.32
149	2019-06-14	5.69	5.6	5.7	5.57	136906901	770575880	0.0714576	47.4773	0.351351	-55.3814	42.7866	1.3467	0.6518	-12.4623	1.12	0.66	5.02	94.34	5.02	163.32
150	2019-06-17	5.58	5.6	5.63	5.57	67962223	380303024	0.054858	47.4773	-0.0434783	-127.03	42.7866	1.3467	0.6518	-12.4623	1.12	0.66	5.02	94.34	5.02	163.32
151	2019-06-18	5.61	5.6	5.63	5.55	75559352	422694820	0.0426074	47.4773	0	-127.785	42.7866	1.3467	0.6518	-12.4623	1.12	0.66	5.02	94.34	5.02	163.32
152	2019-06-19	5.72	5.63	5.77	5.61	170121711	966454375	0.0374566	49.5612	0.125	-19.4004	42.9981	1.3533	0.655	-12.5239	1.12	0.66	5.02	94.34	5.02	163.32
153	2019-06-20	5.64	5.77	5.8	5.63	248309509	1422301747	0.0509805	58.1675	0.85	90.0621	44.0554	1.3866	0.6711	-12.8318	1.12	0.66	5.02	94.34	5.02	163.32
154	2019-06-21	5.78	5.79	5.83	5.74	194330158	1123240568	0.0600679	59.2706	0.95	133.772	44.1964	1.3911	0.6732	-12.8729	1.12	0.66	5.02	94.34	5.02	163.32
155	2019-06-24	5.75	5.75	5.79	5.71	114362256	656575670	0.0581032	55.9897	0.75	73.1707	43.9144	1.3822	0.6689	-12.7908	1.12	0.66	5.02	94.34	5.02	163.32
156	2019-06-25	5.76	5.68	5.76	5.64	119833639	680658728	0.0453528	50.5488	0.421053	8.54701	43.3505	1.3644	0.6604	-12.6265	1.12	0.66	5.02	94.34	5.02	163.32
157	2019-06-26	5.66	5.69	5.73	5.62	68155178	387962621	0.0366179	51.3	0.473684	-3.1746	43.4915	1.3689	0.6625	-12.6676	1.12	0.66	5.02	94.34	5.02	163.32
158	2019-06-27	5.71	5.78	5.83	5.69	156056774	900714004	0.0409852	57.7222	0.947368	91.1243	43.7734	1.3777	0.6668	-12.7497	1.12	0.66	5.02	94.34	5.02	163.32
159	2019-06-28	5.76	5.73	5.77	5.69	79240481	453527859	0.0353733	53.3772	0.684211	37.3166	43.421	1.3667	0.6614	-12.647	1.12	0.66	5.02	94.34	5.02	163.32
160	2019-07-01	5.85	5.89	5.9	5.78	239883298	1405185935	0.0505237	63.2209	1.52632	162.926	44.6193	1.4044	0.6797	-12.9961	0.88	0.55	4.38	96.04	4.38	-14.38
161	2019-07-02	5.88	5.86	5.94	5.84	128294806	754355997	0.0535274	60.5572	1.4375	153.972	44.4078	1.3977	0.6765	-12.9345	0.88	0.55	4.38	96.04	4.38	-14.38
162	2019-07-03	5.84	5.77	5.85	5.73	121482351	702350046	0.0409802	53.0996	0.428571	23.7443	43.7029	1.3755	0.6657	-12.7292	0.88	0.55	4.38	96.04	4.38	-14.38
163	2019-07-04	5.77	5.78	5.82	5.75	78638372	454439814	0.0320138	53.802	0.47619	17.4941	43.7734	1.3777	0.6668	-12.7497	0.88	0.55	4.38	96.04	4.38	-14.38
164	2019-07-05	5.79	5.77	5.79	5.74	75799923	436534220	0.0231363	52.9214	0.428571	-3.42131	43.7029	1.3755	0.6657	-12.7292	0.88	0.55	4.38	96.04	4.38	-14.38
165	2019-07-08	5.75	5.59	5.76	5.55	150790597	847185478	-0.00697097	39.87	-0.428571	-141.23	42.3637	1.3334	0.6453	-12.3391	0.88	0.55	4.38	96.04	4.38	-14.38
166	2019-07-09	5.55	5.55	5.58	5.47	102764213	568406813	-0.0309215	37.5815	-0.7	-178.388	42.0112	1.3223	0.64	-12.2364	0.88	0.55	4.38	96.04	4.38	-14.38
167	2019-07-10	5.55	5.51	5.57	5.49	59788421	330368623	-0.0496871	35.3284	-0.266667	-138.49	41.7293	1.3134	0.6357	-12.1543	0.88	0.55	4.38	96.04	4.38	-14.38
168	2019-07-11	5.55	5.55	5.61	5.51	65154399	362096755	-0.0538951	39.3674	0	-86.2471	42.0112	1.3223	0.64	-12.2364	0.88	0.55	4.38	96.04	4.38	-14.38
169	2019-07-12	5.54	5.55	5.58	5.48	56260009	312095004	-0.0537407	39.3674	0.105263	-77.0294	42.0112	1.3223	0.64	-12.2364	0.88	0.55	4.38	96.04	4.38	-14.38
170	2019-07-15	5.51	5.56	5.61	5.43	92899257	514005440	-0.0494612	40.514	0.142857	-66.3341	42.1522	1.3267	0.6421	-12.2775	0.88	0.55	4.38	96.04	4.38	-14.38
171	2019-07-16	5.56	5.58	5.61	5.55	64852400	361983985	-0.0414315	42.9131	0.259259	-30.1966	42.2932	1.3312	0.6443	-12.3185	0.88	0.55	4.38	96.04	4.38	-14.38
172	2019-07-17	5.57	5.57	5.6	5.55	56378646	314668220	-0.0352067	41.9727	0.222222	-25.3239	42.2227	1.3289	0.6432	-12.298	0.88	0.55	4.38	96.04	4.38	-14.38
173	2019-07-18	5.55	5.51	5.55	5.49	62087688	342411686	-0.0367411	36.6222	0	-76.9904	41.7293	1.3134	0.6357	-12.1543	0.88	0.55	4.38	96.04	4.38	-14.38
174	2019-07-19	5.53	5.52	5.57	5.51	53746776	297522899	-0.0340402	38.0839	0.125	-45.977	41.7997	1.3156	0.6367	-12.1748	0.88	0.55	4.38	96.04	4.38	-14.38
175	2019-07-22	5.53	5.42	5.54	5.42	82628819	450707805	-0.0427885	30.3157	-1.28571	-230.453	41.0949	1.2934	0.626	-11.9695	0.88	0.55	4.38	96.04	4.38	-14.38
176	2019-07-23	5.44	5.44	5.46	5.41	57105573	310387554	-0.0428406	33.3374	-1	-180.272	41.2358	1.2979	0.6281	-12.0106	0.88	0.55	4.38	96.04	4.38	-14.38
177	2019-07-24	5.46	5.54	5.56	5.46	97868845	540549699	-0.0271309	46.2789	0.75	-9.4086	41.9407	1.3201	0.6389	-12.2159	0.88	0.55	4.38	96.04	4.38	-14.38
178	2019-07-25	5.55	5.54	5.56	5.51	67946400	376011432	-0.0150673	46.2789	0.75	29.661	41.9407	1.3201	0.6389	-12.2159	0.88	0.55	4.38	96.04	4.38	-14.38
179	2019-07-26	5.51	5.55	5.57	5.49	70749983	391392315	-0.00461058	47.5363	0.8125	29.661	42.0112	1.3223	0.64	-12.2364	0.88	0.55	4.38	96.04	4.38	-14.38
180	2019-07-29	5.54	5.56	5.57	5.53	63959899	354930597	0.00430126	48.8661	0.875	57.7957	42.1522	1.3267	0.6421	-12.2775	0.88	0.55	4.38	96.04	4.38	-14.38
181	2019-07-30	5.55	5.55	5.59	5.53	69233445	384878692	0.00921512	47.5276	0.866667	73.3618	42.0817	1.3245	0.641	-12.257	0.88	0.55	4.38	96.04	4.38	-14.38
182	2019-07-31	5.53	5.52	5.55	5.51	52327940	289091934	0.00879184	43.551	0.714286	21.4797	41.7997	1.3156	0.6367	-12.1748	0.88	0.55	4.38	96.04	4.38	-14.38
183	2019-08-01	5.49	5.46	5.51	5.44	68686212	375816855	0.00119641	36.723	0.285714	-83.1721	41.3768	1.3023	0.6303	-12.0516	0.88	0.55	4.38	96.04	4.38	-14.38
184	2019-08-02	5.35	5.31	5.35	5.29	125561082	668502548	-0.0219861	25.582	-0.785714	-206.462	40.249	1.2668	0.6131	-11.7232	0.88	0.55	4.38	96.04	4.38	-14.38
185	2019-08-05	5.29	5.22	5.32	5.22	92719936	488119559	-0.0460148	21.2784	-1.83333	-178.435	39.5441	1.2446	0.6024	-11.5178	0.88	0.55	4.38	96.04	4.38	-14.38
186	2019-08-06	5.12	5.07	5.13	4.96	149317479	754510145	-0.0768675	16.224	-0.96	-187.531	38.4163	1.2091	0.5852	-11.1893	0.88	0.55	4.38	96.04	4.38	-14.38
187	2019-08-07	5.1	5.04	5.12	5.03	69925837	354056570	-0.0948886	15.4106	-0.529412	-125.323	38.2048	1.2025	0.582	-11.1278	0.88	0.55	4.38	96.04	4.38	-14.38
188	2019-08-08	5.07	5.07	5.1	5.04	61273015	310527737	-0.096048	19.8744	0	-95.4064	38.4163	1.2091	0.5852	-11.1893	0.88	0.55	4.38	96.04	4.38	-14.38
189	2019-08-09	5.08	4.92	5.1	4.91	124919177	622731831	-0.109333	15.3687	-0.230769	-102.104	37.2885	1.1736	0.568	-10.8609	0.88	0.55	4.38	96.04	4.38	-14.38
190	2019-08-12	4.93	5.03	5.04	4.92	90231762	449285652	-0.0960884	28.5645	-0.0196078	-78.6644	38.1343	1.2003	0.5809	-11.1072	0.88	0.55	4.38	96.04	4.38	-14.38
191	2019-08-13	4.99	5.03	5.06	4.95	83511752	419089316	-0.0807299	28.5645	0.183333	-61.511	38.1343	1.2003	0.5809	-11.1072	0.88	0.55	4.38	96.04	4.38	-14.38
192	2019-08-14	5.09	5.04	5.14	5.01	70306252	356641930	-0.0633914	29.7931	0.222222	-32.6399	38.2048	1.2025	0.582	-11.1278	0.88	0.55	4.38	96.04	4.38	-14.38
193	2019-08-15	4.96	5.34	5.37	4.93	309421065	1608181769	-0.00856203	55.3755	1.07692	77.7467	39.4761	1.26	0.6214	-16.8763	0.88	0.55	4.38	96.04	4.38	-14.38
194	2019-08-16	5.28	5.24	5.31	5.23	167119074	880770496	0.015857	48.7908	1.06667	124.651	38.7196	1.2358	0.6095	-16.5529	0.88	0.55	4.38	96.04	4.38	-14.38
195	2019-08-19	5.21	5.36	5.38	5.21	184787061	981293889	0.0479789	55.7988	1.04762	147.994	39.6136	1.2644	0.6236	-16.9351	0.88	0.55	4.38	96.04	4.38	-14.38
196	2019-08-20	5.48	5.56	5.68	5.45	345986910	1935427581	0.0933464	64.7357	1.52381	184.868	41.1266	1.3127	0.6474	-17.5819	0.88	0.55	4.38	96.04	4.38	-14.38
197	2019-08-21	5.5	5.72	5.8	5.5	335281516	1908248553	0.13932	70.1079	1.81818	160.149	42.2958	1.35	0.6658	-18.0818	0.88	0.55	4.38	96.04	4.38	-14.38
198	2019-08-22	5.73	5.72	5.8	5.64	154909591	883794091	0.162523	70.1079	1.25	127.117	42.2958	1.35	0.6658	-18.0818	0.88	0.55	4.38	96.04	4.38	-14.38
199	2019-08-23	5.71	5.63	5.72	5.59	123310238	695507036	0.158382	63.4006	0.869565	82.1918	41.6081	1.328	0.655	-17.7878	0.88	0.55	4.38	96.04	4.38	-14.38
200	2019-08-26	5.54	5.55	5.62	5.46	150033412	829795982	0.138233	57.927	0.753623	41.5205	41.0579	1.3105	0.6463	-17.5525	0.88	0.55	4.38	96.04	4.38	-14.38
201	2019-08-27	5.6	5.62	5.66	5.55	185555859	1039664893	0.127937	61.1849	0.852941	50.1346	41.5393	1.3258	0.6539	-17.7584	0.88	0.55	4.38	96.04	4.38	-14.38
202	2019-08-28	5.61	5.52	5.61	5.49	101595825	562029852	0.102368	54.4877	0.583333	14.1908	40.7828	1.3017	0.642	-17.4349	0.88	0.55	4.38	96.04	4.38	-14.38
203	2019-08-29	5.53	5.54	5.59	5.5	77328218	428112933	0.0836487	55.5684	0.625	1.0929	40.9203	1.3061	0.6441	-17.4937	0.88	0.55	4.38	96.04	4.38	-14.38
204	2019-08-30	5.57	5.44	5.6	5.41	110335786	606580949	0.0546971	49.092	0.222222	-68.2459	40.2326	1.2841	0.6333	-17.1997	0.88	0.55	4.38	96.04	4.38	-14.38
205	2019-09-02	5.44	5.54	5.57	5.43	108972775	601207862	0.0462523	54.9287	0.1	-74.3481	40.9203	1.3061	0.6441	-17.4937	0.88	0.55	4.38	96.04	4.38	-14.38
206	2019-09-03	5.55	5.57	5.61	5.53	109566970	610356961	0.0420635	56.5878	0.464286	-15.2807	41.1954	1.3149	0.6485	-17.6113	0.88	0.55	4.38	96.04	4.38	-14.38
207	2019-09-04	5.55	5.65	5.67	5.52	151575040	847913829	0.0470477	60.8571	0.75	42.1687	41.7456	1.3324	0.6571	-17.8466	0.88	0.55	4.38	96.04	4.38	-14.38
208	2019-09-05	5.69	5.61	5.75	5.59	221228522	1256662049	0.0420968	57.7044	0.894737	111.742	41.4705	1.3236	0.6528	-17.7289	0.88	0.55	4.38	96.04	4.38	-14.38
209	2019-09-06	5.65	5.76	5.84	5.63	274371933	1577786487	0.0553329	65.2132	1.52381	184.89	42.5609	1.3584	0.67	-18.1951	0.88	0.55	4.38	96.04	4.38	-14.38
210	2019-09-09	5.83	5.89	5.89	5.75	274809402	1599952881	0.0765956	70.292	2.14286	190.75	43.5235	1.3892	0.6851	-18.6066	0.88	0.55	4.38	96.04	4.38	-14.38
211	2019-09-10	6.42	6.22	6.48	6.09	676184633	4217713291	0.127127	78.9571	2.4375	238.327	45.9988	1.4682	0.7241	-19.6648	0.88	0.55	4.38	96.04	4.38	-14.38
212	2019-09-11	6.14	5.98	6.17	5.96	368183663	2223283097	0.120313	63.8967	1.2	105.382	44.2111	1.4111	0.696	-18.9006	0.88	0.55	4.38	96.04	4.38	-14.38
213	2019-09-12	6.03	5.98	6.04	5.91	199580841	1191784918	0.108271	63.8967	0.692308	66.283	44.2111	1.4111	0.696	-18.9006	0.88	0.55	4.38	96.04	4.38	-14.38
214	2019-09-16	5.98	5.94	6	5.89	149082188	886090593	0.0882317	61.4837	0.588235	43.2432	43.8673	1.4001	0.6905	-18.7536	0.88	0.55	4.38	96.04	4.38	-14.38
215	2019-09-17	5.92	5.78	5.95	5.75	195898455	1144318919	0.0487127	52.6471	0.323077	-8	42.6985	1.3628	0.6721	-18.2539	0.88	0.55	4.38	96.04	4.38	-14.38
216	2019-09-18	5.82	5.75	5.82	5.73	104026785	599844876	0.0155375	51.1166	0.229508	-44.0224	42.4922	1.3562	0.6689	-18.1657	0.88	0.55	4.38	96.04	4.38	-14.38
217	2019-09-19	5.77	5.82	5.82	5.73	124236312	716417779	0.000805705	54.5427	0.344262	-45.809	42.9735	1.3716	0.6765	-18.3715	0.88	0.55	4.38	96.04	4.38	-14.38
218	2019-09-20	5.81	5.76	5.82	5.72	125506551	722662552	-0.0181883	51.1298	0.0212766	-67.4686	42.5609	1.3584	0.67	-18.1951	0.88	0.55	4.38	96.04	4.38	-14.38
219	2019-09-23	5.74	5.68	5.75	5.64	113731995	645983548	-0.0413693	46.7921	-0.148936	-101.383	42.0109	1.3409	0.6613	-17.96	0.88	0.55	4.38	96.04	4.38	-14.38
220	2019-09-24	5.7	5.76	5.84	5.67	142161653	820082424	-0.0454435	51.3756	0.0212766	-60.0962	42.5609	1.3584	0.67	-18.1951	0.88	0.55	4.38	96.04	4.38	-14.38
221	2019-09-25	5.71	5.7	5.82	5.69	122248868	703880686	-0.0550938	47.9346	0.0666667	-65.5311	42.1484	1.3453	0.6635	-18.0187	0.88	0.55	4.38	96.04	4.38	-14.38
222	2019-09-26	5.7	5.61	5.73	5.59	107787862	608896989	-0.0714366	43.121	-0.233333	-129.042	41.4608	1.3233	0.6527	-17.7248	0.88	0.55	4.38	96.04	4.38	-14.38
223	2019-09-27	5.64	5.66	5.69	5.61	61712075	348930899	-0.0730857	46.441	-0.0769231	-113.043	41.8046	1.3343	0.6581	-17.8718	0.88	0.55	4.38	96.04	4.38	-14.38
224	2019-09-30	5.65	5.59	5.69	5.58	54270116	305460582	-0.0805882	42.5753	-0.0952381	-119.318	41.3233	1.3189	0.6505	-17.666	0.88	0.55	4.38	96.04	4.38	-14.38
225	2019-10-08	5.59	5.61	5.69	5.59	68097642	384220525	-0.0796955	44.0536	0	-86.59	41.4608	1.3233	0.6527	-17.7248	0.81	0.52	4.07	94.9	4.07	-6.66
226	2019-10-09	5.58	5.64	5.65	5.55	51059613	286097829	-0.0721296	46.3554	0.217391	-88.1226	41.6671	1.3299	0.6559	-17.813	0.81	0.52	4.07	94.9	4.07	-6.66
227	2019-10-10	5.63	5.67	5.68	5.61	80591380	455092587	-0.0606132	48.7005	0.470588	-31.3351	41.8734	1.3365	0.6592	-17.9012	0.81	0.52	4.07	94.9	4.07	-6.66
228	2019-10-11	5.68	5.69	5.7	5.59	97989966	553558265	-0.0483627	50.3096	0.588235	-10.1371	42.0796	1.3431	0.6624	-17.9894	0.81	0.52	4.07	94.9	4.07	-6.66
229	2019-10-14	5.73	5.72	5.79	5.69	149403681	857685424	-0.0349077	52.7782	0.764706	97.4359	42.2859	1.3497	0.6656	-18.0775	0.81	0.52	4.07	94.9	4.07	-6.66
230	2019-10-15	5.72	5.76	5.82	5.68	137360349	792363540	-0.0200471	56.0155	1.54545	130.119	42.5609	1.3584	0.67	-18.1951	0.81	0.52	4.07	94.9	4.07	-6.66
231	2019-10-16	5.74	5.68	5.8	5.67	95659951	547771111	-0.0203551	48.6101	0.692308	81.5308	41.9421	1.3387	0.6602	-17.9306	0.81	0.52	4.07	94.9	4.07	-6.66
232	2019-10-17	5.67	5.76	5.78	5.66	85481072	489443853	-0.00968624	55.192	1	82.1256	42.5609	1.3584	0.67	-18.1951	0.81	0.52	4.07	94.9	4.07	-6.66
233	2019-10-18	5.79	5.67	5.81	5.66	91916046	526464694	-0.0143726	47.5753	0.470588	43.1925	41.8734	1.3365	0.6592	-17.9012	0.81	0.52	4.07	94.9	4.07	-6.66
234	2019-10-21	5.66	5.73	5.74	5.58	91775146	520125765	-0.00925949	52.4374	0.8	-9.21409	42.3547	1.3519	0.6667	-18.1069	0.81	0.52	4.07	94.9	4.07	-6.66
235	2019-10-22	5.72	5.66	5.73	5.6	128430207	724337724	-0.0148439	46.8097	0.166667	-51.3274	38.2973	1.321	0.6545	-15.3833	0.81	0.52	4.07	94.9	4.07	-6.66
236	2019-10-23	5.64	5.51	5.66	5.48	150987155	838864200	-0.0370174	37.2829	-1.77778	-206.061	37.2895	1.2862	0.6373	-14.9785	0.81	0.52	4.07	94.9	4.07	-6.66
237	2019-10-24	5.52	5.51	5.54	5.48	66630824	366398932	-0.0491967	37.2829	-1.5	-177.656	37.2895	1.2862	0.6373	-14.9785	0.81	0.52	4.07	94.9	4.07	-6.66
238	2019-10-25	5.5	5.54	5.55	5.44	82205125	451484303	-0.0505322	40.2838	0.12	-122.222	37.4784	1.2927	0.6405	-15.0544	0.81	0.52	4.07	94.9	4.07	-6.66
239	2019-10-28	5.61	5.76	5.77	5.6	225151050	1283735731	-0.0206351	57.0347	1	47.2152	38.9902	1.3449	0.6663	-15.6617	0.81	0.52	4.07	94.9	4.07	-6.66
240	2019-10-29	5.73	5.68	5.75	5.67	111820884	637729305	-0.0109727	51.2286	0.68	45.0928	38.4233	1.3253	0.6567	-15.4339	0.81	0.52	4.07	94.9	4.07	-6.66
241	2019-10-30	5.64	5.7	5.8	5.6	130760650	747886299	-0.0017112	52.5699	0.76	47.1924	38.6123	1.3318	0.6599	-15.5098	0.81	0.52	4.07	94.9	4.07	-6.66
242	2019-10-31	5.73	5.71	5.79	5.68	131140136	751633312	0.00554119	53.2836	0.8	72.0721	38.6752	1.334	0.661	-15.5352	0.81	0.52	4.07	94.9	4.07	-6.66
243	2019-11-01	5.72	5.73	5.78	5.68	108658626	623881049	0.0124178	54.7952	0.88	72.5926	38.8012	1.3384	0.6631	-15.5858	0.81	0.52	4.07	94.9	4.07	-6.66
244	2019-11-04	5.75	5.73	5.8	5.72	122249437	703896540	0.0161174	54.7952	0.88	80.1688	38.8012	1.3384	0.6631	-15.5858	0.81	0.52	4.07	94.9	4.07	-6.66
245	2019-11-05	5.75	5.75	5.77	5.68	113810627	651994490	0.0201478	56.5317	0.96	57.1581	38.9272	1.3427	0.6653	-15.6364	0.81	0.52	4.07	94.9	4.07	-6.66
246	2019-11-06	5.74	5.66	5.77	5.62	100022164	568927413	0.0100884	47.4233	0.6	8.06452	38.2973	1.321	0.6545	-15.3833	0.81	0.52	4.07	94.9	4.07	-6.66
247	2019-11-07	5.65	5.63	5.68	5.61	81409635	458503894	-0.000639771	44.7527	0.409091	-69.5444	38.1083	1.3145	0.6513	-15.3074	0.81	0.52	4.07	94.9	4.07	-6.66
248	2019-11-08	5.65	5.55	5.68	5.55	128642065	719980649	-0.017605	38.3532	-1.1	-198.718	37.5414	1.2949	0.6416	-15.0797	0.81	0.52	4.07	94.9	4.07	-6.66
249	2019-11-11	5.52	5.41	5.52	5.4	138018685	750396943	-0.0452082	30.0092	-1.83333	-226.667	36.5966	1.2623	0.6254	-14.7002	0.81	0.52	4.07	94.9	4.07	-6.66
250	2019-11-12	5.42	5.43	5.44	5.33	79528740	428846744	-0.0575073	32.3455	-0.6	-165.517	36.7856	1.2688	0.6287	-14.7761	0.81	0.52	4.07	94.9	4.07	-6.66
251	2019-11-13	5.4	5.44	5.47	5.36	66107900	358478719	-0.0607147	33.5773	0.0882353	-106.9	36.8486	1.271	0.6297	-14.8014	0.81	0.52	4.07	94.9	4.07	-6.66
252	2019-11-14	5.43	5.44	5.46	5.42	54059992	293822512	-0.0591934	33.5773	0.0882353	-76.2562	36.8486	1.271	0.6297	-14.8014	0.81	0.52	4.07	94.9	4.07	-6.66
253	2019-11-15	5.44	5.35	5.44	5.34	86221038	463999014	-0.0661402	27.9276	-0.176471	-86.9198	36.2187	1.2493	0.619	-14.5484	0.81	0.52	4.07	94.9	4.07	-6.66
254	2019-11-18	5.35	5.39	5.41	5.35	52186794	280602489	-0.0612873	33.4568	-0.0588235	-70.9024	36.4706	1.258	0.6233	-14.6496	0.81	0.52	4.07	94.9	4.07	-6.66
255	2019-11-19	5.39	5.47	5.47	5.36	64699238	351313359	-0.0440477	43.1488	0.387097	-34.1578	37.0375	1.2775	0.633	-14.8773	0.81	0.52	4.07	94.9	4.07	-6.66
256	2019-11-20	5.44	5.44	5.51	5.42	52112045	284414994	-0.0338877	40.6801	0.321429	-2.46653	36.8486	1.271	0.6297	-14.8014	0.81	0.52	4.07	94.9	4.07	-6.66
257	2019-11-21	5.42	5.42	5.45	5.38	44912729	243055465	-0.027344	39.0261	0.35	-35.7143	36.7226	1.2667	0.6276	-14.7508	0.81	0.52	4.07	94.9	4.07	-6.66
258	2019-11-22	5.43	5.39	5.47	5.36	59992321	324297603	-0.024624	36.5493	0.333333	-35.4167	36.4706	1.258	0.6233	-14.6496	0.81	0.52	4.07	94.9	4.07	-6.66
259	2019-11-25	5.4	5.38	5.42	5.33	59658056	320272801	-0.0218344	35.7099	0.25	-101.961	36.4076	1.2558	0.6222	-14.6243	0.81	0.52	4.07	94.9	4.07	-6.66
260	2019-11-26	5.4	5.42	5.45	5.4	94189092	510533521	-0.0127158	41.6642	0.583333	28.9421	36.7226	1.2667	0.6276	-14.7508	0.81	0.52	4.07	94.9	4.07	-6.66
261	2019-11-27	5.39	5.38	5.42	5.37	47112008	254282431	-0.0102903	37.7767	0.25	-57.277	36.4076	1.2558	0.6222	-14.6243	0.81	0.52	4.07	94.9	4.07	-6.66
262	2019-11-28	5.37	5.33	5.39	5.29	70335855	375291303	-0.0134399	33.4429	-0.166667	-154.472	36.0927	1.2449	0.6168	-14.4978	0.81	0.52	4.07	94.9	4.07	-6.66
263	2019-11-29	5.3	5.31	5.33	5.28	46175257	244862611	-0.016059	31.8204	-0.777778	-167.638	35.9667	1.2406	0.6147	-14.4472	0.81	0.52	4.07	94.9	4.07	-6.66
264	2019-12-02	5.33	5.24	5.34	5.21	79697045	419375520	-0.0245535	26.7699	-0.642857	-162.973	35.4628	1.2232	0.6061	-14.2448	0.81	0.52	4.07	94.9	4.07	-6.66
265	2019-12-03	5.22	5.23	5.23	5.17	50741098	263963283	-0.0285713	26.112	-0.615385	-155.835	35.3998	1.221	0.605	-14.2195	0.81	0.52	4.07	94.9	4.07	-6.66
266	2019-12-04	5.21	5.13	5.21	5.03	137459673	702450398	-0.0409945	20.5114	-0.611111	-169.179	34.7069	1.1971	0.5931	-13.9412	0.81	0.52	4.07	94.9	4.07	-6.66
267	2019-12-05	5.15	5.19	5.21	5.13	85851092	444692864	-0.0375197	30.4556	-0.210526	-96.1934	35.1479	1.2123	0.6007	-14.1183	0.81	0.52	4.07	94.9	4.07	-6.66
268	2019-12-06	5.23	5.26	5.26	5.17	64786951	338357280	-0.0229008	40.1598	0.448276	-43.1058	35.5888	1.2276	0.6082	-14.2954	0.81	0.52	4.07	94.9	4.07	-6.66
269	2019-12-09	5.28	5.27	5.3	5.26	61668738	325145484	-0.00966907	41.4565	0.482759	2.73973	35.6518	1.2297	0.6093	-14.3207	0.81	0.52	4.07	94.9	4.07	-6.66
270	2019-12-10	5.25	5.27	5.28	5.23	49244018	258807667	0.000745155	41.4565	0.56	3.0722	35.6518	1.2297	0.6093	-14.3207	0.81	0.52	4.07	94.9	4.07	-6.66
271	2019-12-11	5.28	5.3	5.32	5.24	75399131	398176341	0.0126749	45.8059	0.85	53.3154	35.9037	1.2384	0.6136	-14.4219	0.81	0.52	4.07	94.9	4.07	-6.66
272	2019-12-12	5.29	5.26	5.3	5.25	61546745	324331869	0.0159658	41.2642	0.722222	44.6787	35.5888	1.2276	0.6082	-14.2954	0.81	0.52	4.07	94.9	4.07	-6.66
273	2019-12-13	5.29	5.34	5.35	5.28	98452250	523484244	0.0289493	51.8692	1.23529	118.908	36.1557	1.2471	0.6179	-14.5231	0.81	0.52	4.07	94.9	4.07	-6.66
274	2019-12-16	5.35	5.42	5.42	5.34	103181024	556783201	0.0472614	59.9116	1.70588	164.683	36.6596	1.2645	0.6265	-14.7255	0.81	0.52	4.07	94.9	4.07	-6.66
275	2019-12-17	5.42	5.47	5.52	5.39	140419530	766186056	0.0640167	64.0797	1.61905	174.757	37.0375	1.2775	0.633	-14.8773	0.81	0.52	4.07	94.9	4.07	-6.66
276	2019-12-18	5.46	5.43	5.53	5.42	114833025	627403864	0.0672847	58.6585	1.04348	127.691	36.7856	1.2688	0.6287	-14.7761	0.81	0.52	4.07	94.9	4.07	-6.66
277	2019-12-19	5.44	5.47	5.51	5.42	114911189	627387023	0.0719853	62.2107	1	100.977	37.0375	1.2775	0.633	-14.8773	0.81	0.52	4.07	94.9	4.07	-6.66
278	2019-12-20	5.48	5.47	5.54	5.43	146898589	805979732	0.0720679	62.2107	1	88.8011	37.0375	1.2775	0.633	-14.8773	0.81	0.52	4.07	94.9	4.07	-6.66
279	2019-12-23	5.47	5.4	5.54	5.39	127263109	695559027	0.0601531	52.4702	0.666667	49.4966	36.5336	1.2601	0.6244	-14.6749	0.81	0.52	4.07	94.9	4.07	-6.66
280	2019-12-24	5.4	5.4	5.42	5.34	64220797	345307277	0.0501404	52.4702	0.666667	-10.5983	36.5336	1.2601	0.6244	-14.6749	0.81	0.52	4.07	94.9	4.07	-6.66
281	2019-12-25	5.4	5.42	5.44	5.37	60236843	326359611	0.0442832	54.9578	0.761905	0.841751	36.6596	1.2645	0.6265	-14.7255	0.81	0.52	4.07	94.9	4.07	-6.66
282	2019-12-26	5.42	5.42	5.43	5.38	58002484	313631240	0.0386841	54.9578	0.615385	-22.9885	36.7226	1.2667	0.6276	-14.7508	0.81	0.52	4.07	94.9	4.07	-6.66
283	2019-12-27	5.43	5.38	5.47	5.38	91124780	495393275	0.0283466	48.6684	-0.285714	-48.8889	36.4076	1.2558	0.6222	-14.6243	0.81	0.52	4.07	94.9	4.07	-6.66
284	2019-12-30	5.38	5.48	5.49	5.37	123250579	6.70103e+08	0.0333855	61.0502	1.14286	23.4506	37.1005	1.2797	0.6341	-14.9026	0.81	0.52	4.07	94.9	4.07	-6.66
285	2019-12-31	5.47	5.48	5.51	5.45	87737549	4.80338e+08	0.0349581	61.0502	1.11111	96.3665	37.1005	1.2797	0.6341	-14.9026	0.81	0.52	4.07	94.9	4.07	-6.66
286	2020-01-02	5.51	5.62	5.68	5.5	217407953	1.21938e+09	0.0520651	72.5107	2.4	229.167	38.0454	1.3123	0.6502	-15.2821	0.86	0.27	2.06	100.64	2.06	-48.43
287	2020-01-03	5.64	5.62	5.71	5.6	119194325	6.72556e+08	0.0600243	72.5107	2.4	179.889	38.0454	1.3123	0.6502	-15.2821	0.86	0.27	2.06	100.64	2.06	-48.43
288	2020-01-06	5.56	5.6	5.66	5.54	138773059	7.7716e+08	0.0591431	68.9335	0.916667	98.9011	37.9194	1.3079	0.648	-15.2315	0.86	0.27	2.06	100.64	2.06	-48.43
289	2020-01-07	5.61	5.6	5.62	5.56	96635688	5.4017e+08	0.055185	68.9335	0.916667	71.4643	37.9194	1.3079	0.648	-15.2315	0.86	0.27	2.06	100.64	2.06	-48.43
290	2020-01-08	5.56	5.51	5.56	5.49	147872922	8.16994e+08	0.0378929	54.1047	0.541667	7.22222	37.2895	1.2862	0.6373	-14.9785	0.86	0.27	2.06	100.64	2.06	-48.43
291	2020-01-09	5.55	5.54	5.58	5.52	107808916	5.97795e+08	0.0283796	57.4915	0.666667	20.155	37.4784	1.2927	0.6405	-15.0544	0.86	0.27	2.06	100.64	2.06	-48.43
292	2020-01-10	5.54	5.5	5.57	5.49	128190998	7.0898e+08	0.0152415	51.8257	0.5	-17.5824	37.2265	1.284	0.6362	-14.9532	0.86	0.27	2.06	100.64	2.06	-48.43
293	2020-01-13	5.48	5.5	5.51	5.41	127110023	6.93897e+08	0.00559088	51.8257	0.142857	-84.6626	37.2265	1.284	0.6362	-14.9532	0.86	0.27	2.06	100.64	2.06	-48.43
294	2020-01-14	5.51	5.75	5.81	5.51	477164499	2.73073e+09	0.0305281	72.6347	1.92857	140.152	38.9272	1.3427	0.6653	-15.6364	0.86	0.27	2.06	100.64	2.06	-48.43
295	2020-01-15	5.74	5.69	5.79	5.68	196488032	1.12332e+09	0.0362005	65.1323	1.58333	142.438	38.5493	1.3297	0.6588	-15.4845	0.86	0.27	2.06	100.64	2.06	-48.43
296	2020-01-16	5.72	5.6	5.74	5.58	176793334	9.96695e+08	0.0255892	55.5665	0.4	47.2222	37.9194	1.3079	0.648	-15.2315	0.86	0.27	2.06	100.64	2.06	-48.43
297	2020-01-17	5.58	5.55	5.62	5.55	103410059	5.76173e+08	0.0103749	50.9477	0.2	-15.6648	37.6044	1.2971	0.6427	-15.105	0.86	0.27	2.06	100.64	2.06	-48.43
298	2020-01-20	5.56	5.64	5.64	5.53	138520552	7.74231e+08	0.0109184	57.94	0.56	16.6667	38.1713	1.3166	0.6524	-15.3327	0.86	0.27	2.06	100.64	2.06	-48.43
299	2020-01-21	5.58	5.51	5.58	5.49	142275092	7.85466e+08	-0.00679451	47.1524	0.04	-55.5556	37.2895	1.2862	0.6373	-14.9785	0.86	0.27	2.06	100.64	2.06	-48.43
300	2020-01-22	5.49	5.47	5.5	5.38	130465497	7.08154e+08	-0.023519	44.3307	-0.12	-116.417	37.0375	1.2775	0.633	-14.8773	0.86	0.27	2.06	100.64	2.06	-48.43
301	2020-01-23	5.4	5.26	5.43	5.19	215315984	1.14123e+09	-0.0603917	32.8597	-0.96	-176.932	35.5888	1.2276	0.6082	-14.2954	0.86	0.27	2.06	100.64	2.06	-48.43
302	2020-02-03	4.74	4.74	4.85	4.74	269996377	1.28079e+09	-0.147389	19.1946	-2.60714	-256.996	32.0614	1.1059	0.5479	-12.8785	0.86	0.27	2.06	100.64	2.06	-48.43
303	2020-02-04	4.65	4.82	4.82	4.65	228583857	1.09253e+09	-0.184326	24.5576	-0.897959	-154.932	32.6283	1.1254	0.5576	-13.1062	0.86	0.27	2.06	100.64	2.06	-48.43
304	2020-02-05	4.82	4.85	4.95	4.78	200765204	9.78844e+08	-0.193912	26.5877	0.115789	-96.6163	32.8173	1.132	0.5609	-13.1821	0.86	0.27	2.06	100.64	2.06	-48.43
305	2020-02-06	4.88	5.01	5.01	4.84	198844810	9.85273e+08	-0.168817	36.6844	0.3	-59.7097	33.8881	1.1689	0.5792	-13.6122	0.86	0.27	2.06	100.64	2.06	-48.43
306	2020-02-07	4.98	4.98	5	4.91	136401679	6.7554e+08	-0.147167	35.6626	0.266667	-45.3674	33.6991	1.1624	0.5759	-13.5363	0.86	0.27	2.06	100.64	2.06	-48.43
307	2020-02-10	4.95	5.02	5.07	4.92	161868663	8.08797e+08	-0.11954	38.2123	0.311111	-27.6982	34.0141	1.1732	0.5813	-13.6628	0.86	0.27	2.06	100.64	2.06	-48.43
308	2020-02-11	5.07	5.01	5.09	4.98	135972885	6.83042e+08	-0.0957256	37.7963	0.350649	-10.7527	33.8881	1.1689	0.5792	-13.6122	0.86	0.27	2.06	100.64	2.06	-48.43
309	2020-02-12	4.99	5.03	5.03	4.97	123151825	6.16647e+08	-0.0715013	39.2658	0.39726	8.00161e-13	34.077	1.1754	0.5824	-13.6881	0.86	0.27	2.06	100.64	2.06	-48.43
310	2020-02-13	5.01	4.99	5.03	4.95	135970184	6.77961e+08	-0.0557853	37.3072	0.480769	17.2185	33.7621	1.1645	0.577	-13.5616	0.86	0.27	2.06	100.64	2.06	-48.43
311	2020-02-14	4.96	4.99	5.01	4.96	98194740	4.89651e+08	-0.0409934	37.3072	0.862069	44.4444	33.7621	1.1645	0.577	-13.5616	0.86	0.27	2.06	100.64	2.06	-48.43
312	2020-02-17	5	5.15	5.16	4.99	213774003	1.08974e+09	-0.00704111	49.6981	1.57143	138.774	34.8959	1.2037	0.5964	-14.0171	0.86	0.27	2.06	100.64	2.06	-48.43
313	2020-02-18	5.13	5.15	5.2	5.1	148604279	7.64441e+08	0.0167352	49.6981	1.66667	180.281	34.8329	1.2015	0.5953	-13.9918	0.86	0.27	2.06	100.64	2.06	-48.43
314	2020-02-19	5.15	5.11	5.17	5.1	143707607	7.38552e+08	0.0277433	46.8408	0.764706	112.417	34.581	1.1928	0.591	-13.8905	0.86	0.27	2.06	100.64	2.06	-48.43
315	2020-02-20	5.12	5.19	5.21	5.06	198540709	1.02027e+09	0.0454247	52.8632	1.23529	104.635	35.1479	1.2123	0.6007	-14.1183	0.86	0.27	2.06	100.64	2.06	-48.43
316	2020-02-21	5.19	5.24	5.29	5.18	194663792	1.02109e+09	0.0624291	56.3012	1.5625	140.741	35.4628	1.2232	0.6061	-14.2448	0.86	0.27	2.06	100.64	2.06	-48.43
317	2020-02-24	5.26	5.49	5.54	5.26	351916144	1.91585e+09	0.103503	68.9021	2.5	209.492	37.1635	1.2819	0.6351	-14.9279	0.86	0.27	2.06	100.64	2.06	-48.43
318	2020-02-25	5.38	5.4	5.47	5.21	311655040	1.67151e+09	0.113877	61.7766	1.64	121.624	36.5336	1.2601	0.6244	-14.6749	0.86	0.27	2.06	100.64	2.06	-48.43
319	2020-02-26	5.29	5.48	5.73	5.28	489978084	2.7063e+09	0.125905	65.3188	0.98	137.613	37.1005	1.2797	0.6341	-14.9026	0.86	0.27	2.06	100.64	2.06	-48.43
320	2020-02-27	5.52	5.35	5.55	5.33	288748259	1.55734e+09	0.111248	55.956	0.72	76.7442	36.2091	1.2489	0.6188	-14.5445	0.86	0.27	2.06	100.64	2.06	-48.43
321	2020-02-28	5.19	5.1	5.25	5.07	285721118	1.47073e+09	0.0650636	42.836	-0.0263158	-61.2072	34.5088	1.1903	0.5898	-13.8616	0.86	0.27	2.06	100.64	2.06	-48.43
322	2020-03-02	5.15	5.3	5.35	5.12	237796140	1.25051e+09	0.0588277	52.6951	0.5	-10.8736	35.8942	1.2381	0.6134	-14.4181	0.86	0.27	2.06	100.64	2.06	-48.43
323	2020-03-03	5.4	5.31	5.44	5.27	266765215	1.42954e+09	0.0535726	53.1441	0.538462	26.7062	35.9572	1.2403	0.6145	-14.4434	0.86	0.27	2.06	100.64	2.06	-48.43
324	2020-03-04	5.27	5.28	5.31	5.2	141291968	7.42323e+08	0.0439803	51.5144	0.461538	-30.6306	35.7683	1.2337	0.6113	-14.3675	0.86	0.27	2.06	100.64	2.06	-48.43
325	2020-03-05	5.41	5.42	5.53	5.37	336820627	1.83255e+09	0.0537701	58.1663	0.820513	75.6014	36.7129	1.2663	0.6274	-14.7469	0.86	0.27	2.06	100.64	2.06	-48.43
326	2020-03-06	5.35	5.32	5.39	5.3	186951484	9.96608e+08	0.0444399	52.4548	0.564103	-8.88889	36.0202	1.2424	0.6156	-14.4687	0.86	0.27	2.06	100.64	2.06	-48.43
327	2020-03-09	5.25	5.25	5.42	5.22	242266720	1.28319e+09	0.0273427	48.733	0.394737	-32.8061	35.5164	1.2251	0.607	-14.2663	0.86	0.27	2.06	100.64	2.06	-48.43
328	2020-03-10	5.19	5.37	5.38	5.13	261462357	1.37901e+09	0.0304618	54.8367	0.710526	-29.3103	36.335	1.2533	0.621	-14.5951	0.86	0.27	2.06	100.64	2.06	-48.43
329	2020-03-11	5.35	5.28	5.44	5.27	220815577	1.18176e+09	0.0192158	49.8872	0.5625	21.2454	35.7053	1.2316	0.6102	-14.3422	0.86	0.27	2.06	100.64	2.06	-48.43
330	2020-03-12	5.2	5.18	5.25	5.14	180604994	9.34871e+08	-0.00176457	44.8855	0.25	-107.95	35.0756	1.2099	0.5994	-14.0892	0.86	0.27	2.06	100.64	2.06	-48.43
331	2020-03-13	4.96	5.1	5.18	4.93	192218800	9.68267e+08	-0.0251897	41.2127	-0.882353	-203.526	34.5088	1.1903	0.5898	-13.8616	0.86	0.27	2.06	100.64	2.06	-48.43
332	2020-03-16	5.13	4.94	5.14	4.91	158566916	7.96082e+08	-0.0590727	34.8716	-1	-169.17	33.4383	1.1534	0.5715	-13.4316	0.86	0.27	2.06	100.64	2.06	-48.43
333	2020-03-17	4.96	4.96	5.05	4.81	150158976	7.39586e+08	-0.0746251	36.2343	-0.4375	-137.971	33.5643	1.1577	0.5736	-13.4822	0.86	0.27	2.06	100.64	2.06	-48.43
334	2020-03-18	4.97	4.84	5.01	4.82	129957910	6.40328e+08	-0.0955719	31.7989	-0.208333	-117.687	32.7456	1.1295	0.5596	-13.1533	0.86	0.27	2.06	100.64	2.06	-48.43
335	2020-03-19	4.8	4.83	4.88	4.7	162307228	7.77706e+08	-0.104544	31.4425	-0.255814	-118.83	32.6827	1.1273	0.5586	-13.128	0.86	0.27	2.06	100.64	2.06	-48.43
336	2020-03-20	4.88	4.92	4.96	4.8	181495021	8.85702e+08	-0.0925386	38.3515	0.150943	-71.1987	33.3124	1.149	0.5693	-13.381	0.86	0.27	2.06	100.64	2.06	-48.43
337	2020-03-23	4.8	4.79	4.91	4.78	113690796	5.4816e+08	-0.095883	33.0121	-0.0740741	-82.9817	32.4308	1.1186	0.5542	-13.0269	0.86	0.27	2.06	100.64	2.06	-48.43
338	2020-03-24	4.88	4.94	5.03	4.85	183046218	9.03634e+08	-0.0727165	43.1579	0.244444	-25.2101	33.0676	1.1494	0.5671	33.7118	0.86	0.27	2.06	100.64	2.06	-48.43
339	2020-03-25	5.01	4.99	5.08	4.96	150150075	7.51312e+08	-0.0467459	46.1771	0.512821	40.6627	33.3789	1.1603	0.5724	34.0292	0.86	0.27	2.06	100.64	2.06	-48.43
340	2020-03-26	4.94	4.91	4.96	4.9	77749220	3.83295e+08	-0.0368651	42.1929	0.387097	-6.45161	32.8808	1.1429	0.5639	33.5213	0.86	0.27	2.06	100.64	2.06	-48.43
341	2020-03-27	4.97	4.89	4.99	4.89	83073065	4.09884e+08	-0.0298449	41.2054	0.5	11.7754	32.7562	1.1386	0.5617	33.3944	0.86	0.27	2.06	100.64	2.06	-48.43
342	2020-03-30	4.84	4.9	4.9	4.79	98251389	4.75205e+08	-0.0210886	41.9601	0.55	-55.0725	32.8185	1.1408	0.5628	33.4578	0.86	0.27	2.06	100.64	2.06	-48.43
343	2020-03-31	4.93	4.86	4.95	4.85	64337700	3.14253e+08	-0.0180369	39.6954	0.35	-14.629	32.5071	1.13	0.5575	33.1404	0.86	0.27	2.06	100.64	2.06	-48.43
344	2020-04-01	4.84	4.84	4.89	4.8	74486776	3.611e+08	-0.0161269	38.5399	0.25	-68.5714	32.3826	1.1256	0.5553	33.0134	1.14	0.56	4.29	91.78	4.29	109.03
345	2020-04-02	4.81	4.88	4.89	4.8	80483860	3.90459e+08	-0.00733774	42.2742	0.45	-63.4921	32.6939	1.1364	0.5607	33.3309	1.14	0.56	4.29	91.78	4.29	109.03
346	2020-04-03	4.88	4.89	4.94	4.85	89571872	4.37966e+08	0.0014901	43.2324	0.5	-5.29101	32.7562	1.1386	0.5617	33.3944	1.14	0.56	4.29	91.78	4.29	109.03
347	2020-04-07	4.98	5.02	5.03	4.93	204219772	1.01874e+09	0.0251922	54.2103	1.2	119.403	33.628	1.1689	0.5767	34.2832	1.14	0.56	4.29	91.78	4.29	109.03
348	2020-04-08	4.98	4.97	5.01	4.95	135500860	6.75108e+08	0.033943	50.0722	0.866667	82.2989	33.2544	1.1559	0.5703	33.9023	1.14	0.56	4.29	91.78	4.29	109.03
349	2020-04-09	5.05	5.14	5.21	5.03	363790319	1.8667e+09	0.0608663	61.2474	1.66667	212.446	34.3753	1.1949	0.5895	35.045	1.14	0.56	4.29	91.78	4.29	109.03
350	2020-04-10	5.11	5.01	5.12	4.99	187470052	9.446e+08	0.0593389	51.4606	0.944444	88.5139	33.5035	1.1646	0.5746	34.1562	1.14	0.56	4.29	91.78	4.29	109.03
351	2020-04-13	4.98	4.99	5.06	4.96	83181300	4.16026e+08	0.0539641	50.0924	0.5	46.0251	33.3789	1.1603	0.5724	34.0292	1.14	0.56	4.29	91.78	4.29	109.03
352	2020-04-14	5.01	5.03	5.04	4.97	110876506	5.5445e+08	0.0539946	52.8767	0.633333	44.6429	33.6903	1.1711	0.5778	34.3467	1.14	0.56	4.29	91.78	4.29	109.03
353	2020-04-15	5.01	4.95	5.01	4.92	114628520	5.6941e+08	0.0419721	47.0443	0.366667	-10.7962	33.1299	1.1516	0.5681	33.7753	1.14	0.56	4.29	91.78	4.29	109.03
354	2020-04-16	4.9	4.92	4.95	4.9	72578773	3.57441e+08	0.0293114	44.9772	0.153846	-65.098	32.943	1.1451	0.5649	33.5848	1.14	0.56	4.29	91.78	4.29	109.03
355	2020-04-17	4.94	4.92	4.96	4.91	122088675	6.02621e+08	0.0206766	44.9772	0.12	-75.6757	32.943	1.1451	0.5649	33.5848	1.14	0.56	4.29	91.78	4.29	109.03
356	2020-04-20	4.93	4.95	4.96	4.9	97363197	4.80096e+08	0.0187998	47.8084	0.136364	-79.5062	33.1299	1.1516	0.5681	33.7753	1.14	0.56	4.29	91.78	4.29	109.03
357	2020-04-21	4.93	4.91	4.93	4.88	80660471	3.95963e+08	0.0122798	44.4221	-0.0454545	-97.4026	32.8808	1.1429	0.5639	33.5213	1.14	0.56	4.29	91.78	4.29	109.03
358	2020-04-22	4.88	4.92	4.92	4.88	75157513	3.67778e+08	0.00954509	45.4945	0	-79.6253	32.943	1.1451	0.5649	33.5848	1.14	0.56	4.29	91.78	4.29	109.03
359	2020-04-23	4.92	4.88	4.92	4.86	74229044	3.62887e+08	0.0029228	41.9012	-0.25	-99.6885	34.2056	1.126	0.5583	42.1875	1.14	0.56	4.29	91.78	4.29	109.03
360	2020-04-24	4.88	4.82	4.89	4.8	80831621	3.90518e+08	-0.00834838	37.027	-0.75	-162.616	33.814	1.1131	0.5519	41.7044	1.14	0.56	4.29	91.78	4.29	109.03
361	2020-04-27	4.81	4.82	4.85	4.79	72544874	3.5003e+08	-0.0142654	37.027	-0.4	-150.82	33.814	1.1131	0.5519	41.7044	1.14	0.56	4.29	91.78	4.29	109.03
362	2020-04-28	4.83	4.76	4.84	4.71	89708571	4.27745e+08	-0.0241419	32.3772	-0.461538	-165.262	33.4223	1.1002	0.5455	41.2213	1.14	0.56	4.29	91.78	4.29	109.03
363	2020-04-29	4.76	4.78	4.79	4.75	53174827	2.538e+08	-0.0257167	35.3826	-0.307692	-115.539	33.5528	1.1045	0.5477	41.3824	1.14	0.56	4.29	91.78	4.29	109.03
364	2020-04-30	4.79	4.86	4.88	4.79	128269442	6.20477e+08	-0.0142887	46.0409	0.526316	-22.5053	34.0751	1.1217	0.5562	42.0264	1.14	0.56	4.29	91.78	4.29	109.03
365	2020-05-06	4.8	4.88	4.89	4.79	114180328	5.53747e+08	-0.00293547	48.4049	0.631579	-1.32564e-12	34.2709	1.1281	0.5594	42.268	1.14	0.56	4.29	91.78	4.29	109.03
366	2020-05-07	4.88	4.85	4.95	4.84	100212914	4.88698e+08	0.00140064	45.111	0.5625	55.2707	34.0098	1.1196	0.5551	41.9459	1.14	0.56	4.29	91.78	4.29	109.03
367	2020-05-08	4.87	4.88	4.9	4.86	75892589	3.70442e+08	0.00876619	48.9694	0.75	64.2202	34.2056	1.126	0.5583	42.1875	1.14	0.56	4.29	91.78	4.29	109.03
368	2020-05-11	4.9	4.87	4.92	4.86	76088697	3.71735e+08	0.012519	47.7268	0.916667	79.4271	34.1403	1.1239	0.5572	42.107	1.14	0.56	4.29	91.78	4.29	109.03
369	2020-05-12	4.87	4.84	4.88	4.8	62852127	3.03757e+08	0.0112295	44.0048	0.666667	4.38596	33.9445	1.1174	0.554	41.8654	1.14	0.56	4.29	91.78	4.29	109.03
370	2020-05-13	4.81	4.81	4.83	4.78	70731709	3.39656e+08	0.00682156	40.4958	0.416667	-55.5556	33.7487	1.111	0.5508	41.6239	1.14	0.56	4.29	91.78	4.29	109.03
371	2020-05-14	4.79	4.77	4.8	4.77	63564264	3.0399e+08	-0.000601808	36.2173	0.0833333	-87.6289	33.4876	1.1024	0.5466	41.3018	1.14	0.56	4.29	91.78	4.29	109.03
372	2020-05-15	4.78	4.77	4.8	4.76	58467804	2.79421e+08	-0.00441924	36.2173	-0.1	-96.4912	33.4876	1.1024	0.5466	41.3018	1.14	0.56	4.29	91.78	4.29	109.03
373	2020-05-18	4.76	4.8	4.86	4.75	92318412	4.43625e+08	-0.0019373	41.901	0.272727	-60.7235	33.6834	1.1088	0.5498	41.5434	1.14	0.56	4.29	91.78	4.29	109.03
374	2020-05-19	4.84	4.79	4.85	4.78	68322235	3.28238e+08	-0.000738136	40.5623	0.181818	-44.6483	33.6181	1.1067	0.5487	41.4629	1.14	0.56	4.29	91.78	4.29	109.03
375	2020-05-20	4.8	4.76	4.8	4.75	63005934	3.00227e+08	-0.00295688	36.6582	-0.0909091	-91.1188	33.4223	1.1002	0.5455	41.2213	1.14	0.56	4.29	91.78	4.29	109.03
376	2020-05-21	4.77	4.76	4.79	4.75	59596029	2.8407e+08	-0.00336579	36.6582	-0.0909091	-87.9265	33.4223	1.1002	0.5455	41.2213	1.14	0.56	4.29	91.78	4.29	109.03
377	2020-05-22	4.75	4.71	4.75	4.68	80570554	3.79725e+08	-0.00899299	30.5985	-0.454545	-162.667	33.0306	1.0873	0.5391	40.7383	1.14	0.56	4.29	91.78	4.29	109.03
378	2020-05-25	4.71	4.68	4.71	4.65	60740913	2.83938e+08	-0.0150227	27.5612	-1	-187.915	32.8348	1.0809	0.5359	40.4967	1.14	0.56	4.29	91.78	4.29	109.03
379	2020-05-26	4.69	4.68	4.71	4.63	107246603	4.99998e+08	-0.0171254	27.5612	-0.3	-136.241	32.8348	1.0809	0.5359	40.4967	1.14	0.56	4.29	91.78	4.29	109.03
380	2020-05-27	4.67	4.64	4.67	4.62	60740476	2.81971e+08	-0.0217228	23.6903	-0.333333	-127.937	32.5737	1.0723	0.5317	40.1747	1.14	0.56	4.29	91.78	4.29	109.03
381	2020-05-28	4.63	4.63	4.67	4.61	63950001	2.96786e+08	-0.0237642	22.8008	-0.416667	-104.432	32.5084	1.0701	0.5306	40.0942	1.14	0.56	4.29	91.78	4.29	109.03
382	2020-05-29	4.61	4.61	4.63	4.61	83713403	3.86939e+08	-0.0253189	21.0448	-0.1875	-103.097	32.3778	1.0658	0.5285	39.9332	1.14	0.56	4.29	91.78	4.29	109.03
383	2020-06-01	4.62	4.69	4.7	4.62	102622049	4.79847e+08	-0.0136656	41.1786	0.375	-34.67	32.9001	1.083	0.537	40.5773	1.14	0.56	4.29	91.78	4.29	109.03
384	2020-06-02	4.69	4.74	4.76	4.67	116073782	548144604	0.00185727	50.0279	0.866667	52.4691	33.2264	1.0938	0.5423	40.9798	1.14	0.56	4.29	91.78	4.29	109.03
385	2020-06-03	4.75	4.7	4.76	4.7	70061776	3.31277e+08	0.00750042	44.1269	0.6	63.9188	32.9653	1.0852	0.5381	40.6578	1.14	0.56	4.29	91.78	4.29	109.03
386	2020-06-04	4.73	4.69	4.73	4.68	47349026	2.22271e+08	0.0104673	42.727	0.615385	50.1873	32.9001	1.083	0.537	40.5773	1.14	0.56	4.29	91.78	4.29	109.03
387	2020-06-05	4.7	4.69	4.7	4.66	50922636	2.38179e+08	0.0128537	42.727	0.615385	21.6667	32.9001	1.083	0.537	40.5773	1.14	0.56	4.29	91.78	4.29	109.03
388	2020-06-08	4.72	4.7	4.73	4.68	81852163	3.84774e+08	0.0159982	44.8856	0.692308	60.5364	32.9653	1.0852	0.5381	40.6578	1.14	0.56	4.29	91.78	4.29	109.03
389	2020-06-09	4.69	4.7	4.71	4.67	73776229	3.46128e+08	0.0181403	44.8856	0.692308	31.994	32.9653	1.0852	0.5381	40.6578	1.14	0.56	4.29	91.78	4.29	109.03
390	2020-06-10	4.7	4.65	4.7	4.63	92685571	4.31727e+08	0.0131186	36.4136	0.307692	-49.4418	32.6389	1.0744	0.5327	40.2552	1.14	0.56	4.29	91.78	4.29	109.03
391	2020-06-11	4.65	4.62	4.67	4.61	98784681	4.58155e+08	0.00639284	32.3438	0.0769231	-110.849	32.4431	1.068	0.5295	40.0137	1.14	0.56	4.29	91.78	4.29	109.03
392	2020-06-12	4.56	4.58	4.6	4.54	159579485	7.28234e+08	-0.0023393	27.749	-0.777778	-204.515	32.1167	1.0572	0.5242	39.6111	1.14	0.56	4.29	91.78	4.29	109.03
393	2020-06-15	4.55	4.52	4.6	4.51	118571250	5.3946e+08	-0.0144186	22.4368	-0.833333	-164.384	31.7251	1.0443	0.5178	39.1281	1.14	0.56	4.29	91.78	4.29	109.03
394	2020-06-16	4.55	4.57	4.57	4.54	84845681	3.86449e+08	-0.01389	34.1154	-0.0833333	-104.317	32.0514	1.069	0.5231	39.5306	1.14	0.56	4.29	91.78	4.29	109.03
395	2020-06-17	4.56	4.54	4.57	4.54	78519500	3.57263e+08	-0.0156657	31.0033	0.111111	-90.9091	31.8556	1.0624	0.5199	39.2891	1.14	0.56	4.29	91.78	4.29	109.03
396	2020-06-18	4.54	4.56	4.6	4.49	123363067	5.60386e+08	-0.0123753	35.3705	0.222222	-72.6257	31.9862	1.0668	0.5221	39.4501	1.14	0.56	4.29	91.78	4.29	109.03
397	2020-06-19	4.56	4.58	4.6	4.54	122237427	5.59094e+08	-0.00605373	39.6171	0.333333	-37.3074	32.1167	1.0711	0.5242	39.6111	1.14	0.56	4.29	91.78	4.29	109.03
398	2020-06-22	4.57	4.65	4.67	4.56	154905173	7.15683e+08	0.00823182	51.9063	0.722222	44.347	32.6389	1.0886	0.5327	40.2552	1.14	0.56	4.29	91.78	4.29	109.03
399	2020-06-23	4.65	4.61	4.66	4.61	86110374	3.98196e+08	0.0127016	45.9665	0.692308	65.6028	32.3778	1.0798	0.5285	39.9332	1.14	0.56	4.29	91.78	4.29	109.03
400	2020-06-24	4.63	4.59	4.63	4.55	99921678	4.57141e+08	0.0133084	43.2189	0.538462	16.7428	31.7903	1.0603	0.5189	39.2086	1.14	0.56	4.29	91.78	4.29	109.03
401	2020-06-29	4.57	4.55	4.58	4.54	67120210	3.05468e+08	0.0088791	38.1512	0.230769	-51.6432	31.5292	1.0515	0.5146	38.8865	1.14	0.56	4.29	91.78	4.29	109.03
402	2020-06-30	4.57	4.56	4.58	4.54	66477013	3.03113e+08	0.00788706	40.1022	0.307692	-37.2389	31.5945	1.0537	0.5157	38.967	1.14	0.56	4.29	91.78	4.29	109.03
403	2020-07-01	4.56	4.61	4.61	4.54	113532570	5.21091e+08	0.0141888	49.0336	0.636364	24.4821	31.9862	1.0668	0.5221	39.4501	1.31	0.78	5.76	95.9	5.76	39.54
404	2020-07-02	4.6	4.72	4.73	4.6	200494853	9.38745e+08	0.0323577	62.6482	1.63636	187.123	32.7042	1.0907	0.5338	40.3357	1.31	0.78	5.76	95.9	5.76	39.54
405	2020-07-03	4.73	4.78	4.82	4.73	229691904	1.09739e+09	0.0505566	67.8527	2.3	208.759	33.1612	1.106	0.5413	40.8993	1.31	0.78	5.76	95.9	5.76	39.54
406	2020-07-06	4.85	5.06	5.08	4.85	413021824	2.05495e+09	0.0957849	81.3367	3	233.632	35.0542	1.1691	0.5722	43.2341	1.31	0.78	5.76	95.9	5.76	39.54
407	2020-07-07	5.12	4.97	5.17	4.97	376239506	1.90338e+09	0.10814	70.7398	1.82609	158.867	34.4667	1.1495	0.5626	42.5095	1.31	0.78	5.76	95.9	5.76	39.54
408	2020-07-08	4.97	5.04	5.07	4.94	280166895	1.40462e+09	0.119419	73.7009	0.960784	106.734	34.9237	1.1648	0.57	43.0731	1.31	0.78	5.76	95.9	5.76	39.54
409	2020-07-09	5.03	5.05	5.07	4.98	352810847	1.77427e+09	0.121502	74.1166	0.980392	87.7255	34.989	1.1669	0.5711	43.1536	1.31	0.78	5.76	95.9	5.76	39.54
410	2020-07-10	5.02	4.89	5.04	4.87	344565250	1.70681e+09	0.0957362	57.856	0.666667	41.4868	33.8792	1.1299	0.553	41.7849	1.31	0.78	5.76	95.9	5.76	39.54
411	2020-07-13	4.9	4.99	5.03	4.87	305241309	1.50812e+09	0.0868336	63.428	0.86	42.1363	34.5973	1.1539	0.5647	42.6705	1.31	0.78	5.76	95.9	5.76	39.54
412	2020-07-14	4.99	5.36	5.39	4.95	897504825	4.65429e+09	0.123231	76.3064	1.66667	140.079	37.1431	1.2388	0.6063	45.8104	1.31	0.78	5.76	95.9	5.76	39.54
413	2020-07-15	5.27	5.05	5.28	4.99	603223246	3.08117e+09	0.0990397	57.4676	0.970588	77.2309	34.989	1.1669	0.5711	43.1536	1.31	0.78	5.76	95.9	5.76	39.54
414	2020-07-16	5.01	4.86	5.05	4.85	340961338	1.68447e+09	0.0532321	49.1963	0.137931	-65.073	33.6834	1.1234	0.5498	41.5434	1.31	0.78	5.76	95.9	5.76	39.54
415	2020-07-17	4.9	4.85	4.92	4.81	172349121	8.37532e+08	0.01913	48.7856	-0.0851064	-132.743	33.6181	1.1212	0.5487	41.4629	1.31	0.78	5.76	95.9	5.76	39.54
416	2020-07-20	4.86	4.99	4.99	4.86	240839471	1.19033e+09	0.0132539	54.671	0.26	-48.4094	34.5973	1.1539	0.5647	42.6705	1.31	0.78	5.76	95.9	5.76	39.54
417	2020-07-21	5	4.95	5.03	4.91	169309834	8.38348e+08	0.00237293	52.7468	0.196078	-28.6589	34.3362	1.1452	0.5604	42.3485	1.31	0.78	5.76	95.9	5.76	39.54
418	2020-07-22	4.95	4.94	4.99	4.91	177939359	8.80467e+08	-0.00725103	52.236	0.176471	-36.5449	34.2056	1.1408	0.5583	42.1875	1.31	0.78	5.76	95.9	5.76	39.54
419	2020-07-23	4.9	4.94	4.94	4.81	210173622	1.02334e+09	-0.0142897	52.236	0.176471	-69.3725	34.2056	1.1408	0.5583	42.1875	1.31	0.78	5.76	95.9	5.76	39.54
420	2020-07-24	4.9	4.8	4.92	4.79	189647800	9.18793e+08	-0.0371754	44.7475	-0.0980392	-107.456	33.2917	1.1103	0.5434	41.0603	1.31	0.78	5.76	95.9	5.76	39.54
421	2020-07-27	4.82	4.78	4.83	4.75	105941630	5.06646e+08	-0.053393	43.7519	-0.137255	-119.589	33.0959	1.1038	0.5402	40.8188	1.31	0.78	5.76	95.9	5.76	39.54
422	2020-07-28	4.79	4.78	4.82	4.77	79608589	3.81442e+08	-0.0619066	43.7519	-0.08	-107.788	33.1612	1.106	0.5413	40.8993	1.31	0.78	5.76	95.9	5.76	39.54
423	2020-07-29	4.78	4.85	4.85	4.76	117877271	5.67595e+08	-0.0560696	48.6852	0.333333	-65.1341	33.6181	1.1212	0.5487	41.4629	1.31	0.78	5.76	95.9	5.76	39.54
424	2020-07-30	4.84	4.79	4.86	4.79	87862538	4.23139e+08	-0.0580088	44.9321	0.047619	-60.6759	33.2264	1.1082	0.5423	40.9798	1.31	0.78	5.76	95.9	5.76	39.54
425	2020-07-31	4.78	4.78	4.84	4.75	133368928	6.3848e+08	-0.0582063	44.2996	0	-72.479	33.1612	1.106	0.5413	40.8993	1.31	0.78	5.76	95.9	5.76	39.54
426	2020-08-03	4.79	4.87	4.88	4.79	175428674	8.49634e+08	-0.0444055	51.1722	0.529412	-2.99529	33.7487	1.1256	0.5508	41.6239	1.31	0.78	5.76	95.9	5.76	39.54
427	2020-08-04	4.88	4.87	4.9	4.82	153497271	7.45532e+08	-0.0339403	51.1722	0.5625	41.1036	33.7487	1.1256	0.5508	41.6239	1.31	0.78	5.76	95.9	5.76	39.54
428	2020-08-05	4.86	4.82	4.86	4.8	125653339	6.05925e+08	-0.0324189	47.1796	0.25	-0.821018	33.4223	1.1147	0.5455	41.2213	1.31	0.78	5.76	95.9	5.76	39.54
429	2020-08-06	4.82	4.8	4.83	4.77	126732981	6.07232e+08	-0.03268	45.5984	0.222222	-54.1667	33.2917	1.1103	0.5434	41.0603	1.31	0.78	5.76	95.9	5.76	39.54
430	2020-08-07	4.78	4.74	4.78	4.72	139724244	6.63271e+08	-0.0390756	41.0162	-0.444444	-160.173	32.8348	1.0951	0.5359	40.4967	1.31	0.78	5.76	95.9	5.76	39.54
431	2020-08-10	4.74	4.8	4.81	4.73	128121232	6.13359e+08	-0.0335757	46.9406	0.222222	-70.0422	33.2917	1.1103	0.5434	41.0603	1.31	0.78	5.76	95.9	5.76	39.54
432	2020-08-11	4.81	4.77	4.84	4.76	125646286	6.03231e+08	-0.0323188	44.4597	0.230769	-44.7257	33.0306	1.1016	0.5391	40.7383	1.31	0.78	5.76	95.9	5.76	39.54
433	2020-08-12	4.75	4.8	4.81	4.74	116520906	5.55218e+08	-0.0260554	47.5403	0.461538	-51.4096	33.2917	1.1103	0.5434	41.0603	1.31	0.78	5.76	95.9	5.76	39.54
434	2020-08-13	4.93	5	5.04	4.9	511267440	2.54942e+09	0.0047749	62.8173	2	226.971	31.0232	1.1302	0.5567	-141.951	1.31	0.78	5.76	95.9	5.76	39.54
435	2020-08-14	4.99	5.01	5.03	4.92	297631706	1.48149e+09	0.0251256	63.4092	2.07692	154.686	31.0817	1.1323	0.5577	-142.218	1.31	0.78	5.76	95.9	5.76	39.54
436	2020-08-17	5	5.03	5.07	4.94	256936712	1.28777e+09	0.03906	64.6596	1.11538	125.468	31.1985	1.1366	0.5598	-142.753	1.31	0.78	5.76	95.9	5.76	39.54
437	2020-08-18	5.02	5.1	5.21	4.99	392039040	2.00565e+09	0.0545353	68.805	1.33333	131.18	31.6659	1.1536	0.5682	-144.891	1.31	0.78	5.76	95.9	5.76	39.54
438	2020-08-19	5.16	5.08	5.26	5.07	375611564	1.93818e+09	0.0585535	66.3348	1.17241	113.924	31.4906	1.1472	0.565	-144.089	1.31	0.78	5.76	95.9	5.76	39.54
439	2020-08-20	5	5	5.11	4.98	208812612	1.04905e+09	0.0473885	57.2069	0.722222	49.7564	31.0232	1.1302	0.5567	-141.951	1.31	0.78	5.76	95.9	5.76	39.54
440	2020-08-21	5.05	5.04	5.09	4.99	146655052	7.38668e+08	0.0425004	60.246	0.818182	47.0297	31.2569	1.1387	0.5608	-143.02	1.31	0.78	5.76	95.9	5.76	39.54
441	2020-08-24	5.04	4.99	5.07	4.97	135624735	6.79918e+08	0.0302188	54.8371	0.666667	18.7908	30.9648	1.1281	0.5556	-141.683	1.31	0.78	5.76	95.9	5.76	39.54
442	2020-08-25	4.99	4.93	5.01	4.91	138940951	6.87707e+08	0.0126016	48.9745	0.433333	-56.6239	30.5558	1.1132	0.5483	-139.812	1.31	0.78	5.76	95.9	5.76	39.54
443	2020-08-26	4.91	4.94	4.98	4.9	177220144	8.74761e+08	0.00146957	49.9651	-0.454545	-113.027	30.6727	1.1174	0.5504	-140.347	1.31	0.78	5.76	95.9	5.76	39.54
444	2020-08-27	4.94	4.9	4.95	4.86	112499677	5.50854e+08	-0.0113993	45.9964	-0.176471	-135.43	30.3806	1.1068	0.5451	-139.01	1.31	0.78	5.76	95.9	5.76	39.54
445	2020-08-28	4.9	4.92	4.93	4.84	132762463	6.47465e+08	-0.0169982	48.2787	-0.0588235	-110.412	30.4974	1.1111	0.5472	-139.545	1.31	0.78	5.76	95.9	5.76	39.54
446	2020-08-31	4.91	4.89	4.96	4.86	136414026	6.70807e+08	-0.0240898	45.1019	-0.05	-80.7988	30.3221	1.1047	0.5441	-138.743	1.31	0.78	5.76	95.9	5.76	39.54
447	2020-09-01	4.86	4.87	4.88	4.83	112992621	5.4834e+08	-0.030414	43.0057	-0.166667	-102.294	30.2053	1.1004	0.542	-138.208	1.31	0.78	5.76	95.9	5.76	39.54
448	2020-09-02	4.87	4.83	4.88	4.81	114505081	5.54026e+08	-0.0384091	38.9797	-0.4	-114.51	29.9716	1.0919	0.5378	-137.139	1.31	0.78	5.76	95.9	5.76	39.54
449	2020-09-03	4.84	4.82	4.87	4.81	104979127	5.07749e+08	-0.0431158	37.9918	-0.294118	-104.373	29.9132	1.0898	0.5367	-136.871	1.31	0.78	5.76	95.9	5.76	39.54
450	2020-09-04	4.79	4.79	4.8	4.78	97062726	4.64884e+08	-0.047969	35.0322	-0.25	-138.365	29.7379	1.0834	0.5336	-136.069	1.31	0.78	5.76	95.9	5.76	39.54
451	2020-09-07	4.79	4.77	4.82	4.76	88890205	4.25914e+08	-0.051274	33.121	-0.416667	-118.721	29.5626	1.077	0.5304	-135.267	1.31	0.78	5.76	95.9	5.76	39.54
452	2020-09-08	4.78	4.82	4.83	4.76	95995199	4.60757e+08	-0.044384	41.9224	0.2	-76.4706	29.9132	1.0898	0.5367	-136.871	1.31	0.78	5.76	95.9	5.76	39.54
453	2020-09-09	4.78	4.78	4.83	4.77	107135627	5.14644e+08	-0.0428512	37.5319	0.0666667	-78.6268	29.6795	1.0813	0.5325	-135.802	1.31	0.78	5.76	95.9	5.76	39.54
454	2020-09-10	4.82	4.75	4.84	4.72	123491123	5.88878e+08	-0.0433826	34.5193	-0.133333	-97.1751	29.4458	1.0727	0.5283	-134.733	1.31	0.78	5.76	95.9	5.76	39.54
455	2020-09-11	4.72	4.74	4.76	4.7	77857221	3.68041e+08	-0.0425282	33.5227	-0.25	-134.371	29.3874	1.0706	0.5273	-134.465	1.31	0.78	5.76	95.9	5.76	39.54
456	2020-09-14	4.75	4.77	4.78	4.73	68879876	3.27533e+08	-0.0356477	39.3586	0.166667	-81.4815	29.5626	1.077	0.5304	-135.267	1.31	0.78	5.76	95.9	5.76	39.54
457	2020-09-15	4.77	4.74	4.78	4.72	78874110	3.7379e+08	-0.0329278	35.8607	0	-96.6667	29.3874	1.0706	0.5273	-134.465	1.31	0.78	5.76	95.9	5.76	39.54
458	2020-09-16	4.74	4.74	4.77	4.71	67620115	3.20333e+08	-0.0290541	35.8607	0	-92.9825	29.3874	1.0706	0.5273	-134.465	1.31	0.78	5.76	95.9	5.76	39.54
459	2020-09-17	4.74	4.72	4.74	4.71	67264815	3.17543e+08	-0.0271467	33.4164	-0.25	-115.493	29.2612	1.066	0.525	-133.888	1.31	0.78	5.76	95.9	5.76	39.54
460	2020-09-18	4.73	4.8	4.8	4.72	105511516	5.03378e+08	-0.0137464	48.8973	0.75	32.3232	29.7868	1.0852	0.5345	-136.293	1.31	0.78	5.76	95.9	5.76	39.54
461	2020-09-21	4.8	4.77	4.8	4.76	65526351	3.13079e+08	-0.00785365	44.5786	0.5	45.8333	29.5532	1.0767	0.5303	-135.224	1.31	0.78	5.76	95.9	5.76	39.54
462	2020-09-22	4.76	4.73	4.77	4.72	67662392	3.20914e+08	-0.00823375	39.4207	0.125	-54.9708	29.3196	1.0681	0.5261	-134.155	1.31	0.78	5.76	95.9	5.76	39.54
463	2020-09-23	4.74	4.72	4.75	4.71	60673167	2.86687e+08	-0.00867784	38.1931	0	-88.6243	29.2612	1.066	0.525	-133.888	1.31	0.78	5.76	95.9	5.76	39.54
464	2020-09-24	4.71	4.63	4.72	4.63	101012186	4.70982e+08	-0.0193298	29.124	-1.125	-239.264	28.7355	1.0469	0.5156	-131.483	1.31	0.78	5.76	95.9	5.76	39.54
465	2020-09-25	4.65	4.62	4.66	4.61	61484277	2.84725e+08	-0.0255666	28.2946	-1.25	-190.755	28.6771	1.0447	0.5146	-131.216	1.31	0.78	5.76	95.9	5.76	39.54
466	2020-09-28	4.62	4.58	4.64	4.58	54599999	2.50982e+08	-0.0324798	25.1155	-0.294118	-151.927	28.3851	1.0341	0.5093	-129.879	1.31	0.78	5.76	95.9	5.76	39.54
467	2020-09-29	4.59	4.58	4.61	4.57	62785759	2.8811e+08	-0.0342753	25.1155	-0.222222	-118.736	28.3851	1.0341	0.5093	-129.879	1.31	0.78	5.76	95.9	5.76	39.54
468	2020-09-30	4.59	4.57	4.6	4.55	55177186	2.52596e+08	-0.0339671	24.2737	-0.0454545	-102.093	28.3267	1.032	0.5083	-129.612	1.31	0.78	5.76	95.9	5.76	39.54
469	2020-10-09	4.61	4.63	4.64	4.6	67348585	3.11513e+08	-0.0233446	38.1038	0.227273	-44.6836	28.7355	1.0469	0.5156	-131.483	0.96	0.57	4.36	93.68	4.36	-25.99
470	2020-10-12	4.64	4.71	4.71	4.63	83799473	3.92464e+08	-0.00420832	51.2845	0.7	27.1318	29.2027	1.0639	0.524	-133.621	0.96	0.57	4.36	93.68	4.36	-25.99
471	2020-10-13	4.71	4.68	4.71	4.65	69871914	3.26983e+08	0.00523085	47.1049	0.6875	41.4918	29.0275	1.0575	0.5208	-132.819	0.96	0.57	4.36	93.68	4.36	-25.99
472	2020-10-14	4.68	4.68	4.69	4.65	61133275	2.85671e+08	0.0119144	47.1049	0.733333	48.2385	29.0275	1.0575	0.5208	-132.819	0.96	0.57	4.36	93.68	4.36	-25.99
473	2020-10-15	4.67	4.63	4.68	4.63	56209807	2.61661e+08	0.0101114	40.3403	0.428571	22.2222	28.7355	1.0469	0.5156	-131.483	0.96	0.57	4.36	93.68	4.36	-25.99
474	2020-10-16	4.64	4.64	4.65	4.62	41226964	1.91168e+08	0.0107189	42.1853	0.5	7.24638	28.7939	1.049	0.5167	-131.75	0.96	0.57	4.36	93.68	4.36	-25.99
475	2020-10-19	4.7	4.64	4.74	4.63	86421355	4.0524e+08	0.0115045	42.1853	0.5	65.3333	28.7939	1.049	0.5167	-131.75	0.96	0.57	4.36	93.68	4.36	-25.99
476	2020-10-20	4.63	4.66	4.67	4.61	52997608	2.46319e+08	0.0148871	46.2869	0.642857	10.5105	28.9107	1.0532	0.5187	-132.285	0.96	0.57	4.36	93.68	4.36	-25.99
477	2020-10-21	4.66	4.79	4.8	4.64	238255526	1.13271e+09	0.0337261	64.4841	1.57143	176.632	29.7284	1.083	0.5334	-136.026	0.96	0.57	4.36	93.68	4.36	-25.99
478	2020-10-22	4.73	4.66	4.73	4.63	169378731	7.92329e+08	0.0280033	46.8489	0.375	16.0985	28.1713	1.045	0.5139	-18.7661	0.96	0.57	4.36	93.68	4.36	-25.99
479	2020-10-23	4.65	4.63	4.67	4.62	76869189	3.57062e+08	0.0198852	43.7789	0	-91.0973	28.0005	1.0386	0.5108	-18.6523	0.96	0.57	4.36	93.68	4.36	-25.99
480	2020-10-26	4.63	4.63	4.67	4.62	68500896	3.17911e+08	0.0144752	43.7789	0	-72.4638	28.0005	1.0386	0.5108	-18.6523	0.96	0.57	4.36	93.68	4.36	-25.99
481	2020-10-27	4.61	4.61	4.62	4.6	59237647	2.72921e+08	0.00846038	41.5386	-0.125	-125	27.8298	1.0323	0.5077	-18.5386	0.96	0.57	4.36	93.68	4.36	-25.99
482	2020-10-28	4.6	4.57	4.61	4.55	76684428	3.50207e+08	-0.000190133	37.2973	-0.375	-168.627	27.6021	1.0239	0.5035	-18.3869	0.96	0.57	4.36	93.68	4.36	-25.99
483	2020-10-29	4.53	4.55	4.58	4.52	52405853	2.38238e+08	-0.00748605	35.2951	-0.333333	-162.99	27.4883	1.0196	0.5014	-18.3111	0.96	0.57	4.36	93.68	4.36	-25.99
484	2020-10-30	4.55	4.49	4.58	4.47	98409925	4.45478e+08	-0.0186388	29.9381	-0.363636	-147.52	27.1468	1.007	0.4952	-18.0837	0.96	0.57	4.36	93.68	4.36	-25.99
485	2020-11-02	4.48	4.44	4.51	4.39	88572053	3.92993e+08	-0.0303055	26.2492	-0.458333	-159.244	26.8054	0.9943	0.489	-17.8562	0.96	0.57	4.36	93.68	4.36	-25.99
486	2020-11-03	4.44	4.54	4.58	4.44	76791654	3.47111e+08	-0.0224684	42.1026	0.166667	-67.9365	27.4314	1.0175	0.5004	-18.2732	0.96	0.57	4.36	93.68	4.36	-25.99
487	2020-11-04	4.54	4.5	4.55	4.48	57258532	2.58635e+08	-0.0206352	38.431	0.272727	-64.4444	27.2038	1.0091	0.4963	-18.1216	0.96	0.57	4.36	93.68	4.36	-25.99
488	2020-11-05	4.53	4.59	4.6	4.52	82253871	3.75421e+08	-0.0060216	49.4513	0.789474	16.5548	27.716	1.0281	0.5056	-18.4628	0.96	0.57	4.36	93.68	4.36	-25.99
489	2020-11-06	4.6	4.6	4.61	4.57	67939063	3.11845e+08	0.00563929	50.5442	0.842105	59.7531	27.7729	1.0302	0.5066	-18.5007	0.96	0.57	4.36	93.68	4.36	-25.99
490	2020-11-09	4.63	4.64	4.66	4.62	100390349	4.65903e+08	0.0186544	54.8797	1.17647	128.889	28.0574	1.0407	0.5118	-18.6902	0.96	0.57	4.36	93.68	4.36	-25.99
491	2020-11-10	4.66	4.59	4.66	4.58	73366759	3.38917e+08	0.0203064	48.923	0.9375	84.4444	27.716	1.0281	0.5056	-18.4628	0.96	0.57	4.36	93.68	4.36	-25.99
492	2020-11-11	4.58	4.63	4.65	4.54	99075594	4.56451e+08	0.0261905	53.4174	0.95	70.3704	28.0005	1.0386	0.5108	-18.6523	0.96	0.57	4.36	93.68	4.36	-25.99
493	2020-11-12	4.62	4.57	4.64	4.56	67833959	3.11274e+08	0.0215954	46.5855	0.65	40	27.6021	1.0239	0.5035	-18.3869	0.96	0.57	4.36	93.68	4.36	-25.99
494	2020-11-13	4.53	4.5	4.54	4.49	74131811	3.34211e+08	0.00934764	39.9604	0.3	-65.6966	27.2038	1.0091	0.4963	-18.1216	0.96	0.57	4.36	93.68	4.36	-25.99
495	2020-11-16	4.51	4.53	4.54	4.48	54570191	2.46539e+08	0.00568749	43.7684	0.214286	-79.3651	27.3745	1.0154	0.4994	-18.2353	0.96	0.57	4.36	93.68	4.36	-25.99
496	2020-11-17	4.53	4.55	4.55	4.5	53743612	2.4331e+08	0.00631248	46.2917	0.357143	-57.2057	27.4883	1.0196	0.5014	-18.3111	0.96	0.57	4.36	93.68	4.36	-25.99
497	2020-11-18	4.54	4.55	4.56	4.52	58114571	2.64132e+08	0.00702346	46.2917	0.357143	-50.9091	27.4883	1.0196	0.5014	-18.3111	0.96	0.57	4.36	93.68	4.36	-25.99
498	2020-11-19	4.54	4.54	4.55	4.52	56091053	2.54305e+08	0.00645869	45.044	0.285714	-52.2222	27.4314	1.0175	0.5004	-18.2732	0.96	0.57	4.36	93.68	4.36	-25.99
499	2020-11-20	4.54	4.53	4.55	4.51	48958449	2.21784e+08	0.0051092	43.7343	0.214286	-52.7778	27.3745	1.0154	0.4994	-18.2353	0.96	0.57	4.36	93.68	4.36	-25.99
500	2020-11-23	4.54	4.6	4.61	4.52	113690781	5.20217e+08	0.0135378	54.1121	0.769231	43.8957	27.7729	1.0302	0.5066	-18.5007	0.96	0.57	4.36	93.68	4.36	-25.99
501	2020-11-24	4.59	4.6	4.61	4.58	65260869	2.9997e+08	0.0186879	54.1121	0.769231	92.3521	27.7729	1.0302	0.5066	-18.5007	0.96	0.57	4.36	93.68	4.36	-25.99
502	2020-11-25	4.6	4.6	4.66	4.6	110370325	5.10253e+08	0.0214706	54.1121	1	133.059	27.7729	1.0302	0.5066	-18.5007	0.96	0.57	4.36	93.68	4.36	-25.99
503	2020-11-26	4.61	4.61	4.62	4.58	59565285	2.74333e+08	0.0238509	55.7128	1.1	91.5033	27.8867	1.0344	0.5087	-18.5765	0.96	0.57	4.36	93.68	4.36	-25.99
504	2020-11-27	4.61	4.63	4.63	4.59	79121132	3.64814e+08	0.0270763	58.8989	1.42857	93.0818	28.0005	1.0386	0.5108	-18.6523	0.96	0.57	4.36	93.68	4.36	-25.99
505	2020-11-30	4.64	4.61	4.74	4.61	189336698	8.8599e+08	0.0254952	54.5393	1	130.33	27.8867	1.0344	0.5087	-18.5765	0.96	0.57	4.36	93.68	4.36	-25.99
506	2020-12-01	4.61	4.66	4.68	4.61	104627089	4.85288e+08	0.0298606	62.2923	1.3	103.865	28.1713	1.045	0.5139	-18.7661	0.96	0.57	4.36	93.68	4.36	-25.99
507	2020-12-02	4.67	4.63	4.67	4.62	109826898	5.09598e+08	0.0274455	55.933	1	74.147	28.0005	1.0386	0.5108	-18.6523	0.96	0.57	4.36	93.68	4.36	-25.99
508	2020-12-03	4.61	4.59	4.62	4.57	115315799	5.29539e+08	0.0195682	48.5849	0.461538	-34.9206	27.716	1.0281	0.5056	-18.4628	0.96	0.57	4.36	93.68	4.36	-25.99
509	2020-12-04	4.59	4.55	4.59	4.53	84570792	3.84771e+08	0.00863571	42.3964	-0.833333	-142.105	27.4883	1.0196	0.5014	-18.3111	0.96	0.57	4.36	93.68	4.36	-25.99
510	2020-12-07	4.55	4.5	4.56	4.49	84205218	3.80224e+08	-0.00493475	36.0234	-1.28571	-187.234	27.2038	1.0091	0.4963	-18.1216	0.96	0.57	4.36	93.68	4.36	-25.99
511	2020-12-08	4.49	4.51	4.52	4.49	62595926	2.82247e+08	-0.0117778	38.0914	-0.363636	-141.72	27.2607	1.0112	0.4973	-18.1595	0.96	0.57	4.36	93.68	4.36	-25.99
512	2020-12-09	4.5	4.47	4.52	4.46	69852894	3.13584e+08	-0.0204005	33.3065	-0.1875	-124.265	27.033	1.0027	0.4931	-18.0078	0.96	0.57	4.36	93.68	4.36	-25.99
513	2020-12-10	4.47	4.43	4.47	4.42	83345810	3.70398e+08	-0.0296402	29.2271	-0.4375	-128.889	26.7485	0.9922	0.4879	-17.8183	0.96	0.57	4.36	93.68	4.36	-25.99
514	2020-12-11	4.44	4.4	4.45	4.38	92490540	4.07053e+08	-0.0374382	26.5203	-0.368421	-122.172	26.5777	0.9859	0.4848	-17.7045	0.96	0.57	4.36	93.68	4.36	-25.99
515	2020-12-14	4.4	4.39	4.41	4.37	55000573	2.41291e+08	-0.0412858	25.6408	-0.173913	-117.397	26.5208	0.9837	0.4838	-17.6666	0.96	0.57	4.36	93.68	4.36	-25.99
516	2020-12-15	4.39	4.37	4.4	4.36	60433371	2.64054e+08	-0.043638	23.8808	-0.130435	-107.165	26.407	0.9795	0.4817	-17.5908	0.96	0.57	4.36	93.68	4.36	-25.99
517	2020-12-16	4.38	4.35	4.39	4.34	54626333	2.38179e+08	-0.0448301	22.1886	-0.2	-101.307	26.2932	0.9753	0.4796	-17.515	0.96	0.57	4.36	93.68	4.36	-25.99
518	2020-12-17	4.35	4.38	4.39	4.31	75842505	3.30141e+08	-0.0387486	30.4076	0.0555556	-87.9121	26.4639	0.9816	0.4828	-17.6287	0.96	0.57	4.36	93.68	4.36	-25.99
519	2020-12-18	4.38	4.42	4.42	4.36	118390624	5.20679e+08	-0.0270623	39.8242	0.4375	-32.5312	26.6916	0.9901	0.4869	-17.7804	0.96	0.57	4.36	93.68	4.36	-25.99
520	2020-12-21	4.41	4.37	4.42	4.35	84228979	3.68504e+08	-0.0239012	33.524	0.125	-51.6274	26.407	0.9795	0.4817	-17.5908	0.96	0.57	4.36	93.68	4.36	-25.99
521	2020-12-22	4.35	4.28	4.37	4.27	120526185	5.20809e+08	-0.0313001	25.4664	-0.583333	-164.062	25.8379	0.9584	0.4713	-17.2117	0.96	0.57	4.36	93.68	4.36	-25.99
522	2020-12-23	4.27	4.25	4.29	4.23	99101644	4.2142e+08	-0.0372005	23.3847	-1.25	-196.702	25.6671	0.9521	0.4682	-17.098	0.96	0.57	4.36	93.68	4.36	-25.99
523	2020-12-24	4.24	4.19	4.25	4.18	80979672	3.4061e+08	-0.0455967	19.7898	-0.642857	-174.242	25.3257	0.9394	0.462	-16.8705	0.96	0.57	4.36	93.68	4.36	-25.99
524	2020-12-25	4.19	4.23	4.23	4.17	47588518	2.00331e+08	-0.0422495	27.9898	-0.117647	-119.944	25.5533	0.9479	0.4661	-17.0221	0.96	0.57	4.36	93.68	4.36	-25.99
525	2020-12-28	4.22	4.24	4.26	4.2	67319067	2.8468e+08	-0.0354501	29.9782	0.217391	-76.0469	25.6102	0.95	0.4672	-17.06	0.96	0.57	4.36	93.68	4.36	-25.99
526	2020-12-29	4.25	4.23	4.3	4.21	110074321	4.6925e+08	-0.0293152	29.0858	0.173913	-50.3401	25.5533	0.9479	0.4661	-17.0221	0.96	0.57	4.36	93.68	4.36	-25.99
527	2020-12-30	4.23	4.19	4.24	4.19	86846112	3.65685e+08	-0.0276806	25.6873	0	-76.1317	25.3257	0.9394	0.462	-16.8705	0.96	0.57	4.36	93.68	4.36	-25.99
528	2020-12-31	4.17	4.2	4.22	4.17	119953398	5.03055e+08	-0.0225077	28.0234	0.0434783	-76.8067	25.3826	0.9415	0.463	-16.9084	0.96	0.57	4.36	93.68	4.36	-25.99
529	2021-01-04	4.03	4.08	4.13	4.03	327457204	1.33111e+09	-0.0319294	19.7466	-0.611111	-194.055	24.6427	0.9141	0.4495	-16.4156	0.34	0.29	2.14	97.95	2.14	-48.57
530	2021-01-05	4.03	4.04	4.27	3.98	541876419	2.23446e+09	-0.0397212	17.7995	-1.66667	-149.907	24.4151	0.9056	0.4454	-16.2639	0.34	0.29	2.14	97.95	2.14	-48.57
531	2021-01-06	4.09	4.13	4.19	4.07	354764404	1.46479e+09	-0.0293999	34.0555	0.294118	-74.4166	24.9842	0.9268	0.4558	-16.643	0.34	0.29	2.14	97.95	2.14	-48.57
532	2021-01-07	4.05	4.03	4.1	4.01	269796561	1.09117e+09	-0.0324504	27.3725	-0.05	-128.427	24.3582	0.9035	0.4443	-16.226	0.34	0.29	2.14	97.95	2.14	-48.57
533	2021-01-08	3.98	4.05	4.11	3.95	243672758	9.82789e+08	-0.028332	30.4073	0.05	-105.845	24.472	0.9078	0.4464	-16.3018	0.34	0.29	2.14	97.95	2.14	-48.57
534	2021-01-11	4.09	4.13	4.2	4.06	296366964	1.22299e+09	-0.0122134	41.3074	0.47619	-10.697	24.9842	0.9268	0.4558	-16.643	0.34	0.29	2.14	97.95	2.14	-48.57
535	2021-01-12	4.11	4.19	4.19	4.09	211403596	875957411	0.00805686	48.0837	0.8	28.9855	25.3257	0.9394	0.462	-16.8705	0.34	0.29	2.14	97.95	2.14	-48.57
536	2021-01-13	4.17	4.36	4.41	4.17	433216551	1.86777e+09	0.0438882	61.9233	1.94118	183.544	26.3501	0.9774	0.4807	-17.5529	0.34	0.29	2.14	97.95	2.14	-48.57
537	2021-01-14	4.32	4.4	4.47	4.3	336536724	1.48247e+09	0.0709019	64.404	2.17647	181.369	26.5777	0.9859	0.4848	-17.7045	0.34	0.29	2.14	97.95	2.14	-48.57
538	2021-01-15	4.38	4.36	4.44	4.3	221454346	9.64462e+08	0.0806004	60.0565	1	117.216	26.3501	0.9774	0.4807	-17.5529	0.34	0.29	2.14	97.95	2.14	-48.57
539	2021-01-18	4.35	4.32	4.39	4.31	179032157	7.77475e+08	0.078754	55.8662	0.783784	76.4727	26.1224	0.969	0.4765	-17.4013	0.34	0.29	2.14	97.95	2.14	-48.57
540	2021-01-19	4.32	4.28	4.38	4.26	164729280	7.10151e+08	0.0695887	51.8469	0.675676	46.5753	25.8379	0.9584	0.4713	-17.2117	0.34	0.29	2.14	97.95	2.14	-48.57
541	2021-01-20	4.28	4.2	4.29	4.16	213602960	9.01977e+08	0.0510525	44.7001	0.459459	-8.06293	25.3826	0.9415	0.463	-16.9084	0.34	0.29	2.14	97.95	2.14	-48.57
542	2021-01-21	4.22	4.17	4.23	4.15	174049543	7.26769e+08	0.0338799	42.2723	0.342857	-40.7159	25.2119	0.9352	0.4599	-16.7947	0.34	0.29	2.14	97.95	2.14	-48.57
543	2021-01-22	4.15	4.09	4.16	4.07	161911690	6.62823e+08	0.0120033	36.4123	-0.148148	-104.212	24.6996	0.9162	0.4506	-16.4535	0.34	0.29	2.14	97.95	2.14	-48.57
544	2021-01-25	4.08	4.03	4.08	4.02	130628886	5.2799e+08	-0.00914964	32.6416	-0.608696	-131.353	24.3582	0.9035	0.4443	-16.226	0.34	0.29	2.14	97.95	2.14	-48.57
545	2021-01-26	4	4.1	4.12	3.99	143012694	5.80857e+08	-0.0121266	40.6136	0.0322581	-99.4934	24.7566	0.9183	0.4516	-16.4914	0.34	0.29	2.14	97.95	2.14	-48.57
546	2021-01-27	4.08	4.07	4.12	4.02	99725072	4.06168e+08	-0.0162911	38.4468	0.108108	-81.0078	24.5858	0.912	0.4485	-16.3776	0.34	0.29	2.14	97.95	2.14	-48.57
547	2021-01-28	4.04	3.99	4.05	3.97	113372533	4.54394e+08	-0.0273262	33.1988	-0.121212	-99.6032	24.1276	0.895	0.4401	-16.0724	0.34	0.29	2.14	97.95	2.14	-48.57
548	2021-01-29	3.99	3.95	4.01	3.94	95023749	3.76567e+08	-0.0369215	30.8587	-0.275862	-104.326	23.8431	0.8844	0.4349	-15.8829	0.34	0.29	2.14	97.95	2.14	-48.57
549	2021-02-01	3.95	3.94	3.97	3.9	79641570	3.13054e+08	-0.0411982	30.266	-0.172414	-113.324	23.7862	0.8823	0.4339	-15.845	0.34	0.29	2.14	97.95	2.14	-48.57
550	2021-02-02	3.94	3.95	3.99	3.92	71655330	2.8354e+08	-0.0392705	31.7229	0	-91.1809	23.8431	0.8844	0.4349	-15.8829	0.34	0.29	2.14	97.95	2.14	-48.57
551	2021-02-03	3.95	3.89	3.96	3.88	86085432	3.35754e+08	-0.0423999	27.8447	-0.217391	-108.373	23.5017	0.8718	0.4287	-15.6554	0.34	0.29	2.14	97.95	2.14	-48.57
552	2021-02-04	3.87	3.8	3.88	3.78	112110152	4.26732e+08	-0.0522675	23.1315	-0.875	-158.491	22.9326	0.8507	0.4183	-15.2764	0.34	0.29	2.14	97.95	2.14	-48.57
553	2021-02-05	3.8	3.8	3.82	3.78	66832772	253877178	-0.0542349	23.1315	-0.428571	-143.03	22.9326	0.8507	0.4183	-15.2764	0.34	0.29	2.14	97.95	2.14	-48.57
554	2021-02-08	3.81	3.82	3.85	3.79	70185830	2.67865e+08	-0.048471	26.5427	0.0666667	-98.2906	23.1033	0.857	0.4215	-15.3901	0.34	0.29	2.14	97.95	2.14	-48.57
555	2021-02-09	3.82	3.85	3.86	3.8	100084726	3.82556e+08	-0.0367768	31.6016	0.185185	-67.2646	23.274	0.8633	0.4246	-15.5038	0.34	0.29	2.14	97.95	2.14	-48.57
556	2021-02-10	3.83	3.85	3.86	3.82	81327156	3.12931e+08	-0.0257237	31.6016	0.263158	-46.8376	23.274	0.8633	0.4246	-15.5038	0.34	0.29	2.14	97.95	2.14	-48.57
557	2021-02-18	3.93	3.97	4.01	3.88	167249645	6.61943e+08	-0.00027708	48.9599	1.13333	77.037	24.0138	0.8908	0.4381	-15.9966	0.34	0.29	2.14	97.95	2.14	-48.57
558	2021-02-19	3.97	4.13	4.13	3.95	184842314	7.49491e+08	0.0379632	62.9062	2.2	166.509	24.9812	0.9266	0.4557	-16.641	0.34	0.29	2.14	97.95	2.14	-48.57
559	2021-02-22	4.17	4.22	4.29	4.14	358068230	1.51351e+09	0.0731968	68.3169	2.47059	194.665	25.4933	0.9456	0.465	-16.9822	0.34	0.29	2.14	97.95	2.14	-48.57
560	2021-02-23	4.16	4.13	4.22	4.12	192706702	8.04651e+08	0.0815576	58.7888	1	113.951	24.9243	0.9245	0.4547	-16.6031	0.34	0.29	2.14	97.95	2.14	-48.57
561	2021-02-24	4.14	4.11	4.19	4.07	120870159	4.98572e+08	0.0813853	56.8317	0.738095	74.7342	24.8105	0.9203	0.4526	-16.5273	0.34	0.29	2.14	97.95	2.14	-48.57
562	2021-02-25	4.13	4.15	4.18	4.11	112478333	4.67008e+08	0.0833463	59.8053	0.833333	68.4932	25.095	0.9309	0.4578	-16.7168	0.34	0.29	2.14	97.95	2.14	-48.57
563	2021-02-26	4.1	4.08	4.14	4.07	105777059	4.33334e+08	0.0723118	52.7412	0.65	35.9577	24.6398	0.914	0.4495	-16.4136	0.34	0.29	2.14	97.95	2.14	-48.57
564	2021-03-01	4.09	4.22	4.24	4.06	180995835	7.53692e+08	0.0803491	62.5668	1	67.4723	25.4933	0.9456	0.465	-16.9822	0.34	0.29	2.14	97.95	2.14	-48.57
565	2021-03-02	4.2	4.13	4.2	4.12	117244213	4.86825e+08	0.0703795	54.4766	0.756757	46.0792	24.9243	0.9245	0.4547	-16.6031	0.34	0.29	2.14	97.95	2.14	-48.57
566	2021-03-03	4.12	4.18	4.21	4.11	93540103	3.90808e+08	0.0673547	57.8416	0.84	53.4022	25.2657	0.9372	0.4609	-16.8306	0.34	0.29	2.14	97.95	2.14	-48.57
567	2021-03-04	4.15	4.15	4.2	4.13	106892819	4.44477e+08	0.0584771	55.1251	0.5	31.5315	25.095	0.9309	0.4578	-16.7168	0.34	0.29	2.14	97.95	2.14	-48.57
568	2021-03-05	4.12	4.17	4.19	4.1	72399700	3.00575e+08	0.0526449	56.6338	0.642857	-3.27869	25.2088	0.9351	0.4599	-16.7926	0.34	0.29	2.14	97.95	2.14	-48.57
569	2021-03-08	4.18	4.24	4.29	4.18	251124259	1.06953e+09	0.0552889	61.6479	1.14286	239.801	25.6071	0.9499	0.4671	-17.058	0.34	0.29	2.14	97.95	2.14	-48.57
570	2021-03-09	4.23	4.14	4.26	4.07	169496717	7.05519e+08	0.0412831	52.0882	0.428571	0.995025	25.0381	0.9288	0.4567	-16.6789	0.34	0.29	2.14	97.95	2.14	-48.57
571	2021-03-10	4.23	4.13	4.23	4.11	94258327	3.91358e+08	0.0289689	51.2059	0.3125	-10.2041	24.9243	0.9245	0.4547	-16.6031	0.34	0.29	2.14	97.95	2.14	-48.57
572	2021-03-11	4.12	4.16	4.16	4.1	101781625	4.20634e+08	0.0233997	53.8136	0.5	-62.9139	25.1519	0.933	0.4588	-16.7547	0.34	0.29	2.14	97.95	2.14	-48.57
573	2021-03-12	4.24	4.22	4.28	4.19	181937113	7.69353e+08	0.0261259	58.7165	0.818182	156.278	25.1631	0.9406	0.4573	-11.7269	0.34	0.29	2.14	97.95	2.14	-48.57
574	2021-03-15	4.21	4.28	4.3	4.16	174958996	7.44057e+08	0.033849	63.0722	1.36364	128.107	25.5001	0.9532	0.4634	-11.8839	0.34	0.29	2.14	97.95	2.14	-48.57
575	2021-03-16	4.27	4.3	4.3	4.23	142426145	6.08853e+08	0.0391167	64.4609	1.54545	127.392	25.6686	0.9595	0.4664	-11.9624	0.34	0.29	2.14	97.95	2.14	-48.57
576	2021-03-17	4.31	4.24	4.33	4.24	125708243	5.37469e+08	0.0322693	57.2805	0.733333	90.991	25.2754	0.9448	0.4593	-11.7792	0.34	0.29	2.14	97.95	2.14	-48.57
577	2021-03-18	4.24	4.23	4.26	4.2	95691846	4.04038e+08	0.0244955	56.1228	0.588235	29.2146	25.2192	0.9427	0.4583	-11.753	0.34	0.29	2.14	97.95	2.14	-48.57
578	2021-03-19	4.19	4.12	4.19	4.11	127936573	5.30487e+08	0.00372916	45.0053	-0.0588235	-94.9074	24.5452	0.9175	0.446	-11.4389	0.34	0.29	2.14	97.95	2.14	-48.57
579	2021-03-22	4.12	4.13	4.15	4.1	86305931	3.564e+08	-0.00878422	46.0841	0	-88.3333	24.6576	0.9217	0.4481	-11.4913	0.34	0.29	2.14	97.95	2.14	-48.57
580	2021-03-23	4.14	4.05	4.14	4.04	122119502	4.97857e+08	-0.026936	39.2415	-0.388889	-122.464	24.152	0.9028	0.4389	-11.2557	0.34	0.29	2.14	97.95	2.14	-48.57
581	2021-03-24	4.05	3.98	4.06	3.97	107965236	4.33117e+08	-0.0463326	34.2914	-0.777778	-148.406	23.7589	0.8881	0.4317	-11.0725	0.34	0.29	2.14	97.95	2.14	-48.57
582	2021-03-25	3.97	3.98	4.01	3.97	67577939	2.69864e+08	-0.0564525	34.2914	-0.28	-124.638	23.7589	0.8881	0.4317	-11.0725	0.34	0.29	2.14	97.95	2.14	-48.57
583	2021-03-26	3.98	4	4.01	3.98	66102071	2.6446e+08	-0.057546	37.0906	0.0625	-94.9772	23.8712	0.8923	0.4338	-11.1248	0.34	0.29	2.14	97.95	2.14	-48.57
584	2021-03-29	4	3.99	4.01	3.97	57141723	2.28192e+08	-0.0566227	36.2331	0.03125	-80.5836	23.815	0.8902	0.4328	-11.0986	0.34	0.29	2.14	97.95	2.14	-48.57
585	2021-03-30	3.98	3.98	3.99	3.96	63325700	2.51688e+08	-0.0543544	35.3256	0	-76.6369	23.7589	0.8881	0.4317	-11.0725	0.34	0.29	2.14	97.95	2.14	-48.57
586	2021-03-31	3.97	4.02	4.04	3.97	63413877	2.54268e+08	-0.0448566	41.8036	0.16	-40.5824	23.9835	0.8965	0.4358	-11.1772	0.34	0.29	2.14	97.95	2.14	-48.57
587	2021-04-01	4.03	4.03	4.04	4	54043130	2.1751e+08	-0.035052	43.3789	0.333333	-13.1878	24.0397	0.8986	0.4368	-11.2033	1.45	0.67	4.67	92.34	4.67	128.47
588	2021-04-02	4.04	4.03	4.05	4.01	54769330	2.20873e+08	-0.0267656	43.3789	0.333333	15.8103	24.0397	0.8986	0.4368	-11.2033	1.45	0.67	4.67	92.34	4.67	128.47
589	2021-04-06	4.03	4.01	4.04	4	67941314	2.72693e+08	-0.0223569	40.6612	0.428571	18.3983	23.9274	0.8944	0.4348	-11.151	1.45	0.67	4.67	92.34	4.67	128.47
590	2021-04-07	4	4.01	4.01	3.97	59259885	2.36772e+08	-0.0180061	40.6612	0.6	-30.8943	23.9274	0.8944	0.4348	-11.151	1.45	0.67	4.67	92.34	4.67	128.47
591	2021-04-08	3.99	3.98	4	3.97	52831780	2.10777e+08	-0.0177077	36.4341	0	-77.4854	23.7589	0.8881	0.4317	-11.0725	1.45	0.67	4.67	92.34	4.67	128.47
592	2021-04-09	3.97	3.95	3.98	3.92	85003443	3.35528e+08	-0.0199245	32.6613	-0.6	-174.02	23.5342	0.8797	0.4277	-10.9678	1.45	0.67	4.67	92.34	4.67	128.47
593	2021-04-12	3.94	3.93	3.94	3.92	50638954	1.98841e+08	-0.0222798	30.3346	-1	-163.964	23.4219	0.8755	0.4256	-10.9154	1.45	0.67	4.67	92.34	4.67	128.47
594	2021-04-13	3.93	3.9	3.94	3.89	47734634	1.86196e+08	-0.0258241	27.1151	-0.625	-147.696	23.2534	0.8692	0.4226	-10.8369	1.45	0.67	4.67	92.34	4.67	128.47
595	2021-04-14	3.9	3.91	3.93	3.89	47279389	1.84772e+08	-0.0247635	29.8717	-0.2	-107.843	23.3095	0.8713	0.4236	-10.863	1.45	0.67	4.67	92.34	4.67	128.47
596	2021-04-15	3.9	3.9	3.91	3.87	45180634	1.75463e+08	-0.0233686	28.667	0	-103.65	23.2534	0.8692	0.4226	-10.8369	1.45	0.67	4.67	92.34	4.67	128.47
597	2021-04-16	3.9	3.96	3.96	3.89	60560210	2.3828e+08	-0.0128494	43.7817	0.461538	-31.0458	23.5904	0.8818	0.4287	-10.9939	1.45	0.67	4.67	92.34	4.67	128.47
598	2021-04-19	3.96	3.98	3.99	3.94	68889281	2.74028e+08	-0.00223893	47.8726	0.727273	40.264	23.7589	0.8881	0.4317	-11.0725	1.45	0.67	4.67	92.34	4.67	128.47
599	2021-04-20	3.98	3.97	3.99	3.96	45013983	1.78759e+08	0.00404859	46.0125	0.636364	63.6364	23.6465	0.8839	0.4297	-11.0201	1.45	0.67	4.67	92.34	4.67	128.47
600	2021-04-21	3.94	3.93	3.95	3.92	56756112	2.22982e+08	0.00345869	39.2367	0.375	-15.6538	23.4219	0.8755	0.4256	-10.9154	1.45	0.67	4.67	92.34	4.67	128.47
601	2021-04-22	4.01	3.98	4.02	3.96	86293720	3.43616e+08	0.0100684	49.5542	1	128.623	22.5482	0.8785	0.4201	-8.4072	1.45	0.67	4.67	92.34	4.67	128.47
602	2021-04-23	3.97	3.95	3.98	3.94	56906210	2.25155e+08	0.0106103	44.5151	0.625	43.8596	22.335	0.8702	0.4161	-8.3277	1.45	0.67	4.67	92.34	4.67	128.47
603	2021-04-26	3.95	3.96	3.98	3.93	91085572	3.60918e+08	0.012402	46.529	0.75	35.8974	22.3883	0.8722	0.4171	-8.3476	1.45	0.67	4.67	92.34	4.67	128.47
604	2021-04-27	3.95	3.97	3.98	3.93	83297208	3.29587e+08	0.0148548	48.6018	0.875	35.0379	22.4949	0.8764	0.4191	-8.3873	1.45	0.67	4.67	92.34	4.67	128.47
605	2021-04-28	3.97	4.01	4.02	3.96	88901212	3.55767e+08	0.0213885	56.1557	1.375	127.234	22.7082	0.8847	0.423	-8.4668	1.45	0.67	4.67	92.34	4.67	128.47
606	2021-04-29	4.03	4.01	4.04	4	80352220	3.23607e+08	0.0249835	56.1557	1.6	160	22.7082	0.8847	0.423	-8.4668	1.45	0.67	4.67	92.34	4.67	128.47
607	2021-04-30	4	4	4.02	3.97	68924049	2.75239e+08	0.0252147	53.7189	0.875	74.8299	22.6548	0.8826	0.422	-8.447	1.45	0.67	4.67	92.34	4.67	128.47
608	2021-05-06	4	4.03	4.06	3.99	80596879	3.25188e+08	0.0283735	59.5672	1.25	126.941	22.8148	0.8889	0.425	-8.5066	1.45	0.67	4.67	92.34	4.67	128.47
609	2021-05-07	4.03	4.06	4.07	4.02	85646952	3.47144e+08	0.0331369	64.5451	1.625	140.909	22.9747	0.8951	0.428	-8.5662	1.45	0.67	4.67	92.34	4.67	128.47
610	2021-05-10	4.05	4.1	4.1	4.03	75976825	3.09493e+08	0.0398572	70.0144	1.875	154.219	23.1879	0.9034	0.432	-8.6457	1.45	0.67	4.67	92.34	4.67	128.47
611	2021-05-11	4.08	4.07	4.09	4.04	60866361	2.47587e+08	0.0384264	62.0393	1.09091	101.502	23.028	0.8972	0.429	-8.5861	1.45	0.67	4.67	92.34	4.67	128.47
612	2021-05-12	4.05	4.06	4.09	4.04	48283190	1.96056e+08	0.0344268	59.5279	0.714286	79.1277	22.9747	0.8951	0.428	-8.5662	1.45	0.67	4.67	92.34	4.67	128.47
613	2021-05-13	4.05	4.04	4.06	4.03	43571972	1.76171e+08	0.027672	54.615	0.538462	30.0366	22.8681	0.8909	0.426	-8.5265	1.45	0.67	4.67	92.34	4.67	128.47
614	2021-05-14	4.04	4.09	4.09	4	82933141	3.36285e+08	0.0284157	63.0792	0.9	55.5556	23.1346	0.9013	0.431	-8.6258	1.45	0.67	4.67	92.34	4.67	128.47
615	2021-05-17	4.07	4.08	4.1	4.06	65955881	2.69223e+08	0.0260976	60.569	0.8	98.1595	23.0813	0.8992	0.43	-8.606	1.45	0.67	4.67	92.34	4.67	128.47
616	2021-05-18	4.09	4.14	4.19	4.08	141730023	5.886e+08	0.0308568	68.8366	1.4	207.207	23.4544	0.9138	0.4369	-8.7451	1.45	0.67	4.67	92.34	4.67	128.47
617	2021-05-19	4.13	4.14	4.16	4.1	75296189	3.11057e+08	0.032074	68.8366	1.57143	150.673	23.4544	0.9138	0.4369	-8.7451	1.45	0.67	4.67	92.34	4.67	128.47
618	2021-05-20	4.12	4.13	4.13	4.1	63737249	2.62528e+08	0.0296579	65.9897	0.9	87.4704	23.3478	0.9096	0.435	-8.7053	1.45	0.67	4.67	92.34	4.67	128.47
619	2021-05-21	4.12	4.12	4.14	4.11	44002446	1.81477e+08	0.0250236	63.0904	0.8	72.3684	23.2945	0.9075	0.434	-8.6855	1.45	0.67	4.67	92.34	4.67	128.47
620	2021-05-24	4.12	4.11	4.13	4.08	56670062	2.32186e+08	0.0191849	60.1539	0.7	28.9855	23.2412	0.9055	0.433	-8.6656	1.45	0.67	4.67	92.34	4.67	128.47
621	2021-05-25	4.11	4.14	4.15	4.08	99440950	4.10891e+08	0.017959	65.5056	1	54.3155	23.4544	0.9138	0.4369	-8.7451	1.45	0.67	4.67	92.34	4.67	128.47
622	2021-05-26	4.14	4.13	4.16	4.13	60698899	2.51186e+08	0.0145423	62.4015	0.9	81.3008	23.3478	0.9096	0.435	-8.7053	1.45	0.67	4.67	92.34	4.67	128.47
623	2021-05-27	4.12	4.13	4.15	4.11	55572369	2.29444e+08	0.0111747	62.4015	0.833333	49.217	23.4011	0.9117	0.436	-8.7252	1.45	0.67	4.67	92.34	4.67	128.47
624	2021-05-28	4.13	4.09	4.13	4.09	66146837	2.71311e+08	0.00288353	50.5681	0.166667	-78.905	23.1346	0.9013	0.431	-8.6258	1.45	0.67	4.67	92.34	4.67	128.47
625	2021-05-31	4.1	4.1	4.11	4.07	65260532	2.66428e+08	-0.00168376	53.0417	-0.333333	-152.015	23.1879	0.9034	0.432	-8.6457	1.45	0.67	4.67	92.34	4.67	128.47
626	2021-06-01	4.1	4.09	4.11	4.07	58443277	2.38891e+08	-0.00622647	50.2479	0	-121.914	23.1346	0.9013	0.431	-8.6258	1.45	0.67	4.67	92.34	4.67	128.47
627	2021-06-02	4.09	4.08	4.1	4.07	47351767	1.93035e+08	-0.0105014	47.4697	-0.2	-116.667	23.0813	0.8992	0.43	-8.606	1.45	0.67	4.67	92.34	4.67	128.47
628	2021-06-03	4.07	4.09	4.13	4.06	63587553	2.61065e+08	-0.0118078	50.51	0	-62.3306	23.1346	0.9013	0.431	-8.6258	1.45	0.67	4.67	92.34	4.67	128.47
629	2021-06-04	4.07	4.06	4.11	4.05	77160646	3.13963e+08	-0.0162636	42.3415	-0.333333	-118.49	22.9747	0.8951	0.428	-8.5662	1.45	0.67	4.67	92.34	4.67	128.47
630	2021-06-07	4.05	4.02	4.06	4.01	61465746	2.47737e+08	-0.0236991	34.1577	-1	-195.266	22.7615	0.8868	0.424	-8.4867	1.45	0.67	4.67	92.34	4.67	128.47
631	2021-06-08	4.02	4.03	4.04	3.98	68865108	2.76295e+08	-0.0261766	37.5126	-0.428571	-165.862	22.8148	0.8889	0.425	-8.5066	1.45	0.67	4.67	92.34	4.67	128.47
632	2021-06-09	4.02	4.09	4.11	4	96279224	3.90679e+08	-0.0189753	53.3567	0.636364	-30.1418	23.1346	0.9013	0.431	-8.6258	1.45	0.67	4.67	92.34	4.67	128.47
633	2021-06-10	4.08	4.13	4.14	4.07	108402316	4.46972e+08	-0.00859436	60.732	1.375	103.933	23.4011	0.9117	0.436	-8.7252	1.45	0.67	4.67	92.34	4.67	128.47
634	2021-06-11	4.16	4.29	4.29	4.13	300976729	1.2753e+09	0.0185711	76.9387	3.375	274.766	24.254	0.9449	0.4518	-9.0432	1.45	0.67	4.67	92.34	4.67	128.47
635	2021-06-15	4.26	4.22	4.29	4.22	161321473	6.86581e+08	0.0254342	64.0821	1.81818	165.473	23.8809	0.9304	0.4449	-8.9041	1.45	0.67	4.67	92.34	4.67	128.47
636	2021-06-16	4.24	4.25	4.27	4.2	104895952	4.44928e+08	0.031918	66.7295	0.851852	111.111	24.0408	0.9366	0.4479	-8.9637	1.45	0.67	4.67	92.34	4.67	128.47
637	2021-06-17	4.26	4.26	4.27	4.22	104279825	4.42575e+08	0.0351988	67.6136	0.888889	89.2203	24.0941	0.9387	0.4489	-8.9836	1.45	0.67	4.67	92.34	4.67	128.47
638	2021-06-18	4.26	4.27	4.3	4.21	172541707	7.34026e+08	0.0362197	68.5424	0.925926	76.7025	24.1474	0.9408	0.4499	-9.0035	1.45	0.67	4.67	92.34	4.67	128.47
639	2021-06-21	4.26	4.18	4.26	4.18	91670035	3.85825e+08	0.0229246	53.266	0.592593	30.6484	23.6677	0.9221	0.4409	-8.8246	1.45	0.67	4.67	92.34	4.67	128.47
640	2021-06-22	4.19	4.16	4.21	4.14	60557062	2.52815e+08	0.0102356	50.4877	0.5	-9.71178	23.561	0.9306	0.4389	-8.7848	1.45	0.67	4.67	92.34	4.67	128.47
641	2021-06-23	4.16	4.16	4.21	4.13	62464158	2.60215e+08	0.00112118	50.4877	0.35	-36.1041	23.561	0.9306	0.4389	-8.7848	1.45	0.67	4.67	92.34	4.67	128.47
642	2021-06-24	4.16	4.16	4.18	4.15	38380409	1.59863e+08	-0.00527762	50.4877	0.1875	-67.2043	23.561	0.9306	0.4389	-8.7848	1.45	0.67	4.67	92.34	4.67	128.47
643	2021-06-25	4.15	4.2	4.21	4.14	59187919	2.47678e+08	-0.00452142	56.686	0.307692	-56.2092	23.7743	0.9391	0.4429	-8.8643	1.45	0.67	4.67	92.34	4.67	128.47
644	2021-06-28	4.2	4.24	4.28	4.18	77526442	3.28292e+08	0.000690058	61.9751	0.727273	42.9043	23.9875	0.9475	0.4469	-8.9438	1.45	0.67	4.67	92.34	4.67	128.47
645	2021-06-29	4.23	4.17	4.24	4.17	49161733	2.06177e+08	-0.00562063	50.0834	0.0909091	-28.3688	23.6143	0.9327	0.4399	-8.8047	1.45	0.67	4.67	92.34	4.67	128.47
646	2021-06-30	4.21	4.13	4.21	4.13	50791643	2.11096e+08	-0.0149805	44.6444	-0.272727	-88.6525	23.028	0.9096	0.429	-8.5861	1.45	0.67	4.67	92.34	4.67	128.47
647	2021-07-01	4.13	4.13	4.18	4.12	54502740	2.26256e+08	-0.0206213	44.6444	-0.272727	-103.583	23.028	0.9096	0.429	-8.5861	1.35	0.93	6.51	96.29	6.51	38.93
648	2021-07-02	4.12	4.1	4.14	4.09	52108273	2.14042e+08	-0.0274175	40.5654	-0.272727	-165.785	22.8148	0.9012	0.425	-8.5066	1.35	0.93	6.51	96.29	6.51	38.93
649	2021-07-05	4.1	4.09	4.11	4.07	39646860	1.6185e+08	-0.0319663	39.2376	-0.363636	-164.352	22.7615	0.8991	0.424	-8.4867	1.35	0.93	6.51	96.29	6.51	38.93
650	2021-07-06	4.09	4.11	4.12	4.07	47260876	1.93466e+08	-0.0309662	43.3577	0.0714286	-104.247	22.8681	0.9033	0.426	-8.5265	1.35	0.93	6.51	96.29	6.51	38.93
651	2021-07-07	4.1	4.09	4.12	4.07	53732924	2.19653e+08	-0.0315754	40.32	0	-90.3955	22.7615	0.8991	0.424	-8.4867	1.35	0.93	6.51	96.29	6.51	38.93
652	2021-07-08	4.09	4.01	4.09	4	87532176	3.52101e+08	-0.0407475	30.7462	-0.533333	-138.391	22.335	0.8822	0.4161	-8.3277	1.35	0.93	6.51	96.29	6.51	38.93
653	2021-07-09	4.01	4.01	4.03	3.98	64643645	2.58651e+08	-0.0445021	30.7462	-0.533333	-138.748	22.335	0.8822	0.4161	-8.3277	1.35	0.93	6.51	96.29	6.51	38.93
654	2021-07-12	4.04	4	4.05	3.99	68340652	2.74609e+08	-0.0458392	29.6594	-0.0625	-115.238	22.2817	0.8801	0.4151	-8.3078	1.35	0.93	6.51	96.29	6.51	38.93
655	2021-07-13	4	4.02	4.03	4	56589047	2.27149e+08	-0.0416575	34.7822	0.0833333	-84.5137	22.3883	0.8843	0.4171	-8.3476	1.35	0.93	6.51	96.29	6.51	38.93
656	2021-07-14	4.02	4	4.05	3.99	74377186	2.9858e+08	-0.0392464	32.1783	0	-71.5686	22.2817	0.8801	0.4151	-8.3078	1.35	0.93	6.51	96.29	6.51	38.93
657	2021-07-15	4	4.01	4.03	3.98	52165726	2.08599e+08	-0.0341529	34.8865	0.0909091	-69.4444	22.335	0.8822	0.4161	-8.3277	1.35	0.93	6.51	96.29	6.51	38.93
658	2021-07-16	4.01	4.01	4.04	4	52756093	2.11948e+08	-0.0288437	34.8865	0.0909091	-44.7562	22.335	0.8822	0.4161	-8.3277	1.35	0.93	6.51	96.29	6.51	38.93
659	2021-07-19	4.02	4.13	4.13	3.99	137404150	5.58875e+08	-0.00829558	59.0881	1.18182	92.7835	23.028	0.9096	0.429	-8.5861	1.35	0.93	6.51	96.29	6.51	38.93
660	2021-07-20	4.1	4.07	4.11	4.05	65829350	2.67843e+08	-0.00222868	48.9752	0.777778	93.2722	22.6548	0.8948	0.422	-8.447	1.35	0.93	6.51	96.29	6.51	38.93
661	2021-07-21	4.07	4.05	4.09	4.04	51923907	2.10634e+08	-0.000445842	46.0558	0.384615	74.2754	22.5482	0.8906	0.4201	-8.4072	1.35	0.93	6.51	96.29	6.51	38.93
662	2021-07-22	4.05	4.08	4.09	4.04	67536688	2.74986e+08	0.00494114	50.9308	0.615385	77.573	22.7082	0.897	0.423	-8.4668	1.35	0.93	6.51	96.29	6.51	38.93
663	2021-07-23	4.08	4.06	4.11	4.05	69048484	2.81425e+08	0.00591172	47.7353	0.461538	68.1648	22.6015	0.8927	0.4211	-8.4271	1.35	0.93	6.51	96.29	6.51	38.93
664	2021-07-26	4.04	3.96	4.04	3.94	110095213	4.39061e+08	-0.00616101	35.397	-0.307692	-120.539	22.0685	0.8717	0.4111	-8.2283	1.35	0.93	6.51	96.29	6.51	38.93
665	2021-07-27	3.97	3.95	4	3.94	72628244	2.88461e+08	-0.0142749	34.4088	-0.384615	-123.478	22.0152	0.8696	0.4101	-8.2085	1.35	0.93	6.51	96.29	6.51	38.93
666	2021-07-28	3.96	3.99	4	3.89	99494453	3.95031e+08	-0.0130679	41.6489	0.176471	-105.344	22.2284	0.878	0.4141	-8.288	1.35	0.93	6.51	96.29	6.51	38.93
667	2021-07-29	3.99	3.94	4	3.93	76114417	3.00823e+08	-0.0175393	36.1126	-0.0555556	-92.2374	21.9619	0.8675	0.4091	-8.1886	1.35	0.93	6.51	96.29	6.51	38.93
668	2021-07-30	3.93	3.94	3.96	3.89	53940320	2.12111e+08	-0.0189138	36.1126	-0.0555556	-99.2248	21.9619	0.8675	0.4091	-8.1886	1.35	0.93	6.51	96.29	6.51	38.93
669	2021-08-02	3.94	3.99	4.02	3.9	94640697	3.75918e+08	-0.0118502	45.119	0.357143	-42.9293	22.2284	0.878	0.4141	-8.288	1.35	0.93	6.51	96.29	6.51	38.93
670	2021-08-03	3.98	4.05	4.06	3.97	91817349	3.69159e+08	0.00143525	53.8026	0.785714	39.4112	22.5482	0.8906	0.4201	-8.4072	1.35	0.93	6.51	96.29	6.51	38.93
671	2021-08-04	4.05	4.02	4.05	4.01	47818490	1.92471e+08	0.00643359	49.4553	0.571429	48.2866	22.3883	0.8843	0.4171	-8.3476	1.35	0.93	6.51	96.29	6.51	38.93
672	2021-08-05	4.02	4.01	4.05	3.99	66960946	2.68549e+08	0.00851373	48.0183	0.583333	48.2295	22.335	0.8822	0.4161	-8.3277	1.35	0.93	6.51	96.29	6.51	38.93
673	2021-08-06	4.01	3.98	4.02	3.96	60505305	2.40932e+08	0.00608364	43.7782	0.363636	12.8205	22.1751	0.8759	0.4131	-8.2681	1.35	0.93	6.51	96.29	6.51	38.93
674	2021-08-09	3.99	4.04	4.05	3.98	72511153	2.92184e+08	0.0124273	53.0007	0.909091	82.963	22.4949	0.8885	0.4191	-8.3873	1.35	0.93	6.51	96.29	6.51	38.93
675	2021-08-10	4.03	4.01	4.03	3.98	87084945	3.48697e+08	0.0124222	48.5741	0.636364	36.7041	22.335	0.8822	0.4161	-8.3277	1.35	0.93	6.51	96.29	6.51	38.93
676	2021-08-11	4.01	4.06	4.07	3.99	108633447	4.36898e+08	0.0186206	55.4626	1.09091	92.5926	22.6015	0.8927	0.4211	-8.4271	1.35	0.93	6.51	96.29	6.51	38.93
677	2021-08-12	4.05	4.07	4.08	4.04	81362021	3.30301e+08	0.0232344	56.75	1.18182	126.947	22.6548	0.8948	0.422	-8.447	1.35	0.93	6.51	96.29	6.51	38.93
678	2021-08-13	4.07	4.05	4.07	4.03	65628565	2.65553e+08	0.0227311	53.3246	0.875	92.9487	22.5482	0.8906	0.4201	-8.4072	1.35	0.93	6.51	96.29	6.51	38.93
679	2021-08-16	4.05	4.04	4.07	4.03	55756072	2.25537e+08	0.0202715	51.5945	0.666667	70.3125	22.4949	0.8885	0.4191	-8.3873	1.35	0.93	6.51	96.29	6.51	38.93
680	2021-08-17	4.02	3.98	4.04	3.97	109311390	4.37811e+08	0.0102866	42.4193	0	-98.3051	22.1751	0.8759	0.4131	-8.2681	1.35	0.93	6.51	96.29	6.51	38.93
681	2021-08-18	3.98	4.01	4.02	3.96	82838315	3.30627e+08	0.00757227	47.5966	0.333333	-78.7879	22.335	0.8822	0.4161	-8.3277	1.35	0.93	6.51	96.29	6.51	38.93
682	2021-08-19	4.05	4.14	4.14	4.04	270760071	1.11205e+09	0.0223035	63.4288	1.77778	168.539	23.0813	0.9117	0.43	-8.606	1.35	0.93	6.51	96.29	6.51	38.93
683	2021-08-20	4.11	4	4.11	3.96	291656625	1.17206e+09	0.0126846	46.587	0.222222	-30.7692	20.873	0.8728	0.4081	-33.5863	1.35	0.93	6.51	96.29	6.51	38.93
684	2021-08-23	3.97	3.96	3.99	3.95	168680887	6.69625e+08	0.00104247	42.9653	-0.125	-132.632	20.6732	0.8645	0.4042	-33.2649	1.35	0.93	6.51	96.29	6.51	38.93
685	2021-08-24	3.96	3.97	3.98	3.94	142592400	5.64669e+08	-0.00487814	44.1709	-0.0625	-114.815	20.7232	0.8666	0.4052	-33.3452	1.35	0.93	6.51	96.29	6.51	38.93
686	2021-08-25	3.98	3.97	3.98	3.94	98861049	3.91815e+08	-0.00816748	44.1709	0.0555556	-89.8072	20.7232	0.8666	0.4052	-33.3452	1.35	0.93	6.51	96.29	6.51	38.93
687	2021-08-26	3.96	3.97	3.99	3.94	109655841	4.34917e+08	-0.00961653	44.1709	0.0555556	-70.7763	20.7232	0.8666	0.4052	-33.3452	1.35	0.93	6.51	96.29	6.51	38.93
688	2021-08-27	3.97	3.97	3.99	3.95	80099822	3.1799e+08	-0.00981425	44.1709	0.0555556	-56.6038	20.7232	0.8666	0.4052	-33.3452	1.35	0.93	6.51	96.29	6.51	38.93
689	2021-08-30	3.98	3.97	3.98	3.95	88393056	3.50552e+08	-0.00919492	44.1709	0.0555556	-54.3634	20.7232	0.8666	0.4052	-33.3452	1.35	0.93	6.51	96.29	6.51	38.93
690	2021-08-31	3.97	4.01	4.01	3.94	229155798	9.14141e+08	-0.00296959	51.1637	0.277778	-9.39986	20.9229	0.8749	0.4091	-33.6666	1.35	0.93	6.51	96.29	6.51	38.93
691	2021-09-01	3.99	4.09	4.1	3.99	231094447	9.37533e+08	0.0115553	61.7972	0.722222	105.499	21.3224	0.8916	0.4169	-34.3094	1.35	0.93	6.51	96.29	6.51	38.93
692	2021-09-02	4.08	4.08	4.08	4.04	139914260	5.68084e+08	0.0190073	59.9833	2.4	143.791	21.2724	0.8896	0.4159	-34.2291	1.35	0.93	6.51	96.29	6.51	38.93
693	2021-09-03	4.07	4.05	4.1	4.04	137980182	5.61457e+08	0.0190395	54.6373	0.692308	111.111	21.1226	0.8833	0.413	-33.988	1.35	0.93	6.51	96.29	6.51	38.93
694	2021-09-06	4.06	4.08	4.11	4.04	133802013	5.46744e+08	0.022034	58.7247	0.916667	97.619	21.2724	0.8896	0.4159	-34.2291	1.35	0.93	6.51	96.29	6.51	38.93
695	2021-09-07	4.09	4.14	4.14	4.08	175148775	7.21382e+08	0.0305073	65.6106	1.41667	120	21.622	0.9042	0.4228	-34.7915	1.35	0.93	6.51	96.29	6.51	38.93
696	2021-09-08	4.13	4.14	4.16	4.11	142095149	5.87239e+08	0.0342426	65.6106	1.41667	115.416	21.622	0.9042	0.4228	-34.7915	1.35	0.93	6.51	96.29	6.51	38.93
697	2021-09-09	4.13	4.2	4.21	4.11	316252228	1.31704e+09	0.0423925	71.4838	1.35294	140.218	21.9216	0.9167	0.4286	-35.2736	1.35	0.93	6.51	96.29	6.51	38.93
698	2021-09-10	4.18	4.13	4.21	4.11	216359171	8.99692e+08	0.036193	58.5266	0.941176	89.7436	21.5721	0.9021	0.4218	-34.7112	1.35	0.93	6.51	96.29	6.51	38.93
699	2021-09-13	4.11	4.12	4.14	4.09	158030081	6.49951e+08	0.0289001	56.8898	0.578947	32.5815	21.5221	0.9	0.4208	-34.6308	1.35	0.93	6.51	96.29	6.51	38.93
700	2021-09-14	4.12	4.05	4.14	4.03	199180315	8.11558e+08	0.0135803	46.726	0	-56.6978	21.1226	0.8833	0.413	-33.988	1.35	0.93	6.51	96.29	6.51	38.93
701	2021-09-15	4.03	4.04	4.06	4.01	133265455	5.37827e+08	0.00165961	45.4375	-0.0666667	-113.45	21.0727	0.8812	0.412	-33.9077	1.35	0.93	6.51	96.29	6.51	38.93
702	2021-09-16	4.04	3.99	4.08	3.99	144847091	5.84015e+08	-0.0126149	39.4011	-0.4	-119.792	20.8093	0.8702	0.4069	-33.4838	1.35	0.93	6.51	96.29	6.51	38.93
703	2021-09-17	3.99	3.97	4.01	3.95	150451027	5.98329e+08	-0.0237586	37.2044	-0.4375	-144.589	20.7095	0.866	0.4049	-33.3232	1.35	0.93	6.51	96.29	6.51	38.93
704	2021-09-22	3.94	3.98	4	3.93	104087084	4.13565e+08	-0.0284726	39.091	-0.047619	-115.412	20.7594	0.8681	0.4059	-33.4035	1.35	0.93	6.51	96.29	6.51	38.93
705	2021-09-23	4	3.99	4.04	3.98	109081984	4.36603e+08	-0.0288446	41.0585	0.0869565	-64.5941	20.8093	0.8702	0.4069	-33.4838	1.35	0.93	6.51	96.29	6.51	38.93
706	2021-09-24	4	3.96	4.01	3.96	97428925	3.87928e+08	-0.0315153	37.0673	-0.0434783	-77.3305	20.6596	0.8639	0.404	-33.2429	1.35	0.93	6.51	96.29	6.51	38.93
707	2021-09-27	3.96	3.91	3.99	3.9	137467802	5.40728e+08	-0.0379676	31.4125	-0.375	-112.328	20.4101	0.8535	0.3991	-32.8415	1.35	0.93	6.51	96.29	6.51	38.93
708	2021-09-28	3.91	3.93	3.94	3.9	74890255	2.94212e+08	-0.0374309	35.7676	-0.1875	-113.002	20.5099	0.8577	0.401	-33.002	1.35	0.93	6.51	96.29	6.51	38.93
709	2021-09-29	3.92	3.92	3.93	3.89	92629390	3.6257e+08	-0.0362855	34.5488	0.0714286	-114.035	20.46	0.8556	0.4001	-32.9217	1.35	0.93	6.51	96.29	6.51	38.93
710	2021-09-30	3.92	3.93	3.94	3.9	85333583	3.34985e+08	-0.0321833	36.9364	0.153846	-83.3333	20.5099	0.8577	0.401	-33.002	1.35	0.93	6.51	96.29	6.51	38.93
711	2021-10-08	3.95	4	4	3.94	117035666	4.64999e+08	-0.0187113	50.8745	1.125	38.7931	20.8592	0.8723	0.4079	-33.5641	0.91	0.65	4.68	91.79	4.68	-29.59
712	2021-10-11	4	4.03	4.05	3.99	129727617	5.21613e+08	-0.00513552	55.5524	1.5	130.342	21.0089	0.8785	0.4108	-33.805	0.91	0.65	4.68	91.79	4.68	-29.59
713	2021-10-12	4.03	4.02	4.03	3.99	90956160	3.64647e+08	0.00269992	53.66	1.22222	92.4479	20.959	0.8764	0.4098	-33.7247	0.91	0.65	4.68	91.79	4.68	-29.59
714	2021-10-13	4.02	4.01	4.03	4	58704324	2.35515e+08	0.00652053	51.7029	0.833333	76.2411	20.9091	0.8744	0.4088	-33.6444	0.91	0.65	4.68	91.79	4.68	-29.59
715	2021-10-14	4.02	4	4.02	3.98	42653262	170491801	0.00760959	49.6893	0.75	53.5714	20.8592	0.8723	0.4079	-33.5641	0.91	0.65	4.68	91.79	4.68	-29.59
716	2021-10-15	4	4.04	4.05	3.98	104170827	419472721	0.0132939	57.1127	1.08333	79.0043	21.0588	0.8806	0.4118	-33.8853	0.91	0.65	4.68	91.79	4.68	-29.59
717	2021-10-18	4.04	4.05	4.07	4.03	100781308	407748316	0.0177011	58.8013	1.18182	103.355	21.1087	0.8827	0.4127	-33.9656	0.91	0.65	4.68	91.79	4.68	-29.59
718	2021-10-19	4.04	4.04	4.07	4.03	68823614	278374307	0.0184837	56.3367	1	89.2193	21.0588	0.8806	0.4118	-33.8853	0.91	0.65	4.68	91.79	4.68	-29.59
719	2021-10-20	4.04	4.01	4.06	3.99	66155643	265885688	0.0143586	49.4306	0.666667	28.5205	20.9091	0.8744	0.4088	-33.6444	0.91	0.65	4.68	91.79	4.68	-29.59
720	2021-10-21	4.01	3.99	4.02	3.97	64288112	2.56599e+08	0.00861739	45.3158	-0.2	-93.8776	20.8093	0.8702	0.4069	-33.4838	0.91	0.65	4.68	91.79	4.68	-29.59
721	2021-10-22	3.98	3.93	4	3.92	124878744	4.92755e+08	-0.00296089	35.4726	-1.4	-218.391	19.8607	0.8481	0.3944	30.5781	0.91	0.65	4.68	91.79	4.68	-29.59
722	2021-10-25	3.92	3.93	3.95	3.9	109310714	4.29451e+08	-0.00992591	35.4726	-1	-177.419	19.8607	0.8481	0.3944	30.5781	0.91	0.65	4.68	91.79	4.68	-29.59
723	2021-10-26	3.93	3.9	3.93	3.9	83595418	3.27423e+08	-0.0174408	31.2787	-0.25	-143.678	19.7157	0.8419	0.3915	30.3549	0.91	0.65	4.68	91.79	4.68	-29.59
724	2021-10-27	3.9	3.87	3.91	3.84	140468469	5.43128e+08	-0.0248665	27.6469	-0.5	-137.306	19.5225	0.8336	0.3877	30.0573	0.91	0.65	4.68	91.79	4.68	-29.59
725	2021-10-28	3.86	3.88	3.88	3.84	76155889	2.93948e+08	-0.0266851	30.6301	-0.133333	-109.158	19.5708	0.8357	0.3886	30.1317	0.91	0.65	4.68	91.79	4.68	-29.59
726	2021-10-29	3.87	3.9	3.91	3.87	72786039	2.83453e+08	-0.0235567	36.4527	0.166667	-66.7412	19.7157	0.8419	0.3915	30.3549	0.91	0.65	4.68	91.79	4.68	-29.59
727	2021-11-01	3.9	3.92	3.92	3.88	75815737	2.96277e+08	-0.0174379	41.8736	0.294118	-41.7755	19.8124	0.846	0.3934	30.5037	0.91	0.65	4.68	91.79	4.68	-29.59
728	2021-11-02	3.91	3.87	3.93	3.85	96545887	3.74854e+08	-0.0186603	33.852	0	-64.7841	19.5225	0.8336	0.3877	30.0573	0.91	0.65	4.68	91.79	4.68	-29.59
729	2021-11-03	3.87	3.86	3.89	3.86	66968622	2.59038e+08	-0.019272	32.4698	-0.0833333	-82.5959	19.4741	0.8315	0.3867	29.9829	0.91	0.65	4.68	91.79	4.68	-29.59
730	2021-11-04	3.87	3.87	3.89	3.86	62922302	2.4356e+08	-0.0168722	35.4006	0	-65.4762	19.5225	0.8336	0.3877	30.0573	0.91	0.65	4.68	91.79	4.68	-29.59
731	2021-11-05	3.87	3.88	3.89	3.85	70759357	2.73974e+08	-0.0126722	38.3724	0.285714	-55.5556	19.5708	0.8357	0.3886	30.1317	0.91	0.65	4.68	91.79	4.68	-29.59
732	2021-11-08	3.86	3.86	3.88	3.85	51271779	1.97991e+08	-0.0113642	34.8134	0	-88.2353	19.4741	0.8315	0.3867	29.9829	0.91	0.65	4.68	91.79	4.68	-29.59
733	2021-11-09	3.86	3.87	3.88	3.85	58371271	2.2534e+08	-0.00808253	38.0077	0.166667	-65.8174	19.5225	0.8336	0.3877	30.0573	0.91	0.65	4.68	91.79	4.68	-29.59
734	2021-11-10	3.86	3.84	3.87	3.81	99331134	3.80464e+08	-0.00882276	32.6712	-0.333333	-180.036	19.3775	0.8274	0.3848	29.8341	0.91	0.65	4.68	91.79	4.68	-29.59
735	2021-11-11	3.83	3.86	3.87	3.82	82038313	3.15704e+08	-0.00564318	39.014	0	-104.762	19.4741	0.8315	0.3867	29.9829	0.91	0.65	4.68	91.79	4.68	-29.59
736	2021-11-12	3.87	3.84	3.88	3.84	72711671	2.7998e+08	-0.00526596	35.3172	0	-73.3333	19.3775	0.8274	0.3848	29.8341	0.91	0.65	4.68	91.79	4.68	-29.59
737	2021-11-15	3.85	3.85	3.87	3.84	59907722	2.30597e+08	-0.00282392	38.552	0.25	-57.6132	19.4258	0.8295	0.3857	29.9085	0.91	0.65	4.68	91.79	4.68	-29.59
738	2021-11-16	3.85	3.85	3.87	3.84	75258405	2.89734e+08	-0.000485631	38.552	0.25	-43.6782	19.4258	0.8295	0.3857	29.9085	0.91	0.65	4.68	91.79	4.68	-29.59
739	2021-11-17	3.86	3.86	3.87	3.85	67786451	2.61624e+08	0.00294252	42.1252	0.5	10.2564	19.2325	0.8212	0.3819	29.6109	0.91	0.65	4.68	91.79	4.68	-29.59
740	2021-11-18	3.86	3.82	3.87	3.82	84559089	3.2396e+08	0.000485588	33.474	-0.5	-141.026	19.0392	0.813	0.3781	29.3133	0.91	0.65	4.68	91.79	4.68	-29.59
741	2021-11-19	3.82	3.85	3.85	3.81	59615294	2.28272e+08	0.00340217	43.1955	0.333333	-116.402	19.1842	0.8192	0.3809	29.5365	0.91	0.65	4.68	91.79	4.68	-29.59
742	2021-11-22	3.85	3.84	3.85	3.82	72510864	2.77912e+08	0.00442069	40.9777	0.4	-89.5522	19.1359	0.8171	0.38	29.4621	0.91	0.65	4.68	91.79	4.68	-29.59
743	2021-11-23	3.83	3.83	3.84	3.82	76798572	2.94057e+08	0.0041861	38.7661	0.25	-111.111	19.0875	0.815	0.379	29.3877	0.91	0.65	4.68	91.79	4.68	-29.59
744	2021-11-24	3.83	3.83	3.85	3.81	74888016	2.86707e+08	0.00444517	38.7661	0.25	-93.3333	19.0875	0.815	0.379	29.3877	0.91	0.65	4.68	91.79	4.68	-29.59
745	2021-11-25	3.83	3.82	3.83	3.81	60572029	2.31376e+08	0.0037136	36.3445	0	-125	19.0392	0.813	0.3781	29.3133	0.91	0.65	4.68	91.79	4.68	-29.59
746	2021-11-26	3.81	3.79	3.82	3.78	88684075	3.36269e+08	-0.000161698	30.081	-0.75	-199.313	18.8943	0.8068	0.3752	29.0901	0.91	0.65	4.68	91.79	4.68	-29.59
747	2021-11-29	3.76	3.75	3.77	3.73	115938925	4.35051e+08	-0.00708027	23.9628	-1.75	-230.769	18.701	0.7985	0.3714	28.7925	0.91	0.65	4.68	91.79	4.68	-29.59
748	2021-11-30	3.75	3.76	3.8	3.74	135177583	5.08704e+08	-0.00914571	28.029	-0.428571	-122.031	18.7493	0.8006	0.3723	28.8669	0.91	0.65	4.68	91.79	4.68	-29.59
749	2021-12-01	3.76	3.79	3.8	3.75	65615881	2.47896e+08	-0.00548748	38.9171	0.4	-67.4603	18.8943	0.8068	0.3752	29.0901	0.91	0.65	4.68	91.79	4.68	-29.59
750	2021-12-02	3.79	3.78	3.79	3.77	63488495	2.39968e+08	-0.00352645	36.8522	0.3	-53.9683	18.8459	0.8047	0.3742	29.0157	0.91	0.65	4.68	91.79	4.68	-29.59
751	2021-12-03	3.78	3.79	3.8	3.75	92463391	3.48831e+08	-0.000171232	40.3678	0.444444	-44.0415	18.8943	0.8068	0.3752	29.0901	0.91	0.65	4.68	91.79	4.68	-29.59
752	2021-12-06	3.79	3.78	3.8	3.76	88303392	3.33964e+08	0.00132962	38.0162	0.375	-33.9321	18.8459	0.8047	0.3742	29.0157	0.91	0.65	4.68	91.79	4.68	-29.59
753	2021-12-07	3.79	3.8	3.81	3.78	83572191	3.17025e+08	0.00541555	45.1205	0.625	31.6302	18.9426	0.8089	0.3762	29.1645	0.91	0.65	4.68	91.79	4.68	-29.59
754	2021-12-08	3.81	3.8	3.82	3.78	77127316	2.92855e+08	0.00834252	45.1205	0.714286	68.1818	18.9426	0.8089	0.3762	29.1645	0.91	0.65	4.68	91.79	4.68	-29.59
755	2021-12-09	3.8	3.82	3.84	3.79	138983009	5.30747e+08	0.0129233	51.9234	1.4	149.533	19.0392	0.813	0.3781	29.3133	0.91	0.65	4.68	91.79	4.68	-29.59
756	2021-12-10	3.81	3.83	3.84	3.81	136465043	5.21997e+08	0.0169948	55.021	1.6	145.522	19.0875	0.815	0.379	29.3877	0.91	0.65	4.68	91.79	4.68	-29.59
757	2021-12-13	3.83	3.82	3.86	3.81	102356770	3.92442e+08	0.0179421	51.3453	1	124.848	19.0392	0.813	0.3781	29.3133	0.91	0.65	4.68	91.79	4.68	-29.59
758	2021-12-14	3.82	3.81	3.83	3.8	69757880	2.65988e+08	0.0168408	47.7973	0.6	50.7812	18.9909	0.8109	0.3771	29.2389	0.91	0.65	4.68	91.79	4.68	-29.59
759	2021-12-15	3.81	3.81	3.83	3.8	58461569	2.22849e+08	0.015751	47.7973	0.6	39.4558	18.9909	0.8109	0.3771	29.2389	0.91	0.65	4.68	91.79	4.68	-29.59
760	2021-12-16	3.81	3.83	3.83	3.79	82804474	3.15618e+08	0.0172425	55.4058	1	42.8135	19.0875	0.815	0.379	29.3877	0.91	0.65	4.68	91.79	4.68	-29.59
761	2021-12-17	3.82	3.84	3.84	3.81	92712259	3.54996e+08	0.018958	58.7462	1.2	97.6059	19.1359	0.8171	0.38	29.4621	0.91	0.65	4.68	91.79	4.68	-29.59
762	2021-12-20	3.84	3.85	3.86	3.83	98813922	3.79936e+08	0.0206808	61.916	1.66667	160.853	19.1842	0.8192	0.3809	29.5365	0.91	0.65	4.68	91.79	4.68	-29.59
763	2021-12-21	3.86	3.85	3.86	3.83	84274691	3.24161e+08	0.0209943	61.916	1.25	125.926	19.1842	0.8192	0.3809	29.5365	0.91	0.65	4.68	91.79	4.68	-29.59
764	2021-12-22	3.86	3.82	3.86	3.81	99925777	3.82577e+08	0.0165312	48.1996	0.25	20.6897	19.0392	0.813	0.3781	29.3133	0.91	0.65	4.68	91.79	4.68	-29.59
765	2021-12-23	3.82	3.81	3.83	3.8	59764997	2.27919e+08	0.0118232	44.5448	0	-88.8889	18.9909	0.8109	0.3771	29.2389	0.91	0.65	4.68	91.79	4.68	-29.59
766	2021-12-24	3.81	3.8	3.82	3.79	61746311	2.34599e+08	0.00718153	41.0834	-0.25	-113.514	18.9426	0.8089	0.3762	29.1645	0.91	0.65	4.68	91.79	4.68	-29.59
767	2021-12-27	3.8	3.81	3.82	3.79	59945215	2.28355e+08	0.00536112	45.766	0	-78.2313	18.9909	0.8109	0.3771	29.2389	0.91	0.65	4.68	91.79	4.68	-29.59
768	2021-12-28	3.82	3.81	3.83	3.8	70119537	267229919	0.00411588	45.766	0.2	-44.2177	18.9909	0.8109	0.3771	29.2389	0.91	0.65	4.68	91.79	4.68	-29.59
769	2021-12-29	3.81	3.8	3.82	3.79	63660075	241886258	0.00201067	41.6766	0	-84.9359	18.9426	0.8089	0.3762	29.1645	0.91	0.65	4.68	91.79	4.68	-29.59
770	2021-12-30	3.8	3.8	3.82	3.79	64432992	245139899	0.000748592	41.6766	0	-72.9167	18.9426	0.8089	0.3762	29.1645	0.91	0.65	4.68	91.79	4.68	-29.59
771	2021-12-31	3.81	3.81	3.82	3.79	77806982	295961087	0.00135577	47.4712	0.2	-49.8442	18.9909	0.8109	0.3771	29.2389	0.91	0.65	4.68	91.79	4.68	-29.59
772	2022-01-04	3.82	3.87	3.88	3.8	186032113	715299835	0.00948142	68.4009	1.4	146.305	19.2808	0.8233	0.3829	29.6853	0.62	0.25	1.79	98.5	1.79	-60.33
773	2022-01-05	3.87	3.86	3.87	3.83	130833054	504135225	0.0129374	63.7007	3	148.936	19.2325	0.8212	0.3819	29.6109	0.62	0.25	1.79	98.5	1.79	-60.33
774	2022-01-06	3.86	3.84	3.86	3.82	94323716	362182432	0.0119796	55.2621	0.571429	80.7292	19.1359	0.8171	0.38	29.4621	0.62	0.25	1.79	98.5	1.79	-60.33
775	2022-01-07	3.84	3.87	3.9	3.83	129787497	502270201	0.01466	63.3532	1	125.749	19.2808	0.8233	0.3829	29.6853	0.62	0.25	1.79	98.5	1.79	-60.33
776	2022-01-10	3.88	3.91	3.92	3.87	133098880	518489127	0.0207231	71.0973	1.57143	158.233	19.4741	0.8315	0.3867	29.9829	0.62	0.25	1.79	98.5	1.79	-60.33
777	2022-01-11	3.91	3.91	3.92	3.89	99237321	387689217	0.023436	71.0973	1.57143	134.05	19.4741	0.8315	0.3867	29.9829	0.62	0.25	1.79	98.5	1.79	-60.33
778	2022-01-12	3.9	3.89	3.91	3.87	72793852	282671801	0.0213007	62.8934	0.818182	80.8511	19.3775	0.8274	0.3848	29.8341	0.62	0.25	1.79	98.5	1.79	-60.33
779	2022-01-13	3.9	3.89	3.92	3.88	66853845	260519246	0.0187427	62.8934	0.818182	76.8116	19.3775	0.8274	0.3848	29.8341	0.62	0.25	1.79	98.5	1.79	-60.33
780	2022-01-14	3.89	3.85	3.89	3.85	89155953	344522186	0.0109058	48.9475	0.4	-10.7527	19.1842	0.8192	0.3809	29.5365	0.62	0.25	1.79	98.5	1.79	-60.33
781	2022-01-17	3.86	3.85	3.87	3.85	63394525	244409004	0.00525152	48.9475	0.142857	-50.2137	19.1842	0.8192	0.3809	29.5365	0.62	0.25	1.79	98.5	1.79	-60.33
782	2022-01-18	3.86	3.9	3.91	3.85	114896486	445998182	0.00763146	61.9632	0.857143	35.5556	19.4258	0.8295	0.3857	29.9085	0.62	0.25	1.79	98.5	1.79	-60.33
783	2022-01-19	3.89	3.89	3.9	3.87	62568822	242835880	0.00724684	58.6409	0.714286	26.9608	19.3775	0.8274	0.3848	29.8341	0.62	0.25	1.79	98.5	1.79	-60.33
784	2022-01-20	3.89	3.89	3.91	3.87	87018776	338619343	0.00640944	58.6409	0.666667	28.4757	19.3775	0.8274	0.3848	29.8341	0.62	0.25	1.79	98.5	1.79	-60.33
785	2022-01-21	3.88	3.88	3.9	3.85	95416358	369070464	0.00404117	55.0002	0.5	-48.6891	19.3292	0.8254	0.3838	29.7597	0.62	0.25	1.79	98.5	1.79	-60.33
786	2022-01-24	3.88	3.85	3.88	3.84	82707944	319154168	-0.00172437	45.5696	0	-114.78	19.1842	0.8192	0.3809	29.5365	0.62	0.25	1.79	98.5	1.79	-60.33
787	2022-01-25	3.84	3.7	3.85	3.7	185441700	698021414	-0.0246293	23.3382	-3	-285.479	18.4593	0.7882	0.3666	28.4205	0.62	0.25	1.79	98.5	1.79	-60.33
788	2022-01-26	3.71	3.69	3.73	3.67	125204777	462206655	-0.0391511	22.5242	-3.2	-202.899	18.411	0.7862	0.3656	28.3461	0.62	0.25	1.79	98.5	1.79	-60.33
789	2022-01-27	3.68	3.59	3.69	3.59	154519551	560039609	-0.0590553	16.2334	-0.55	-168.682	17.9278	0.7655	0.356	27.6021	0.62	0.25	1.79	98.5	1.79	-60.33
790	2022-01-28	3.6	3.59	3.62	3.59	97576893	351583462	-0.0683914	16.2334	-0.47619	-128.393	17.9278	0.7655	0.356	27.6021	0.62	0.25	1.79	98.5	1.79	-60.33
791	2022-02-07	3.61	3.64	3.65	3.59	100882804	366157639	-0.0640766	28.5513	0.16129	-86.4646	18.1694	0.7758	0.3608	27.9741	0.62	0.25	1.79	98.5	1.79	-60.33
792	2022-02-08	3.64	3.8	3.81	3.63	244839692	920905531	-0.0372459	53.0821	0.7	-5.91178	18.9426	0.8089	0.3762	29.1645	0.62	0.25	1.79	98.5	1.79	-60.33
793	2022-02-09	3.81	3.92	3.95	3.78	263060842	1023063915	-0.00272983	63.5196	1.1	87.8995	19.5708	0.8357	0.3886	30.1317	0.62	0.25	1.79	98.5	1.79	-60.33
794	2022-02-10	3.91	3.89	3.91	3.85	167801011	650805029	0.0156549	59.8229	1.03448	89.0884	19.3775	0.8274	0.3848	29.8341	0.62	0.25	1.79	98.5	1.79	-60.33
795	2022-02-11	3.88	3.88	3.91	3.86	121769047	473287777	0.0254821	58.5606	0.878788	87.8995	19.3292	0.8254	0.3838	29.7597	0.62	0.25	1.79	98.5	1.79	-60.33
796	2022-02-14	3.88	3.84	3.89	3.83	83993461	323110160	0.0255433	53.5397	0.757576	67.8588	19.1359	0.8171	0.38	29.4621	0.62	0.25	1.79	98.5	1.79	-60.33
797	2022-02-15	3.84	3.81	3.86	3.81	66808369	255825985	0.0206982	49.9694	0.666667	41.3719	18.9909	0.8109	0.3771	29.2389	0.62	0.25	1.79	98.5	1.79	-60.33
798	2022-02-16	3.84	3.85	3.9	3.83	94952143	366111621	0.0219194	54.4676	0.787879	52.3381	19.1842	0.8192	0.3809	29.5365	0.62	0.25	1.79	98.5	1.79	-60.33
799	2022-02-17	3.84	3.82	3.85	3.8	79146210	302336390	0.0178942	50.6711	0.69697	19.4532	19.0392	0.813	0.3781	29.3133	0.62	0.25	1.79	98.5	1.79	-60.33
800	2022-02-18	3.82	3.84	3.84	3.8	59943233	229074729	0.0171327	53.093	0.714286	6.60066	19.1359	0.8171	0.38	29.4621	0.62	0.25	1.79	98.5	1.79	-60.33
801	2022-02-21	3.83	3.85	3.86	3.81	88731325	340359526	0.0171414	54.3384	0.416667	-5.92593	19.1842	0.8192	0.3809	29.5365	0.62	0.25	1.79	98.5	1.79	-60.33
802	2022-02-22	3.83	3.81	3.85	3.8	81114269	309462982	0.0112115	48.603	0	-88.2353	18.9909	0.8109	0.3771	29.2389	0.62	0.25	1.79	98.5	1.79	-60.33
803	2022-02-23	3.81	3.81	3.83	3.8	59385710	226566734	0.00695019	48.603	0	-91.5638	18.9909	0.8109	0.3771	29.2389	0.62	0.25	1.79	98.5	1.79	-60.33
804	2022-02-24	3.81	3.75	3.83	3.7	124617564	470553648	-0.00371595	40.6561	-0.857143	-206.628	18.701	0.7985	0.3714	28.7925	0.62	0.25	1.79	98.5	1.79	-60.33
805	2022-02-25	3.76	3.73	3.78	3.72	74107882	277811263	-0.0127234	38.3347	-2	-183.333	18.6043	0.7944	0.3694	28.6437	0.62	0.25	1.79	98.5	1.79	-60.33
806	2022-02-28	3.72	3.7	3.73	3.68	73662297	272566246	-0.0214665	35.0035	-0.5	-165.266	18.4593	0.7882	0.3666	28.4205	0.62	0.25	1.79	98.5	1.79	-60.33
807	2022-03-01	3.71	3.73	3.73	3.7	61893407	230162760	-0.0218785	40.7265	0	-99.7191	18.6043	0.7944	0.3694	28.6437	0.62	0.25	1.79	98.5	1.79	-60.33
808	2022-03-02	3.71	3.72	3.73	3.7	60864464	226277183	-0.0221026	39.4403	0.133333	-83.3333	18.556	0.7923	0.3685	28.5693	0.62	0.25	1.79	98.5	1.79	-60.33
809	2022-03-03	3.73	3.74	3.75	3.72	72111312	269365363	-0.0183178	43.4117	0.266667	-45.809	18.6526	0.7965	0.3704	28.7181	0.62	0.25	1.79	98.5	1.79	-60.33
810	2022-03-04	3.74	3.72	3.74	3.71	82044261	305626670	-0.0172824	40.4633	0.133333	-56.4693	18.556	0.7923	0.3685	28.5693	0.62	0.25	1.79	98.5	1.79	-60.33
811	2022-03-07	3.71	3.65	3.71	3.65	88884214	327187400	-0.0243668	32.0091	-0.454545	-135.377	18.2177	0.7779	0.3618	28.0485	0.62	0.25	1.79	98.5	1.79	-60.33
812	2022-03-08	3.65	3.6	3.68	3.59	108267142	393262176	-0.0335611	27.4563	-0.909091	-189.644	17.9761	0.7676	0.357	27.6765	0.62	0.25	1.79	98.5	1.79	-60.33
813	2022-03-09	3.61	3.56	3.64	3.44	145628693	518195953	-0.0422429	24.3746	-0.9	-202.561	17.7345	0.7573	0.3522	27.3045	0.62	0.25	1.79	98.5	1.79	-60.33
814	2022-03-10	3.6	3.55	3.61	3.54	98279079	350785549	-0.046223	23.6376	-0.357143	-123.106	17.6843	0.7551	0.3512	27.2273	0.62	0.25	1.79	98.5	1.79	-60.33
815	2022-03-11	3.52	3.58	3.59	3.46	96274160	337890114	-0.0418368	30.6291	0.111111	-109.477	17.8293	0.7613	0.354	27.4505	0.62	0.25	1.79	98.5	1.79	-60.33
816	2022-03-14	3.54	3.51	3.57	3.51	90340601	319649565	-0.0451049	24.7534	-0.210526	-94.8605	17.7904	0.7518	0.3422	10.0128	0.62	0.25	1.79	98.5	1.79	-60.33
817	2022-03-15	3.48	3.31	3.49	3.3	175912068	598538379	-0.069489	15.3844	-1.26316	-171.394	16.8075	0.7102	0.3233	9.4596	0.62	0.25	1.79	98.5	1.79	-60.33
818	2022-03-16	3.34	3.41	3.43	3.28	153598130	514812789	-0.067381	30.0856	-0.434783	-134.811	17.299	0.731	0.3327	9.7362	0.62	0.25	1.79	98.5	1.79	-60.33
819	2022-03-17	3.43	3.4	3.45	3.38	136586412	465644695	-0.062665	29.5158	0.219512	-90.5588	17.2499	0.7289	0.3318	9.7086	0.62	0.25	1.79	98.5	1.79	-60.33
820	2022-03-18	3.38	3.48	3.48	3.36	138101024	473525615	-0.0449317	39.6719	0.5	-50.9893	17.643	0.7455	0.3393	9.9299	0.62	0.25	1.79	98.5	1.79	-60.33
821	2022-03-21	3.46	3.42	3.48	3.39	119932614	410045259	-0.0377355	35.4189	0.37931	-44.7257	17.3481	0.7331	0.3336	9.7639	0.62	0.25	1.79	98.5	1.79	-60.33
822	2022-03-22	3.39	3.41	3.44	3.38	84461551	287752824	-0.0310531	34.7295	0.37037	-50.6536	17.299	0.731	0.3327	9.7362	0.62	0.25	1.79	98.5	1.79	-60.33
823	2022-03-23	3.42	3.43	3.45	3.41	79420854	272345334	-0.0211434	37.4358	0.444444	-22.9885	17.3973	0.7352	0.3346	9.7916	0.62	0.25	1.79	98.5	1.79	-60.33
824	2022-03-24	3.41	3.43	3.5	3.39	115439518	397333084	-0.0122347	37.4358	0.444444	4.3573	17.3973	0.7352	0.3346	9.7916	0.62	0.25	1.79	98.5	1.79	-60.33
825	2022-03-25	3.42	3.4	3.43	3.39	76616923	261448332	-0.00822177	34.7663	0.45	-37.3626	17.2499	0.7289	0.3318	9.7086	0.62	0.25	1.79	98.5	1.79	-60.33
826	2022-03-28	3.38	3.43	3.45	3.34	94342991	320356444	0.000189192	39.5555	0.705882	-16.4319	17.3973	0.7352	0.3346	9.7916	0.62	0.25	1.79	98.5	1.79	-60.33
827	2022-03-29	3.44	3.42	3.45	3.41	48579938	166471285	0.00580997	38.5084	0.25	38.8889	17.3481	0.7331	0.3336	9.7639	0.62	0.25	1.79	98.5	1.79	-60.33
828	2022-03-30	3.43	3.44	3.45	3.41	72807311	249979444	0.0132031	41.9247	0.5	55.5556	17.4464	0.7372	0.3355	9.8192	0.62	0.25	1.79	98.5	1.79	-60.33
829	2022-03-31	3.43	3.46	3.46	3.42	59466670	205187894	0.0212894	45.3012	0.75	113.027	17.5447	0.7414	0.3374	9.8745	0.62	0.25	1.79	98.5	1.79	-60.33
830	2022-04-01	3.44	3.47	3.48	3.43	59515188	205684322	0.0280614	47.0128	1.75	156.566	17.5939	0.7435	0.3384	9.9022	1.34	0.78	5.2	93.09	5.2	210.59
831	2022-04-06	3.46	3.5	3.51	3.45	93277983	324969250	0.0361435	52.0173	1.66667	183.099	17.7413	0.7497	0.3412	9.9852	1.34	0.78	5.2	93.09	5.2	210.59
832	2022-04-07	3.49	3.44	3.5	3.44	68080015	236106099	0.0330533	42.9936	0.571429	71.345	17.4464	0.7372	0.3355	9.8192	1.34	0.78	5.2	93.09	5.2	210.59
833	2022-04-08	3.44	3.45	3.45	3.41	60473402	207749057	0.0319818	44.7679	0.5	-13.285	17.4956	0.7393	0.3365	9.8469	1.34	0.78	5.2	93.09	5.2	210.59
834	2022-04-11	3.45	3.4	3.46	3.38	81100787	276914429	0.0245007	38.168	0	-79.0043	17.2499	0.7289	0.3318	9.7086	1.34	0.78	5.2	93.09	5.2	210.59
835	2022-04-12	3.39	3.43	3.46	3.36	93441146	318572032	0.0235493	43.7012	0.125	-74.3243	17.3973	0.7352	0.3346	9.7916	1.34	0.78	5.2	93.09	5.2	210.59
836	2022-04-13	3.43	3.42	3.48	3.41	69915526	241111850	0.0215815	42.2993	0.2	-19.2308	17.3481	0.7331	0.3336	9.7639	1.34	0.78	5.2	93.09	5.2	210.59
837	2022-04-14	3.43	3.43	3.45	3.42	53872462	185109752	0.0215832	44.2852	0.3	-35.7143	17.3973	0.7352	0.3346	9.7916	1.34	0.78	5.2	93.09	5.2	210.59
838	2022-04-15	3.42	3.42	3.45	3.41	54250608	186129398	0.0202173	42.654	0.2	-57.6923	17.3481	0.7331	0.3336	9.7639	1.34	0.78	5.2	93.09	5.2	210.59
839	2022-04-18	3.41	3.4	3.42	3.39	51692731	175874030	0.0167436	39.4268	0	-119.718	17.2499	0.7289	0.3318	9.7086	1.34	0.78	5.2	93.09	5.2	210.59
840	2022-04-19	3.4	3.43	3.43	3.39	58268702	199133332	0.0184742	46.2098	0.3	-61.6352	17.3973	0.7352	0.3346	9.7916	1.34	0.78	5.2	93.09	5.2	210.59
841	2022-04-20	3.44	3.44	3.46	3.42	58854278	202392489	0.0207815	48.3518	0.8	59.8291	17.4464	0.7372	0.3355	9.8192	1.34	0.78	5.2	93.09	5.2	210.59
842	2022-04-21	3.43	3.37	3.45	3.35	90187379	306993249	0.0130709	36.9174	-0.6	-156.667	17.1024	0.7227	0.3289	9.6256	1.34	0.78	5.2	93.09	5.2	210.59
843	2022-04-22	3.37	3.41	3.43	3.34	88580410	300346937	0.0134957	45.1527	0.25	-114.887	16.4169	0.7207	0.326	9.7664	1.34	0.78	5.2	93.09	5.2	210.59
844	2022-04-25	3.39	3.32	3.44	3.32	137262427	466665238	0.00237392	34.0424	-0.714286	-172.222	15.9971	0.7023	0.3177	9.5167	1.34	0.78	5.2	93.09	5.2	210.59
845	2022-04-26	3.33	3.32	3.38	3.32	104296995	349144119	-0.00392021	34.0424	-0.714286	-160	15.9971	0.7023	0.3177	9.5167	1.34	0.78	5.2	93.09	5.2	210.59
846	2022-04-27	3.3	3.36	3.38	3.28	120798706	404684860	-0.00174417	41.8882	0.333333	-122.097	16.1837	0.7105	0.3214	9.6277	1.34	0.78	5.2	93.09	5.2	210.59
847	2022-04-28	3.35	3.38	3.39	3.31	93122900	312155201	0.00307801	45.4904	0.5	-60.8108	16.277	0.7146	0.3232	9.6831	1.34	0.78	5.2	93.09	5.2	210.59
848	2022-04-29	3.37	3.41	3.44	3.36	79854882	271645843	0.0105753	50.5947	0.75	44.8718	16.4169	0.7207	0.326	9.7664	1.34	0.78	5.2	93.09	5.2	210.59
849	2022-05-05	3.41	3.42	3.44	3.4	69593877	238267521	0.0167794	52.2507	0.833333	77.2171	16.4635	0.7227	0.3269	9.7941	1.34	0.78	5.2	93.09	5.2	210.59
850	2022-05-06	3.39	3.35	3.4	3.35	56126829	189534007	0.0115988	41.4457	0.25	-34.9206	16.1371	0.7084	0.3204	9.5999	1.34	0.78	5.2	93.09	5.2	210.59
851	2022-05-09	3.34	3.37	3.39	3.34	40383309	136129166	0.0110146	45.0529	0.5	-22.0884	16.2303	0.7125	0.3223	9.6554	1.34	0.78	5.2	93.09	5.2	210.59
852	2022-05-10	3.35	3.39	3.4	3.33	69240844	233337439	0.013317	48.573	0.7	3.31126	16.3236	0.7166	0.3241	9.7109	1.34	0.78	5.2	93.09	5.2	210.59
853	2022-05-11	3.38	3.38	3.42	3.37	70582625	239734484	0.0134486	46.9037	0.6	60.8108	16.277	0.7146	0.3232	9.6831	1.34	0.78	5.2	93.09	5.2	210.59
854	2022-05-12	3.37	3.38	3.39	3.36	52411891	176942021	0.0134583	46.9037	0.6	10.4895	16.277	0.7146	0.3232	9.6831	1.34	0.78	5.2	93.09	5.2	210.59
855	2022-05-13	3.37	3.4	3.4	3.37	47709900	161697317	0.0159131	51.0569	0.714286	42.6065	16.3703	0.7186	0.3251	9.7386	1.34	0.78	5.2	93.09	5.2	210.59
856	2022-05-16	3.4	3.38	3.41	3.37	42515167	144040115	0.0146301	46.9743	0.428571	15.1515	16.277	0.7146	0.3232	9.6831	1.34	0.78	5.2	93.09	5.2	210.59
857	2022-05-17	3.37	3.4	3.4	3.37	44199103	149611213	0.0161437	51.301	0.714286	19.7133	16.3703	0.7186	0.3251	9.7386	1.34	0.78	5.2	93.09	5.2	210.59
858	2022-05-18	3.4	3.38	3.4	3.37	52769150	178670545	0.0141885	47.0365	0.428571	-6.06061	16.277	0.7146	0.3232	9.6831	1.34	0.78	5.2	93.09	5.2	210.59
859	2022-05-19	3.36	3.4	3.4	3.35	64373806	217466302	0.0152348	51.5148	1	22.5989	16.3703	0.7186	0.3251	9.7386	1.34	0.78	5.2	93.09	5.2	210.59
860	2022-05-20	3.4	3.43	3.43	3.39	77101217	263034421	0.0193491	57.5035	2	229.63	16.5102	0.7248	0.3278	9.8219	1.34	0.78	5.2	93.09	5.2	210.59
861	2022-05-23	3.42	3.41	3.43	3.39	70266295	239162651	0.0187448	52.6833	1.5	142.857	16.4169	0.7207	0.326	9.7664	1.34	0.78	5.2	93.09	5.2	210.59
862	2022-05-24	3.4	3.36	3.41	3.35	78949938	266482836	0.0113429	42.7331	-0.4	-119.048	16.1837	0.7105	0.3214	9.6277	1.34	0.78	5.2	93.09	5.2	210.59
863	2022-05-25	3.35	3.37	3.38	3.34	61481629	206715004	0.0077007	45.0398	-0.2	-139.535	16.2303	0.7125	0.3223	9.6554	1.34	0.78	5.2	93.09	5.2	210.59
864	2022-05-26	3.37	3.37	3.38	3.34	70223011	236087312	0.00531201	45.0398	0.142857	-119.298	16.2303	0.7125	0.3223	9.6554	1.34	0.78	5.2	93.09	5.2	210.59
865	2022-05-27	3.37	3.38	3.39	3.36	67900866	229323326	0.00509846	47.6434	0.285714	-41.2371	16.277	0.7146	0.3232	9.6831	1.34	0.78	5.2	93.09	5.2	210.59
866	2022-05-30	3.37	3.37	3.39	3.36	59952371	202292118	0.00369512	45.2611	0.142857	-50	16.2303	0.7125	0.3223	9.6554	1.34	0.78	5.2	93.09	5.2	210.59
867	2022-05-31	3.38	3.37	3.39	3.35	88845916	299773929	0.00288753	45.2611	0.142857	-55.5556	16.2303	0.7125	0.3223	9.6554	1.34	0.78	5.2	93.09	5.2	210.59
868	2022-06-01	3.37	3.36	3.38	3.35	75744274	254978437	0.00121276	42.6294	0	-74.0741	16.1837	0.7105	0.3214	9.6277	1.34	0.78	5.2	93.09	5.2	210.59
869	2022-06-02	3.35	3.36	3.37	3.34	70115281	235143562	0.000355826	42.6294	0	-90.9091	16.1837	0.7105	0.3214	9.6277	1.34	0.78	5.2	93.09	5.2	210.59
870	2022-06-06	3.36	3.36	3.37	3.34	100498116	337366836	5.56167e-05	42.6294	0	-92.1053	16.1837	0.7105	0.3214	9.6277	1.34	0.78	5.2	93.09	5.2	210.59
871	2022-06-07	3.36	3.37	3.39	3.35	102929253	346990008	0.00139631	46.8672	0.5	37.037	16.2303	0.7125	0.3223	9.6554	1.34	0.78	5.2	93.09	5.2	210.59
872	2022-06-08	3.37	3.37	3.38	3.35	94585424	318473861	0.00241568	46.8672	0.5	8.33333	16.2303	0.7125	0.3223	9.6554	1.34	0.78	5.2	93.09	5.2	210.59
873	2022-06-09	3.36	3.37	3.38	3.35	124884357	421050816	0.0031747	46.8672	0.5	4.38596	16.2303	0.7125	0.3223	9.6554	1.34	0.78	5.2	93.09	5.2	210.59
874	2022-06-10	3.36	3.39	3.43	3.35	247651445	841667385	0.00627622	55.8204	1.5	200	16.3236	0.7166	0.3241	9.7109	1.34	0.78	5.2	93.09	5.2	210.59
875	2022-06-13	3.38	3.35	3.4	3.34	172719306	581537458	0.00301097	40.6127	-1	-44.2177	16.1371	0.7084	0.3204	9.5999	1.34	0.78	5.2	93.09	5.2	210.59
876	2022-06-14	3.34	3.36	3.36	3.3	144407538	480848416	0.00230122	44.7908	0	-194.667	16.1837	0.7105	0.3214	9.6277	1.34	0.78	5.2	93.09	5.2	210.59
877	2022-06-15	3.35	3.46	3.5	3.34	302866814	1041197631	0.0147123	69.0133	2.75	254.743	16.6501	0.7309	0.3306	9.9051	1.34	0.78	5.2	93.09	5.2	210.59
878	2022-06-16	3.46	3.41	3.48	3.4	144137774	494944811	0.0155179	55.4883	1.5	144.689	16.4169	0.7207	0.326	9.7664	1.34	0.78	5.2	93.09	5.2	210.59
879	2022-06-17	3.4	3.42	3.42	3.36	121772420	413503079	0.0166299	57.3459	0.636364	48.2456	16.4635	0.7227	0.3269	9.7941	1.34	0.78	5.2	93.09	5.2	210.59
880	2022-06-20	3.41	3.38	3.42	3.37	92765485	314410034	0.011456	48.3736	0.272727	14.0845	16.277	0.7202	0.3232	9.6831	1.34	0.78	5.2	93.09	5.2	210.59
881	2022-06-21	3.38	3.38	3.4	3.37	65300921	221203007	0.00769273	48.3736	0.272727	-8.95522	16.277	0.7202	0.3232	9.6831	1.34	0.78	5.2	93.09	5.2	210.59
882	2022-06-22	3.38	3.35	3.39	3.35	75470547	254100883	0.0011643	42.2525	0	-66.6667	16.1371	0.714	0.3204	9.5999	1.34	0.78	5.2	93.09	5.2	210.59
883	2022-06-23	3.35	3.37	3.38	3.35	69008256	232207267	-0.000375946	47.2014	0.181818	-56.8627	16.2303	0.7182	0.3223	9.6554	1.34	0.78	5.2	93.09	5.2	210.59
884	2022-06-24	3.37	3.37	3.38	3.35	70278634	236509715	-0.00126079	47.2014	0.181818	-47.7528	16.2303	0.7182	0.3223	9.6554	1.34	0.78	5.2	93.09	5.2	210.59
885	2022-06-27	3.37	3.37	3.38	3.36	68551969	231216255	-0.00168558	47.2014	0.181818	-41.1877	16.2303	0.7182	0.3223	9.6554	1.34	0.78	5.2	93.09	5.2	210.59
886	2022-06-28	3.37	3.38	3.39	3.36	76658972	258555799	-0.000519562	50.1326	0.272727	-37.2807	16.277	0.7202	0.3232	9.6831	1.34	0.78	5.2	93.09	5.2	210.59
887	2022-06-29	3.39	3.38	3.4	3.38	81113775	275128692	0.000307256	50.1326	0.428571	15.1515	16.0904	0.712	0.3195	9.5722	1.34	0.78	5.2	93.09	5.2	210.59
888	2022-06-30	3.39	3.39	3.4	3.38	83409347	282951142	0.00215378	53.3311	0.571429	66.6667	16.1371	0.714	0.3204	9.5999	1.34	0.78	5.2	93.09	5.2	210.59
