# Supplementary material for: A structured multi-head attention prediction method based on heterogeneous financial data
Source: PeerJ Comput Sci. 2023 Nov 17;9:e1653. doi: 10.7717/peerj-cs.1653 (PMC10703059; doi:10.7717/peerj-cs.1653)
Supplement: Supplemental Information 3 [file peerj-cs-09-1653-s003.zip › 600104/600104.xls]

## Sheet: Sheet1
read	comment	title	author	created_time
18037	2	2019年成中国二手车商最惨的一年，为啥二手车这么不好卖？	江瀚视野	2020-01-01 11:07:00
769	0	《靓车美女》委托图	灵鹫之峰五元处	2020-01-01 11:07:00
792	0	新的一年里，每天晒《靓车美女》委托图和成交图	灵鹫之峰五元处	2020-01-01 11:17:00
953	0	新年好，新年发大财，3只个股赚30万元！	灵鹫之峰五元处	2020-01-01 11:34:00
718	0	1只股票踏准节奏1年赚一亿元	灵鹫之峰五元处	2020-01-01 12:24:00
756	2	1只股票踏准节奏1年赚1亿元	灵鹫之峰五元处	2020-01-01 12:25:00
1230	0	3只股票踏准节奏3年赚9亿元	灵鹫之峰五元处	2020-01-01 12:27:00
1757	0	请看今年老刘我如何打败所有股民，考试得100分！	灵鹫之峰五元处	2020-01-01 12:40:00
2886	3	去年，新股没中签，炒股收益22.5%!	灵鹫之峰五元处	2020-01-01 12:45:00
2003	0	2020年汽车产业会逐步复苏[胜利][胜利]看好龙头的估值修复	鱼哥AXE	2020-01-01 15:56:00
1237	0	有买荣威的车的吗	孙雨辰	2020-01-01 19:55:00
1130	0	我的荣威车修了很多次啦，没花一分钱	孙雨辰	2020-01-01 19:57:00
1996	0	看到股吧的评论，貌似上汽要关门走人了呀	绳海	2020-01-01 19:59:00
2357	9	新年新气象，祝短线选手赚快钱，长线选手稳赚钱。[拜神]	迪哥V	2020-01-01 20:47:00
10834	1	下一个十年 电池革命将如何改变世界？	储能100人	2020-01-01 21:31:00
8438	0	弹个车，“弹”进小镇青年心里	财经无忌	2020-01-01 22:10:00
2626	0	明天涨就一直涨	渤海北齐	2020-01-01 23:34:00
564	0	《去年大盘成交量》	灵鹫之峰五元处	2020-01-02 08:04:00
942	0	4、今年呢？答：４千亿元离场。	灵鹫之峰五元处	2020-01-02 08:06:00
1001	0	2020开市点评：开盘成功占24大关[成交][成交][成交][成交][成交][成	股友8hOGOC	2020-01-02 09:28:00
18175	0	中国动力电池行业的暗黑时刻	砺石商业评论	2020-01-02 09:39:00
2256	5	年报超级难看?	xf黑哥	2020-01-02 09:45:00
424	0	这么大的利好，股票没卖掉，倒霉！倒霉！今年更倒霉！	灵鹫之峰五元处	2020-01-02 09:50:00
398	0	今年更倒霉！	灵鹫之峰五元处	2020-01-02 09:52:00
2060	3	留了几个月解套了终于留下的兄弟们发财	陈虹继续留任呀	2020-01-02 10:05:00
1953	1	下午必跌[微笑][微笑]	我是卢强1	2020-01-02 10:12:00
1854	0	留下的兄弟发财	取个jian名才有收益的峯	2020-01-02 10:18:00
1928	1	上汽，我来啦	口诀玩股	2020-01-02 10:25:00
2010	2	这么多卖单吗[兴奋][兴奋]	为什么要有昵称呢	2020-01-02 10:26:00
400	0	没卖掉的上汽，上半场收盘就卖。	灵鹫之峰五元处	2020-01-02 10:29:00
360	0	靓车涨的真慢，上半场收盘就卖！	灵鹫之峰五元处	2020-01-02 10:30:00
1902	1	今天放这么大的量，至少涨3天	龙少云6164	2020-01-02 10:35:00
2120	1	银行金融带头拉升指数，趋势已定。轮到个股就是先用拉升洗盘，解放掉一部分套牢盘，中	迪哥V	2020-01-02 10:40:00
445	1	卖了２手上汽。	灵鹫之峰五元处	2020-01-02 10:40:00
443	0	去年１２月份账单。	灵鹫之峰五元处	2020-01-02 10:52:00
1876	1	钟玉争气了[胜利]	万仙阵	2020-01-02 10:56:00
454	0	去年１２月份账单。	灵鹫之峰五元处	2020-01-02 10:58:00
2110	5	鼓劲	AgreetreA8	2020-01-02 11:02:00
2105	4	上汽加油，希望别再高开低走[鼓掌][毛估估]	nkbjw	2020-01-02 11:04:00
448	0	2019年度账单还没出来。	灵鹫之峰五元处	2020-01-02 11:16:00
502	0	果果，糖果分社，确认眼神了。	灵鹫之峰五元处	2020-01-02 11:23:00
2189	1	年线的压制	天外又添	2020-01-02 11:25:00
549	0	上个月，美迪西没赚到钱！也没亏钱。	灵鹫之峰五元处	2020-01-02 11:30:00
14371	2	快讯：河北发改委同意组建河北省氢能产业创新中心，广西首个氢能源应用示范站在来宾投运，起亚将于2020年推出氢燃料电池汽车	氢云链	2020-01-02 11:42:00
717	0	《靓车美女》成交图	灵鹫之峰五元处	2020-01-02 11:52:00
1009	2	等着2020早日炒股挣钱买上汽车[成交][成交][成交][成交][成交][护城河	股友8hOGOC	2020-01-02 13:31:00
2139	2	买一汽的，等着哭吧，大盘调整，这货绝对飞流直下三千尺	了然于心3	2020-01-02 13:39:00
1832	0	转发	鱼哥AXE	2020-01-02 13:46:00
2359	5	出了根上影线，和12月20日那天的好像	坐睡莲花	2020-01-02 14:05:00
24078	5	宁德时代登顶，上汽广汽联合，寒冬之下，车企路在何方？	格菲研究院	2020-01-02 14:16:00
2664	10	基本走在最高点，上汽就要来回做，2个点必走，不能贪！	阳光下的葵	2020-01-02 14:18:00
945	1	年度账单：上汽赚２万工行赚１万。	灵鹫之峰五元处	2020-01-02 14:28:00
739	2	新年开门红，没赚１万元，赚了２千元。	灵鹫之峰五元处	2020-01-02 15:02:00
1036	1	《2019年度账单》	灵鹫之峰五元处	2020-01-02 15:21:00
1303	3	上汽荣威的车质量太差啦，修了很多次就是修不好	孙雨辰	2020-01-02 15:56:00
2263	1	上汽集团01月02日资金揭秘	股友1p617F3976	2020-01-02 16:11:00
2275	3	上汽荣威新年上新 集智设计理念首款落地之作荣威Ei6开启5G时代纯电设计	上汽集团资讯	2020-01-02 16:19:00
2359	2	上汽2019年海外销量达35万辆 中国汽车出口仍处初期阶段	上汽集团资讯	2020-01-02 16:52:00
12891	1	丰田再加速	汽车商业评论	2020-01-02 18:02:00
724	0	顶格申购，年复一年不中签，中邪！	灵鹫之峰五元处	2020-01-02 18:37:00
1070	1	低价股涨的好，海润股价最低。	灵鹫之峰五元处	2020-01-02 18:43:00
2853	4	24.39跑了，账户亏8元，蚂蚁借呗借10万利息付出3000多，今年就你折腾亏了	账户已注销	2020-01-02 20:08:00
1334	0	上汽的荣威车太烂啦，方向和变速箱箱都有质量问题，在4s店修了10多次也没修好，故	孙雨辰	2020-01-02 20:17:00
1723	2	上汽荣威车太烂啦，怎么也修不好，投诉电话打了也有100次啦，在4s店也修了10多	孙雨辰	2020-01-02 20:19:00
2181	2	帕萨特25度碰撞没有影响股价。	nigologogo	2020-01-02 20:52:00
968	0	股市发《春节红包2万元》快来抢啊！	灵鹫之峰五元处	2020-01-02 21:15:00
1227	2	《靓车美女》委托图	灵鹫之峰五元处	2020-01-02 21:56:00
2110	2	哎，碰撞成绩太差，我的车再挺两年换车再也不买上汽的了	股友75A92U1233	2020-01-02 23:40:00
11894	0	尹心：印尼政策扰动 ，镍价劈波斩浪，2020年镍市展望 | 独家观点	大宗内参	2020-01-03 07:06:00
982	1	上汽集团(600104)融资融券信息(01-02)	上汽集团资讯	2020-01-03 07:45:00
2037	1	上汽集团01月02日获沪股通加仓446.48万股	股友y31920576Y	2020-01-03 08:00:00
1238	0	上汽集团：融资净偿还1.81亿元，融资余额19.65亿元（01-02）	上汽集团资讯	2020-01-03 08:31:00
1776	2	不涨停？！	小韭小菜	2020-01-03 09:34:00
1847	1	真的怕开盘最高，要死的节奏。	才望民丰得李寻欢	2020-01-03 09:49:00
15928	0	2020年轮胎行业趋势分析！！！	轮胎商业网	2020-01-03 09:54:00
9648	0	造车新势力2019年终复盘：这一年，发生了太多意想不到……	华夏能源网	2020-01-03 10:06:00
1796	3	国内基金都不搞上汽，上汽领导该出来说话了，业绩怎么好，怎么都不来搞啊！[大笑][	平常的心情好	2020-01-03 10:29:00
10022	1	加氢15分钟，续航600公里，宁波首台氢燃料电池公交车正式下线	氢云链	2020-01-03 10:37:00
1592	0	又是开盘最高价[大笑][大笑][大笑][大笑][大笑][大笑][大笑][大笑][	股友8hOGOC	2020-01-03 11:13:00
13492	0	非“三电”系统蕴含更大降本空间？电动车企借“平台化”破成本瓶颈	经济观察报	2020-01-03 11:22:00
1635	0	石油拉升[大笑][大笑][大笑][大笑][大笑][大笑][大笑][大笑][大笑]	股友8hOGOC	2020-01-03 11:22:00
13601	2	?新能源汽车消费顾虑难消：换电池还是买新车？	账户已注销	2020-01-03 11:25:00
14426	0	众诚科技前沿：全球顶尖科技盛会下周拉开帷幕 A股哪些题材将被撬动？	每日科技推送	2020-01-03 11:46:00
92399	0	2020年镍市展望与分析	奎哥有话说	2020-01-03 12:15:00
563	0	本周结算赚7777元？	灵鹫之峰五元处	2020-01-03 12:21:00
674	0	本周结算赚7777元？	灵鹫之峰五元处	2020-01-03 12:23:00
2310	2	上汽的一波反弹基本结束了，等待上汽5连阴后的机会！	阳光下的葵	2020-01-03 13:21:00
6042	0	万万没想到！图解50家汽车相关上市公司「2019年度」股价走势	汽车K线	2020-01-03 13:39:00
1698	1	别装了，该起来干活了！[大笑]	英雄本色17	2020-01-03 13:44:00
2012	4	4000手是20.19的	斐然满斗得李寻欢	2020-01-03 13:45:00
1763	1	这股可以啊，基本面都不错	从不追高的炒股人	2020-01-03 14:18:00
1620	0	好可笑，真的好可笑，整车上市公司加起来市值只有半瓶茅台酒，哈哈哈有意思。	西瓜小哥	2020-01-03 14:18:00
2006	5	无量上涨就是耍流氓啊，垃圾主力偷吃货，就是不拉，非要吃散户的肉啊	阳光下的葵	2020-01-03 14:34:00
1668	0	真垃圾年线都上不去	上汽退	2020-01-03 15:07:00
1651	0	白玩一天，亏个手续费[想一下][想一下][想一下][想一下][想一下][想一下]	股友8hOGOC	2020-01-03 15:21:00
651	0	《本周结算》	灵鹫之峰五元处	2020-01-03 15:28:00
1873	0	早盘清仓美的，今天开始陆续在此加仓避险。家电去年涨太多，上汽去年是跌的，要求不高	长夜明灯88	2020-01-03 16:04:00
1752	0	电动车企借“平台化”破成本瓶颈	上汽集团资讯	2020-01-03 16:07:00
759	0	预计：本月赚２万元。	灵鹫之峰五元处	2020-01-03 16:08:00
605	0	股市发春节红包２万元了（每人），发红包啦。	灵鹫之峰五元处	2020-01-03 16:08:00
1941	0	上汽集团01月03日资金揭秘	股友1p617F3976	2020-01-03 16:11:00
1438	1	去年清明节，上汽30元 今年清明节，上汽30元	灵鹫之峰五元处	2020-01-03 16:13:00
1107	1	靓车美女，长生有多美？清明节卖上汽买长生！	灵鹫之峰五元处	2020-01-03 16:16:00
12113	6	10倍大牛股前瞻，2020年新能源风口来了，这次请抓紧！	唐荟芸	2020-01-03 17:06:00
12057	1	机会就在数字信息化浪潮里	证券市场周刊	2020-01-03 17:13:00
24481	2	刚跑几十公里两三万就甩卖了，快手上低价处理的二手电动汽车哪来的？	经济观察报	2020-01-03 18:18:00
5152	8	风波中的上汽大众：帕萨特陷质量危机 Polo套路涨价失民心	上汽集团资讯	2020-01-03 18:59:00
74013	8	2020A股风口：一场锂电池盛宴在眼前	晓资管	2020-01-03 19:04:00
3253	1	赶紧买没错一汽大众2019销量212.9万辆、一汽开始稳步增长了2022奥迪开工	股友0388M28n17	2020-01-03 22:05:00
17810	4	2020年最有戏出10倍大牛股的板块！	唐荟芸	2020-01-03 22:22:00
826	0	哎呀，杠杆牛市来啦（3600点），发春节红包了。	灵鹫之峰五元处	2020-01-03 22:26:00
1386	3	上汽荣威太烂	孙雨辰	2020-01-03 22:28:00
918	0	去年的杠杆牛市月成交８万亿元（沪市）见顶。	灵鹫之峰五元处	2020-01-03 23:10:00
1090	0	上汽：去年赚2万元，今年赚3万元，嘿嘿。	灵鹫之峰五元处	2020-01-03 23:36:00
1003	0	炒上汽：去年赚2万元，今年赚3万元，嘿嘿。	灵鹫之峰五元处	2020-01-03 23:38:00
2477	3	铜钾锂资源大户，万吨级电池级碳酸锂一期生产线建成并投产，产品开始销售，未来二期跟	n559213688926642	2020-01-04 04:28:00
13920	0	造车新势力2019年终考：年度目标或“全军覆没” 资金饥渴难消	中国经营报	2020-01-04 07:16:00
867	0	上汽集团(600104)融资融券信息(01-03)	上汽集团资讯	2020-01-04 07:44:00
1756	0	上汽集团01月03日获沪股通减仓167.78万股	股友y31920576Y	2020-01-04 08:00:00
72970	4	杨岳斌：价值投资就是要把鸡蛋放在一个篮子里	浦银安盛基金	2020-01-04 09:00:00
1672	6	上汽荣威，质量特别差，怎么也修不好	孙雨辰	2020-01-04 09:11:00
2193	1	萌萌的柠檬。	太极仙翁mars	2020-01-04 09:28:00
8344	9	从“舶来”到“出海” 中国汽车自主品牌向上“燎原”	上汽集团资讯	2020-01-04 10:22:00
727	0	车帅妙计安天下，工行８元上汽38元	灵鹫之峰五元处	2020-01-04 10:26:00
706	0	放量大涨指数牛又来了。	灵鹫之峰五元处	2020-01-04 10:36:00
727	0	《策略》 下周起，满仓操作3个月！	灵鹫之峰五元处	2020-01-04 10:45:00
21921	0	2020年A股存结构性机会，机构布局核心科技资产	老教授论多空	2020-01-04 10:46:00
17.5万	57	2020，一场锂电池盛宴在眼前	老教授论多空	2020-01-04 10:47:00
1066	0	配资，贷款干！	灵鹫之峰五元处	2020-01-04 10:51:00
843	0	上汽涨100天（清明节32.49元）	灵鹫之峰五元处	2020-01-04 11:05:00
1858	0	去年清明节30元买 今年清明节获利8% 好股不套人！	灵鹫之峰五元处	2020-01-04 11:12:00
1003	0	套人的股是长生，由我来整她。	灵鹫之峰五元处	2020-01-04 11:22:00
1377	1	长生殿长恨歌杨贵妃马槐坡。	灵鹫之峰五元处	2020-01-04 11:42:00
1182	0	《剑王朝》	灵鹫之峰五元处	2020-01-04 12:00:00
15365	0	造车新势力忧“钱”途：自己跳进去才知道200亿都不够花	账户已注销	2020-01-04 12:31:00
17131	4	新能源汽车消费顾虑难消：换电池还是买新车？	账户已注销	2020-01-04 12:32:00
1935	0	学奶奶走路	口诀玩股	2020-01-04 14:59:00
1379	0	《靓车美女》委托图	灵鹫之峰五元处	2020-01-04 17:53:00
1394	0	第２名美迪西６９５元。	灵鹫之峰五元处	2020-01-04 18:40:00
2028	1	为茅台献诗一首	口诀玩股	2020-01-04 18:56:00
1656	0	《上汽策略》 10手打死不卖，20天线加仓！	灵鹫之峰五元处	2020-01-04 19:49:00
1107	0	热播剧《庆余年》《剑王朝》	灵鹫之峰五元处	2020-01-04 19:57:00
10292	2	能源进入氢时代？	基哥自留地	2020-01-04 20:22:00
1478	0	潜力股《美迪西》《牧高笛》	灵鹫之峰五元处	2020-01-04 21:32:00
1451	0	《靓车美女》上汽美迪西牧高笛。	灵鹫之峰五元处	2020-01-04 21:34:00
1929	2	这么大的盘总是不涨，还是看看汽车空调龙头股松芝股份吧，底部区域，小盘业绩非常优秀	职业操盘手68	2020-01-04 22:18:00
1403	0	降准概念股上汽，后天涨２元，不意外！	灵鹫之峰五元处	2020-01-04 23:43:00
3376	4	上汽荣威。质量非常差，变速箱和方向都有质量问题，向厂家打投诉电话100多次，在指	孙雨辰	2020-01-05 07:06:00
1475	3	呼叫杨晓东，我的荣威车什么时候能给修好	孙雨辰	2020-01-05 09:48:00
1405	0	呼叫杨晓东，我的荣威车方向和变速箱什么时候能给修好	孙雨辰	2020-01-05 09:50:00
1105	0	每周赚万元，炒股水平二境。	灵鹫之峰五元处	2020-01-05 12:14:00
1276	0	都上气不接下气了，快了	万仙阵	2020-01-05 14:40:00
1233	0	一只股票炒一年赚一亿元。	灵鹫之峰五元处	2020-01-05 17:30:00
1308	0	《提高收益秘诀》 持股待涨，不涨停不卖！降低换手率！	灵鹫之峰五元处	2020-01-05 19:51:00
5185	0	周五强势股躲过一劫，未来关注点仍在新能源汽车？	作手WJ	2020-01-05 21:53:00
1134	0	吃饭行情：一季度大盘涨20%（3600点）	灵鹫之峰五元处	2020-01-05 22:11:00
2020	0	清明节股价第一名美迪西695元第二名茅台505元!	灵鹫之峰五元处	2020-01-06 07:16:00
984	0	上汽集团：融资净买入2480.84万元，融资余额19.89亿元（01-03）	上汽集团资讯	2020-01-06 07:30:00
439	0	废	股海修行僧	2020-01-06 09:42:00
627	0	中东局势紧张。加上近期有解禁股。本来想买的，现在只能观望，战争一触即发。小心为上	天外又添	2020-01-06 09:42:00
694	1	华域涨那么猛，你这货还跌	战略失败股不能碰	2020-01-06 09:44:00
7949	0	【基金经理手记】新能源汽车行业将加速成长	农银汇理基金	2020-01-06 09:52:00
612	0	汽车龙头被特斯拉个吊毛吓得尿裤子。。。特斯拉撑死一年5万的量，你700万的体量竟	巴韭特是也	2020-01-06 09:54:00
525	0	买上汽就是买荣威么	只干四大行	2020-01-06 09:55:00
468	0	天天开盘最高，要死的节奏。	才望民丰得李寻欢	2020-01-06 09:59:00
738	1	老子上周跑了上汽， 买了云南锗业	股友cOZyEW2462	2020-01-06 10:01:00
966	3	1.8亿股解禁，不来个跌停怎么行？	巴菲阿弥陀佛	2020-01-06 10:06:00
472	0	笑死人了，一年了还在原地转	股友PHighA	2020-01-06 10:13:00
676	1	靠，为什么跌这么多？	洪荒才俊	2020-01-06 10:14:00
485	0	买做实体的就是这么个死猪样啊	一股源	2020-01-06 10:19:00
442	0	垃圾桶	上汽退	2020-01-06 10:23:00
509	0	庄家跌更多，中小散户小跌[大笑][大笑][大笑][大笑][大笑][大笑]	平常的心情好	2020-01-06 10:23:00
513	0	完了，今天割了。真疼啊！	英雄本色17	2020-01-06 10:25:00
472	0	石油涨价	切忌赌徒心态	2020-01-06 10:25:00
484	0	垃圾垃圾垃圾	股友npCudK	2020-01-06 10:26:00
1840	10	特拉斯崛起，传统汽车已死。上汽上周巨量吊死鬼就是走的机会！	阳光下的葵	2020-01-06 10:27:00
872	2	这么低的估值，解禁1.8亿股，大股东会卖吗？傻子才在历史最低估值卖啊，正相反，解	鱼哥AXE	2020-01-06 10:29:00
496	0	砸得好！！！	斐然满斗得李寻欢	2020-01-06 10:31:00
864	5	上汽有大利空吗？	阿龙6124	2020-01-06 10:37:00
820	2	哈哈哈，回来看看这傻货，还好前几天平手出局是对的，这货没好留念的	长线是坑短线是金	2020-01-06 10:37:00
525	1	没见过哪个有你会跌	n1430876920f31f8	2020-01-06 10:39:00
547	1	瘦死的骆驼比马大	雀巢啦	2020-01-06 10:40:00
591	1	新能源车的盛宴，传统的寒冬，大洗牌！	gfd_FT	2020-01-06 10:46:00
375	1	使劲砸啊，rnm的	吉祥积玉得傅红雪	2020-01-06 10:46:00
478	0	砸吧，再近点货	冷血追龍	2020-01-06 10:47:00
480	0	石油涨价，然后汽车就便宜	股友qkeiwJ	2020-01-06 10:47:00
535	0	啥情况，跌这么多？	股民老张路人甲	2020-01-06 10:48:00
497	0	没有担当的企业！	股海修行僧	2020-01-06 10:51:00
925	2	两年多前，48割肉五粮液，36割肉格力集团，39割了美的集团，三十一买的上汽集团	Boyek	2020-01-06 10:51:00
538	0	发生什么了	一股源	2020-01-06 10:52:00
550	0	被特斯拉吓死了。	学习学习再说	2020-01-06 10:52:00
552	0	开盘卖了，忍不住了	为什么要有昵称呢	2020-01-06 10:53:00
543	0	倒霉，赔大了	吉祥积玉得傅红雪	2020-01-06 10:57:00
514	0	倒闭吧	吉祥积玉得傅红雪	2020-01-06 10:57:00
633	0	大盘都红了，这股不该睡啊，看看汽车板块，都是大涨，这是庄在进货，打压股价	长期看好中国股市	2020-01-06 10:58:00
649	0	下午会猛的拉上去	股友OorxhH	2020-01-06 11:04:00
961	4	跪求回本，已经放了9个月了，连续跌九个月了，大盘2400点，现在长了3100了，	吉祥积玉得傅红雪	2020-01-06 11:04:00
531	0	下午继续砸	股友sksspn	2020-01-06 11:04:00
737	0	特斯拉29.9万，对传统汽车冲击力很大…	铁血残明	2020-01-06 11:06:00
727	0	别傻啦，国家不会让上汽倒闭的，别人家的永远是别人家，自己的才是自己的！	斐然满斗得李寻欢	2020-01-06 11:08:00
777	1	特斯拉目前还是亏损的。股价400多美元	口诀玩股	2020-01-06 11:10:00
679	0	看看你儿子华域！吃相不要太难看！	股海修行僧	2020-01-06 11:15:00
602	0	红盘收	乱七八糟的叼	2020-01-06 11:18:00
651	0	溜了溜了，去新能源了	股友vlIhsn	2020-01-06 11:23:00
689	0	特斯拉就在身边，被吓死了	一股源	2020-01-06 11:25:00
657	0	突破3100，这股逆调节	喔滴那个神	2020-01-06 11:27:00
911	1	要查查哪家机构做空上汽？原形毕露，暴露无疑[加油][加油][加油]	平常的心情好	2020-01-06 11:39:00
893	2	呼叫上汽老股东。[大笑]这货一年前一直唱多现在人影都没了。[鼓掌]	一天一瓶茅台	2020-01-06 11:48:00
1219	0	今天底部放量下杀，今天出局的人会不少，午间有承接盘，一阴穿三线，技术面位已经调整	迪哥V	2020-01-06 12:18:00
609	0	今天见底了	强哥2259	2020-01-06 12:31:00
695	0	割了，垃圾	股友QDOyuN	2020-01-06 12:35:00
840	0	大哥你这是玩啥呢？	zcxunxun	2020-01-06 12:40:00
821	0	月K周K溃败，短期还有波动下杀动能。我继续等机会[俏皮][俏皮][俏皮]坐等介入	股往金来财运亨通	2020-01-06 12:56:00
1021	0	这是什么鬼，明明是亏损，还显示盈利	天天收割韭菜	2020-01-06 12:59:00
944	0	上汽和广汽就是一堆难兄难弟，汽车板块的垃圾	傻傻的看表演	2020-01-06 13:05:00
989	1	汽车股个个上升，离地。只有上汽还在地狱。	忍忍忍易易	2020-01-06 13:10:00
818	0	筹码吸够了，可以拉了[大笑]	长期看好中国股市	2020-01-06 13:10:00
465	0	最后一次回调，下午回涨	大众贾壳虫	2020-01-06 13:18:00
816	0	3100了[大笑][大笑][大笑][大笑][大笑][大笑][成交][成交][成交	股友8hOGOC	2020-01-06 13:20:00
859	0	地产股利空都要红了，你还装睡	长期看好中国股市	2020-01-06 13:23:00
871	0	上汽旗下百年英国运动汽车品牌MG名爵表现尤为出色，2019年总销量29.8万辆，	英国车匹夫	2020-01-06 13:27:00
616	0	23.57的4000手托盘，一下子被空方击垮！太可怕。	大众贾壳虫	2020-01-06 13:35:00
949	0	“首款满足欧洲标准的纯电SUV”名爵EZS于3月国内上市后，相继进入泰国、英国、	英国车匹夫	2020-01-06 13:37:00
985	2	看看汽车指数周线图没有对比没有伤害	cxzjztz	2020-01-06 13:43:00
765	0	加把劲，争取第一名	不想当韭菜的菜鸟	2020-01-06 13:47:00
931	0	中国制造全球化进程正在提速，出海战略已经牵引新的世界格局。2019年，上汽集团整	英国车匹夫	2020-01-06 13:48:00
8350	0	2020年第一只黑天鹅对黄金原油股市的影响，新能源汽车这波请继续拿稳	金宝街观市	2020-01-06 13:50:00
888	1	买上汽难道不是支持中国制造业崛起，快一年了，还在苟且，我去！	一股源	2020-01-06 13:51:00
856	0	买了个假车	逢周起路	2020-01-06 13:51:00
900	0	从月线来讲，上汽应该要反弹了。今天估计是最后一次洗盘	大众贾壳虫	2020-01-06 13:51:00
866	0	上汽，永远是独一无二。	高能预警	2020-01-06 13:53:00
1333	1	30分钟K线图回踩年线，加仓了。	二十周线买与卖	2020-01-06 13:54:00
1023	1	名爵获得欧洲“双五星”安全认证得益于此，2019年末，名爵HS、纯电动名爵EZS	英国车匹夫	2020-01-06 13:56:00
827	0	本跌停的节奏	今年收益翻三倍	2020-01-06 14:06:00
971	0	特斯拉进入国内，上汽广汽难兄难弟，未来一对ST！敬而远之	今年收益翻三倍	2020-01-06 14:06:00
816	0	明天跌停，18块见	高能预警	2020-01-06 14:06:00
1048	0	上汽出什么事儿了？	今年好运1	2020-01-06 14:10:00
883	0	看来今天你跌的很有先见之明。	投资人老高	2020-01-06 14:13:00
834	0	涨了一个月，不够一天跌	基民WstJyD	2020-01-06 14:15:00
1385	1	解禁猛如虎！	万仙阵	2020-01-06 14:15:00
846	0	垃圾货一天跌一月的	股友rclq5a	2020-01-06 14:16:00
2106	7	今天上汽放量大跌是什么意思？	股友MGmg	2020-01-06 14:22:00
903	0	这铡刀也太明显了	天外又添	2020-01-06 14:28:00
1152	3	一天可以把一个月涨的跌没了！服！	股海修行僧	2020-01-06 14:29:00
2104	5	上汽1月20日解禁增发股，有哪个兄弟姐妹知道增发价多少，我现在开始建仓！	跟大咖赚大钱	2020-01-06 14:30:00
937	1	彻底服，撤退了	hdmiss	2020-01-06 14:37:00
994	1	继续砸啊，给机会进场了。	股友68280L767G	2020-01-06 14:42:00
938	0	进了它恶心死人了	抓主力	2020-01-06 14:46:00
1307	5	买了10手，ctm，我不信中国最大的汽车企业tmd对不起中国人民	小田style	2020-01-06 14:46:00
1428	2	今天量好大	大众贾壳虫	2020-01-06 14:53:00
1198	1	控股子公司 可能抽逃资金	xxllhhp37n696202	2020-01-06 14:55:00
1249	1	这个价位就应该买买买，等一波大爆发	川王TTTe靠谱	2020-01-06 14:58:00
1363	2	这断头铡加死叉，还让不让人活了	股友3JCS7S	2020-01-06 14:59:00
2660	5	下跌原因在这	AF-MF	2020-01-06 15:02:00
1027	1	跌了一年了，还他妈跌，垃圾货	股友rclq5a	2020-01-06 15:08:00
7549	0	理想汽车也将登陆美股，李斌、李想你更看好谁？	富途证券	2020-01-06 15:22:00
652	0	低吸上汽２８手。	灵鹫之峰五元处	2020-01-06 15:46:00
668	0	特斯拉上市买特死啦，不买上汽通用。	灵鹫之峰五元处	2020-01-06 16:07:00
1412	0	上汽集团01月06日资金揭秘	股友1p617F3976	2020-01-06 16:11:00
1338	1	价值投资买上汽，受了一包气	口诀玩股	2020-01-06 16:11:00
1186	2	上汽：明天23.69元卖22.69元买，高抛低吸神操作。	灵鹫之峰五元处	2020-01-06 16:18:00
1240	2	特斯拉来了，汽车更新换代，上汽要被淘汰，这是跌的原因。	灵鹫之峰五元处	2020-01-06 16:30:00
1500	0	全球车企都在去产能，上汽不跌才怪！明天23.69元卖	灵鹫之峰五元处	2020-01-06 16:34:00
16754	0	这个概念太火了，都给你梳理清楚了	北京红竹	2020-01-06 17:02:00
4478	17	不得不说今天真是刺激，这两周买入的应该一大半会减仓或者出局，说实话没想到调整幅度	迪哥V	2020-01-06 17:24:00
1083	0	上气不接下气你出什么事了.跌那么多	股友5WuyPz	2020-01-06 17:30:00
714	1	去年杠杆牛市大盘成交６千亿元，见顶。	灵鹫之峰五元处	2020-01-06 17:32:00
1164	0	去年天量（大盘成交6千亿元），对天价3288点！ 今年呢？	灵鹫之峰五元处	2020-01-06 17:37:00
1205	0	还没有你儿子股价高，上汽你作为老子，丢人不？	大众贾壳虫	2020-01-06 17:42:00
1275	2	我想知道为啥今天跌这么多，还放这么大量，谁在跑?	坤旭媛	2020-01-06 17:46:00
541	0	我就疯狂推荐：美迪西！看你能把我怎么滴，小样！	灵鹫之峰五元处	2020-01-06 17:47:00
992	0	中信证券收收佣金的股价都比你高了.你脸红不	股友5WuyPz	2020-01-06 17:59:00
1667	2	到底什么原因。大神呢	高能预警	2020-01-06 18:19:00
1498	2	就没大涨，还能跌哪去？最后的震仓。	还活在股市	2020-01-06 18:20:00
1518	0	你一个制造业的龙头企业.股价竟然没有收台费的高.太可笑了....	股友5WuyPz	2020-01-06 18:26:00
871	0	明天涨幅榜第一名：美迪西涨20%(71.59元)	灵鹫之峰五元处	2020-01-06 18:37:00
1719	0	上汽荣威。质量非常差，变速箱和方向都有质量问题，向厂家打投诉电话100多次，在指	孙雨辰	2020-01-06 18:49:00
866	0	股评 晒单=股市给我开工资（月薪8万元）	灵鹫之峰五元处	2020-01-06 19:03:00
1133	2	《庆余年》	灵鹫之峰五元处	2020-01-06 19:08:00
13625	1	特斯拉概念集体暴动，最好的参与方式！	指汇盈	2020-01-06 20:49:00
1674	2	上汽真的被特斯拉打趴下了吗？	绳海	2020-01-06 20:52:00
1614	1	今天这是怎么了？怎么一开盘就大跌，这是新能源吗？简直是垃圾股	股友BUwyBJ	2020-01-06 21:17:00
10191	0	车企谨慎冲量备战新年“开门红”？专家称2019年底车市“翘尾”减弱	经济观察报	2020-01-06 21:18:00
1435	0	怎么样大跌了吧？盘子太大，资金小了是撼不动的，早就叫换汽车空调小盘绩优龙头股松芝	职业操盘手68	2020-01-06 21:21:00
11429	0	传统汽车出局越来越近 奥迪CEO指一条活路	余丰慧教授	2020-01-06 21:34:00
1457	2	目标价12元。	汤姆龙	2020-01-06 21:35:00
3986	6	买上汽亏出去的人，不适合炒股，这样高回报率的公司没几个。[牛][牛][牛][牛]	平常的心情好	2020-01-06 21:48:00
1915	0	看看今晚广汽集团发的销量公告，怎么所有的证券公司都说利好上汽集团呢？	醒醒醉醉	2020-01-06 21:56:00
692	0	《靓车美女》委托图	灵鹫之峰五元处	2020-01-06 22:00:00
2986	0	管理层现在最重要的任务是宣布暂停新帕沙特的生产，开始做质量控制整改，直到整改完成	锁仓等风来	2020-01-06 22:02:00
839	0	高开低走低开低走只跌不涨，好好好！	灵鹫之峰五元处	2020-01-06 22:26:00
1492	0	这个才是重点	股友0205I198G0	2020-01-06 22:37:00
1629	0	先把这个解释一下，别的消息我不关注	股友0205I198G0	2020-01-06 22:38:00
1376	0	上周大涨时，融券做空，小赚了一点点。	股友elhRiO	2020-01-06 22:39:00
1511	0	是因为特斯拉板块大涨，涨停家数太多，然后整个汽车整车板块都跷跷板大跌	股友elhRiO	2020-01-06 23:04:00
793	0	不是去年下半年的１千多亿元	灵鹫之峰五元处	2020-01-06 23:26:00
1449	0	解禁猛于虎	万仙阵	2020-01-06 23:27:00
1019	0	结论：明天这２４手上汽就能卖掉！	灵鹫之峰五元处	2020-01-06 23:28:00
1542	0	一绿穿6线，20见	足智利市的傅红雪	2020-01-06 23:46:00
6753	9	帕萨特“碰撞门”持续发酵：上汽大众开启测试分析	上汽集团资讯	2020-01-07 02:56:00
812	0	第２４名上汽	灵鹫之峰五元处	2020-01-07 07:16:00
734	0	第９名京沪高铁（中签赚５千元）	灵鹫之峰五元处	2020-01-07 07:35:00
1082	0	这里托真多！	冬天的雪64663	2020-01-07 07:39:00
775	0	第９名京沪高铁（中签赚五千元）	灵鹫之峰五元处	2020-01-07 07:39:00
467	0	这里托多，说明这股分红好。	灵鹫之峰五元处	2020-01-07 07:50:00
945	0	上汽集团：融资净买入1.16亿元，融资余额21.06亿元（01-06）	上汽集团资讯	2020-01-07 07:51:00
1015	0	中签分红是托的赢利模式，固定收益产品。	灵鹫之峰五元处	2020-01-07 07:51:00
1365	0	上汽集团01月06日获沪股通减仓321.06万股	股友y31920576Y	2020-01-07 08:00:00
1549	1	京沪高铁不仅受中国人民欢迎，更受中国股民欢迎	灵鹫之峰五元处	2020-01-07 08:01:00
1617	0	虽然我还是不中签，年复一年不中签。	灵鹫之峰五元处	2020-01-07 08:03:00
1113	0	上汽集团(600104)融资融券信息(01-06)	上汽集团资讯	2020-01-07 08:10:00
1113	0	上汽集团(600104)融资融券信息(01-06)	上汽集团资讯	2020-01-07 08:10:00
662	0	市值降到１５万元了，上汽跌，市值跌！	灵鹫之峰五元处	2020-01-07 08:10:00
586	2	本周末就把市值提到２０万元。	灵鹫之峰五元处	2020-01-07 08:12:00
586	2	本周末就把市值提到２０万元。	灵鹫之峰五元处	2020-01-07 08:12:00
735	1	常年顶格申购，常年不中签，你说怪不怪？	灵鹫之峰五元处	2020-01-07 08:15:00
735	1	常年顶格申购，常年不中签，你说怪不怪？	灵鹫之峰五元处	2020-01-07 08:15:00
713	0	公告：10:00上汽23.69元！	灵鹫之峰五元处	2020-01-07 08:30:00
713	0	公告：10:00上汽23.69元！	灵鹫之峰五元处	2020-01-07 08:30:00
738	0	我的徒弟七灯，快出来踢上汽，今天踢五毛。	灵鹫之峰五元处	2020-01-07 08:39:00
738	0	我的徒弟七灯，快出来踢上汽，今天踢五毛。	灵鹫之峰五元处	2020-01-07 08:39:00
1264	0	这个股票流通股大概200亿，其他的都是老股东，一般不会变。	高能预警	2020-01-07 08:51:00
1264	0	这个股票流通股大概200亿，其他的都是老股东，一般不会变。	高能预警	2020-01-07 08:51:00
1245	0	难道不流行开新车回家过年了	高能预警	2020-01-07 08:57:00
1245	0	难道不流行开新车回家过年了	高能预警	2020-01-07 08:57:00
1153	1	熊的不敢出来公告一下	xxllhhp37n696202	2020-01-07 09:16:00
1153	1	熊的不敢出来公告一下	xxllhhp37n696202	2020-01-07 09:16:00
14750	2	传媒和新能源汽车涨high，更新2020年行业基金配置表	金宝街观市	2020-01-07 09:31:00
14750	2	传媒和新能源汽车涨high，更新2020年行业基金配置表	金宝街观市	2020-01-07 09:31:00
12421	0	余丰慧：传统汽车出局越来越近 奥迪CEO指一条活路	余丰慧教授	2020-01-07 09:32:00
1264	0	上汽2019三季度比上年三季度减利润不少，估计今年分红会下降很多，到时候股价就会	股友ab16Zv	2020-01-07 09:44:00
17147	1	武汉首批氢燃料电池通勤客车交付；厄瓜多尔正式退出欧佩克	能源新闻网	2020-01-07 09:45:00
984	0	600104加油！	股友672t1M1790	2020-01-07 09:55:00
1033	0	这跟阴吊又得几礼拜吃	股友rclq5a	2020-01-07 09:57:00
1249	1	口碑要毁了，再建立起来就难了。身为帕萨特的车主，我心里拔凉拔凉的	習酒文旅	2020-01-07 09:59:00
542	0	车帅妙计安天下 工行8元上汽38元 10：00买了7手上汽	灵鹫之峰五元处	2020-01-07 10:04:00
1842	1	23.53[成交][成交][成交][成交][成交][成交][成交][护城河][护	股友8hOGOC	2020-01-07 10:08:00
17596	0	“销量支柱”变身“拖油瓶”，上汽通用五菱强推新宝骏也难救赎	汽车K线	2020-01-07 10:30:00
474	0	这个上汽，怎么又断气了，明天１０点再买。	灵鹫之峰五元处	2020-01-07 10:33:00
904	2	公告：睡觉，明天十点钟，再买上汽！买断气！	灵鹫之峰五元处	2020-01-07 10:44:00
1105	1	继续砸和昨天一样	变化发展	2020-01-07 10:49:00
43096	6	2020年的新能源汽车=2019年的猪？	账户已注销	2020-01-07 10:57:00
1353	2	上汽处理公关危机能力太差?！或是故意而为之，配合主力低位吸筹	股海修行僧	2020-01-07 10:59:00
428	0	大盘放量滞涨，完蛋完蛋，断气断气。	灵鹫之峰五元处	2020-01-07 11:09:00
1087	1	甩飞刀选股，都比选你好。	英雄本色17	2020-01-07 11:20:00
1422	0	上汽车碰撞测试逐步发酵，现在管理层没有出来公关，第四季报表看别的消息也不会太好，	迪哥V	2020-01-07 12:02:00
933	0	《上汽》 大盘成交1千多亿元时，卖断气 大盘成交3千多亿元时，买断气！	灵鹫之峰五元处	2020-01-07 12:10:00
438	0	《上汽》结论：断气！	灵鹫之峰五元处	2020-01-07 12:11:00
11494	1	主力机构坚持5G和新能源汽车主线投资值得重点关注	黄草山1	2020-01-07 12:21:00
11012	0	华为造什么车	汽车商业评论	2020-01-07 12:25:00
602	0	《美国新兴资产》特斯拉！	灵鹫之峰五元处	2020-01-07 12:28:00
858	0	《美国核心资产》上汽！	灵鹫之峰五元处	2020-01-07 12:29:00
1257	0	什么叫稳?这就是稳。让你很难受，就是磨叽磨叽再磨叽。	坤旭媛	2020-01-07 12:51:00
1116	0	上海难兄难弟机场和汽车	涂壁肯提牛	2020-01-07 13:05:00
3316	23	上汽不涨的原因，老主力获利丰厚在出货，新主力筹码没拿足，最主要散户太多！	阳光下的葵	2020-01-07 13:21:00
1144	0	行情这么好大半仓资金套在这玩意上浪费行情	陈虹继续留任呀	2020-01-07 13:24:00
1181	0	辣鸡股，套劳资两年	上汽退	2020-01-07 13:44:00
1652	1	哪个傻叉卖一压单三千手吓唬人	基哥论股	2020-01-07 13:46:00
1103	0	无反弹，下跌中继	翠湖石头	2020-01-07 13:46:00
1397	1	23.44元3000手压盘，	股民老张路人甲	2020-01-07 13:47:00
1200	0	卖上汽买广汽吧！汽车股里的垃圾	一股源	2020-01-07 13:55:00
1356	0	最后的疯狂！科技股已经很高了再涨离死就不远了，下个礼拜见分晓。	股友n1P0188259	2020-01-07 13:55:00
1273	0	看看广汽，昨天怎么跌的，今天就怎么涨回来，再看看你，你龙头怎么当的	长期看好中国股市	2020-01-07 13:57:00
1525	0	解禁股。。。	韭菜壮阳啊	2020-01-07 14:00:00
1647	1	23.53	迷途小输童	2020-01-07 14:12:00
1466	0	[滴汗]手法娴熟，似曾相识[想一下]	西域骆驼518	2020-01-07 14:13:00
1545	0	出了这么大的问题，今天还能红，	你是我的希	2020-01-07 14:15:00
1461	0	死水一潭只有挨打份	詹韦0323	2020-01-07 14:22:00
1570	0	割肉了，亏一万，这么好的行情，唉	富贵生财de谭碧斯	2020-01-07 14:39:00
1556	0	尾盘拉一下诱多，不是好鸟	基哥论股	2020-01-07 14:56:00
1627	0	上汽集团01月07日资金揭秘	股友1p617F3976	2020-01-07 16:12:00
1562	0	当股吧都是唱空的时候，就有可能出现反转	很一般1	2020-01-07 16:46:00
16921	1	2020年的新能源汽车=2019年的猪？	招财猫财富攻略	2020-01-07 16:53:00
590	0	明天还是２０天线卖上汽！	灵鹫之峰五元处	2020-01-07 17:11:00
1512	0	指数天天新高，上汽天天低位打斗，吃这么多也不怕胖！	冷血追龍	2020-01-07 17:45:00
607	0	每周高抛一次上汽，足矣！	灵鹫之峰五元处	2020-01-07 18:03:00
506	0	每周高抛一次上汽赚万元，足矣！	灵鹫之峰五元处	2020-01-07 18:05:00
494	0	昨晚判断：	灵鹫之峰五元处	2020-01-07 18:16:00
420	0	昨晚的卖单，今天没成交！	灵鹫之峰五元处	2020-01-07 18:22:00
500	0	昨晚的卖单，	灵鹫之峰五元处	2020-01-07 18:28:00
3161	0	神操作，高抛低吸！	灵鹫之峰五元处	2020-01-07 18:30:00
1713	1	为毛没有销量快报	dc0301	2020-01-07 18:40:00
500	0	人保涨，京沪高铁上市，上汽跌出前２５名。	灵鹫之峰五元处	2020-01-07 18:42:00
649	0	京沪高铁十三个配号，估计也是没中签！	灵鹫之峰五元处	2020-01-07 18:52:00
954	1	截至2019年9月30日，京沪高铁员工数量为67名，借调人数为25人。	灵鹫之峰五元处	2020-01-07 18:56:00
625	0	《职工与员工》	灵鹫之峰五元处	2020-01-07 19:00:00
738	0	放量下跌，缩量上涨！上汽怪胎！	灵鹫之峰五元处	2020-01-07 19:23:00
840	0	上汽：放量下跌，缩量上涨，怪胎怪胎！	灵鹫之峰五元处	2020-01-07 19:33:00
793	0	跟美国鬼子一样怪！	灵鹫之峰五元处	2020-01-07 19:34:00
1824	0	还有什么好说的堂堂一个制造业龙头.股价竟然不如一个没有技术含量收台费营利的中信证	股友5WuyPz	2020-01-07 21:04:00
4536	8	[成交][成交][成交][成交][成交]	w拿股仑w	2020-01-07 21:08:00
1793	0	特斯拉在上海出产，上汽有没有投资该企业？[赚大了][赚大了][赚大了]	平常的心情好	2020-01-07 21:26:00
603	0	《靓车美女》委托图	灵鹫之峰五元处	2020-01-07 21:31:00
745	0	23.73卖上汽。	灵鹫之峰五元处	2020-01-07 21:38:00
638	0	上汽：一个美国设在上海的加工小作坊，有什么理由上市？	灵鹫之峰五元处	2020-01-07 22:22:00
1217	0	上汽有什么理由不退市！	灵鹫之峰五元处	2020-01-07 22:23:00
3893	0	果然不出所料：京沪高铁还是没中签！	灵鹫之峰五元处	2020-01-07 22:39:00
2239	1	大盘成交低于２千亿元，上汽只跌不涨	灵鹫之峰五元处	2020-01-07 22:49:00
1579	0	美国特斯拉开盘涨二个点.在次刷新历史新高	股友5WuyPz	2020-01-07 22:51:00
1628	0	面对特斯拉你要怂了吗！！！	条山一粟	2020-01-07 22:54:00
1681	0	大年初一新年好啊哈哈哈哈	渤海北齐	2020-01-07 23:55:00
1877	0	感觉现在像极了去年中的大族激光，解禁前估计会急跌一波后期持住应该能吃肉	陈虹继续留任呀	2020-01-08 00:01:00
4196	4	特斯拉亏损400多美元一股	口诀玩股	2020-01-08 04:29:00
1104	0	上汽集团：融资净偿还472.47万元，融资余额21.01亿元（01-07）	上汽集团资讯	2020-01-08 07:56:00
1710	2	上汽集团01月07日获沪股通加仓92.65万股	股友y31920576Y	2020-01-08 08:00:00
885	0	上汽集团(600104)融资融券信息(01-07)	上汽集团资讯	2020-01-08 08:11:00
1265	0	上汽今天跌5%	股友UHOknu	2020-01-08 09:16:00
13410	2	望京博格：优选新能源汽车指数基金	望京博格	2020-01-08 09:30:00
135	0	《轮胎压力监测系统》（Tire Pressure Monitoring System，TPMS），是一种采用无线传输技术，利用固定于汽车轮胎内的高灵敏度微型无...	星空战舰领航员	2020-01-08 09:39:00
18354	0	2020：中国经济面临哪些机遇与挑战？	小白说股票	2020-01-08 09:49:00
1356	1	上汽 上去 上汽 上去	噶答复	2020-01-08 09:52:00
1265	1	今天你也该你顶一下大盘了，一直拖后腿，跟咸鱼有什么区别	Iii	2020-01-08 09:53:00
1287	0	牛逼了……	股友79r833G091	2020-01-08 10:07:00
1267	1	今天肯定涨，不然指数会跌得很猛	高能预警	2020-01-08 10:12:00
1385	0	这个股价还有人卖？看看这周大盘涨了多少，机构都在逢低建仓，散户都在跑	长期看好中国股市	2020-01-08 10:13:00
1657	2	儿子28了，垃圾货	上汽退	2020-01-08 10:19:00
1360	1	汽车零部件板块大热，强烈建议挖掘滞涨股，汽车空调龙头股松芝股份绩优滞涨，快快快	职业操盘手68	2020-01-08 11:10:00
1230	0	哟，今天还能红一下，不错哦	专业做多中国	2020-01-08 11:12:00
1222	0	汽车代表了国家制造业核心水平，也难怪上汽扶不起来！	一股源	2020-01-08 11:22:00
10060	0	小鹏汽车，拒绝“南”行	汽车商业评论	2020-01-08 11:23:00
1353	0	阴跌开启，一个月不回来了，告辞！	股票比惨大赛冠军	2020-01-08 11:42:00
641	3	买了７手上汽。	灵鹫之峰五元处	2020-01-08 12:16:00
1219	1	这是见过最怂的脓头	陈虹继续留任呀	2020-01-08 12:27:00
179	0	（摘自中信研报第十三页）公司是全球第三大TPMS供应商，充分受益于国内2020年法规强制安装。同时，公司研发投入超前，近三年的研发费用占归母净利润的比重接近90...	二十二载股盲	2020-01-08 12:59:00
1718	1	Mobileye与上汽集团和大邱市达成合作，共同引领全球自动驾驶变革2020年1	英国车匹夫	2020-01-08 13:15:00
1248	1	大盘就靠你来支撑了[哭][好困惑][好困惑]	我是卢强1	2020-01-08 13:42:00
1429	3	23.66[成交][成交][成交][成交][成交][成交]	股友8hOGOC	2020-01-08 13:57:00
1049	0	原来你是大盘反向指标[想一下]	冬拉菇	2020-01-08 14:13:00
1208	0	今天这么强。	投资人老高	2020-01-08 14:20:00
1194	0	其它涨停挣到钱的都来买上汽集团了？ 上去 上去	噶答复	2020-01-08 14:22:00
1076	0	发飙了吗	高能预警	2020-01-08 14:29:00
1142	0	今天还行，争了一口气	口诀玩股	2020-01-08 14:34:00
1145	0	明天补跌	股友ab16Zv	2020-01-08 14:34:00
1182	0	目标25	涂壁肯提牛	2020-01-08 14:40:00
1031	0	赞一个！	股友79r833G091	2020-01-08 14:47:00
1116	0	阳包阴	乱七八糟的叼	2020-01-08 14:49:00
1219	0	上汽威武！	nkbjw	2020-01-08 15:08:00
1287	0	今天脑抽了吗？居然一反常态反抽。	AmonXie	2020-01-08 15:11:00
12932	1	“智造 只为卓越”临工智科2020年合作伙伴年会暨智能制造高峰论坛成功举办	Hot关注	2020-01-08 15:15:00
1653	2	荣威碰撞测试结果出炉！	F彩色沙漠	2020-01-08 15:15:00
583	0	卖了４４手上汽！	灵鹫之峰五元处	2020-01-08 15:16:00
564	0	京沪高铁交款日，大盘跌３７点！	灵鹫之峰五元处	2020-01-08 15:39:00
2900	11	完全按照我预测的走，可惜只做了1个点的T，没想到这次倒是猛了下！	阳光下的葵	2020-01-08 15:39:00
18861	18	600104:上汽集团2019年12月份产销快报	上汽集团资讯	2020-01-08 15:44:00
8032	2	上汽集团：2019年销量同比下降11.54%	上汽集团资讯	2020-01-08 15:50:00
751	0	踢了３天上汽，才赚了505元。	灵鹫之峰五元处	2020-01-08 15:59:00
464	0	每周赚几千元，炒股水平一境！	灵鹫之峰五元处	2020-01-08 16:09:00
1321	1	上汽集团01月08日资金揭秘	股友1p617F3976	2020-01-08 16:12:00
12943	1	上汽集团2019年汽车总销量623.8万辆 同比降11.54%	大河财立方	2020-01-08 16:18:00
528	0	梦江铃！长安汽车梦醒了，江铃还在做梦！	灵鹫之峰五元处	2020-01-08 16:24:00
1676	1	12月销量同比增长5.7%环比增长19.8%	沧海云端777	2020-01-08 16:35:00
499	2	明天，24.49元卖上汽！	灵鹫之峰五元处	2020-01-08 16:44:00
654	0	宽幅振荡，只要有量，就不怕。	灵鹫之峰五元处	2020-01-08 16:54:00
678	0	《幸福时光》 大盘成交3千多亿元 只要有量，就不怕！ 炒股的幸福时光！	灵鹫之峰五元处	2020-01-08 16:59:00
640	0	《幸福时光》	灵鹫之峰五元处	2020-01-08 17:00:00
2909	1	Mobileye跑在中国快车道上	上汽集团资讯	2020-01-08 18:00:00
1379	1	昨天尾盘进的，今天尾盘出了，赚个盒饭钱	不赚一个亿不回头	2020-01-08 18:06:00
1886	2	都说特斯拉降价扯掉了国产电动车的最后一块遮羞布。上汽这你能忍？	做股票图好玩	2020-01-08 18:35:00
2236	2	上汽开启六根箭的上升通道。	盲目加仓如自残	2020-01-08 18:49:00
593	0	七灯呢？出来！帮我算算上汽踢了多少钱！	灵鹫之峰五元处	2020-01-08 19:03:00
3772	7	上汽集团2019年销量下降11.54%	上汽集团资讯	2020-01-08 19:03:00
16260	0	2020年的新能源汽车=2019年的猪？	工银瑞信基金	2020-01-08 19:09:00
1153	1	昨晚计划：23.73元卖33手上汽！	灵鹫之峰五元处	2020-01-08 19:11:00
555	0	《交易撤单》 昨晚的卖单还剩2单	灵鹫之峰五元处	2020-01-08 19:20:00
568	0	看账单：这三天赚了二千六百元！	灵鹫之峰五元处	2020-01-08 19:34:00
630	0	截止到今天收盘，本周才赚2604元！	灵鹫之峰五元处	2020-01-08 19:38:00
1099	0	本周大盘没涨，上汽没涨，我的资产涨了！	灵鹫之峰五元处	2020-01-08 19:41:00
1284	1	明日估计又是小幅收跌了！	股友568n1V8689	2020-01-08 19:52:00
1039	0	每周赚万元，炒股水平才能达到二境！	灵鹫之峰五元处	2020-01-08 19:59:00
24684	1	2020新能源车，能否复制2019猪肉行情？	富国基金	2020-01-08 20:11:00
1160	0	看《庆余年》九品高手每周赚8万元！	灵鹫之峰五元处	2020-01-08 20:18:00
3446	9	上汽集团去年汽车总销量623.8万辆 同比降11.54%	上汽集团资讯	2020-01-08 20:33:00
14611	1	威马年销10万辆刚被狠狠打脸，沈晖又立下更激进的新Flag	龚进辉	2020-01-08 20:37:00
21511	1	2020投什么？这两个行业大家都看好！	中欧基金	2020-01-08 21:39:00
15522	3	2019年交易量有望破1500万辆 专家呼吁恢复二手车“商品属性”	中国经营报	2020-01-08 22:35:00
1546	4	日线：强劲收回2天前阴线，目的：防止恐慌抛盘，影响主力出货。周线：24.4压力大	心真今贝	2020-01-08 22:43:00
2768	5	上汽集团2019年销量同比下降11.54%：合资、自主双双失速	上汽集团资讯	2020-01-08 22:54:00
4662	6	上汽集团去年整体销量不及目标 海外市场逆势增长26%	上汽集团资讯	2020-01-09 03:06:00
3104	7	上汽集团去年销量623.8万辆 海外销量增至35万辆	上汽集团资讯	2020-01-09 05:53:00
860	1	美国鬼子的上汽，今天涨5毛！	灵鹫之峰五元处	2020-01-09 07:28:00
692	0	这成交量，一天不成交20多亿呀！掉打空头	xiang5ch	2020-01-09 09:41:00
773	0	冲鸭	li5bo5	2020-01-09 09:43:00
1021	6	汽车正在回暖，上汽作为第一大龙头，严重低估[拜神][拜神][胜利][胜利]	鱼哥AXE	2020-01-09 09:44:00
759	0	今天逆天了	高能预警	2020-01-09 09:44:00
739	0	卖早了	不想当韭菜的菜鸟	2020-01-09 09:46:00
876	0	低位白马龙头股，居然也卖，看不懂，这是稳赚	基民5ul5jR	2020-01-09 09:53:00
1045	1	没大资金介入，肯定还得绿	高能预警	2020-01-09 09:54:00
851	0	8000手是什么鬼	只是吸血鬼	2020-01-09 10:09:00
839	0	妈B，我抛了你就拉高[成交][成交][成交][成交]	我是卢强1	2020-01-09 10:36:00
763	0	貌似应该涨停	SKyworth	2020-01-09 10:37:00
832	0	挖坑后，突破前高	基民5ul5jR	2020-01-09 10:39:00
989	0	600104好样的，点赞	股友672t1M1790	2020-01-09 10:41:00
16052	6	批发销量增速转正，上汽大众表现亮眼	上汽集团资讯	2020-01-09 10:43:00
998	0	早盘卖飞了	骄傲的王骄傲啊	2020-01-09 10:44:00
1011	0	你是龙头？	小兔兔儿	2020-01-09 10:44:00
1198	2	从长安转战上汽	我是尼三九	2020-01-09 10:45:00
1229	0	上升通道打开！！！	小韭小菜	2020-01-09 10:50:00
4283	16	6号的巨量阴线洗盘，多少小散割肉把筹码给了主力啊！	阳光下的葵	2020-01-09 10:51:00
11740	0	原日产CEO潜逃出境，被日本政府通缉的戈恩竟然是个传奇	财经下午茶	2020-01-09 10:58:00
675	3	卖了８手上汽。	灵鹫之峰五元处	2020-01-09 11:05:00
1336	1	净流入1.81亿，拉停一回呗	战略失败股不能碰	2020-01-09 11:16:00
1216	0	上汽走出泥潭，加速前进	口诀玩股	2020-01-09 11:16:00
1241	0	完美踏空了！	我心费	2020-01-09 11:27:00
1130	0	我大上汽雄起！！	nkbjw	2020-01-09 11:30:00
732	1	请看九品高手下半场还有哪些成交。	灵鹫之峰五元处	2020-01-09 11:34:00
1183	0	转发	鱼哥AXE	2020-01-09 11:42:00
1353	3	你牛什么牛，牛什么牛！	万仙阵	2020-01-09 11:48:00
1363	2	肯定要回落的	股大肌	2020-01-09 11:48:00
9075	0	宝雅新能源控股一汽吉林，妙招还是险棋？	账户已注销	2020-01-09 11:49:00
1647	5	上汽突破年线，突破趋势，确认后就该向上了。	股友50079a0E12	2020-01-09 11:55:00
1371	0	支持国产车，支持上汽打败特斯拉。[加油][加油][加油][牛][牛]	平常的心情好	2020-01-09 12:11:00
1435	0	上汽发飙了、24.6的本持股三个月了、今天终于见红了、不到26不卖。	股友k3355d8807	2020-01-09 12:23:00
799	0	营业部说滴：长生自动确权，不一定到账，等吧。	灵鹫之峰五元处	2020-01-09 12:25:00
1314	0	你们怕是忘了帕萨特吧，还是柚子捞一笔就跑了？	只干四大行	2020-01-09 12:37:00
601	0	上市Ａ股有量，就在上市Ａ股混	灵鹫之峰五元处	2020-01-09 12:38:00
1292	0	别涨太快，等我年终奖来加仓。[大笑][微笑][微笑][微笑][鼓掌]	锁仓等风来	2020-01-09 12:54:00
1419	0	冲击25元。	为了三块土豆	2020-01-09 13:03:00
1230	0	严重踏空。	投资人老高	2020-01-09 13:03:00
1711	3	看看上汽庄家给韭菜们挖了多大的坑.	w26668	2020-01-09 13:04:00
1488	1	割肉了你就启动	股友DC1zm5	2020-01-09 13:05:00
1351	0	终于同比增长了小散解套卖大单买	陈虹继续留任呀	2020-01-09 13:05:00
1358	0	每次卖了就涨	吉祥兴隆的令狐冲	2020-01-09 13:06:00
1438	0	买了就跌	吉祥兴隆的令狐冲	2020-01-09 13:09:00
1489	0	今天的上汽挺牛的[加油]	保住本金只赚一点	2020-01-09 13:12:00
1636	1	你妈的，操作失误了，少赚不少钱。	我是卢强1	2020-01-09 13:14:00
1784	0	解禁股没有压力吗？	股友73K016792m	2020-01-09 13:19:00
1936	1	25的小目标即将到达，大涨大卖，大跌大买，准备走掉一部分！	阳光下的葵	2020-01-09 13:20:00
2009	3	还不是为了解禁	笑哈哈de腊梅	2020-01-09 13:21:00
847	0	上汽集团1月9日盘中涨幅达5%	上汽集团资讯	2020-01-09 13:21:00
1642	0	终于硬气了一回啊	股友rclq5a	2020-01-09 13:21:00
1661	0	下个目标26	涂壁肯提牛	2020-01-09 13:21:00
2103	1	今天买了15000股，24.05，可以吃肉吗	豆豆的兜	2020-01-09 13:22:00
2034	1	想想去年这个时候买的格力33，现在70了白马股要长期持有	陈虹继续留任呀	2020-01-09 13:23:00
1789	0	要卖的赶紧，今天好点结束[加油][加油][加油]	平常的心情好	2020-01-09 13:27:00
1960	0	大盘不好，就想稳指数，就扎堆这低价白马股了	基民5ul5jR	2020-01-09 13:28:00
1986	0	潍柴动力未来会超越上汽。	胡忠祥	2020-01-09 13:36:00
2107	0	涨太快，应该下来了[大笑][微笑]	康乐一生7878	2020-01-09 13:41:00
2109	1	今天买，明天就套	吉祥兴隆的令狐冲	2020-01-09 13:42:00
2212	0	跳水开始了 明日估计又是大幅收跌了！	康乐一生7878	2020-01-09 13:44:00
2177	0	卖了卖了	股友JgsWQ3	2020-01-09 13:52:00
2152	0	呵呵→_→	万仙阵	2020-01-09 14:02:00
14884	5	12月销量增速转正，看好2020年发展	上汽集团资讯	2020-01-09 14:08:00
2389	0	早干啥去了，非要涨起来才发卖方报告?不买！	股友A85rFs	2020-01-09 14:15:00
2436	0	周二23.36低吸大笔买入，现在获利丰厚	坐睡莲花	2020-01-09 14:15:00
2398	1	我怎么这么倒霉啊一卖就涨	智趣y	2020-01-09 14:21:00
2604	2	下周看26	涂壁肯提牛	2020-01-09 14:54:00
2322	0	跑这么高，不怕摔吗？	不赚一个亿不回头	2020-01-09 15:03:00
2514	0	出早了，不过终于解套！！	股友568n1V8689	2020-01-09 15:04:00
2542	1	前面都说买了个废股，现在过年不用吃面了。	高能预警	2020-01-09 15:06:00
2858	2	多吉利呀！4.44！	股海树懒	2020-01-09 15:09:00
2740	0	双底突破	股友Hn0cCO	2020-01-09 15:19:00
664	2	卖了十手上汽。	灵鹫之峰五元处	2020-01-09 15:39:00
14248	3	龙头增速转正 大众销量冲高	上汽集团资讯	2020-01-09 15:41:00
18330	0	从新能源车基金起飞，看短期定投的威力！	思哲与创富	2020-01-09 15:51:00
594	0	第２３名上汽，靓车启动了！	灵鹫之峰五元处	2020-01-09 16:12:00
2693	0	呵呵，不错不错	快乐生活2050	2020-01-09 16:12:00
3047	0	上汽集团01月09日资金揭秘	股友1p617F3976	2020-01-09 16:12:00
26308	7	营收大幅增长，北汽新能源“七连冠”成色十足	证券市场红周刊	2020-01-09 16:21:00
2666	2	2019年汽车上牌量降3.5% 汽车产业深度调整	上汽集团资讯	2020-01-09 16:28:00
3208	0	一涨就发几个研报，好吓人	股友kUGQVp	2020-01-09 16:30:00
512	0	失望：另一个美国核心资产秃鹫５没卖掉。	灵鹫之峰五元处	2020-01-09 16:35:00
559	0	持股待涨，尽量减少操作。	灵鹫之峰五元处	2020-01-09 16:38:00
560	0	昨天卖掉44手上汽，今天4400元没了！	灵鹫之峰五元处	2020-01-09 16:47:00
510	0	赚了1300元，扔掉4400元！	灵鹫之峰五元处	2020-01-09 17:00:00
811	3	捡了芝麻，丢了西瓜。	灵鹫之峰五元处	2020-01-09 17:04:00
585	0	实在无聊，修断弦破钢琴。	灵鹫之峰五元处	2020-01-09 17:16:00
665	0	靓车美女，破钢琴烂笛子。	灵鹫之峰五元处	2020-01-09 17:21:00
2854	0	开工难买回头箭，上汽的六根箭模式开启。	盲目加仓如自残	2020-01-09 17:36:00
12728	0	关于氢燃料电池车的“步子”大不大……	账户已注销	2020-01-09 17:52:00
867	1	上汽涨９天才会跌，别指望明天就跌。	灵鹫之峰五元处	2020-01-09 17:56:00
3108	0	卖掉点缓缓再进苏宁易购那股也跌了好久了	陈虹继续留任呀	2020-01-09 18:08:00
952	0	后悔呀，昨天卖44手上汽，今天卖10手！	灵鹫之峰五元处	2020-01-09 18:27:00
2848	0	宁德一个做电池的市值都快赶上你了	上汽退	2020-01-09 18:34:00
7515	0	《明晚结算》，本周赚万元的希望渺茫了！	灵鹫之峰五元处	2020-01-09 18:34:00
3273	8	我又搞来2千万，明天选择几个好股全仓干[加油]	割肉不眨眼睛	2020-01-09 19:39:00
2860	0	上广表姊妹	股友7X85K28283	2020-01-09 19:52:00
3205	2	今天上车，不知道后期可盼？	会说话的眼	2020-01-09 19:53:00
24779	1	新的十年，国内新能源汽车行业能否出一个华为？	方什复盘	2020-01-09 20:30:00
3244	2	强烈拉升，多份唱多研报！为1月20日的解禁	大树下养胖	2020-01-09 20:37:00
762	0	《靓车美女》委托图二十七元卖上汽。	灵鹫之峰五元处	2020-01-09 21:12:00
656	0	本周持股16万元，赚1万元？	灵鹫之峰五元处	2020-01-09 21:52:00
17771	1	一场震动世界的内讧,一次全球瞩目的逃亡	华商韬略官方账号	2020-01-09 22:06:00
3610	1	旺财点评第325期，上汽集团，月线级别机会当前！	旺财学堂	2020-01-09 22:08:00
11741	1	旺财点评第325期，上汽集团，月线级别机会当前！	旺财学堂	2020-01-09 22:10:00
665	0	跑赢大盘没问题，跑赢上汽，问题也不大！	灵鹫之峰五元处	2020-01-09 22:13:00
1776	0	美迪西，谁判断对了？695元是唯一正确的答案。	灵鹫之峰五元处	2020-01-09 22:30:00
1462	0	本周美迪西赚了5千元！呵呵！	灵鹫之峰五元处	2020-01-09 22:45:00
1291	0	本周美迪西赚了5千元！明天涨十元，万元到手。	灵鹫之峰五元处	2020-01-09 22:48:00
4755	12	上汽集团全球化提速 无惧特斯拉低价策略	上汽集团资讯	2020-01-10 02:23:00
2917	2	上汽，不久一段时间会变成惨汽。	大树下养胖	2020-01-10 04:27:00
2990	0	股票资产，竹篮打水！分红=5%？PE＞11.8，负债率＞40%都是垃圾股，傻逼哦	俺只猜暴跌惨惨惨	2020-01-10 04:49:00
2889	1	汽车、钢铁、水泥：市场饱和，产能过剩，悲惨世界股票资产，竹篮打水！分红=5%？P	俺只猜暴跌惨惨惨	2020-01-10 04:56:00
866	0	上汽集团(600104)融资融券信息(01-09)	上汽集团资讯	2020-01-10 07:45:00
3139	2	上汽集团01月09日获沪股通加仓757.81万股	股友y31920576Y	2020-01-10 08:00:00
970	1	上汽集团：连续3日融资净偿还累计1.16亿元（01-09）	上汽集团资讯	2020-01-10 08:16:00
3485	3	上海汽车昨天北上资金大幅增持，不得了，趋势改变了！	股友96509V117d	2020-01-10 09:39:00
2516	5	以全球化反制逆全球化 上汽外销35万辆挺进世界舞台中心	上汽集团资讯	2020-01-10 10:08:00
2535	1	边吹牛逼边砸盘，符合上汽一贯作风啊[大笑][大笑][大笑]	赚钱的天空	2020-01-10 10:27:00
2690	3	11.2割肉大亚圣象，25.5买来你，套了三个月23.3割肉你，你却大涨，买几次	股友DC1zm5	2020-01-10 10:50:00
2376	0	现在25不敢买，等到30的时候却疯狂买	雀巢啦	2020-01-10 11:24:00
2463	0	解禁不怕了，呵呵。	万仙阵	2020-01-10 11:25:00
12327	0	评论：重审负增长	经济观察报	2020-01-10 12:05:00
609	0	顶住，本周还没结算呢。	灵鹫之峰五元处	2020-01-10 12:18:00
17429	0	它山之石可以攻玉三大因素促美国科技股20年长牛值得关注	黄草山1	2020-01-10 12:41:00
2505	0	快买，下午收盘25.50整数。	搏一搏单车剩单轮	2020-01-10 12:54:00
2593	0	就等1.8亿解禁，我也馋死了，有多少吃多少，优质资产。	搏一搏单车剩单轮	2020-01-10 12:55:00
11958	0	上汽斯柯达酝酿独立 性价比牌是救命稻草吗？	经济观察报	2020-01-10 15:03:00
27295	1	北京和聚投资邹序元：新能源车迎来爆发之年	北京和聚投资	2020-01-10 15:08:00
21065	4	创金合信基金经理曹春林：关注5G、半导体及新能源汽车	时代财经TF	2020-01-10 15:19:00
5235	32	短线再现圆弧顶，日线年线压制，周线60周线压制，此处不会一蹴而就，耐心等待！	阳光下的葵	2020-01-10 15:21:00
595	0	好了，中弘开板了，下周跌停接着买。	灵鹫之峰五元处	2020-01-10 15:37:00
494	0	本周结算	灵鹫之峰五元处	2020-01-10 15:39:00
3148	0	上汽集团12月销量转正 股价突破下降通道	长阳cc	2020-01-10 15:49:00
2457	0	上汽集团01月10日资金揭秘	股友1p617F3976	2020-01-10 16:12:00
781	0	交易难度提高，收盘才知道可买到，只能买不能卖了！	灵鹫之峰五元处	2020-01-10 16:12:00
685	0	其实，中弘开板还是因为盘子大了，是海润的二倍。	灵鹫之峰五元处	2020-01-10 16:26:00
3117	12	传统汽油车穷途末路，被电车革了命，不接受高估值！[卖出][卖出][卖出]2019	板块轮番上涨	2020-01-10 16:28:00
15396	0	烧完钱就跑路？前途汽车欠钱不还为哪般？	财经小话	2020-01-10 16:30:00
2936	1	拉升股价迎解禁！上海汽車1月20日有大量解禁股上市，难怪最近这三个交易日，股价上	李理立	2020-01-10 16:40:00
731	0	估计：海润0.27元也开板了。	灵鹫之峰五元处	2020-01-10 16:40:00
1028	0	每周赚万元为啥这么难呢？	灵鹫之峰五元处	2020-01-10 17:10:00
1199	0	每周赚万元为啥这么难呢？	灵鹫之峰五元处	2020-01-10 17:13:00
22943	2	光大中国制造2025表现抢眼，为什么要限购？	光大保德信基金	2020-01-10 17:23:00
1015	1	《每月赚万元很容易》	灵鹫之峰五元处	2020-01-10 17:24:00
19844	0	工信部：加快实施绿色制造工程	投资脉搏	2020-01-10 18:10:00
19494	0	增长达40%，2019年全球燃料电池出货量突破1GW	氢云链	2020-01-10 19:26:00
15678	3	销量增速转正，MEB平台有望贡献长期增量	上汽集团资讯	2020-01-10 20:18:00
2700	1	尼玛，开盘被洗出来了	会说话的眼	2020-01-10 21:10:00
2570	0	这货难道要到左侧上升通道了？希望走出慢牛的形式跟19年格力一样	陈虹继续留任呀	2020-01-10 21:41:00
19068	1	赵小兰宣布启动自动驾驶汽车计划的划时代意义	余丰慧教授	2020-01-10 22:01:00
1317	1	原以为本周能赚万元，44手上汽卖早了，4400元扔水里了。	灵鹫之峰五元处	2020-01-10 22:32:00
893	0	《资产管理》 老三板资产占总资产的十分之一，下周加仓中弘！	灵鹫之峰五元处	2020-01-10 22:45:00
893	0	《资产管理》 老三板资产占总资产的十分之一，下周加仓中弘！	灵鹫之峰五元处	2020-01-10 22:45:00
1294	0	有比中弘更便宜的股票么？找不到！	灵鹫之峰五元处	2020-01-10 23:08:00
1294	0	有比中弘更便宜的股票么？找不到！	灵鹫之峰五元处	2020-01-10 23:08:00
728	0	计划买够50万股中弘！	灵鹫之峰五元处	2020-01-11 07:48:00
728	0	计划买够50万股中弘！	灵鹫之峰五元处	2020-01-11 07:48:00
1088	0	上汽集团(600104)融资融券信息(01-10)	上汽集团资讯	2020-01-11 07:50:00
1088	0	上汽集团(600104)融资融券信息(01-10)	上汽集团资讯	2020-01-11 07:50:00
1941	0	我没炒过，很快学会了。炒老三板个股战无不胜。	灵鹫之峰五元处	2020-01-11 07:56:00
1941	0	我没炒过，很快学会了。炒老三板个股战无不胜。	灵鹫之峰五元处	2020-01-11 07:56:00
2600	0	上汽集团01月10日获沪股通加仓89.00万股	股友y31920576Y	2020-01-11 08:00:00
2600	0	上汽集团01月10日获沪股通加仓89.00万股	股友y31920576Y	2020-01-11 08:00:00
2848	1	解禁猛于虎	万仙阵	2020-01-11 08:58:00
2848	1	解禁猛于虎	万仙阵	2020-01-11 08:58:00
17713	2	上汽集体技术分析	杨子爱薇	2020-01-11 10:06:00
17713	2	上汽集体技术分析	杨子爱薇	2020-01-11 10:06:00
568	0	《持股不过百万股，一年到头都辛苦》	灵鹫之峰五元处	2020-01-11 10:29:00
568	0	《持股不过百万股，一年到头都辛苦》	灵鹫之峰五元处	2020-01-11 10:29:00
628	0	中弘的几个第一	灵鹫之峰五元处	2020-01-11 10:54:00
651	0	第一只机构没来及跑掉就退市的个股	灵鹫之峰五元处	2020-01-11 10:56:00
25344	0	春季行情提前开启，去年的“板凳选手”周期股终于上场了	天弘基金	2020-01-11 11:04:00
550	0	散户成庄是我的发明	灵鹫之峰五元处	2020-01-11 11:09:00
601	0	用坐庄的思维看我的操作，全部正确。	灵鹫之峰五元处	2020-01-11 11:19:00
754	0	去年炒股收益22.5%!跑赢了大盘。	灵鹫之峰五元处	2020-01-11 11:27:00
759	0	今年的汽车股比去年差多了！	灵鹫之峰五元处	2020-01-11 11:45:00
737	0	今年的汽车股比去年差多了！汽车产业升级换代！适者生存！	灵鹫之峰五元处	2020-01-11 11:48:00
1339	4	假设：上汽是汽车股退市第一股，会是啥样？	灵鹫之峰五元处	2020-01-11 11:50:00
1196	0	为啥对汽车股情有独钟？ 答：今生买的第一只股票就是汽车股。	灵鹫之峰五元处	2020-01-11 11:53:00
1949	0	十年前如有现在的炒股水平，一只上汽赚几百元了。	灵鹫之峰五元处	2020-01-11 11:54:00
1456	0	工行炒了十几年，赚了十几万。	灵鹫之峰五元处	2020-01-11 12:00:00
1523	0	今年疯狂推荐了二只股票	灵鹫之峰五元处	2020-01-11 12:18:00
4060	3	上汽通用王永清：2020年有信心跑赢大盘	上汽集团资讯	2020-01-11 12:22:00
13176	3	德系三大豪华车在华均年销70万辆 宝马首次获得中国市场年度销冠	经济观察报	2020-01-11 12:23:00
1779	1	好人一生平安。	灵鹫之峰五元处	2020-01-11 12:40:00
17922	0	氢云周报：山西首座氢储能综合项目签约，佛山飞驰燃料电池牵引车正式亮相	氢云链	2020-01-11 13:17:00
2637	0	产品的核心永远都是性价比和品牌效益（性价比吸引粉丝，品牌造就溢价）汽车行业还要加	迪哥V	2020-01-11 14:02:00
5461	3	上汽斯柯达酝酿独立 性价比牌是救命稻草吗？	上汽集团资讯	2020-01-11 14:46:00
2397	0	骨龄	要争气要做人上人	2020-01-11 15:18:00
3197	6	上汽2025年出口瞄准100万辆 名爵或将在欧洲建厂	上汽集团资讯	2020-01-11 16:14:00
11765	0	车越来越便宜，股价越来越高，这是错过悔一年的新能源股票？	格菲研究院	2020-01-11 16:25:00
2154	1	《靓车美女》委托图	灵鹫之峰五元处	2020-01-11 16:35:00
5535	0	苗圩称电动车补贴“7月份不退坡” 工信部紧急澄清称是“口误”而已	经济观察报	2020-01-11 17:17:00
10626	1	苗圩称电动车补贴“7月份不退坡” 工信部澄清称是口误但称不会大幅退坡	经济观察报	2020-01-11 18:20:00
10314	1	苗圩称电动车补贴“7月份不退坡” 工信部解释称不会大幅退坡	经济观察报	2020-01-11 19:27:00
17910	4	今年新能源汽车补贴不会大幅退坡！官方释放多项积极信号！	账户已注销	2020-01-11 19:57:00
2420	0	等你下来我接点货	兔脱2013	2020-01-11 20:01:00
10397	1	2020年新能源汽车补贴将保持相对稳定 工信部称“不会大幅退坡”	经济观察报	2020-01-11 20:18:00
2254	0	今年，股民如靓车美女，最吸眼球。	灵鹫之峰五元处	2020-01-11 20:31:00
22109	9	新能源车吃下定心丸！	评点经济	2020-01-11 22:36:00
21226	1	陈清泰：2025年电动车的性价比超过燃油车｜百人会现场	账户已注销	2020-01-12 03:47:00
23480	2	今年新能源汽车补贴不会大幅退坡！官方释放多项积极信号	账户已注销	2020-01-12 07:46:00
2272	1	跌停准备就不买上汽傻逼顽股	地买天卖202209	2020-01-12 09:57:00
8814	2	好消息让我们也平静一下这几天的心情	人生短短几个秋	2020-01-12 13:42:00
23232	1	电动化之下，CES卷来了哪些氢燃料电池新浪潮	汽车商业评论	2020-01-12 13:58:00
20460	0	烧完20亿！欠款百万！前途汽车的惨淡现状！	财经小话	2020-01-12 14:00:00
17044	4	马在跑，舞在跳	汽车商业评论	2020-01-12 14:01:00
7291	7	专访广汽集团总经理冯兴亚：广汽和上汽的合作发自内心	广汽集团资讯	2020-01-12 14:24:00
1650	1	大盘持续放量，我愿持股待涨！	灵鹫之峰五元处	2020-01-12 18:06:00
7771	0	周末刷爆投资圈！官方释放重磅信号，下周看这一题材表现	可来股票	2020-01-12 18:11:00
2332	3	一月二十日，解禁股上市，大家怎么看？股价会有什么变化呢？	稳稳的幸福者	2020-01-12 18:22:00
12889	4	特斯拉Model 3降价，多家车企2019产销下滑，国内车企迎挑战	金色光投资有道	2020-01-12 19:48:00
8181	0	机器人行业有望迎来短期拐点！	海洋521战法	2020-01-12 20:31:00
2046	5	启动了啊	三粉天下	2020-01-12 21:18:00
3522	4	上汽集团全球化按下加速键 2019年全年出口35万辆	上汽集团资讯	2020-01-13 02:38:00
1537	2	上汽集团：连续4日融资净偿还累计1.45亿元（01-10）	上汽集团资讯	2020-01-13 07:15:00
9380	0	【国金晨讯】A股周策略:Q1机构排名关键期,A股易躁动；电动车政策催化:温和补贴退坡 扶持政策加码 智能化引导	国金证券研究所	2020-01-13 08:43:00
9563	1	新能源汽车政策暖风频吹，大涨后要注意的两大风险点	金宝街观市	2020-01-13 08:55:00
14097	1	新能源汽车概念迎来新机遇	看势看股	2020-01-13 09:18:00
1304	0	比亚迪涨停了。	召唤幸运之神	2020-01-13 09:25:00
1382	2	果然怂包一个，央企国产汽车的代表，完蛋了	张林远	2020-01-13 09:39:00
1213	1	能卖的赶紧卖，大盘开始回调。[兴奋][兴奋][兴奋][兴奋]	平常的心情好	2020-01-13 10:03:00
1661	6	大家说下这波能干到26吗，能就不走了	股友rclq5a	2020-01-13 10:25:00
1341	1	25.30。6000多手压单	不长记性的小韭菜	2020-01-13 10:36:00
733	0	火红的股市往上涨，涨得我的心里暖洋洋。	灵鹫之峰五元处	2020-01-13 12:10:00
1198	0	比亚迪都飞了你还在装死[大笑][大笑][大笑]	股海树懒	2020-01-13 13:03:00
1217	0	25元强烈支撑，坐轿赚钱	账户已注销	2020-01-13 13:36:00
1201	0	上午小幅洗盘，下午拉升，坐轿！	账户已注销	2020-01-13 13:36:00
1167	0	早知道买长安汽车好多了。这股拉不上去了。	召唤幸运之神	2020-01-13 13:47:00
1215	0	上不去，就下来洗一洗。我看好你	进2861XX	2020-01-13 14:00:00
1151	0	稳稳的拿住[胜利]	Justduuan	2020-01-13 14:03:00
11310	0	「国金晨讯」A股周策略：Q1机构排名关键期，A股易躁动；电动车政策	国金证券研究所	2020-01-13 14:12:00
1169	0	又开始上汽不接下气了	万仙阵	2020-01-13 14:15:00
1284	0	只要拉高就减仓，去年套了一年，现在盈利走人，不能贪心！[兴奋][兴奋][兴奋][	平常的心情好	2020-01-13 14:16:00
2082	1	上汽集团全球化按下加速键	上汽集团资讯	2020-01-13 14:23:00
12477	0	【热点HOT】再获财政部支持！新能源车迎风口	汇添富基金	2020-01-13 14:35:00
1370	2	本周摸26.32然后回调，做好出货准备	沉默的人生才厚重	2020-01-13 14:35:00
1230	0	优秀，值得长期持有	Justduuan	2020-01-13 15:03:00
12561	0	新能源汽车：抢占全球新能源高地，这是国家大战略	闪易巴巴	2020-01-13 15:04:00
750	0	《靓车美女》成交0手 无聊无聊真无聊	灵鹫之峰五元处	2020-01-13 15:17:00
11110	0	新能源汽车迎重磅利好！	乾明资产	2020-01-13 17:48:00
18811	26	600104:上汽集团2019年年度业绩预告	上汽集团资讯	2020-01-13 17:52:00
4772	2	600104:上汽集团:国泰君安证券股份有限公司关于上海汽车集团股份有限公司非公开发行股票限售股份上市流通的核查意见	上汽集团资讯	2020-01-13 17:52:00
6750	0	600104:上汽集团关于非公开发行限售股上市流通的公告	上汽集团资讯	2020-01-13 17:52:00
11761	13	上汽集团：预计2019年净利润约256亿元 同比降28.9%	上汽集团资讯	2020-01-13 17:54:00
1330	0	创新高不是没可能，汽车龙头，不过我还是更看好比亚迪	如来神涨CC	2020-01-13 17:56:00
1654	0	上汽集团预计2019年净利润256.00亿元 同比下降28.9%	上汽集团资讯	2020-01-13 18:05:00
1376	0	开盘先跑在说	炒炒心态	2020-01-13 18:06:00
1481	0	这股主力在蓄力吗？人气这么低，趁大盘突破，得拉拉涨点人气才行。	小散吃柚子	2020-01-13 18:10:00
15363	0	全新轿车红旗H9上市，国产“劳斯莱斯”2020带一汽挑战20万销量	大K_Klaus	2020-01-13 18:20:00
1584	0	今天上60日线，好日子刚开始[赚大了]	股友af78980080	2020-01-13 18:24:00
1733	0	周线已经将60日线踩在脚下	股友af78980080	2020-01-13 18:30:00
3033	2	上汽集团预计去年净利256亿元 同比下降28.9%	上汽集团资讯	2020-01-13 19:04:00
1841	9	上汽最近会有一个破位下跌	今年好运1	2020-01-13 19:13:00
28868	0	新能源车再迎重磅利好，题材助创业板指再创新高	东方财富证券	2020-01-13 20:37:00
1092	0	上汽27.27元卖24.27元，高抛低吸神操作。	灵鹫之峰五元处	2020-01-13 20:45:00
19322	0	李嘉诚基金会撤销对曹忠的个人破产呈请	粒场财经	2020-01-13 20:56:00
988	0	《靓车美女》委托图	灵鹫之峰五元处	2020-01-13 21:12:00
1690	0	靴子落地[鼓掌][鼓掌][鼓掌][鼓掌][鼓掌][鼓掌][鼓掌][鼓掌][鼓掌]	股友8hOGOC	2020-01-13 21:37:00
50196	8	新能源车指数大涨！顶级公私募投资人谈投资机会：最看好这一前景……	聪明投资者	2020-01-13 22:02:00
28.7万	17	刚刚，2956亿市值著名车企爆利空：净利润预减104亿	德林社	2020-01-13 22:12:00
1811	1	三十元的成本怎么办	SKyworth	2020-01-13 22:14:00
1214	0	京沪高铁也没中签，破发破发	灵鹫之峰五元处	2020-01-13 22:34:00
1738	4	解禁加业绩跳水	大树下养胖	2020-01-13 22:49:00
1762	0	都是帕萨特害的[胜利]	股友G726o00609	2020-01-14 00:09:00
4523	11	上汽集团2019年净利预减28.9%	上汽集团资讯	2020-01-14 00:11:00
8616	0	2020 科技股大概率是A股行情的主线值得重点关注	黄草山1	2020-01-14 01:48:00
4673	2	2019年中国汽车销量下滑8.2% 今明两年筑底企稳	上汽集团资讯	2020-01-14 03:44:00
3984	7	第20万名车主诞生 宝骏530成外国驻华大使馆用车	上汽集团资讯	2020-01-14 04:14:00
1679	0	荣威好。月月换灯泡。常常亏电。这么好的车。我们应该顶起来	躺倒之韭菜	2020-01-14 04:21:00
2085	0	上汽，你何时能生产出来全自动驾驶汽车？	股足干金	2020-01-14 05:08:00
12853	3	乘用车行业下滑 龙头业绩承压	上汽集团资讯	2020-01-14 07:10:00
6417	0	每日财报简讯上汽集团利润下降近三成 中信证券盈利高达122亿	每日财报	2020-01-14 07:22:00
1559	0	唉，中保研的测试啊，曾经国人心中的男神人设没了。说白了还是一分价钱一分货，车这东	风行者2018	2020-01-14 07:40:00
750	0	上汽集团：融资净买入332.61万元，融资余额19.64亿元（01-13）	上汽集团资讯	2020-01-14 07:52:00
834	0	在如意岛炒股，如心如意。	灵鹫之峰五元处	2020-01-14 07:56:00
563	0	《如心如意》	灵鹫之峰五元处	2020-01-14 07:59:00
1551	1	上汽集团01月13日获沪股通加仓203.15万股	股友y31920576Y	2020-01-14 08:00:00
1652	2	一百多亿的流通，对标利润下降百分之三十多，股价对标应该在5元左右！长虹第二！	万仙阵	2020-01-14 08:01:00
818	0	上汽集团(600104)融资融券信息(01-13)	上汽集团资讯	2020-01-14 08:01:00
9054	3	中国新能源汽车十年首下滑【大概率正收益8888】分享！！	股票中国118	2020-01-14 08:14:00
1429	0	今天要狂跌了？	股市大向盘	2020-01-14 08:28:00
861	1	炒工行和上汽一定要看大盘成交量	灵鹫之峰五元处	2020-01-14 08:32:00
939	0	上汽那天跌？看京沪高铁！上市之日跌２元！	灵鹫之峰五元处	2020-01-14 08:42:00
15081	0	特斯拉概念打响新年行情“第一枪”, 新能源产业进入新周期	国投瑞银基金	2020-01-14 09:11:00
1296	0	看看比亚迪，又涨停了	Boyek	2020-01-14 09:22:00
12455	3	上汽奥迪将提升上汽大众盈利能力，上汽通用有望逐步走出低谷	上汽集团资讯	2020-01-14 09:27:00
1220	0	25卖了，过分	重庆新菲菜	2020-01-14 09:35:00
1562	1	被骗下车，哭了	OceanVon	2020-01-14 09:36:00
28165	0	5G+新能源汽车双轮驱动，这只基金又双叒叕创新高了	金鹰基金	2020-01-14 09:43:00
1208	0	洗洗更健康	股海树懒	2020-01-14 09:58:00
1248	0	要大跌了，跑！	股友MFv6X0	2020-01-14 10:09:00
1371	0	今年上汽高分红不再，所以只能上汽不接下气	小试牛刀4	2020-01-14 10:10:00
1506	5	今年10派0.6？完犊子了	今年好运1	2020-01-14 10:21:00
9208	1	中国汽车经销商库存预警指数连续2年在警戒线之上，2020会好吗？	汽车K线	2020-01-14 10:33:00
1191	0	拉稀了	勤奋的戈登	2020-01-14 10:33:00
1484	2	一个利空就成这样了？！[滴汗]	爱脚步	2020-01-14 10:39:00
2504	5	上汽集团：我们会铭记你做出的贡献！	一路畅通	2020-01-14 10:51:00
12188	0	补贴不再退坡，对稳定新能源汽车市场预期很重要	谭浩俊经济观察	2020-01-14 10:51:00
11529	1	短期业绩承压，2020年有望逐步改善	上汽集团资讯	2020-01-14 10:52:00
597	0	０成交，下午睡醒再看吧。	灵鹫之峰五元处	2020-01-14 10:55:00
22441	0	新能源车指数大涨！顶级公私募谈投资机会：最看好这一前景	东方基金	2020-01-14 11:00:00
1413	0	长安上汽本来是困境反转炒预期，别慌，跌无可跌	飞哥策市	2020-01-14 11:09:00
1823	7	解禁、业绩下降，主力乘机洗盘拿便宜筹码！25附近减了一半，等待最后的上车机会！	阳光下的葵	2020-01-14 11:10:00
8930	0	大超预期！2019年中国氢燃料电池汽车产量2833辆	香橙会	2020-01-14 11:13:00
1399	0	这个价位收盘？	斐然满斗得李寻欢	2020-01-14 11:16:00
9308	55	机会是给看得懂人准备的，24元附近我准备建仓，只要你敢跌我就敢买。经济环境不好今	兔脱2013	2020-01-14 11:49:00
1446	1	天齐锂业那么差的业绩，还大涨，你可好，少赚点还大跌	勤奋的戈登	2020-01-14 11:58:00
1525	0	怎么的还有3元的业绩，华友只有9分钱的业绩	口诀玩股	2020-01-14 12:25:00
9774	2	比亚迪挥“刀”向上，上汽104亿爆雷砸下。	赢在龙头	2020-01-14 12:29:00
1509	1	24.42	迷途小输童	2020-01-14 12:45:00
1641	1	这狗样的上气不接下气	来这遛	2020-01-14 12:59:00
1838	2	难怪涨不上去，都在等业绩，业绩出来了，得砸	基民5ul5jR	2020-01-14 13:12:00
1691	1	解禁过年20入点	股友8hOGOC	2020-01-14 13:22:00
9819	0	【SMM干货】2019年金属终端实际消费数据大公开 赶快收藏！	上海有色金属	2020-01-14 13:44:00
9240	9	新能源汽车补贴退出变奏：今年不会大退坡 但不太会延至明年	比亚迪资讯	2020-01-14 13:48:00
1669	0	洗盘而已，慌鸡毛…	AF-MF	2020-01-14 13:52:00
16769	1	新能源汽车利好不断，行业景气度复苏带动有色金属步入上升期	百瑞赢财经	2020-01-14 13:59:00
20819	3	新能源车站上了风口，现在上车晚吗？	广发基金	2020-01-14 14:04:00
1841	0	大家说这次几连阴	xf黑哥	2020-01-14 14:11:00
16495	0	融通基金王迪：新能源汽车前景长期向好	融通基金	2020-01-14 14:28:00
1739	0	洗得真好	股友kUGQVp	2020-01-14 14:37:00
13047	0	造车新势力绿驰汽车：败走九江？	中国经营报	2020-01-14 14:41:00
16231	0	王牌出击：新能源汽车有亮点 数据解析	王牌出击财富号	2020-01-14 14:45:00
465	0	大盘成交2700亿元，工行上汽有波动。	灵鹫之峰五元处	2020-01-14 15:39:00
454	0	上汽：明天26.97元卖23.97买，高抛低吸神操作。	灵鹫之峰五元处	2020-01-14 15:43:00
594	0	靓车美女０成交，无聊无聊真无聊。	灵鹫之峰五元处	2020-01-14 15:48:00
1641	0	今天刚进的怎么办	股友wh0o2o	2020-01-14 15:53:00
766	0	今年吃饭行情，吃的是稀饭，上汽一次涨停都没了。	灵鹫之峰五元处	2020-01-14 15:59:00
955	0	《没有猪肉吃了》	灵鹫之峰五元处	2020-01-14 16:05:00
1887	1	今天是给没上车的人最后的机会！	Justduuan	2020-01-14 16:15:00
18257	0	氢云观察：燃料电池汽车政策向好，2020年预期可达1万辆产量	氢云链	2020-01-14 16:34:00
14895	0	驼峰资讯：上汽集团预计去年净利降29%，可立克定增募资不超4.89亿	驼峰财经	2020-01-14 16:49:00
2057	2	三十元成本，十万股怎么办？	SKyworth	2020-01-14 17:07:00
13357	0	涨停秘钥：特斯拉概念继续发酵 板块快速轮动蕴含深意	巨丰投顾财富号	2020-01-14 17:30:00
705	0	完蛋，本周上汽跌１元，资产缩水５千元。	灵鹫之峰五元处	2020-01-14 18:52:00
12874	0	今年以来涨幅靠前的行业还有它…	富国基金	2020-01-14 19:03:00
14927	7	19年公司业绩承压，看好公司长期竞争优势	上汽集团资讯	2020-01-14 19:04:00
44714	23	首批新能源汽车“退役潮”来了！ 车主哭诉：10万元买的车现在就值3万	中国经营报	2020-01-14 20:00:00
1836	0	南北车合并，南北船合并，广汽与上汽将来也要合并	饮血庄	2020-01-14 20:48:00
1976	1	南北车合并，南北船合并，广汽与上汽将来也要合并	饮血庄	2020-01-14 20:49:00
648	0	２７元卖上汽	灵鹫之峰五元处	2020-01-14 21:15:00
6082	0	市场上涨疲软三因素暗示收尾行情或至！ 寻找优质标的乘机布局	好股票	2020-01-14 21:37:00
649	0	京沪高铁十六日上市，上汽跌二元。	灵鹫之峰五元处	2020-01-14 21:53:00
655	0	工行不会跌了，要护盘。	灵鹫之峰五元处	2020-01-14 21:55:00
2166	0	不看好的请自行滚蛋，哪儿那么多废话，门外汉！	巴韭特是也	2020-01-14 22:07:00
652	0	京沪高铁发行，上汽跌１元	灵鹫之峰五元处	2020-01-14 22:14:00
1253	0	上汽又断气了，跌九天，春节后再买！	灵鹫之峰五元处	2020-01-14 22:22:00
728	0	春节后，高抛工行低吸上汽。	灵鹫之峰五元处	2020-01-14 22:23:00
1219	0	空仓上汽过大年。	灵鹫之峰五元处	2020-01-14 22:36:00
1420	1	去年上汽盘中爱跌停！今年不会了。	灵鹫之峰五元处	2020-01-14 22:39:00
2778	3	研报：预计上汽集团2020年净利润增长20-25%	一路畅通	2020-01-14 22:59:00
10897	1	传吉利入股阿斯顿马丁，国产汽车能够弯道超车吗？	看懂经济	2020-01-15 00:12:00
18825	0	首批新能源汽车“退役潮”来了！车主哭诉：10万元买的车现在就值3万	中国经营报	2020-01-15 01:21:00
1643	2	亏损的特斯拉500多美元一股	口诀玩股	2020-01-15 07:07:00
17886	2	车市寒冬中，海马汽车、力帆股份全年销量跌至不足3万辆	斑马消费	2020-01-15 07:38:00
960	0	上汽集团(600104)融资融券信息(01-14)	上汽集团资讯	2020-01-15 07:44:00
2013	3	上汽集团01月14日获沪股通加仓384.41万股	股友y31920576Y	2020-01-15 08:00:00
1458	0	上汽集团：融资净买入286.69万元，融资余额19.65亿元（01-14）	上汽集团资讯	2020-01-15 08:13:00
1719	1	盘子太大，大盘需短调，难有起色	淡定淡定不动如山	2020-01-15 08:42:00
5836	9	从月线看，上汽己见大底	机器R	2020-01-15 08:49:00
27365	2	资料：什么是IGBT、刀片电池和HDI	大琳王三	2020-01-15 08:52:00
12657	2	巨量引擎：2019年新能源汽车市场洞察	金鹰基金	2020-01-15 09:09:00
1596	0	再不啦！崩盘啦！	斐然满斗得李寻欢	2020-01-15 10:16:00
3403	22	运行到下降通道上轨后所有利空一起出来了，那么是历史重演还是借机洗盘呢？	阳光下的葵	2020-01-15 10:30:00
1900	2	天量解禁股成本多少钱？	齐心jun	2020-01-15 10:30:00
11667	1	瓜子二手车的质量革命	趣识财经	2020-01-15 10:30:00
1717	0	这筹码，两年多都没撒手，现在利空出尽，曙光在前，更不能轻易交出去。	股友EhQukp	2020-01-15 10:51:00
1666	0	该跑的全跑了，剩下的坐等分点底仓红	股友8hOGOC	2020-01-15 10:53:00
2162	2	上汽福建宁德公司开工没多久就停产了，究竟什么状况	强势擒牛	2020-01-15 11:04:00
34796	9	如果错过了去年的5G，今年不要错过新能源车	金鹰基金	2020-01-15 11:04:00
1619	0	等吧，还是相信上汽的。	nkbjw	2020-01-15 11:10:00
1627	0	抄底，2020就靠你了！	Justduuan	2020-01-15 11:11:00
10976	1	新能源汽车团体标准“野蛮生长”	账户已注销	2020-01-15 11:29:00
535	0	无聊无聊真无聊， 空仓上汽过大年！	灵鹫之峰五元处	2020-01-15 12:11:00
1694	0	继续砸，套死港资你就牛了。将来看谁笑在最后。	股海云霄	2020-01-15 12:23:00
707	0	买入中弘百万股，不用辛苦再炒股。	灵鹫之峰五元处	2020-01-15 12:27:00
20706	3	快讯：2020氢燃料电池汽车总保有量或达到1万台，兖矿集团变压吸附氢气充装项目试车成功，现代汽车将在中国投放1000辆氢燃料汽车	氢云链	2020-01-15 13:12:00
7340	0	2019车市成绩单出炉及未来预测	汽车商业评论	2020-01-15 13:38:00
13005	0	罗兰贝格：纯电是大方向，插电混动、增程式都是过渡产品	汽车商业评论	2020-01-15 13:39:00
12120	0	潘庆：在没有多少人相信的时候，坚持才真正可贵	汽车商业评论	2020-01-15 13:41:00
12836	0	2020年我国新能源汽车还会有哪些利好政策？	汽车商业评论	2020-01-15 13:42:00
1615	0	正一地底泥无气上汽[亏大了]	股来股去啦	2020-01-15 13:48:00
1650	0	这货确实让人丧气不少！	一股源	2020-01-15 13:58:00
1676	0	今年还是科技	一股源	2020-01-15 14:29:00
1694	0	别在这浪费青春啦	一股源	2020-01-15 14:40:00
11355	0	嘉实基金姚志鹏管理四基齐爆发 近一月回报均超13%	嘉实基金	2020-01-15 14:50:00
14943	0	千亿市场规模的汽车融资租赁，能改变车市寒冬吗？ 万字研究	股友2a99919x67	2020-01-15 14:57:00
12927	0	2020年的新能源汽车=2019年的猪 政策利好接踵而至	闪易巴巴	2020-01-15 15:09:00
12456	0	驾驶员人数高增长显示汽车市场潜力	证券市场周刊	2020-01-15 15:18:00
554	0	上汽：明天26.55元卖23.55买，高抛低吸神操作。	灵鹫之峰五元处	2020-01-15 15:36:00
668	0	《浓浓的年味》 空仓上汽过大年！	灵鹫之峰五元处	2020-01-15 15:37:00
668	0	《浓浓的年味》 空仓上汽过大年！	灵鹫之峰五元处	2020-01-15 15:37:00
586	0	车帅妙计安天下，空仓上汽过大年。	灵鹫之峰五元处	2020-01-15 15:47:00
586	0	车帅妙计安天下，空仓上汽过大年。	灵鹫之峰五元处	2020-01-15 15:47:00
628	0	买美元，今天买了４万美元。	灵鹫之峰五元处	2020-01-15 15:51:00
628	0	买美元，今天买了４万美元。	灵鹫之峰五元处	2020-01-15 15:51:00
637	0	《浓浓的年味》买美元过大年。	灵鹫之峰五元处	2020-01-15 15:56:00
637	0	《浓浓的年味》买美元过大年。	灵鹫之峰五元处	2020-01-15 15:56:00
2838	3	预计：京沪高铁开板，上汽见底。	灵鹫之峰五元处	2020-01-15 16:30:00
2838	3	预计：京沪高铁开板，上汽见底。	灵鹫之峰五元处	2020-01-15 16:30:00
934	0	上汽跌９天，好好好！	灵鹫之峰五元处	2020-01-15 16:35:00
934	0	上汽跌９天，好好好！	灵鹫之峰五元处	2020-01-15 16:35:00
1977	0	科创板中签率跟非科创板一样。晕蛋。	灵鹫之峰五元处	2020-01-15 16:55:00
1977	0	科创板中签率跟非科创板一样。晕蛋。	灵鹫之峰五元处	2020-01-15 16:55:00
2104	0	明天能不能跌倒23	股友568n1V8689	2020-01-15 17:18:00
2104	0	明天能不能跌倒23	股友568n1V8689	2020-01-15 17:18:00
5421	12	特斯拉入驻上海，我突然有种感觉，会被上汽消化掉。要不消化企业，要不消化技术。25	绝不退出	2020-01-15 17:42:00
5421	12	特斯拉入驻上海，我突然有种感觉，会被上汽消化掉。要不消化企业，要不消化技术。25	绝不退出	2020-01-15 17:42:00
2297	0	今天入手建仓，危不危险？	n23333	2020-01-15 17:54:00
2581	2	斑马网络CEO郝飞：继续推进开放战略	上汽集团资讯	2020-01-15 18:27:00
21753	0	多重利好来袭，新能源车概念股大涨，借道这个机遇马上开车！	华夏基金	2020-01-15 18:42:00
2364	3	上汽有110亿总股本，特斯拉只有1.8亿总股本	口诀玩股	2020-01-15 19:10:00
2268	0	短期承压，有回调趋势，RSI死叉，120分钟MACD死叉，缩量，建议调仓换股，关	三天两头牛	2020-01-15 19:48:00
20563	0	宝马高乐：中国不仅是最大的销售市场 更是全球战略引领性市场	中国经营报	2020-01-15 19:55:00
19367	0	2020 不差钱?!	衆阳精英	2020-01-15 20:09:00
10.4万	1	新能源车迎来投资“大风口”，正确的上车姿势是什么？	万家基金	2020-01-15 20:44:00
2494	0	这两天调的不错嘛，看看大家能把我到几层。[想一下]	迪哥V	2020-01-15 21:14:00
11687	0	最近股市最火的概念，又让我烧钱30万！	MoneyKing钱大王	2020-01-15 21:58:00
1976	1	为上汽打气	口诀玩股	2020-01-16 04:11:00
3204	4	千年头部！	万仙阵	2020-01-16 06:02:00
641	1	车帅妙计安天下，9连跌！	灵鹫之峰五元处	2020-01-16 07:23:00
2358	2	都过来看看海马，可以潜伏进去了	女帝蛇姬	2020-01-16 07:50:00
1096	0	上汽集团：连续3日融资净买入累计1463.29万元（01-15）	上汽集团资讯	2020-01-16 07:53:00
1411	0	上汽集团(600104)融资融券信息(01-15)	上汽集团资讯	2020-01-16 07:59:00
2761	1	上汽集团01月15日获沪股通减仓153.16万股	股友y31920576Y	2020-01-16 08:00:00
33367	0	库存压力较低、多品牌调整发力2020	上汽集团资讯	2020-01-16 09:18:00
613	0	第１９名京沪高铁	灵鹫之峰五元处	2020-01-16 09:32:00
2175	0	今年只玩上汽集团[胜利]	Justduuan	2020-01-16 10:06:00
514	0	坐京沪高铁回家过年。	灵鹫之峰五元处	2020-01-16 10:11:00
2252	0	哦？这几天的走势有点意思，防住了高抛低吸的区间，增加了短期的波动率，提高了短线操	迪哥V	2020-01-16 10:17:00
522	0	过年了，过年了，只卖不买了。	灵鹫之峰五元处	2020-01-16 10:20:00
813	1	自从玩股，给上汽打气之后，股价有上好表现	口诀玩股	2020-01-16 10:27:00
2264	0	发癫啦！一下涨这么多。	我是卢强1	2020-01-16 10:28:00
19334	1	嘉实基金姚志鹏管理四基齐爆发 近一月回报均超13%！！！	嘉实基金	2020-01-16 10:41:00
2820	3	看上汽，年报有3元，在股市为数不多的	口诀玩股	2020-01-16 10:44:00
638	0	无聊无聊真无聊，靓车美女0成交	灵鹫之峰五元处	2020-01-16 11:01:00
2400	1	这算是利空出尽了吧	不知海	2020-01-16 11:16:00
2577	1	2020上汽集团的牛市	Justduuan	2020-01-16 11:34:00
2895	3	上汽主力资金高位悄悄撤离，午后跳水	今年好运1	2020-01-16 11:35:00
16864	1	沃尔沃亚太区总裁袁小林：5G商用赋能V2X车路协同技术发展	中国经营报	2020-01-16 14:04:00
2522	0	卖汽车的股价比不上卖耳机的[滴汗]	斐然满斗得李寻欢	2020-01-16 14:19:00
2379	1	哈哈，早上买了比亚迪，上汽就是个辣鸡	上汽退	2020-01-16 14:47:00
21423	3	“原生家庭”强大！腾势再增资7亿元 三年获五次“输血”达32亿元	经济观察报	2020-01-16 15:16:00
471	0	一周只做了一次高抛低吸，真是无聊。	灵鹫之峰五元处	2020-01-16 15:33:00
482	0	第２５名上汽。	灵鹫之峰五元处	2020-01-16 15:38:00
498	0	今晚下单买中弘，买入中弘百万股，今生不用再炒股。	灵鹫之峰五元处	2020-01-16 15:58:00
550	0	今天判断基本正确：京沪高铁开板，上汽见底。	灵鹫之峰五元处	2020-01-16 16:03:00
2530	0	涨涨涨！	渤海北齐	2020-01-16 16:04:00
547	0	还有１手上汽，不涨２元不卖了。	灵鹫之峰五元处	2020-01-16 16:06:00
2545	1	冲冲冲买买买	渤海北齐	2020-01-16 16:08:00
1120	1	万事俱备，只欠买入百万股中弘。	灵鹫之峰五元处	2020-01-16 16:15:00
752	2	成交量不会骗人，只有美国鬼子的上汽成交量会骗人。	灵鹫之峰五元处	2020-01-16 16:39:00
649	0	低吸上汽：20天线买20手60天线买60手。	灵鹫之峰五元处	2020-01-16 16:44:00
19435	1	上汽集团2019年度业绩预告点评：车市波动业绩承压，2020有望回暖	上汽集团资讯	2020-01-16 17:04:00
719	0	明天，中弘涨，我跑赢大盘和上汽。	灵鹫之峰五元处	2020-01-16 17:05:00
718	0	清仓股票靠运气。	灵鹫之峰五元处	2020-01-16 17:40:00
706	0	《清仓股票靠运气》。	灵鹫之峰五元处	2020-01-16 17:41:00
23869	2	机构论市：新能源车主题有望成为贯穿全年的投资机会	天天基金网	2020-01-16 17:59:00
2748	5	五粮液业绩，比上汽好不了多少	口诀玩股	2020-01-16 18:07:00
2722	1	3元的业绩年报有几家？	口诀玩股	2020-01-16 18:11:00
746	0	拥抱科技股的春天。	灵鹫之峰五元处	2020-01-16 18:50:00
603	0	明晚晒成交单。	灵鹫之峰五元处	2020-01-16 19:27:00
657	0	明晚晒成交单。	灵鹫之峰五元处	2020-01-16 19:32:00
1002	0	0.28元买中弘委托图	灵鹫之峰五元处	2020-01-16 21:17:00
1089	0	《靓车美女》委托图	灵鹫之峰五元处	2020-01-16 21:37:00
1151	0	今晚持股18万元（不包括老三板股票）	灵鹫之峰五元处	2020-01-16 21:52:00
2504	1	严重高估，赶快离场，股价定位应该在10元以下，下坡路！	万仙阵	2020-01-16 23:03:00
24218	1	网红经济到底是不是泡沫？	汇丰晋信基金	2020-01-17 00:11:00
2476	0	兄弟你也是网红啊，最近中保研这么火看哪个车企有你	陈虹继续留任呀	2020-01-17 00:30:00
2901	3	未分配利润，早他妈花光，假PE	俺只猜暴跌惨惨惨	2020-01-17 01:38:00
23241	3	燃料电池产业板块5支优势个股分析（D23-20）	项目化股市	2020-01-17 07:53:00
1462	0	上汽集团：融资净偿还856.85万元，融资余额19.65亿元（01-16）	上汽集团资讯	2020-01-17 07:54:00
2377	2	上汽集团01月16日获沪股通加仓261.88万股	股友y31920576Y	2020-01-17 08:00:00
1515	0	上汽集团(600104)融资融券信息(01-16)	上汽集团资讯	2020-01-17 08:11:00
12482	0	外企构建聚碳酸酯回收价值链落地了！	金蜜蜂GoldenBee	2020-01-17 08:58:00
16708	0	经济数据出炉,决定今日走势	正道交易刘晓辉	2020-01-17 09:05:00
2036	0	稳拿一年！	Justduuan	2020-01-17 10:01:00
3145	0	盘中发一个实时贴吧，刚才清盘了，理由的话其实有点牵强，1是最近消息面负面情绪升温	迪哥V	2020-01-17 10:20:00
2082	0	怎么不跌了，我还想进点货[俏皮]	我是卢强1	2020-01-17 10:43:00
2035	0	看看比亚迪再看看你，昨天买的比亚迪	上汽退	2020-01-17 10:59:00
1991	0	就这羸弱的样子，电动车出口量还位居第一！我去	一股源	2020-01-17 11:11:00
2074	0	这个位置上涨5点跑，跌5点补，总算今年不亏了。[大笑][大笑][大笑][牛][牛	平常的心情好	2020-01-17 11:14:00
2042	0	旗形整理[成交][成交][成交][成交][成交][成交][护城河][护城河][护	股友8hOGOC	2020-01-17 11:21:00
2120	0	垃圾垃圾垃圾	股友rclq5a	2020-01-17 11:21:00
31568	1	北汽新能源连庆锋：只有把新能源产业的蛋糕做大，才有可能获得大发展	中国经营报	2020-01-17 11:30:00
1913	0	老大不是谁都可以代替的！	斐然满斗得李寻欢	2020-01-17 12:01:00
545	0	靓车美女0成交 股神炒股真无聊	灵鹫之峰五元处	2020-01-17 12:09:00
595	0	买入中弘百万股 今生不用再炒股。	灵鹫之峰五元处	2020-01-17 12:14:00
2068	0	是我错了吗？卖了比亚迪买上汽，这就是价值吗	你是我的希	2020-01-17 12:40:00
2050	1	不思进取	陈敬一呀	2020-01-17 13:01:00
2273	1	大跌开始，20号解禁	战略失败股不能碰	2020-01-17 13:08:00
2786	2	又到年末最后几天了，我目前2成仓上海汽车，已经放弃操作，等待年后再继续。过年期间	兔脱2013	2020-01-17 13:20:00
2169	1	我晕,挂了25.2没卖出去	不想当韭菜的菜鸟	2020-01-17 13:24:00
502	0	上港集团，港口龙头，这些年看好的人非常多，2007年和2014年都有很大的炒作力度，但拉长了看，这只股票和格力,上汽,伊利等走出长牛的个股不同，他的长线趋势主力...	借壳走路	2020-01-17 13:33:00
1983	0	不是挺横的么！	股友568n1V8689	2020-01-17 13:51:00
2240	2	周一卖了比亚迪买了上汽集团，鈤了	Boyek	2020-01-17 14:19:00
2340	1	下周一会跌成什么样？	今年好运1	2020-01-17 15:06:00
13543	0	2020年是新能源的下一个春天吗？	中银国际证券资管	2020-01-17 15:24:00
656	0	《奇怪交易》自买自卖	灵鹫之峰五元处	2020-01-17 15:29:00
22586	1	人均GDP突破1万美元，A股新消费投资时代来临！这些行业有望爆发	华安基金	2020-01-17 15:33:00
34496	4	新能源车主题能否“贯穿全年”？	龙行天下1818	2020-01-17 15:38:00
14342	0	裁员！2019年车市关键词	车财经	2020-01-17 15:38:00
770	0	《本周结算》	灵鹫之峰五元处	2020-01-17 16:01:00
32082	0	为什么说这5只新能源具有10倍大牛股基因！	唐荟芸	2020-01-17 16:03:00
21511	1	新能源车涨这么多，还来得及跟投/定投吗？【基金经理解答】	申万菱信基金	2020-01-17 16:34:00
2769	0	短短一个半月港资加仓上汽4500万股，市值约11亿，一个半月增持的占之前仓位的1	股海云霄	2020-01-17 17:00:00
36011	0	【SMM分析】三元电池岌岌可危？三元铁锂未来发展趋势之思	上海有色金属	2020-01-17 17:39:00
27882	1	蔚来汽车：吉利、广汽、上汽正在竞购蔚来，但他们不要李斌	老教授论多空	2020-01-17 18:02:00
676	0	就我那徒弟一休大士，我炒啥他炒啥，跑我跑的弥猴桃。	灵鹫之峰五元处	2020-01-17 18:14:00
989	0	我有二个徒弟了：七灯和尚、弥猴桃。	灵鹫之峰五元处	2020-01-17 18:17:00
20057	2	特斯拉概念打响新年行情“第一枪”新能源产业进入新周期	国投瑞银基金	2020-01-17 18:19:00
892	0	其实，昨晚0.26元0.27元0.28元三个买单都下了，	灵鹫之峰五元处	2020-01-17 18:27:00
869	0	第10名 中弘 涨到8元就第1名了。	灵鹫之峰五元处	2020-01-17 18:44:00
1663	0	美迪西弄得跟老三板股票一样，从不涨停２手卖不掉。	灵鹫之峰五元处	2020-01-17 19:38:00
1856	0	老三板涨停限制5%,美迪西也是，嘿嘿。	灵鹫之峰五元处	2020-01-17 19:53:00
1925	0	《美国核心资产》秃鹫上汽美迪西，都只剩几手了。	灵鹫之峰五元处	2020-01-17 20:04:00
4059	1	交筹码了，不玩了	欧洲细作	2020-01-18 03:31:00
2062	0	上汽集团(600104)融资融券信息(01-17)	上汽集团资讯	2020-01-18 07:44:00
2464	1	上汽集团01月17日获沪股通加仓156.56万股	股友y31920576Y	2020-01-18 07:59:00
32541	0	上汽、广汽、吉利等车企巨头竞购蔚来疑云	中国经营报	2020-01-18 08:54:00
30439	37	合力泰：目前公司有为比亚迪、上汽等企业供货	合力泰资讯	2020-01-18 10:38:00
11256	0	从车企中层到网约车司机：一样的车，不一样的人生	经济观察报	2020-01-18 11:59:00
15998	0	新能源汽车的地方投资逻辑：宁可输N次，不可错过一次？	经济观察报	2020-01-18 12:15:00
17499	0	一半车卖到了国外 名爵出海映射汽车业复苏新路径	经济观察报	2020-01-18 12:56:00
6582	2	氢燃料电池车续航800公里	Irene312	2020-01-18 13:06:00
5373	7	从车企中层到网约车司机：一样的车 不一样的人生	上汽集团资讯	2020-01-18 13:22:00
3618	0	一半车卖到了国外 名爵出海映射汽车业复苏新路径	上汽集团资讯	2020-01-18 13:28:00
21646	1	中国消费者为何屡遭歧视？帕萨特“扑街”背后的启示	财经下午茶	2020-01-18 16:23:00
11785	2	新车下滑，2020原配市场不好做	轮胎商业网	2020-01-18 17:57:00
2270	1	傻逼顽股，跌停准备	地买天卖202209	2020-01-18 19:23:00
14460	0	年度重磅研报丨全球投资洞察与中国新热点	大摩财经	2020-01-18 19:32:00
1422	0	《靓车美女》委托图	灵鹫之峰五元处	2020-01-18 21:20:00
32840	4	爆炸性利好！或是下一个苹果，巨量资金纷纷加仓！	易方达基金	2020-01-18 22:56:00
1460	0	上海科技创新差：美迪西！	灵鹫之峰五元处	2020-01-19 11:38:00
1042	0	北京科技创新好：安博通、宝兰德！	灵鹫之峰五元处	2020-01-19 11:38:00
1034	0	北京出牛股：安博通、宝兰德	灵鹫之峰五元处	2020-01-19 11:39:00
2024	0	中弘重组成功，变成北京牛股，开盘价8元！	灵鹫之峰五元处	2020-01-19 11:56:00
1524	0	《买入中弘百万股此生不用再炒股》	灵鹫之峰五元处	2020-01-19 12:04:00
3664	8	再说一遍：上汽是第二个长虹，注意安全！	万仙阵	2020-01-19 12:34:00
18507	1	上汽预计2019净利润减少逾100亿；长城收编通用汽车印度工厂；大众汽车避免成为另一家“诺基亚”	汽车K线	2020-01-19 15:08:00
31686	74	【热点最前线】8W积分！聚焦最近火热的新能源车	汇添富基金	2020-01-19 16:27:00
3886	2	上汽集团发布了2019年年度业绩报告。数据显示，公司2019年年度实现归属于上市	林秋平谈价值投资	2020-01-19 18:10:00
24283	4	机构资金增仓，本轮跨年行情方向确立（深度好文）	育人学股	2020-01-19 21:06:00
1583	1	都搞得大家开始接受三缸机了，两三年损失几十万还是百万的销量了，现在说又要回四缸，	低级小恶魔	2020-01-20 00:52:00
4749	3	160亿成立T3科技 三大车企抱团取暖	广汽集团资讯	2020-01-20 02:35:00
2689	1	又涨停！600802预增公告快了	股友567168	2020-01-20 05:06:00
1605	2	上汽集团：融资净买入175.1万元，融资余额19.67亿元（01-17）	上汽集团资讯	2020-01-20 07:11:00
49452	8	爆炸性利好！新能源汽车产业链或迎来春天， 巨量资金纷纷加仓！	华安基金	2020-01-20 08:03:00
360	0		上汽集团股友	2020-01-20 08:32:00
1261	1	上汽这么多的解禁股这几天完蛋了	老王家23456	2020-01-20 09:23:00
1086	7	上汽从此上不来气了，很可能创历史新低	今年好运1	2020-01-20 10:00:00
965	0	跌5.点买入，涨5点卖出，25元看着[大笑][大笑][大笑]	平常的心情好	2020-01-20 10:30:00
922	0	多卖点解套的赶快跑，晚了就没机会	陈虹继续留任呀	2020-01-20 10:32:00
1853	5	解禁股就这么点动能么？感觉太温柔了，要不就是大家都还在工作，上班不允许看股票。年	迪哥V	2020-01-20 10:40:00
874	0	离场	万仙阵	2020-01-20 10:59:00
904	0	怎么带不动你这沙雕	a股拉几	2020-01-20 11:01:00
943	0	炒股就是这样。讲故事不看价值论企业价值实力盈利社会影响力比创业板那些垃圾不知强到	徐叔叔	2020-01-20 11:04:00
9082	2	杨德龙：三路资金流入A股 2020年市场“不差钱”	德龙财经	2020-01-20 11:10:00
975	0	巨亏啊，一买就套2.3%	迷途小输童	2020-01-20 11:18:00
977	0	今天大好的行情，利润全被福耀和上汽亏光了[摊手]	保住本金只赚一点	2020-01-20 13:18:00
1003	1	明天低开杀进去半仓没跌2个点加十分之一仓赌明天汽车回暖	陈虹继续留任呀	2020-01-20 13:18:00
851	0	像弃儿一样	股海修行僧	2020-01-20 13:37:00
1071	1	憋坏了，这么好的市场，前几天竟然多补了几手上汽	绝不退出	2020-01-20 13:40:00
939	0	真是垃圾！	woaizhubaobao	2020-01-20 13:50:00
2326	2	那个上汽老股东不知道是否还活着	散民甲	2020-01-20 13:55:00
948	0	明天割肉	平银30	2020-01-20 13:57:00
1259	2	今天是割肉最后机会	基民WstJyD	2020-01-20 14:02:00
908	0	想说爱你不容易，真伤我的心啊[哭][哭][哭]	股友1KDoKd	2020-01-20 14:21:00
872	0	这垃圾	股友rclq5a	2020-01-20 14:24:00
1111	3	今天是上汽集团最后一跌	定心定法依法	2020-01-20 14:24:00
1062	0	抛了工业富联,买了上汽.我太难了	n274094267452768	2020-01-20 14:25:00
1103	2	这踏马的是咋了，往死里跌啊	多文万贯de傅红雪	2020-01-20 14:28:00
993	0	我日，就你这垃圾一直跌	股友qVxhC3	2020-01-20 14:31:00
1114	0	麻蛋，宁德时代要超越上汽了	天天收割韭菜	2020-01-20 14:44:00
1103	0	上汽明天再跌一个点，宁德明天涨两个点，成功超越	天天收割韭菜	2020-01-20 14:45:00
1040	0	上汽给狠狠地在地上xx	斐然满斗得李寻欢	2020-01-20 15:01:00
1217	0	上汽19年够弱了。20年还要继续弱	xf黑哥	2020-01-20 15:04:00
14942	0	高速路上趴窝导致拥堵！开纯电动车回乡的“勇士”看过来	时代财经TF	2020-01-20 15:33:00
1110	0	你们不懂，今天是稳指数的，不然要破3100了	高能预警	2020-01-20 15:56:00
1542	0	期待的价格来了，你还好吗？我还好，二成仓继续在，继续观察节前尽量不操作。今天发布	兔脱2013	2020-01-20 16:20:00
15629	0	工信部：保持对新能源汽车发展的支持 推动超高清晰视频在多领域应用	乾明资产	2020-01-20 16:28:00
1314	1	上汽：明天26.15元卖，23.15元买!	灵鹫之峰五元处	2020-01-20 16:57:00
1073	0	上汽：明天23.15元买，高抛低吸神操作！	灵鹫之峰五元处	2020-01-20 16:57:00
1168	0	没得资金看好这玩意难搞	股友Ilaxog	2020-01-20 17:16:00
10945	197	上汽近期震幅很大，明日关注能否企稳，经过解禁、销量预报的考验，日线低点正逐步抬高	维克投资实录	2020-01-20 17:16:00
5134	0	浅论新能源汽车产业链与芯片半岛体产业链现阶段谁更有参与价值。	每天涨盈泓	2020-01-20 17:52:00
1439	0	今天上汽解禁走势不出所料	旭日东升霞光普照	2020-01-20 18:04:00
1610	1	短线破位，放量下杀，资金出逃，MACDkdjrsi均死叉，看120日线能否有效支	三天两头牛	2020-01-20 18:39:00
12472	0	保时捷：深耕中国市场 肩负企业责任	中国经营报	2020-01-20 18:49:00
1006	1	《靓车美女》委托图	灵鹫之峰五元处	2020-01-20 21:07:00
1177	0	上汽集团海外部	人弃我取B428	2020-01-20 22:12:00
1015	2	流感来了，最容易传染的渠道是公共交通，买部上汽的车，拥有私人空间不给传染！大家说	斐然满斗得李寻欢	2020-01-20 22:36:00
1001	2	明天高开高走三个点，点赞发财	紧紧跟随	2020-01-20 23:20:00
2281	2	利润比去年整整少了100个亿！	万仙阵	2020-01-21 01:58:00
1428	0	不连续跌停就是给了你出来的机会！	万仙阵	2020-01-21 02:00:00
765	0	破23在说了	入云龍124	2020-01-21 07:45:00
909	0	上汽集团01月20日获沪股通加仓167.02万股	股友y31920576Y	2020-01-21 07:51:00
1258	1	上汽集团：融资净买入1745.15万元，融资余额19.84亿元（01-20）	上汽集团资讯	2020-01-21 08:07:00
1388	1	上汽集团(600104)融资融券信息(01-20)	上汽集团资讯	2020-01-21 08:13:00
821	0	上汽：破净破净20元见了！	灵鹫之峰五元处	2020-01-21 08:55:00
9824	0	上汽集团业绩解析：净利润预减百亿，销量一夜回到三年前	汽车K线	2020-01-21 09:04:00
545	0	上海：熊股集中营！ 例：上汽、美迪西！	灵鹫之峰五元处	2020-01-21 09:12:00
535	5	帅归位工行5元 车速退上汽15元！	灵鹫之峰五元处	2020-01-21 09:14:00
636	6	帅归位工行5元 车速退上汽15元！	灵鹫之峰五元处	2020-01-21 09:23:00
1268	4	特斯拉速度！是对上海汽车的 极大讽刺！	lzh03099	2020-01-21 09:24:00
545	0	怎么可以这么垃圾	a股拉几	2020-01-21 09:24:00
837	21	跑了跑了要回15了	股友vmkrcP	2020-01-21 09:31:00
13564	1	王传福谈高质量发展：坚持技术创新，深耕制造业	证券市场红周刊	2020-01-21 09:36:00
613	0	破位了～	股海树懒	2020-01-21 09:40:00
1071	0	汽车行业最终的发展就是被外资全面替代！上汽这样没有技术，创新，品质，口碑的，考国	一股源	2020-01-21 09:40:00
612	0	昨天24，04跑了，22或者21接回来	稳稳的幸福者	2020-01-21 09:41:00
570	0	这是要过年的样子嘛？	红烧肉爆兜	2020-01-21 09:44:00
700	2	研报狗狗都出来看看	一股源	2020-01-21 09:48:00
639	1	年前大跌来了，年后会大涨	高能预警	2020-01-21 09:53:00
812	1	上汽死于抖音	柒壹柒	2020-01-21 09:55:00
681	1	好垃圾	上汽退	2020-01-21 10:00:00
611	0	昨天和一起跌的，人家今天涨回去，这垃圾继续跟跌	上汽退	2020-01-21 10:02:00
637	1	20接盘快点到20	股友vmkrcP	2020-01-21 10:05:00
1055	6	2天跌了5个点是不是市值损失了150亿？	斐然满斗得李寻欢	2020-01-21 10:15:00
945	4	可以加仓了，涨5点再跑[胜利][胜利][赚大了][赚大了][赚大了][赚大了]	平常的心情好	2020-01-21 10:29:00
578	0	两天回到解放前牛逼可撕拉	变化发展	2020-01-21 10:32:00
822	6	看研报持有8个月还在亏损，这都是啥啊	一股源	2020-01-21 10:35:00
581	0	这么好股跌到地板蹭	色即是空2025	2020-01-21 11:02:00
673	1	磨磨叽叽的，成交量大解禁大出货，快点下来23以下	战略失败股不能碰	2020-01-21 11:05:00
559	0	《京沪高铁》北京牛股，厉害了我的北京！	灵鹫之峰五元处	2020-01-21 11:17:00
670	3	今天买了半仓不知道是对是错	陈虹继续留任呀	2020-01-21 11:17:00
11107	0	威马沈晖：寒冬考验的是现金管理，最坏的时候还没来	投中网	2020-01-21 11:18:00
556	0	主力节前洗盘，节后拉。	股友MGmg	2020-01-21 11:31:00
549	0	《京沪高铁》北京牛	灵鹫之峰五元处	2020-01-21 11:35:00
1884	6	上汽如期按我的判断走了出来，那么后面就是慢慢的低吸了。	阳光下的葵	2020-01-21 11:40:00
1331	1	已亏12%了，我也习惯了，每年还是盈利的，利润虽然下滑，但后期会好的，其他车企活	保住本金只赚一点	2020-01-21 12:31:00
1000	0	$上汽集团(SH600104)$12月份销售汽车697,677辆，同比增长5.8	布局MSCIA指数股	2020-01-21 12:31:00
701	1	距离放假还有两天，估计还得跌。年后大涨	高能预警	2020-01-21 12:37:00
801	2	目标价31.1出来走两步[成交][成交][成交][成交][护城河][护城河][护	股友8hOGOC	2020-01-21 12:38:00
2114	1	$上汽集团(SH600104)$12月份销售汽车697,677辆，同比增长5.8	布局MSCIA指数股	2020-01-21 13:04:00
551	1	我决定当钉子户	a股拉几	2020-01-21 13:26:00
571	2	阴跌一个礼拜了	股友lAvh9D	2020-01-21 13:28:00
554	1	买上汽真丧气	每天跌要脸不	2020-01-21 13:31:00
810	2	牛逼啊，今天给爆锤！前些天进的港资全埋了	闲鱼选股	2020-01-21 13:32:00
520	0	跌得有点过分了[大笑][大笑]	斐然满斗得李寻欢	2020-01-21 13:42:00
613	1	外资开始撒退，A股要溃败了。	路wHw	2020-01-21 13:44:00
1991	7	下跌不可怕，看个人心理承受能力，分红之前必定破27。年前大跌的历史惯例。年后有两	高能预警	2020-01-21 13:46:00
457	0	直接断汽	老衲持股吃肉	2020-01-21 13:49:00
531	1	恐慌式下跌	有创造力得一休	2020-01-21 13:50:00
489	1	特码的怎么不去砸华域啊	股友qkeiwJ	2020-01-21 13:51:00
523	0	就问上汽好不好意思，过年期间跌成这样子	才望民丰得李寻欢	2020-01-21 13:53:00
522	0	上汽表演的有点过了吧	一览众山66300	2020-01-21 13:54:00
495	0	对于韭菜来说，该割一定要割，这也是为了你们更好的成长啊[兴奋]！	股友568n1V8689	2020-01-21 13:55:00
575	1	连续两天单边下跌	行情小王子	2020-01-21 14:01:00
765	5	又要跌停了吗？	不想当韭菜的菜鸟	2020-01-21 14:04:00
502	1	此股盘大利小不值得坚守，早点离开早日解脱。	六六之数	2020-01-21 14:07:00
809	4	下面的底在哪里？	不想当韭菜的菜鸟	2020-01-21 14:07:00
482	0	跌那么销魂？	感觉3588	2020-01-21 14:11:00
629	2	我就等10年，分红回了本就走人。	低级小恶魔	2020-01-21 14:13:00
464	0	垃圾中的战斗机形容上汽集团一点不为过！！！	fancyseeker	2020-01-21 14:18:00
454	0	全国车那么多，坚绝不选上汽集团的车	lirong666888	2020-01-21 14:18:00
482	1	跌到23再加10手	基左股右	2020-01-21 14:21:00
459	0	20接盘	只干四大行	2020-01-21 14:26:00
494	0	我已经进了	股友195O7u5676	2020-01-21 14:26:00
449	0	过分了，赶紧给我回来，你不该这个样子[加油]	Philip_先生	2020-01-21 14:29:00
445	0	什么玩意	STOCK88	2020-01-21 14:40:00
526	0	三天跌了近10个点，真骚啊	不想当韭菜的菜鸟	2020-01-21 14:41:00
527	6	目标价15，冲啊！	东煌太贰	2020-01-21 14:41:00
641	1	一夜回到解放前	小波段5MA	2020-01-21 14:41:00
553	0	一路向下阿，你可真厉害	小小福仔	2020-01-21 14:43:00
549	1	辣鸡股，弱了三年，	上汽退	2020-01-21 14:43:00
459	0	兄弟们盘它	帅帅的程序员	2020-01-21 14:43:00
679	0	一辆奥迪进去，出来辆玩具车，上气不接下气，研报31.1的出来走几岁[成交][成交	股友8hOGOC	2020-01-21 14:46:00
866	2	成本22.85，6000股！	股友Aj67cw	2020-01-21 14:47:00
710	1	放量下跌	生意广进得左冷禅	2020-01-21 14:48:00
551	0	牛市还要赔钱，我想哭	欧皇保佑	2020-01-21 14:53:00
630	0	涨的时候几分，跌的时候就这样，大利空吗	股友lAvh9D	2020-01-21 15:08:00
545	0	跌一下，才健康！	南山石头哥	2020-01-21 15:11:00
633	1	没事，兄弟们拿住	股友wh0o2o	2020-01-21 15:21:00
654	1	舒服让人拿廉价筹码最好跌到15	不知所措的菜鸡	2020-01-21 15:22:00
1079	0	写的15.5实际20！差远了不和你玩！优惠几百元差的是你那几百吗我差的是那20万	渤海北齐	2020-01-21 15:22:00
1017	1	5000万股港资加仓股全套死了。12个亿，呵呵。牛逼的内资和散户	股海云霄	2020-01-21 15:26:00
1347	4	哪位大神给分析分析今天大跌到底是啥原因？是因为解禁么？	华佗想见蔡桓公	2020-01-21 15:28:00
7724	0	红土创新基金投资周刊【3周】	红土创新基金	2020-01-21 15:30:00
680	0	居然还没有被宁德时代超越，你真牛	天天收割韭菜	2020-01-21 15:34:00
1118	2	上汽：明天22.11元买，高抛低吸神操作！	灵鹫之峰五元处	2020-01-21 15:57:00
1451	19	此次下跌要持续到14~2.9元	今年好运1	2020-01-21 17:00:00
1022	2	这么坚强，23还没破	你是我的希	2020-01-21 17:06:00
8957	0	英国交通电气化成效平平	账户已注销	2020-01-21 17:08:00
1514	2	尼玛，以为24.68的本还挺安全的，谁知这垃圾涨的比大盘慢，跌的比大盘快，难道还	阿土伯1234567	2020-01-21 17:51:00
775	1	18年跑输大盘，19年跑输大盘，20年估计还是跑输大盘，制造业就是这么辣鸡，员工	上汽退	2020-01-21 18:42:00
692	0	为了完成任务，什么也不管了，佩服佩服	股海云霄	2020-01-21 18:46:00
787	0	取关	渤海北齐	2020-01-21 18:52:00
809	2	明天开盘直接补仓了，年前你还能跌多少？补了就知道	还没成功不能倒下	2020-01-21 19:03:00
665	0	坐等平价筹码买入	饥饿野狼	2020-01-21 19:16:00
872	0	为了完成任务，拼了	股海云霄	2020-01-21 19:29:00
1232	4	买入	湘潭的开心人	2020-01-21 19:34:00
858	8	内心毫无波澜，244-246出货，今天234-236开始吃进	土建工程师sz	2020-01-21 20:15:00
2113	1	在交易现实中。	太极仙翁mars	2020-01-21 20:47:00
606	0	《靓车美女》委托图	灵鹫之峰五元处	2020-01-21 21:05:00
655	0	24	灵鹫之峰五元处	2020-01-21 21:14:00
838	3	后知后觉后卖，明天23.49元卖上汽	灵鹫之峰五元处	2020-01-21 21:17:00
666	0	本来昨天想着今天上涨就买，结果这走势不敢下手。	庄金鹏	2020-01-21 22:22:00
1576	3	破22建仓！	小韭小菜	2020-01-21 22:58:00
951	3	奉劝大家一句远离上汽这种辣鸡的制造业	上汽退	2020-01-22 00:03:00
1910	2	这么好的股票庄家打压就是买入的好机会，庄家再压低点，我等着你。这种票不持有难道叫	饥饿野狼	2020-01-22 01:10:00
2859	1	基金砸盘上汽集团跌4.35%，外资抄底买进126.65万股[献花][献花]。$上	布局MSCIA指数股	2020-01-22 06:10:00
25845	3	PCB行业概况（三）	股市财经大白话	2020-01-22 06:17:00
1063	1	今天干到22，5块，弄他10000股揣着过年[鼓掌]	稳稳的幸福者	2020-01-22 07:40:00
1051	1	上汽集团01月21日获沪股通加仓126.65万股	股友y31920576Y	2020-01-22 07:50:00
1016	0	上汽集团：连续3日融资净买入累计6879.39万元（01-21）	上汽集团资讯	2020-01-22 07:50:00
697	0	不涨停！000789价值牛！	股友567168	2020-01-22 07:53:00
763	1	涨停来袭，点赞发财	紧紧跟随	2020-01-22 07:56:00
979	0	上汽集团(600104)融资融券信息(01-21)	上汽集团资讯	2020-01-22 08:11:00
766	2	再有5毛钱就跌破最低价啦，继续砸吧，加油啊	一股源	2020-01-22 09:26:00
582	0	过个年让北向掘取不少财富，只能呵呵[护城河][成交][成交][成交][成交][成	股友8hOGOC	2020-01-22 09:35:00
566	0	老哥们加油啊，干起来	帅帅的程序员	2020-01-22 09:49:00
714	0	汽车行业市值第一和上汽说再见了	时空幻想者	2020-01-22 10:12:00
1396	6	看来解禁的都跑路了啊	不想当韭菜的菜鸟	2020-01-22 10:14:00
621	1	怎么不跌了啊！继续跌啊，还没补够啊！	平常的心情好	2020-01-22 10:16:00
743	2	昨天加了半仓在半山腰，今天低点又加了点，较这个趋势能到20满仓干	陈虹继续留任呀	2020-01-22 10:20:00
616	0	看起来大盘开始反弹了	不想当韭菜的菜鸟	2020-01-22 10:23:00
17651	0	车市的至暗时刻已过，我们发现了几个有趣的机会，魔鬼全在细节里	iGeek异行妄想	2020-01-22 10:32:00
622	0	解禁股卖了吗？	股友73K016792m	2020-01-22 10:51:00
749	1	中长期布局的好机会！[看多][加仓]	七月男孩66	2020-01-22 11:01:00
542	0	下去喂	小名达缓	2020-01-22 11:11:00
671	1	今天下午能打到22.49附近，明天就会开始反弹，节后大盘震荡上行可能性大	ron8885	2020-01-22 11:37:00
1197	5	市值被宁德时代超越，搞笑吗	上汽退	2020-01-22 11:44:00
612	0	反向股，整车掉你不掉，整车涨你不涨！！[成交][成交][成交][成交][成交][	股友8hOGOC	2020-01-22 11:50:00
829	2	热烈祝贺宁德时代市值超过上汽，	你是我的希	2020-01-22 12:20:00
670	1	垃圾玩意，还好意思做老大	a股拉几	2020-01-22 13:41:00
923	6	下跌中继，明天及节后继续大跌	今年好运1	2020-01-22 14:07:00
677	0	废物正真的废物	一个走向颓废的男6922	2020-01-22 14:40:00
677	0	明天继续跌继续加仓	股友獨者	2020-01-22 14:40:00
1068	3	目测上汽赚钱的朋友少之又少	SKyworth	2020-01-22 14:52:00
700	0	护盘大将军！护盘！护盘！	灵鹫之峰五元处	2020-01-22 16:17:00
1036	2	破净再买，你们怎么看呢[想一下]！	股友568n1V8689	2020-01-22 16:21:00
1212	4	怎么跌得这么狠	柳暗花明612404	2020-01-22 16:45:00
695	0	上汽明天22.49元卖！	灵鹫之峰五元处	2020-01-22 17:33:00
701	0	上汽明天22.49元卖！卖断气！	灵鹫之峰五元处	2020-01-22 17:35:00
800	0	《上汽》 22.49元卖（开盘价卖）	灵鹫之峰五元处	2020-01-22 18:04:00
10187	1	公募四季度加仓科技和新能源 嘉实多只产品季度涨幅超10％	嘉实基金	2020-01-22 19:13:00
701	0	《买入中弘百万股今生不用再炒股》	灵鹫之峰五元处	2020-01-22 19:25:00
801	0	本周持股21.5万元	灵鹫之峰五元处	2020-01-22 19:39:00
561	0	禁止《科创板》网下配售，提高股民中签率！	灵鹫之峰五元处	2020-01-22 19:57:00
654	0	本周跑赢大盘没问题 跑赢上汽更没问题！	灵鹫之峰五元处	2020-01-22 20:12:00
673	0	中弘0.72元停牌重组，开盘价8元！	灵鹫之峰五元处	2020-01-22 20:22:00
963	0	上汽是地方国企，熊！	灵鹫之峰五元处	2020-01-22 20:36:00
675	0	《靓车美女》委托图	灵鹫之峰五元处	2020-01-22 21:18:00
770	1	24元卖	灵鹫之峰五元处	2020-01-22 21:26:00
714	0	《靓车美女》委托图gai	灵鹫之峰五元处	2020-01-22 21:26:00
869	0	第二次了，回本没卖，又加仓了，亏更多了，[哭][哭][哭]	斐然满斗得李寻欢	2020-01-22 21:42:00
714	1	改名下汽集团适合你	阿土伯1234567	2020-01-22 23:45:00
6788	8	自主前三甲守擂成功 边缘车企紧抓救命稻草	上汽集团资讯	2020-01-23 01:19:00
909	0	上汽集团01月22日获沪股通加仓39.08万股	股友y31920576Y	2020-01-23 07:50:00
1005	0	上汽集团(600104)融资融券信息(01-22)	上汽集团资讯	2020-01-23 07:51:00
950	0	上汽集团：融资净偿还1519.01万元，融资余额20.19亿元（01-22）	上汽集团资讯	2020-01-23 08:17:00
1172	1	基金砸盘上汽集团，外资抄底继续买进，目前持股4.39亿股，占比3.76%，对比三	布局MSCIA指数股	2020-01-23 08:19:00
729	0	海润0.66元停牌重组，开盘价7.3元！	灵鹫之峰五元处	2020-01-23 09:13:00
576	0	垃圾	侃聊股市	2020-01-23 09:35:00
716	0	错过买入机会	小名达缓	2020-01-23 09:40:00
1149	5	奶粉的钱都跌没了	柳暗花明612404	2020-01-23 09:42:00
729	0	最佳买入时机	高能预警	2020-01-23 09:47:00
680	0	啥时候能解套啊	亲了就跑2020	2020-01-23 09:49:00
1065	1	啥时候能解套啊	亲了就跑2020	2020-01-23 09:50:00
790	0	成功坐了一趟过山车！！！！	fancyseeker	2020-01-23 10:26:00
1290	0	上汽车越卖越多，收益越来越少，说明什么？中小户都知道，时候未到……[加油][加油	平常的心情好	2020-01-23 10:50:00
1135	1	离破净还有一点点，等着买入！！	股友568n1V8689	2020-01-23 11:13:00
961	0	TCL都新高了，上汽领导干什么活的？没能力都下来吧！[加油][加油][赚大了][	平常的心情好	2020-01-23 11:20:00
987	0	呵呵，都说破22。。。很快就有！！！	小韭小菜	2020-01-23 11:21:00
1113	0	特斯拉一涨你就吓尿了，呵呵。公司用股价说明自己吧，光吹牛不管用。港资也是瞎眼了，	股海云霄	2020-01-23 11:41:00
11232	0	马斯克一句话说出新能源汽车真正的战场在哪！	赢在龙头	2020-01-23 11:52:00
1186	0	宁德时代3000亿市值，上汽2600亿市值，长安400多亿市值	小试牛刀4	2020-01-23 12:07:00
1144	0	大盘都绿了	侃聊股市	2020-01-23 12:28:00
1153	1	全盘都绿了	侃聊股市	2020-01-23 12:29:00
1198	0	拉指数呀	陈敬一呀	2020-01-23 13:06:00
1290	1	再下点再下点，低于23随便加，高于25随便跑。	雪域东东	2020-01-23 13:06:00
1367	0	这股要陨落了	A昱晟	2020-01-23 13:18:00
1508	4	就这点阵仗吗，七月份又分红了，又能把成本降个一块钱了，开心哇	有创造力得一休	2020-01-23 13:20:00
1438	1	多好的买入机会呀	保住本金只赚一点	2020-01-23 13:22:00
1578	3	今天到底怎么了，又小幅度回撤了一把[微笑]	fancyseeker	2020-01-23 13:26:00
1864	1	小基金砸盘上汽集团，外资抄底持续买进上汽集团，思路决定出路，格局决定结局[献花]	布局MSCIA指数股	2020-01-23 13:58:00
1407	0	买买买，明年吃肉	高能预警	2020-01-23 14:03:00
1398	0	买入，中长线股，至少可以赚10个点，每跌3个点加仓	乱古荒天帝536	2020-01-23 14:11:00
1355	0	一剑穿底	股友39k6759I67	2020-01-23 14:15:00
1399	0	坑爹货	小小福仔	2020-01-23 14:31:00
5423	7	宁德时代2019年预计净利超40亿 市值逼近3000亿超越上汽集团	宁德时代资讯	2020-01-23 14:31:00
1522	0	等着破净就可以买了！！	股友568n1V8689	2020-01-23 15:16:00
841	0	《本周结算》	灵鹫之峰五元处	2020-01-23 15:31:00
909	1	跑赢了大盘，跑赢了上汽 可喜可贺！	灵鹫之峰五元处	2020-01-23 15:37:00
1604	0	妈的过年买菜钱都输光了	fancyseeker	2020-01-23 16:58:00
779	0	车帅妙计安天下，大盘跌向二千六！	灵鹫之峰五元处	2020-01-23 17:40:00
13801	0	「盘点2019关键词之“市占率”」日系稳定、法系溃败 自主品牌未能借机补位	财联社	2020-01-23 18:20:00
1027	0	《今日成交汇总》 卖出工行144手上汽44手	灵鹫之峰五元处	2020-01-23 18:37:00
960	2	卖出上汽44手	灵鹫之峰五元处	2020-01-23 18:40:00
876	0	《工行与民同乐》不护盘了！	灵鹫之峰五元处	2020-01-23 18:49:00
3329	6	上汽年后大涨！你懂得……	山丹股神666	2020-01-23 22:00:00
1820	1	上汽集团01月23日获沪股通减仓665.08万股	股友y31920576Y	2020-01-24 07:51:00
1109	0	上汽集团：融资净买入314.44万元，融资余额20.22亿元（01-23）	上汽集团资讯	2020-01-24 08:02:00
1259	0	上汽集团(600104)融资融券信息(01-23)	上汽集团资讯	2020-01-24 08:10:00
1106	0	《上汽月成交单》	灵鹫之峰五元处	2020-01-24 10:10:00
876	0	《退市海润》成交单	灵鹫之峰五元处	2020-01-24 10:38:00
982	0	《中弘退》成交单	灵鹫之峰五元处	2020-01-24 10:41:00
1230	0	《长生乌龙指》成交单	灵鹫之峰五元处	2020-01-24 10:53:00
924	0	《长生破产公告》震飞7万7千股	灵鹫之峰五元处	2020-01-24 11:06:00
966	0	《美国核心资产》 秃鹫上汽美迪西 长线持有	灵鹫之峰五元处	2020-01-24 11:31:00
2660	2	沪股通为什么高买低卖呀，请高手说说？	绳海	2020-01-24 11:33:00
1091	0	美迪西 长线持有	灵鹫之峰五元处	2020-01-24 11:40:00
1957	1	再次提醒：月线级别大调整，大跌还在后面！长虹第二！	万仙阵	2020-01-24 12:09:00
1563	0	0.22元卖了19万股中弘	灵鹫之峰五元处	2020-01-24 12:22:00
1419	0	《天生我才必有用》 《千金散尽还复来》	灵鹫之峰五元处	2020-01-24 12:36:00
1431	0	《车帅妙计安天下》工行5元上汽15元！节后接着卖！	灵鹫之峰五元处	2020-01-24 14:02:00
1165	1	《炒长生发财是股神》	灵鹫之峰五元处	2020-01-24 17:13:00
1082	0	中弘停牌重组开盘价8元，重返主板开盘价64元！	灵鹫之峰五元处	2020-01-24 18:06:00
1921	0	《中弘》	灵鹫之峰五元处	2020-01-24 18:18:00
1884	0	大盘有问题，跌向二千六！	灵鹫之峰五元处	2020-01-24 18:45:00
1732	1	上汽问题严重！15元止跌！	灵鹫之峰五元处	2020-01-24 19:19:00
1526	1	《我的持仓》	灵鹫之峰五元处	2020-01-24 21:29:00
2176	0	长生：破产清算公司，转板后14个跌停，0.39元再买！	灵鹫之峰五元处	2020-01-25 08:49:00
1549	0	上汽：60天线留6手	灵鹫之峰五元处	2020-01-25 10:23:00
2446	2	破22	STOCK88	2020-01-25 11:10:00
1896	1	《中弘涨千倍》	灵鹫之峰五元处	2020-01-25 11:36:00
1537	0	《如意岛》鼠年万事如意！	灵鹫之峰五元处	2020-01-25 12:01:00
1524	0	组织群众，发动群众，大展宏图，中弘230元！	灵鹫之峰五元处	2020-01-25 13:04:00
3254	4	上汽十元	SKyworth	2020-01-25 13:53:00
1455	0	《炒长生赚十万八》	灵鹫之峰五元处	2020-01-25 17:51:00
2831	2	《中弘自买自卖》成交图	灵鹫之峰五元处	2020-01-25 18:44:00
2243	0	一包餐巾纸打天下	nigologogo	2020-01-25 23:30:00
2632	0	上汽不倒，怎么给国产车腾地方，龙头还是一汽	nigologogo	2020-01-25 23:31:00
28074	7	@车企：还记得你们为2020年立下的誓言吗？都能实现吗？	中国铁物资讯	2020-01-26 08:07:00
1327	0	上汽60天线留6手，断气股	灵鹫之峰五元处	2020-01-26 10:26:00
35461	4	夕阳西下，当年车企的豪言即将“盖棺定论”!	恬淡虚无股心常在	2020-01-26 17:54:00
2360	0	emmm	夜阑741	2020-01-26 18:00:00
1913	0	完喽，完喽，清明节大盘2323点！工行不护盘了！上汽护盘？	灵鹫之峰五元处	2020-01-26 19:32:00
1606	0	20以下	灵鹫之峰五元处	2020-01-26 21:33:00
1970	1	只有几手，大家都知道自己有车的好处了吧！有车，这次就大大减少收到传染的机会！	斐然满斗得李寻欢	2020-01-27 11:39:00
1514	0	好好好，节后上汽护盘涨2元，赚万元！	灵鹫之峰五元处	2020-01-27 11:54:00
1040	0	24.49元？	灵鹫之峰五元处	2020-01-27 11:58:00
16674	0	守得云开见月明 ——2020年天胶年度报告	大数定理	2020-01-27 14:59:00
1432	0	《好消息》上汽护盘涨9天（24.49元）	灵鹫之峰五元处	2020-01-27 17:51:00
3650	1	什么时候开盘	高能预警	2020-01-27 18:42:00
1436	0	马卒绝杀	灵鹫之峰五元处	2020-01-27 20:39:00
1065	0	打不过就逃跑了。	灵鹫之峰五元处	2020-01-27 21:20:00
1120	0	股市如棋，车战力最强！上汽护盘奔跑涨停！	灵鹫之峰五元处	2020-01-27 21:38:00
2856	2	非典那年汽车板块大涨，今年呢	股友9KKCdJ	2020-01-27 21:51:00
30410	2	汽车产业夕阳西下，当年车企的豪言即将“盖棺定论”!（1.27）	恬淡虚无股心常在	2020-01-27 21:51:00
1188	1	《上汽》车战力最强有股持股无股买入节后上汽护盘奔涨停板！	灵鹫之峰五元处	2020-01-28 09:33:00
2556	0	对方超时	灵鹫之峰五元处	2020-01-28 12:07:00
1023	1	升级了	灵鹫之峰五元处	2020-01-28 12:23:00
2124	1	公共交通都停了，只有自己有车才方便。	股友1urrF7	2020-01-28 13:27:00
1863	0	公共交通都停了，只有自己有车才方便。	股友1urrF7	2020-01-28 13:27:00
1465	0	打死不认输，才对	灵鹫之峰五元处	2020-01-28 15:31:00
3347	1	双车绝杀	灵鹫之峰五元处	2020-01-28 15:59:00
2579	1	《别怕》进攻是最好的防守！节后大盘攻破3300点！恐慌情绪烟消云散！	灵鹫之峰五元处	2020-01-28 18:25:00
1387	1	上汽荣威，质量非常差，方向和变速箱都有问题，修了很多次也修不好，设计有缺陷，向厂	孙雨辰	2020-01-28 21:02:00
1764	2	上汽荣威，质量非常差，怎么也修不好，慎重购买	孙雨辰	2020-01-28 21:04:00
1330	2	荣威汽车，质量太差，	孙雨辰	2020-01-28 21:06:00
3143	7	吉利捐款两个亿，上汽这老大一毛不拔？	上汽退	2020-01-28 23:07:00
16111	1	今年新能源汽车补贴退坡放缓利于稳定市场预期	账户已注销	2020-01-29 10:38:00
2424	3	上汽和其大众一毛不拔，请滚出	n14030560324baba	2020-01-29 12:02:00
1638	0	护盘：工行8元上汽38元大盘3300点	灵鹫之峰五元处	2020-01-29 14:19:00
14981	0	2019年度热文|合资三十余载：中国汽车工业激流三部曲	时代财经TF	2020-01-29 15:42:00
1704	2	今天铁路系统旅客发运330万次同比减少70%	shanghaijiajin	2020-01-29 15:55:00
16514	0	2019年度热文｜合资三十余载：中国汽车工业激流三部曲	时代财经TF	2020-01-29 16:31:00
3324	3	开盘张还是跌	SKyworth	2020-01-29 19:11:00
2521	0	上汽集团 波浪图表跟踪	波浪永新	2020-01-29 22:52:00
5483	0	我买的上汽荣威，质量太差变速箱和方向都有问题，在4s店修了很多次，刷程序也很多次	孙雨辰	2020-01-30 02:19:00
4502	1	买的上汽荣威，质量太差变速箱和方向都有问题，在4s店修了很多次，刷程序也很多次，	孙雨辰	2020-01-30 02:24:00
6010	1	买的上汽荣威，质量太差变速箱和方向都有问题，在4s店修了很多次，刷程序也很多次，	孙雨辰	2020-01-30 02:25:00
1172	1	上汽涨停！涨停！涨停！	灵鹫之峰五元处	2020-01-30 12:04:00
1127	0	《车换马炮》	灵鹫之峰五元处	2020-01-30 12:36:00
2057	2	上汽集团一季度业绩可能会大超市场预期	shanghaijiajin	2020-01-30 13:50:00
2871	1	疫情期间很多人都选择购买私家车以替代坐地铁和公交车	shanghaijiajin	2020-01-30 13:55:00
17712	2	以咖啡和茶代酒，2019-2020中国汽车跨年三人谈（一）	汽车商业评论	2020-01-30 14:40:00
1313	2	《大盘大跌上汽大涨》好好好！	灵鹫之峰五元处	2020-01-30 21:06:00
2825	2	节后买上汽集团肯定涨，救护车订单暴涨	淘姐在无锡	2020-01-30 22:24:00
2645	0	我家旁边的上汽春节期间加班赶救护车，厂里停满救护车等待出厂	淘姐在无锡	2020-01-30 22:26:00
2605	2	我就说那么多车干嘛呢？	记得那年正好	2020-01-31 01:08:00
6095	2	看看，美国通用汽车？上汽跌的也就不冤了	口诀玩股	2020-01-31 06:42:00
5067	3	预知比亚迪下周如何走 请看比亚迪股吧！ 1-31	牛股天下无敌	2020-01-31 08:13:00
1528	1	《策略》第1重仓股中弘（停牌）第2重仓股上汽（护盘）下周轻松跑赢大盘！	灵鹫之峰五元处	2020-01-31 08:54:00
1498	0	放声高歌：中弘9毛！	灵鹫之峰五元处	2020-01-31 11:04:00
3792	1	大众途昂从新夺得7座SUV月销量第一	shanghaijiajin	2020-01-31 12:09:00
7104	5	上汽集团携下属企业捐赠2200万现金和医疗物资	上汽集团资讯	2020-01-31 12:18:00
1247	0	《放声高歌：上汽护盘29元》	灵鹫之峰五元处	2020-01-31 13:03:00
1843	0	《放声高歌：上汽护盘29元》《放声高歌：中弘9毛》	灵鹫之峰五元处	2020-01-31 13:05:00
2997	0	逾30车企驰援抗疫：上汽把60辆负压救护车工期缩至10天	上汽集团资讯	2020-01-31 14:17:00
2632	0	上汽集团捐赠2200万元现金和医疗物资抗击疫情	上汽集团资讯	2020-01-31 15:12:00
7289	0	汽车业“鼠年怎么红”之：合资异梦久，谁会接着走？	经济观察报	2020-01-31 16:02:00
3018	2	完蛋了	STOCK88	2020-01-31 16:28:00
2716	1	经过这波事情，以后买私家车的人会更多了，私家车里面空气好[胜利][赞]	股友y68375299p	2020-01-31 16:41:00
3160	3	上汽携下属企业捐赠2200万现金和物资 赶制负压救护车免费运输救援物资	上汽集团资讯	2020-01-31 17:10:00
1725	1	车进九：上汽29元，我就满意了！	灵鹫之峰五元处	2020-01-31 19:38:00
3897	2	上汽集团，我感觉没什么作为了，一个全国知名企业，把股票玩到二十多元，真可有点可悲	足智万贯得任我行	2020-01-31 19:50:00
3252	0	《中国象棋》	灵鹫之峰五元处	2020-01-31 19:55:00
3417	1	今天港股汽车板块涨幅第一	md401	2020-01-31 21:38:00
2221	1	《黑周一》跌80点？还是160点？帅归位：工行快回5元吧，别再害人了！	灵鹫之峰五元处	2020-02-01 07:30:00
2043	0	《靓车美女》委托图	灵鹫之峰五元处	2020-02-01 10:48:00
3719	3	上汽一季度业绩可能会大超市场预期	shanghaijiajin	2020-02-01 11:28:00
21682	1	汽车业“鼠年怎么红”之：为尊严而战还是淘金 汽车一路向西	经济观察报	2020-02-01 12:56:00
2986	2	大众帕萨特事件过去7天了，热热热，烧退了。	nigologogo	2020-02-01 14:34:00
3548	0	汽车业“鼠年怎么红”之：如何应对新能源补贴尾部效应与积分之剑	上汽集团资讯	2020-02-01 16:53:00
17854	0	一位老汽车人在武汉“封城”下的思考	汽车商业评论	2020-02-01 19:00:00
14640	0	这几位大咖来了，抗疫大战中的车企众生相之五	汽车商业评论	2020-02-01 20:05:00
2941	0	高抛股票低吸美元，神操作！	灵鹫之峰五元处	2020-02-02 08:08:00
1814	0	《绝配》1手久之洋2手牧高笛3手上汽4手工行1234手中弘！	灵鹫之峰五元处	2020-02-02 09:51:00
1936	2	奶牛！000789四大利好齐聚	股友567168	2020-02-02 14:44:00
13587	0	泽升投资周小新：结构性慢牛行情开启，成长风格引领2020	私募排排网	2020-02-02 15:37:00
1469	4	明天赚千元？	灵鹫之峰五元处	2020-02-02 18:01:00
10615	8	600104:上汽集团七届九次董事会会议决议公告	上汽集团资讯	2020-02-02 18:39:00
1678	1	目前取消限购是挽救整车行业的好办法！	一股源	2020-02-02 19:07:00
2152	0	上汽大通负压救护车~~	隔山放炮	2020-02-02 19:27:00
1583	0	预测未来跌10-20个点	巴韭菜投资者	2020-02-03 00:43:00
15184	1	布局网约车市场 传统车企打造出行生态系统	广汽集团资讯	2020-02-03 05:49:00
702	0	《鼠年股民如老鼠》鼠头鼠脑抱头鼠窜鼠头上汽25元鼠脑工行5元！	灵鹫之峰五元处	2020-02-03 07:12:00
1114	0	上汽25元留1手工行5元买1千手！	灵鹫之峰五元处	2020-02-03 07:15:00
7679	0	鼠年打新今日开启 本周7只新股申购	风景财经	2020-02-03 08:19:00
398	0		上汽集团股友	2020-02-03 08:39:00
1642	1	估计负压救护车以后将成每个医院的标配，对上汽是一个不错的机会。	宿迁远见资本	2020-02-03 08:47:00
11232	0	中国车市遭遇寒冬 未来谁会活得更好？谁会消亡?	巨丰投顾财富号	2020-02-03 09:07:00
1082	1	上汽冲呀！！！！！一字板！！！	eEast	2020-02-03 09:13:00
1401	4	惨啊	不想当韭菜的菜鸟	2020-02-03 09:20:00
984	0	熔断机制呢	青面獠牙1983	2020-02-03 09:32:00
1287	3	我怎么那么惨[哭]	晚光1991	2020-02-03 09:35:00
917	0	想买也买不到了，银行进不去，钱转不进来	高能预警	2020-02-03 09:39:00
994	0	护盘资金开始了	股友2Ii1811266	2020-02-03 09:42:00
1106	1	五个点而已稳住	多文腾达de杜飞杰	2020-02-03 09:43:00
1068	0	冲鸭	durianmsmx	2020-02-03 09:55:00
1076	0	别急买，下午可能还是跌停	巴韭菜投资者	2020-02-03 10:03:00
1194	2	还是那个观点，疫情过去，最需要买什么？就是车！！！	斐然满斗得李寻欢	2020-02-03 10:05:00
939	0	给哪些想走了先走	懂得珍惜得橙子	2020-02-03 10:16:00
1210	4	能跌抗涨，好票！	东煌太贰	2020-02-03 10:18:00
745	0	买工行和上汽，也没多大问题！反弹200点（2916点）卖出！	灵鹫之峰五元处	2020-02-03 10:37:00
592	0	上汽涨2元！	灵鹫之峰五元处	2020-02-03 10:56:00
934	0	香港汽车股上涨[献花][献花]	布局MSCIA指数股	2020-02-03 10:59:00
892	0	香港汽车股上涨[献花][献花]	布局MSCIA指数股	2020-02-03 10:59:00
738	0	护盘，护盘，上汽大涨2元！	灵鹫之峰五元处	2020-02-03 11:02:00
1016	3	20.50买不进去[想一下]	炒股买车唉	2020-02-03 11:08:00
1066	2	给我下来……！！！！	股友893038p8o2	2020-02-03 11:13:00
916	0	韭菜们，卖吧卖吧。你们不亏钱，天理难容。	宿迁远见资本	2020-02-03 11:19:00
853	0	哎筹码没吸够吗？	陈虹继续留任呀	2020-02-03 11:23:00
1013	1	这几天多看少动为主！不要冲动	稳稳的幸福者	2020-02-03 11:24:00
938	0	20.42买的，如果明天跌了还加仓！	股市小散ab	2020-02-03 11:30:00
1464	5	跌停今天能不能吸到货，挂20.36吸点[成交][成交][成交][成交][成交][	股友8hOGOC	2020-02-03 13:17:00
888	0	5178以后逆势的恶果，路漫漫	股友5UOlTs	2020-02-03 13:23:00
1061	3	汽车今年会更惨	股友9JVc0V	2020-02-03 13:24:00
1009	0	当前白云山是不错滴	低吸成长股	2020-02-03 13:36:00
1012	1	好了，终于跌停了，可以买了	股友25L3l28002	2020-02-03 14:07:00
1034	3	我只是想赚点零花钱而已啊，为啥就赶上跌停潮了[哭]老老实实上班补窟窿吧[哭][哭	晚光1991	2020-02-03 14:11:00
1564	0	上汽集团2月3日打开跌停	上汽集团资讯	2020-02-03 14:13:00
1354	1	上汽集团2月3日盘中跌停	上汽集团资讯	2020-02-03 14:13:00
953	0	足够便宜了	明静加	2020-02-03 14:18:00
1082	2	明天至少反弹3个点！[看多][加仓]	七月男孩66	2020-02-03 14:19:00
924	0	人都不出去了，都宅在家里，谁还去买车	背景墙	2020-02-03 14:21:00
930	0	直接跌停吧，扭扭捏捏表演给谁看。	路wHw	2020-02-03 14:22:00
1205	0	上汽都跌破净资产了。怕啥，果断买入补仓，估计明天就得拉上证50了	心兰相随1588	2020-02-03 14:29:00
1255	1	没钱了[哭]	斐然满斗得李寻欢	2020-02-03 14:31:00
947	0	来个大神帮忙分析一下！！！	股友f6103a1627	2020-02-03 14:31:00
1026	0	庆祝一下，破镜啦！	一股源	2020-02-03 14:33:00
1091	1	恭喜恭喜。下面破二十了，上汽	胎神打胎	2020-02-03 14:36:00
1130	0	领导很生气	懂得珍惜得橙子	2020-02-03 14:42:00
1329	1	明天强势入场，今天买的人是想明天高开吗[想一下][想一下][想一下]	纳斯达克额的神	2020-02-03 14:49:00
1620	1	看情况明天还有一劫，今天没有管住手，买了几手	稳稳的幸福者	2020-02-03 14:49:00
1403	2	跌落的是机会，涨的是风险。[赚大了][赚大了][兴奋][兴奋][兴奋]机构做空的	平常的心情好	2020-02-03 14:53:00
1612	3	主力都在护盘，散户卖了是因为钱多？	斐然满斗得李寻欢	2020-02-03 14:57:00
1566	0	上汽牛逼！	追风逐月天	2020-02-03 15:04:00
1369	0	明天冲高8个点回落，今天买的做超短线吧，点赞发财	紧紧跟随	2020-02-03 15:18:00
1088	0	至少没被关起门来割[傲]。。挺好	炒股买车唉	2020-02-03 15:47:00
1655	2	20.40今天杀进去了，瑟瑟发抖！	firework11	2020-02-03 15:52:00
1109	0	一个跌停板给你，爱要不要[微笑]！	股友568n1V8689	2020-02-03 16:04:00
1856	1	这几天我要买入不超过1500股，等你止跌企稳的好消息，国家队入场之时就是我抄底之	有梦终能实现	2020-02-03 16:24:00
1229	0	相信祖国？你就买工行！相信人民？你就买上汽！都会获利的！	灵鹫之峰五元处	2020-02-03 17:13:00
2295	7	大家猜猜明天收盘价是多少？[加油][加油]	有梦终能实现	2020-02-03 17:41:00
19825	2	杨德龙：疫情影响市场短期走势 长期慢牛长牛行情不变	德龙财经	2020-02-03 18:15:00
3106	3	全力支援疫情防控 上汽、长城紧急行动	上汽集团资讯	2020-02-03 19:53:00
1286	0	今天大盘涨了30点！	灵鹫之峰五元处	2020-02-03 20:33:00
1134	0	相信祖国相信人民，买入工行和上汽，一定都会获大利！	灵鹫之峰五元处	2020-02-03 21:05:00
1309	1	明天上汽大涨！你懂得……	山丹股神666	2020-02-03 22:10:00
954	1	外盘汽车大涨[想一下]	Claire克莱尔	2020-02-03 23:34:00
936	1	量很大！！！还是有资金在操作的！！！	随空逐多	2020-02-03 23:59:00
638	2	《靓车美女》委托图	灵鹫之峰五元处	2020-02-04 07:27:00
934	1	上汽集团(600104)融资融券信息(02-03)	上汽集团资讯	2020-02-04 07:42:00
1042	2	上汽集团02月03日获沪股通加仓302.71万股	股友y31920576Y	2020-02-04 07:50:00
18355	0	华南豪车经销商星盛名车冲港股：增长已放缓，赚钱全靠返利	斑马消费	2020-02-04 08:07:00
970	0	上汽集团：融资净偿还3818.98万元，融资余额19.83亿元（02-03）	上汽集团资讯	2020-02-04 08:28:00
828	0	预计：6月20日工行5元上汽15元！	灵鹫之峰五元处	2020-02-04 08:42:00
12879	0	【基金经理FM】大跌之下，如何把握新能源车的投资机遇？	华夏基金	2020-02-04 09:14:00
659	1	今天保守估计4个点！[看多][加仓]	七月男孩66	2020-02-04 09:50:00
990	4	上汽集团引进日本丰田技术，合作开发加氢新能源汽车近期是不是应该落地了……[献花]	布局MSCIA指数股	2020-02-04 09:53:00
587	0	跌的快涨的慢，难道就是传说中的慢牛健康牛	陈虹继续留任呀	2020-02-04 10:06:00
12564	0	华为为何连续投资车联网，却自己不造车？	斗牛财经_策略篇	2020-02-04 10:08:00
770	4	恭喜买进的，直接被套！！！	mgmjpjgmpmugm	2020-02-04 10:13:00
511	0	心脏啊	Miss邢	2020-02-04 10:21:00
555	0	真是上气不接下气哟，拉稀？	勤奋的戈登	2020-02-04 10:25:00
559	0	这个股比较挫[哭]	不想当韭菜的菜鸟	2020-02-04 10:25:00
771	0	2020年汽车行业继续冰点，看看机构给它的价格应该在17块左右，还敢买？	永远赢钱	2020-02-04 10:40:00
568	0	创新低的节奏，牛了。	不想当韭菜的菜鸟	2020-02-04 10:41:00
756	1	上汽马上要露出真面目了	股友dQhgK8	2020-02-04 10:42:00
607	0	20一下我就买点	六月天天好运	2020-02-04 10:45:00
655	0	我是真没想到你能跌这么狠[亏大了][亏大了][亏大了]	乱古荒天帝536	2020-02-04 10:52:00
698	1	一朝买入，永久入套	陈敬一呀	2020-02-04 10:52:00
699	4	大家的希望在哪里？	一股源	2020-02-04 10:53:00
737	2	20以下就来点	六月天天好运	2020-02-04 10:56:00
739	0	还要跌15个点	巴韭菜投资者	2020-02-04 11:12:00
780	1	半死不活[困顿][困顿]	炒股买车唉	2020-02-04 11:22:00
997	2	跌破净资产，股息率近5%，市盈率8点多，哎，这么好的票。	宿迁远见资本	2020-02-04 11:25:00
818	3	每年分红比银行高！[看多][加仓]	七月男孩66	2020-02-04 11:46:00
890	1	我说过了，着个股票不作为了，作为一个知名品牌，股票能出着个样子，真是有点可悲了，	足智万贯得任我行	2020-02-04 11:49:00
7611	0	“危”中有“机”2020年车市影响简析	直播车市	2020-02-04 11:53:00
1501	2	上汽再不行，也算龙头企业吧？汽车市场再不景气，那人们出行不可能开飞机上下班吧？再	股友1mfhJ0	2020-02-04 12:03:00
605	1	好股，净资产，己满仓。放一年，长期看涨翻倍。看好汽车龙头，看好中国。	股友iywIVL	2020-02-04 12:03:00
822	0	现金1千多亿，股价市值难道跌到1千亿十元一股，可能吗？满仓。	股友iywIVL	2020-02-04 12:05:00
1713	1	股息够高，一年有5-6个点，买去就当存银行了，拿个3-5年，股价涨上去了，利息加	爱拼才会盈利	2020-02-04 12:13:00
799	0	此时不买，更待何时？	Molly10593	2020-02-04 12:59:00
872	1	负压汽车非常缺，怎么会不涨呢？	雅士缘	2020-02-04 13:11:00
760	0	这票都是拿着赚分红的！	七月男孩66	2020-02-04 13:18:00
1211	3	上汽25左右价格的应该套住不少人吧	激情燃烧的年代	2020-02-04 13:24:00
788	0	股价不中，就表示销量不行，利润也就不行，分红怎么会行？	陈敬一呀	2020-02-04 13:33:00
959	1	上汽两年木涨了，看今年如何？	山丹股神666	2020-02-04 13:36:00
935	0	今年有个屁的5个点的分红都在做白日梦吧睡眠这么好	陈虹继续留任呀	2020-02-04 13:36:00
977	1	利润下滑严重，拿什么分？	一股源	2020-02-04 13:36:00
739	0	还要跌10个点	巴韭菜投资者	2020-02-04 13:51:00
763	0	20.55跑路了，早上不卖，就挣个200	firework11	2020-02-04 13:54:00
730	0	被套了，哎	亲了就跑2020	2020-02-04 13:55:00
767	0	上汽真是个屠宰场啊...总以为是底却总是深不见底	coderyann	2020-02-04 13:56:00
782	1	昨天错杀的基本都回去了，这家伙不行	战略失败股不能碰	2020-02-04 13:56:00
740	0	24.46，被套	亲了就跑2020	2020-02-04 13:57:00
782	0	其他股都跌了涨，就你天天跌	小小福仔	2020-02-04 14:04:00
934	1	上汽你好好看看你儿子华域汽车的表现，昨天怎么跌的今天怎么涨回来，股价都比你高六块	心兰相随1588	2020-02-04 14:04:00
736	0	跑吧	不怕挫折从头来过	2020-02-04 14:07:00
863	2	拿了两年，目前形势下是真的垃圾股，懂了。不看了。	聆若s	2020-02-04 14:09:00
856	2	无语……枉称中国第一	股海修行僧	2020-02-04 14:13:00
774	0	走了，不行啊这股	是谁啊可熟了哈特	2020-02-04 14:14:00
816	1	你好意思不，难道昨天的跌停你没份	千與千尋3	2020-02-04 14:16:00
1110	3	都破净了，你们还要那样吗	文财经	2020-02-04 14:19:00
887	1	外资买，内资卖	不怕挫折从头来过	2020-02-04 14:23:00
887	1	外资买，内资卖	不怕挫折从头来过	2020-02-04 14:23:00
846	0	上汽、广汽，难兄难弟！	股友HUojLn	2020-02-04 14:26:00
846	0	上汽、广汽，难兄难弟！	股友HUojLn	2020-02-04 14:26:00
829	1	希望就看你了。	股友ZMwQGi	2020-02-04 14:30:00
787	0	国企真牛，带头绿！	股友dQhgK8	2020-02-04 14:30:00
829	1	希望就看你了。	股友ZMwQGi	2020-02-04 14:30:00
787	0	国企真牛，带头绿！	股友dQhgK8	2020-02-04 14:30:00
734	0	垃圾股！	定心定法依法	2020-02-04 14:32:00
734	0	垃圾股！	定心定法依法	2020-02-04 14:32:00
906	2	不要脸的东西！[摊手][摊手]	JCDYZS	2020-02-04 14:41:00
906	2	不要脸的东西！[摊手][摊手]	JCDYZS	2020-02-04 14:41:00
824	0	超级主力砸盘？[献花][献花][献花][献花]	布局MSCIA指数股	2020-02-04 14:46:00
783	0	跌的原因就是上汽车大多是妹国佬的，今天又买错了！??！	斐然满斗得李寻欢	2020-02-04 14:46:00
824	0	超级主力砸盘？[献花][献花][献花][献花]	布局MSCIA指数股	2020-02-04 14:46:00
783	0	跌的原因就是上汽车大多是妹国佬的，今天又买错了！??！	斐然满斗得李寻欢	2020-02-04 14:46:00
834	0	无语挣一把投资美股吧	一股源	2020-02-04 14:47:00
834	0	无语挣一把投资美股吧	一股源	2020-02-04 14:47:00
849	0	大盘低开高走，强反，你却反过来！[摊手][摊手]	JCDYZS	2020-02-04 14:48:00
776	0	没有一点上证50的样子！丢人	小波段5MA	2020-02-04 14:52:00
1005	0	最衰的行业龙头，竟然还是支柱产业的行业龙头，连宁德时代，海康这些个供应商的市值都	巴韭特是也	2020-02-04 14:53:00
495	0	今天涨了100点，好好好	灵鹫之峰五元处	2020-02-04 14:58:00
1334	6	上汽破净后，会不会创历史新低？	今年好运1	2020-02-04 15:09:00
735	1	跟宁德比，上气应该股价30	入云龍124	2020-02-04 15:12:00
890	0	节前空仓没亏钱，节后买了你亏钱，神了	恐慌中贪婪1123	2020-02-04 15:13:00
888	0	垃圾股	高能预警	2020-02-04 15:18:00
2846	14	上汽集团我拿了一年，今天实在伤心了，留了个底仓，换别的股票了，如果破20元我还会	生物万落鲸一	2020-02-04 15:20:00
907	0	太弱了吧？真服你，真希望你还能再跌[大笑][大笑]	hahahahuihui	2020-02-04 15:30:00
999	1	散户太多，主力不进[傲][傲]	炒股买车唉	2020-02-04 15:36:00
1093	2	3元的业绩，走不过亏损的天齐	口诀玩股	2020-02-04 15:49:00
914	0	到明年或后年，汽车行业确实不好。底子在，差应该也差不到哪去。	入云龍124	2020-02-04 15:50:00
610	0	哎吆，大盘涨了100点，牛市来了！	灵鹫之峰五元处	2020-02-04 16:15:00
1044	1	等其他辣鸡汽车公司破产了，上汽集团再装些优质电动汽车进来，这么运作，棒棒哒	价投发现者	2020-02-04 16:37:00
1388	5	熬到3月份注册制出来，上汽会有好的表现	口诀玩股	2020-02-04 16:38:00
1285	1	不敢再跌了	独行天下998	2020-02-04 17:17:00
1383	3	不要急，上汽低于20元，卖房买，交易已开始活跃，成交量已放大，近一周就会反弹向上	股友iywIVL	2020-02-04 17:25:00
622	0	《美国核心资产》禿鹫上汽美迪西！昨天加仓了禿鹫！今天闲的无聊，睡觉！	灵鹫之峰五元处	2020-02-04 17:31:00
1483	2	上汽，庄最低能打压到|8左右，上涨空间巨大。	股友iywIVL	2020-02-04 17:34:00
6617	14	上汽集团手握现金一大把，而目前的市场开始往电动汽车方向转型，目前上汽集团已经追不	楼兰古国兰陵王	2020-02-04 17:42:00
10541	0	疫情焦虑之下，汽车零部件企业的“自我救赎”	格菲研究院	2020-02-04 17:55:00
2657	5	上汽集团，国内最大的汽车上市集团。很多持股的买上汽的车吧，这样车股合一，捆绑式，	大神6918	2020-02-04 18:11:00
1195	1	传统车优势渐失，新能源没有系统、集成、电池的优势，落日而已！	一股源	2020-02-04 18:19:00
1070	0	下降三角形末端，明天向上突破！	色即是空2025	2020-02-04 19:12:00
908	0	英国拟提早5年禁售燃油车】英国脱欧后重掌内务主导权！外国媒体报道，英国政府计划加	入云龍124	2020-02-04 19:14:00
1162	5	有没有这个可能，特斯拉并入上汽[俏皮][鼓掌][鼓掌]	入云龍124	2020-02-04 19:18:00
789	1	大牛市啊，大牛市，今天涨了100点！	灵鹫之峰五元处	2020-02-04 19:44:00
628	0	《好消息》明年中弘回主板，开盘价8元！	灵鹫之峰五元处	2020-02-04 19:54:00
1726	6	上汽算是蓝筹股吗？	入云龍124	2020-02-04 20:12:00
1340	1	上汽的下跌不是偶然。这里的交易全是散户，一边是割肉，一边是补仓。结果补到没钱了，	高能预警	2020-02-04 20:30:00
1145	1	真是奇葩了买你就是你掉。我……真……无语……	股友6808p2h213	2020-02-04 21:09:00
1141	0	看看特斯拉，再看看上汽	恐慌中贪婪1123	2020-02-04 21:23:00
1392	2	格力，中兴，伊利，福耀，这些股怎么样，哪位大神评价一下呗，暂时不打算碰上汽了。	就像郭靖一样	2020-02-04 21:30:00
577	0	大牛市，不让卖股票，不合理！	灵鹫之峰五元处	2020-02-04 21:50:00
1178	0	跌到19以下在买2000股，跌到18以下买4000股，依此类推[怒]	恰恰哥哥	2020-02-04 21:52:00
590	0	《讲好的隔夜委托》呢？大牛市，不让卖股票，不合理！	灵鹫之峰五元处	2020-02-04 21:52:00
865	0	上汽这么好的股票，不涨2元，打死不卖！	灵鹫之峰五元处	2020-02-04 21:55:00
1417	2	转眼间，宁德超越上汽，再转眼，宁德超越上汽1000亿市值	天天收割韭菜	2020-02-04 22:02:00
911	1	我要下《靓车美女》卖单！	灵鹫之峰五元处	2020-02-04 22:07:00
1408	3	大家都是多少钱买的？	入云龍124	2020-02-04 22:26:00
863	0	《靓车美女》委托图	灵鹫之峰五元处	2020-02-04 22:37:00
1400	1	看看特斯拉！	股海修行僧	2020-02-04 22:42:00
1183	0	建议今年不要分红了，拿分红钱的一半来回购股票都比分红强N倍！	巴韭特是也	2020-02-04 23:18:00
1133	0	20块在买一些[加油]。不跟机构玩妖股	炒股买车唉	2020-02-04 23:21:00
1498	0	股价表现差，是不是特斯拉来了？	口诀玩股	2020-02-05 03:34:00
1529	0	底部筹码就是宝，哪有山头见黄金？	口诀玩股	2020-02-05 06:01:00
407	0	《好消息》明年中弘回主板，开盘8元！	灵鹫之峰五元处	2020-02-05 06:51:00
1245	2	嚓！特斯拉、宁德时代、松下业绩加起来也没上汽多！感觉特斯拉就是大陆机构炒上天的？	色即是空2025	2020-02-05 07:44:00
1004	0	上汽集团02月04日获沪股通减仓154.78万股	股友y31920576Y	2020-02-05 07:50:00
908	0	上汽集团：融资净买入2325.98万元，融资余额20.07亿元（02-04）	上汽集团资讯	2020-02-05 08:05:00
972	0	上汽集团(600104)融资融券信息(02-04)	上汽集团资讯	2020-02-05 08:12:00
6977	0	汽车PCB公司实力和发展方向对比	股市财经大白话	2020-02-05 08:29:00
858	1	不变则死。	乘风破浪得林诗音	2020-02-05 09:01:00
783	1	每天高开低走，收盘变绿，主力出货手法。	股友d52Jy7	2020-02-05 09:25:00
1052	6	我咋天说吧，咋天汽车板块放量了，近段时间向上反攻，大家不要丢了筹码。加仓。	股友iywIVL	2020-02-05 09:26:00
788	1	上汽丧气	一个有罪的人	2020-02-05 09:35:00
1890	3	特斯拉这条鲶鱼国家放进来搅浑电动车这市场，最终受益的肯定是头部车企，国家没理由把	陈虹继续留任呀	2020-02-05 09:40:00
659	1	《哎吆》我的妈呀，股票都涨停了！	灵鹫之峰五元处	2020-02-05 09:44:00
2609	3	小基金砸盘上汽集团，外资抄底持续买进上汽集团，思路决定出路，格局决定结局，目前持	布局MSCIA指数股	2020-02-05 09:46:00
1023	5	垃圾公司套了我一年	一个走向颓废的男6922	2020-02-05 09:54:00
791	0	注意，机构解禁高位卖出后想便宜接回，真他妈坏！[加油]	七月男孩66	2020-02-05 09:57:00
823	0	卖	巴韭菜投资者	2020-02-05 10:02:00
874	1	这个票是背道而驰吗？搞笑	还没成功不能倒下	2020-02-05 10:03:00
989	1	物极必反，后市必将爆发！[看多][加仓]	七月男孩66	2020-02-05 10:11:00
1144	2	上汽集团短期目标价16元！	定心定法依法	2020-02-05 10:18:00
768	0	好磨人的行情，真是不上不下。	股友6808p2h213	2020-02-05 10:22:00
803	0	众泰都4个点啦	一股源	2020-02-05 10:40:00
1093	1	哇靠，大肚孕妇，看谁挺得住	股友96v02l8638	2020-02-05 10:42:00
751	0	大孬货啊	zcxunxun	2020-02-05 10:48:00
1270	4	上汽引进丰田技术，后市必将爆发！	山丹股神666	2020-02-05 10:59:00
867	2	涨停来袭，点赞发财	紧紧跟随	2020-02-05 12:43:00
1215	2	会补涨的	乱七八糟的叼	2020-02-05 13:09:00
858	0	BYD涨停了！！！！！[大笑][大笑][大笑][大笑][大笑][毛估估][毛估估	股友8hOGOC	2020-02-05 13:13:00
1170	6	为什么这么垃圾？	价值投资者李铁柱	2020-02-05 13:33:00
3054	6	从捐赠到调配防疫车 上汽荣威再推线上一站式购车	上汽集团资讯	2020-02-05 13:46:00
903	1	反向股，大盘涨它跌，大盘下调它涨[成交][成交][成交][成交][成交][成交]	股友8hOGOC	2020-02-05 14:02:00
796	0	出了一些，明天下跌概率大点。[想一下]	炒股买车唉	2020-02-05 14:59:00
1222	8	己卖，明天尾盘低吸，上汽随大盘A5O回落，A50今晚绿，明天竞价低开低走。不服来	股友iywIVL	2020-02-05 15:11:00
1010	0	因为帕萨特事件坚定看空上汽	nigologogo	2020-02-05 15:15:00
673	0	万户萧疏鬼唱歌，没买到呀！	灵鹫之峰五元处	2020-02-05 15:21:00
1389	2	明天21.33元卖上汽！	灵鹫之峰五元处	2020-02-05 15:40:00
875	0	赚了不到五毛钱走了，明天跌的话再买回来	入云龍124	2020-02-05 16:00:00
10904	1	1月销量再创纪录迎来“开门红”！重卡板块继续带动车市景气？	格隆汇	2020-02-05 16:23:00
1115	0	《哎吆》妈呀，大盘涨200点上汽涨200分（不是2元）	灵鹫之峰五元处	2020-02-05 17:52:00
920	0	明天补涨，	轻风瘦金	2020-02-05 18:03:00
925	0	明天补涨，	轻风瘦金	2020-02-05 18:03:00
9899	6	上汽大通负压救护车紧急驰援防疫一线	上汽集团资讯	2020-02-05 18:11:00
976	0	别觉得特斯拉以来汽油车就不行了什么逻辑上汽作为国内龙头绝对走向世界	九年以后	2020-02-05 18:55:00
847	0	这个股吧没人吗？怎么这么安静？	嗜血三文鱼	2020-02-05 18:55:00
1173	3	明天补涨3个点！！！特斯拉概念晚上熄火！	楼兰古国兰陵王	2020-02-05 19:17:00
1605	1	明天捡上汽便宜筹咯，上汽二十以下，市值一千九百九十九亿随便买，今年随便五个点以上	股友iywIVL	2020-02-05 19:22:00
844	0	补张	春优热V	2020-02-05 20:12:00
843	0	有在这牢骚的，随便买个医药股啊！	一股源	2020-02-05 20:26:00
8969	0	疫情按下“暂停键”，湖北或参考“苏州十条”支持企业复工	时代财经TF	2020-02-05 20:39:00
871	0	业绩不行	STOCK88	2020-02-05 21:52:00
957	0	《靓车美女》委托图	灵鹫之峰五元处	2020-02-05 21:53:00
866	0	重点在这里，希望占个风边就行	md401	2020-02-05 22:20:00
5797	0	冲破电动车需求天花板的地方在哪里？	格菲资本	2020-02-05 23:52:00
1108	0	汽车行业卖不好是因为出了新能源车，很多人都在等待新能源车的技术相对进步，以及国五	股友6808p2h213	2020-02-06 00:01:00
1032	0	上汽是真稳啊……	A股尐韭菜	2020-02-06 02:49:00
1652	0	明天继续跌，没啥可留念，22割肉也出	万事生财de陈家洛	2020-02-06 02:56:00
1584	0	《哎吆》妈呀，上汽大涨2元！	灵鹫之峰五元处	2020-02-06 07:16:00
628	1	《哎吆》妈呀，上汽大涨2元（22.33元）	灵鹫之峰五元处	2020-02-06 07:17:00
1018	1	《哎吆》妈呀，上汽大涨2元（22.33元）	灵鹫之峰五元处	2020-02-06 07:21:00
928	1	上汽集团02月05日获沪股通减仓202.72万股	股友y31920576Y	2020-02-06 07:50:00
978	0	上汽集团：融资净买入534.78万元，融资余额20.12亿元（02-05）	上汽集团资讯	2020-02-06 07:53:00
961	0	上汽集团(600104)融资融券信息(02-05)	上汽集团资讯	2020-02-06 08:12:00
1568	8	福特汽车年报不及预期，2月5日股价下跌9.48%，特斯拉日跌17.18%！$上证	股友0C075792L0	2020-02-06 08:32:00
762	1	靓车启动，目标60天线！	灵鹫之峰五元处	2020-02-06 09:07:00
882	3	早就说了上汽大通的救护车在赶工	淘姐在无锡	2020-02-06 09:10:00
674	1	拿你是一点办法也没有了	zcxunxun	2020-02-06 09:34:00
567	0	就你突出，一直往下走，从未被改变	肌肉法师	2020-02-06 09:42:00
594	0	20.50接一点回来[想一下]	炒股买车唉	2020-02-06 09:48:00
596	0	汽车股不行，卖	巴韭菜投资者	2020-02-06 10:04:00
610	2	一月的销量和产量什么时候公布啊？	牛牛贺	2020-02-06 10:05:00
560	0	我去，就不能给支持你的散户长个精神？	一股源	2020-02-06 10:11:00
549	0	《哎吆》妈呀，股票都涨停了	灵鹫之峰五元处	2020-02-06 10:19:00
735	0	口罩日产量可达170万，上汽通用五菱联合供应商转产口罩共“战疫”	HesonJ	2020-02-06 10:20:00
583	0	北上一直减仓，还是跑吧，业绩今年也好不了，特斯拉也会蚕食一部分市场！	逐鹿中原v5	2020-02-06 10:23:00
630	0	这个价位抛售的只有大股东啦！缺钱也不至于害支持你的人吧	一股源	2020-02-06 10:38:00
560	0	天天看着这个愁的慌	亲了就跑2020	2020-02-06 10:38:00
744	1	咋日见解低开俯冲至均线尾盘大跌，今天不用急抄底，明日周五大盘还有一跌，没做事的散	股友iywIVL	2020-02-06 10:42:00
574	0	今日负责压盘	陈敬一呀	2020-02-06 10:45:00
22055	4	【5000个红包】速度与激情！华夏新能源汽车ETF重磅发售！	华夏基金	2020-02-06 10:46:00
603	0	真稳	尘蚁L	2020-02-06 10:49:00
640	0	这是全世界抛弃的股票	东财网友7275513693043490	2020-02-06 11:06:00
616	0	这股上涨好难	关公战秦琼1	2020-02-06 11:07:00
712	1	上汽，再买你我是你儿子	股友4t7RNeji	2020-02-06 11:13:00
622	0	买啥都涨上去了我去	天马行空386	2020-02-06 11:18:00
633	0	今日上汽没戏	股友d52Jy7	2020-02-06 11:30:00
598	0	1月哪里有销量！估计就是那几十辆的救护车了[俏皮]	斐然满斗得李寻欢	2020-02-06 11:31:00
609	0	前天买的，昨天赚了个零花钱抛了，去券商溜达一下，赚了钱再回来看看	入云龍124	2020-02-06 11:38:00
638	1	弱鸡跟你死扛到底了，至少一年半	陈虹继续留任呀	2020-02-06 11:48:00
636	0	上汽集团，你真的愧对我们这些投资者	Boyek	2020-02-06 12:05:00
424	0	《哎吆》妈呀，股票都涨停了！	灵鹫之峰五元处	2020-02-06 12:24:00
614	0	听说你在生产口罩[大笑]	漫步得者	2020-02-06 12:29:00
797	0	上汽通用五菱开始造口罩了，有图有真相，涨停涨停[微笑]	道道深	2020-02-06 12:54:00
682	0	刚看到新闻，宝骏即将生产口罩，日产量170万个，月底前开工，现在全国之力日产量才	富可生财的段正淳	2020-02-06 13:00:00
1176	2	汽车企业“兼职”生产口罩 上汽通用五菱月内投产日产量超170万	激情燃烧的年代	2020-02-06 13:00:00
603	0	垃圾	巴韭菜投资者	2020-02-06 13:04:00
820	1	14条生产线，生产口罩，厉害，明天爆涨	股友786Y810W59	2020-02-06 13:06:00
864	1	上汽通用五菱联合供应商转产口罩共“战疫” 日产量170万	股友8S5YW3	2020-02-06 13:08:00
574	0	属实垃圾	恐慌中贪婪1123	2020-02-06 13:13:00
617	0	赶紧抛，散户们，收盘要绿的。	股友d52Jy7	2020-02-06 13:15:00
811	1	说明要买车了！！	斐然满斗得李寻欢	2020-02-06 13:19:00
768	1	[图片]	股友nVx7fC	2020-02-06 13:25:00
617	0	这股是纯垃圾啊	jerry明	2020-02-06 13:26:00
1909	5	好消息：上汽集团子公司柳州宝俊改建生产线产口罩！	正义总教头	2020-02-06 13:34:00
2374	0	上汽通用五菱日产口罩达170万	股友nVx7fC	2020-02-06 13:35:00
751	0	20.95是天抛了[傲][傲][傲][傲][傲][傲][傲][傲]	股友8hOGOC	2020-02-06 13:39:00
621	0	好歹跑过大盘吧	天生韭菜不怕割	2020-02-06 13:43:00
736	0	后悔买了上汽，看了那么久我才买入的，一买了就遇上这病，一干就趴着起不来的那种。根	刘道龙	2020-02-06 13:46:00
1191	2	造汽车的要生产口罩了牛逼啊……	嗜血三文鱼	2020-02-06 13:52:00
656	0	21坎儿[大笑][大笑][大笑][大笑][大笑][成交][成交][成交][护城河	股友8hOGOC	2020-02-06 13:53:00
669	0	赶紧卖些吧，要不不拉[大笑][大笑][大笑][大笑][大笑][护城河][护城河]	股友8hOGOC	2020-02-06 13:57:00
659	0	能站上5日线嘛	恐慌中贪婪1123	2020-02-06 14:03:00
713	0	负压救护车	股海戏龙	2020-02-06 14:09:00
990	1	600104上汽集团三年内出跑到1000元吗？，现才21元[赚大了][财力][赞	A风云AA	2020-02-06 14:20:00
700	0	生产不如不生产	一股源	2020-02-06 14:22:00
703	0	别怂，接着拉啊！	AF-MF	2020-02-06 14:24:00
781	1	多空之争就是小基金和外资谁主沉浮，掌握上汽集团的控制权…[献花][献花]	布局MSCIA指数股	2020-02-06 14:24:00
899	4	看跌20以下，趋势不可逆转，汽车总体消费已经在下降了，为什么跟大盘跌了这么多，缺	做多做空做自己	2020-02-06 14:31:00
1671	0	最新消息，五菱神车将日产170万口罩上汽通用五菱联合供应商通过改建生产线的方式转	十一涨不停	2020-02-06 14:34:00
911	2	上汽现在抛，下周股价在19.00元到19.50元左右买回来。	股友d52Jy7	2020-02-06 14:41:00
991	0	上汽要造口罩了	价值投资nst	2020-02-06 14:44:00
787	0	多空之争就是小基金和外资的上汽集团控制权之战[献花][献花]	布局MSCIA指数股	2020-02-06 14:46:00
838	0	上汽又不靠股市赚钱，又没有什么炒点，只适合长期持有。	股友wLA6WO	2020-02-06 14:47:00
740	0	好恶心	天空出现UFO7987	2020-02-06 14:57:00
884	1	大盘大涨了3天，他才涨了2个点[滴汗][滴汗]，真弱爆了。老实放着不看算了	Claire克莱尔	2020-02-06 15:08:00
9167	1	冲破电动车需求天花板的地方在哪里？	思未来财富	2020-02-06 15:25:00
622	0	《哎吆》妈呀，都涨停了	灵鹫之峰五元处	2020-02-06 15:40:00
611	0	众里寻他千百度，禿鹫高飞五元处，涨！	灵鹫之峰五元处	2020-02-06 16:03:00
1673	4	等疫情控制住了大家为了防范肯定都去买车！没车的家庭之前犹豫的肯定会马上买车！要不	嗜血三文鱼	2020-02-06 16:12:00
1746	4	上汽也开始生产口罩了，明天满仓干！现在就缺口罩	花样狐狸	2020-02-06 17:03:00
2188	2	上汽通用五菱改建生产线转产口罩 日产量可达170万个	股友dLE6Ax	2020-02-06 17:05:00
1753	2	这种公司也开始蹭热度？生产口罩？我简直无语啦，看来中国企业2020年都转产生产口	翻枪把罗根	2020-02-06 17:06:00
1052	0	转发	爱说话的毛毛虫	2020-02-06 17:09:00
754	1	明天老三板3只个股涨停赚5千元！	灵鹫之峰五元处	2020-02-06 17:29:00
19204	1	不知道如何选车？请记住车牌号：515033	ETF总舵主	2020-02-06 17:35:00
21137	6	制造业静待复工，武汉多家上市公司披露疫情影响	米牛财富	2020-02-06 18:43:00
1977	1	奇葩的汽车龙头：盛世汽车厂，乱世兵工厂，疫时口罩厂。制造业多面手啊！[滴汗]	巴韭特是也	2020-02-06 18:50:00
1855	0	上汽明天大涨补缺口，你懂得……	山丹股神666	2020-02-06 18:54:00
16416	1	宝沃汽车力推四大暖心云服务 提供24小时无接触免费试驾	中国经营报	2020-02-06 18:57:00
1638	0	上汽今日不接回，弱鸡，二十以下来抄肉，买入中字头建筑三分之一仓，龙头建筑买入就盈	股友iywIVL	2020-02-06 19:21:00
1772	0	小渔村夫影响力注册时长2.1年今天18:50东方财富Android版关注奇葩的汽	明月楼主	2020-02-06 19:36:00
1597	0	汽车板块该涨了吧	张卫刚	2020-02-06 19:43:00
1983	0	子公司开始生产口罩，牛比大发了！	不怕挫折从头来过	2020-02-06 19:51:00
15200	0	疫情下开工延迟、融资困难 新造车企业淘汰加剧	经济观察报	2020-02-06 20:50:00
1905	0	上汽，防疫概念股堪比泰达，龙头。	鲁c小张	2020-02-06 21:20:00
759	0	中弘想涨到富瀚微这个价？难了！	灵鹫之峰五元处	2020-02-06 21:27:00
874	0	中弘想涨到富瀚微这个价？难了！	灵鹫之峰五元处	2020-02-06 21:34:00
1944	2	大家一起去申请添加新概念吧	今年能回本	2020-02-06 21:47:00
884	0	171元？	灵鹫之峰五元处	2020-02-06 22:05:00
2307	1	去申请一下口罩概念，人心齐泰山移	md401	2020-02-06 23:02:00
2013	3	难道荡不起一点涟漪[拜神]	md401	2020-02-06 23:16:00
1953	0	远见	md401	2020-02-06 23:54:00
2197	1	上汽通用五菱月内投产日产量超170万经济观察报02-0612:12订阅（上汽通用	布局MSCIA指数股	2020-02-07 00:14:00
2010	2	没有三年是解不了套啊	东财网友7275513693043490	2020-02-07 01:21:00
2041	0	好笑的特斯拉	口诀玩股	2020-02-07 04:47:00
1725	0	对上汽还是看好的，帐上有钱，陏时可以加大投入新能源汽车参与分蛋糕，目前看应该是在	股友Wn27769133	2020-02-07 07:50:00
1737	0	上汽集团02月06日获沪股通减仓66.89万股	股友y31920576Y	2020-02-07 07:50:00
930	0	上汽集团：融资净偿还766.61万元，融资余额20.04亿元（02-06）	上汽集团资讯	2020-02-07 08:04:00
1028	0	上汽集团(600104)融资融券信息(02-06)	上汽集团资讯	2020-02-07 08:11:00
6605	17	一个没赚钱的特斯拉现在涨那么高就是泡沫，一个在赚钱的上汽在估值底部就是价值，会看	hahahahuihui	2020-02-07 08:36:00
519	0		上汽集团股友	2020-02-07 08:54:00
1648	1	上汽五菱开始造口罩了	野蛮举牌神	2020-02-07 09:15:00
2475	3	昨天的新闻，上汽集团这是口罩概念股，为啥一直股吧里没消息	纳兰2013	2020-02-07 09:18:00
1733	2	[图片]	小和尚66	2020-02-07 09:31:00
1652	0	盘子太大，小盘子才能涨，走了吧	bes123	2020-02-07 09:37:00
1589	0	口罩概念股，为何不涨！	不怕挫折从头来过	2020-02-07 09:38:00
1705	0	口罩防疫车，没理由不涨啊	不怕挫折从头来过	2020-02-07 09:42:00
1720	0	真他妈的是名符其实的丧气集团	股友672t1M1790	2020-02-07 09:42:00
1814	0	这价格都卖你们真可以……	关公战秦琼1	2020-02-07 09:53:00
1707	0	此股可期	小和尚66	2020-02-07 09:57:00
11219	0	剧变时刻：疫情怎样影响了汽车消费？	经济观察报	2020-02-07 09:59:00
1835	0	完蛋玩意！	火红1992	2020-02-07 10:02:00
1807	0	一个金山办公1100亿，一个上汽24000亿MMP	陈虹继续留任呀	2020-02-07 10:04:00
1702	0	造些口罩吧[鼓掌]	一股源	2020-02-07 10:07:00
1740	0	争点气吧	亲了就跑2020	2020-02-07 10:09:00
71249	14	都涨这么多了，还能上“新能源车”这辆车吗？	平安基金	2020-02-07 10:11:00
1834	1	破净就可以买了！	股友568n1V8689	2020-02-07 10:12:00
2067	2	怎么你那么弱	petetwang	2020-02-07 10:16:00
585	0	分支机构口罩题材	股友8hOGOC	2020-02-07 10:17:00
1757	0	特斯拉概念不跌，传统汽车不起	入云龍124	2020-02-07 10:19:00
1733	0	没道理不涨呀继续看好	神圣剑刃	2020-02-07 10:27:00
1862	0	有种一直砸！	Justduuan	2020-02-07 10:33:00
2094	4	别人做口罩，涨停，你……，！，，，！，，！[大笑][大笑][大笑][大笑][大笑	股友8hOGOC	2020-02-07 10:34:00
1718	0	再来个跌停如何，老子定会加仓干，一股不卖[想一下]	Justduuan	2020-02-07 10:49:00
1973	4	下周，我准备在，19.00元到19.50元之间买入上汽，拿一年。	股友d52Jy7	2020-02-07 11:03:00
1747	1	跌跌到死吧就它M的治各种不服	天马行空386	2020-02-07 11:26:00
58271	6	大盘震荡下行，白酒异动拉升，新能源汽车领跌	大眼海豚	2020-02-07 12:49:00
11546	0	隐忧不断，超豪华车品牌经销商星盛名车拟赴港IPO	财华社	2020-02-07 13:18:00
1676	0	不是跟跌很猛吗别磨人了快跌啊好多都跌好几个点了	天马行空386	2020-02-07 13:19:00
1090	3	反向股来了[成交][成交][成交][成交][成交][护城河][护城河][护城河]	股友8hOGOC	2020-02-07 13:24:00
1965	2	哥呀，这个缺你是一点也不补？	zcxunxun	2020-02-07 14:03:00
1807	1	便宜筹码都让散户拿了，还能涨你M，傻庄	天马行空386	2020-02-07 14:16:00
1683	0	五菱不是上口罩生产线了	带头888	2020-02-07 14:39:00
1895	0	不知道，上汽突然拉高。	股友d52Jy7	2020-02-07 14:47:00
2025	1	上汽一涨大盘就红…………	股民老龙王	2020-02-07 14:49:00
2372	5	口罩来了，大盘给拉红了[大笑][大笑][大笑][大笑][胜利][胜利][胜利][	股友8hOGOC	2020-02-07 14:50:00
2112	0	下周一看好戏！！！	随空逐多	2020-02-07 15:00:00
1897	0	上汽加油！	nkbjw	2020-02-07 15:04:00
4246	8	上汽携14款车亮相印度车展 EZS订单超去年全印度电动车销量	上汽集团资讯	2020-02-07 15:28:00
1972	1	解套是没有希望了，分红还是在企盼中，	SKyworth	2020-02-07 15:29:00
702	0	28万手封涨停！	灵鹫之峰五元处	2020-02-07 15:30:00
2085	0	有钱可以买了，风险基本没有	口诀玩股	2020-02-07 16:16:00
925	1	《本周结算》	灵鹫之峰五元处	2020-02-07 16:18:00
1108	0	有线也是搞死人不赔命的家伙！上次补了20手，还被套呢！	灵鹫之峰五元处	2020-02-07 16:38:00
18447	0	最像马斯克的中国首富，巴菲特看好入股，“狂人”王传福！	东文财经	2020-02-07 17:47:00
2924	0	墙内开花墙外香。名爵纯电动EZS在海外赢得青睐[大笑]真香定律在上汽验证[大笑]	小万科888	2020-02-07 18:12:00
1305	2	暂时锁仓[大笑]今天都做好亏一个点准备了，没想到三点半打开手机发现还给个小惊喜[	嗜血三文鱼	2020-02-07 19:21:00
960	0	《本周》车（上汽）涨0.92元！马（人寿）涨0.96元！炮（太平洋）涨0.38元	灵鹫之峰五元处	2020-02-07 19:49:00
2213	2	本身就是汽车行业遇冷，结果又赶上肺炎，一季度的业绩肯定比去年还难看[哭]	高老庄二师兄	2020-02-07 21:43:00
2439	2	上汽的内容太多了，万亿营收的竞争性行业龙头严重被低估，只能用时间来检验了，错过了	巴韭特是也	2020-02-07 21:50:00
1098	1	中弘想涨到美迪西这个价？难了！	灵鹫之峰五元处	2020-02-07 22:12:00
2188	0	做口罩，这概念可以	股友rQAwo8	2020-02-08 00:21:00
2666	9	要上班了可能迎来购车潮！公共交通风险高！还是自己开车安全！过几天看看市场能不能验	嗜血三文鱼	2020-02-08 03:27:00
1903	1	要上班了，上汽大口罩（汽车）小口罩一起做，必涨！[大笑][大笑][大笑][大笑]	股友8hOGOC	2020-02-08 07:19:00
1686	0	上汽集团(600104)融资融券信息(02-07)	上汽集团资讯	2020-02-08 07:45:00
2145	0	上汽集团02月07日获沪股通减仓90.30万股	股友y31920576Y	2020-02-08 07:50:00
593	0	《鼠年开门红》大盘五连涨，牛！	灵鹫之峰五元处	2020-02-08 08:25:00
829	0	25元买上汽，估计要套一万年了！	灵鹫之峰五元处	2020-02-08 08:35:00
1049	2	放心持有！上班了该买台车开安全上班[大笑]	嗜血三文鱼	2020-02-08 08:36:00
5996	14	《上汽》25元买上汽，估计要套一万年了！燃油车要淘汰，上汽产能过剩最严重！转型不	灵鹫之峰五元处	2020-02-08 08:42:00
786	0	你才瞎眼呢，《阿俐》	灵鹫之峰五元处	2020-02-08 09:02:00
820	0	最简单的投资方法：看大街上的店面：茅台工行的店面最多！格力的店面也不少！满大街跑	灵鹫之峰五元处	2020-02-08 09:35:00
846	0	看上汽的K线跟2018年的人寿K线高度相似！那年，我炒了一年的人寿！	灵鹫之峰五元处	2020-02-08 09:44:00
960	1	《长线看空上汽》沿60天线振荡下行！	灵鹫之峰五元处	2020-02-08 10:09:00
1180	4	《长线看空上汽》沿60天线振荡下行！	灵鹫之峰五元处	2020-02-08 10:13:00
919	0	第一重仓上汽！本周加仓上汽，加多了！	灵鹫之峰五元处	2020-02-08 11:28:00
1341	0	《重仓股前5名》1、上汽2、海伦钢琴！3、中弘4、鹫峰5、牧高笛！	灵鹫之峰五元处	2020-02-08 11:38:00
12849	0	爱在奔腾，情满线上 奔腾全网24小时响应用户急需	百姓评车	2020-02-08 11:47:00
1191	0	宝兰德回到年前价位了！美迪西屡创新高！富瀚微继续补涨！都不是我的重仓股！	灵鹫之峰五元处	2020-02-08 12:00:00
1470	0	宝兰德回到年前价位了！美迪西屡创新高！富瀚微继续补涨！都不是我的重仓股！	灵鹫之峰五元处	2020-02-08 12:00:00
2271	0	外资继续增持长安汽车，预计一季报业绩反转，利润40亿以上	股友DMZkfC	2020-02-08 12:26:00
2028	1	开始生产了[大笑]百度有视频	嗜血三文鱼	2020-02-08 12:27:00
14108	1	疫情下的印度车展与坚持战斗的中国玩家	汽车商业评论	2020-02-08 13:28:00
2156	0	别想太多了，控盘了。	股友0010n311v0	2020-02-08 14:06:00
2620	12	感觉高度控盘！不坚定的洗了两天没剩下几个了！短线想吃肉的都走了！昨天在a50下压	嗜血三文鱼	2020-02-08 14:50:00
1620	1	《前五大股东》	灵鹫之峰五元处	2020-02-08 18:06:00
2425	2	[滴汗]口罩概念股。。。我那100股要连板了	关十八	2020-02-08 20:16:00
1299	1	9月9日中弘9毛9	灵鹫之峰五元处	2020-02-08 20:19:00
1774	5	电池续航350公里是什么概念？？？	嗜血三文鱼	2020-02-08 21:13:00
11756	0	现代汽车集团100%收购四川现代，破局抢占商用车市场	中国经营报	2020-02-08 23:18:00
2212	3	600308下周一涨停板已经成定局~	嘀嗒96391	2020-02-09 08:23:00
992	0	《万股跌停托唱歌》看看明天几千只跌停！	灵鹫之峰五元处	2020-02-09 11:31:00
1265	3	本周一（3千只跌停）下周一（3百只跌停）明天请看：300只跌停！	灵鹫之峰五元处	2020-02-09 12:17:00
7205	0	受疫情影响多家车企转开线上发布会 上汽大通逆势锁定全年16万辆销量目标	经济观察报	2020-02-09 16:59:00
937	0	《鼠年股民如老鼠》鼠头鼠脑抱头鼠窜！	灵鹫之峰五元处	2020-02-09 17:03:00
1138	0	捐口罩了[胜利][牛]	嗜血三文鱼	2020-02-09 18:14:00
1270	2	开始捐口罩啦[大笑][献花][牛][财力][财力][财力]	嗜血三文鱼	2020-02-09 18:18:00
884	1	长生的《破产清算》公告呢？	灵鹫之峰五元处	2020-02-09 18:20:00
1681	0	一汽大众上汽大众吹	一股源	2020-02-09 19:02:00
17075	12	今年主线：5G和新能源车	股引操盘	2020-02-09 20:26:00
1273	1	《上汽》燃油车淘汰，上汽的资产99%是不良资产！	灵鹫之峰五元处	2020-02-09 20:41:00
1282	1	《上汽》燃油车淘汰，上汽的资产99%是不良资产！欧洲2040年禁止销售燃油车！英	灵鹫之峰五元处	2020-02-09 20:44:00
3436	5	上汽MAXUS挑战新年16万辆目标：销量如何逆势增长三成？	上汽集团资讯	2020-02-09 20:48:00
2129	3	下跌趋势，少量持仓	股友5UOlTs	2020-02-09 20:55:00
1187	0	到处都买不到口罩[亏大了]先卖给股东点口罩被[牛]	嗜血三文鱼	2020-02-09 22:21:00
1268	0	相信祖国买工行相信人民买上汽维稳！	灵鹫之峰五元处	2020-02-09 23:04:00
4176	2	义无反顾 上海国企投身抗疫阻击战	隧道股份资讯	2020-02-10 00:43:00
4868	4	受疫情影响多家车企转开线上发布会 上汽大通逆势锁定全年16万辆销量目标	上汽集团资讯	2020-02-10 02:33:00
5119	6	口罩供销背后上演量价“赛跑”	广汽集团资讯	2020-02-10 04:58:00
1376	0	上汽集团：融资净偿还1682.63万元，融资余额19.87亿元（02-07）	上汽集团资讯	2020-02-10 07:25:00
935	0	《上汽》今天涨1元，晚上出产销快报！明天涨5毛！就行了！	灵鹫之峰五元处	2020-02-10 08:01:00
15285	1	弘九研究院:企业复工问题	大琳王三	2020-02-10 08:42:00
9710	0	致投资者的一封信——写在平安新能车ETF上市首日	平安基金	2020-02-10 09:02:00
1600	1	上汽爆跌必然	股友pEiTwU	2020-02-10 09:17:00
5693	0	威迈斯IPO 上汽“功不可没”	上汽集团资讯	2020-02-10 09:23:00
2279	0	口罩概念股8天7涨停。上汽通用五菱建口罩生产线（上汽集团600104）月内投产，	布局MSCIA指数股	2020-02-10 09:34:00
1105	0	哥，你能不能补补缺	zcxunxun	2020-02-10 09:58:00
1082	0	该涨不涨就得跌	巴韭菜投资者	2020-02-10 10:07:00
1151	0	每天在红与绿的边缘疯狂试探	神圣剑刃	2020-02-10 10:11:00
1111	0	汽车板块中永远是最垃圾的一个	jerry明	2020-02-10 10:16:00
1207	1	比亚迪这么牛，你跟不跟	恐慌中贪婪1123	2020-02-10 10:23:00
701	1	《哎吆》妈呀，出现分化了！	灵鹫之峰五元处	2020-02-10 10:37:00
1150	0	拉指数护盘？	股友ulXmY1	2020-02-10 10:41:00
1131	0	快上车	全都输光光	2020-02-10 10:53:00
1075	0	垃圾车造成垃圾股	斐然满斗得李寻欢	2020-02-10 10:53:00
1503	0	口罩流水线开工了吗？	笑里匪盗1	2020-02-10 11:28:00
10637	0	平安新能车ETF（515700）基金经理钱晶致投资者的一封信	文鸟之梦	2020-02-10 11:57:00
1158	4	快点补缺吧别墨迹了[滴汗]累心啊[爱心][财力]	嗜血三文鱼	2020-02-10 12:05:00
2137	1	为逆时针正名	太极仙翁mars	2020-02-10 12:07:00
9387	0	新能源车补贴不会大幅退坡 行业能否迎来又一春？	股友8E64av	2020-02-10 12:18:00
10211	0	行业面临复杂局面 新能源车市震荡难避免	股友8E64av	2020-02-10 12:18:00
1218	4	上午重汽下午上汽	股友8hOGOC	2020-02-10 13:05:00
1123	0	上汽上去，上汽威武	恐慌中贪婪1123	2020-02-10 13:36:00
1570	1	坐稳了[大笑][大笑][大笑][大笑][大笑][成交][成交][成交][成交][	股友8hOGOC	2020-02-10 14:02:00
1059	0	看看小目标，坐稳了，逢低吸[大笑][大笑][大笑][大笑][大笑][大笑][大笑	股友8hOGOC	2020-02-10 14:03:00
1390	1	上汽真的典型的大盘反向指标，大盘调整下跌，上汽涨；上汽下跌，大盘涨[想一下]	闲鱼选股	2020-02-10 14:05:00
1273	0	不是说和口罩相关吗？为啥不涨呢？	不甘心的韭菜	2020-02-10 14:13:00
1375	1	真弱啊	jerry明	2020-02-10 14:13:00
1322	0	你弟弟广汽开始飞了，你倒是动一动啊	恰恰哥哥	2020-02-10 14:20:00
1459	1	你算是汽车行业吗？人家行业涨了3个多点了，你羞羞脸吗？	还没成功不能倒下	2020-02-10 14:54:00
1307	2	还有明天抄底的肯定踏空！历史不会重复[献花]	嗜血三文鱼	2020-02-10 14:58:00
1408	0	天天收个小阳也不错	稳稳的幸福者	2020-02-10 15:00:00
9431	0	新鼎资本已投企业小鹏汽车跻身中国汽车专利公开量前20	新鼎资本	2020-02-10 15:34:00
476	0	《收盘总结》34家跌停，不是300家！	灵鹫之峰五元处	2020-02-10 15:36:00
607	0	《交易撤单》昨晚的卖单都还在！	灵鹫之峰五元处	2020-02-10 15:46:00
1149	1	缺口肯定会补的就是时间问题，小火慢炖[财力][财力][财力]	嗜血三文鱼	2020-02-10 15:52:00
1046	0	我也在纳闷，这是汽车股吗？	一股源	2020-02-10 15:58:00
704	0	吃过饭就睡觉，睡到2：40闹钟响，看看成交情况，再做调仓切换！炒股=躺着赚钱！	灵鹫之峰五元处	2020-02-10 16:08:00
755	0	每天的最后一笔交易都是躺在床上完成的！	灵鹫之峰五元处	2020-02-10 16:13:00
1082	1	哇靠，什么情况？	俺只猜暴跌惨惨惨	2020-02-10 17:11:00
1466	0	吓人	大海里游泳的鱼	2020-02-10 17:17:00
1181	0	暴涨，哈哈！！	俺只猜暴跌惨惨惨	2020-02-10 17:22:00
10785	0	刘学：在黑暗中守望曙光——天然橡胶疫情影响简析 | 独家观点	大宗内参	2020-02-10 17:48:00
32377	5	这家公司是AI制造的龙头，技术优势深厚，三大板块10年10倍增长！	萝卜投研	2020-02-10 18:00:00
15897	1	佛吉亚获重要订单，将为现代汽车配备储氢系统	中国经营报	2020-02-10 18:03:00
766	0	完了完了，上汽又断气了，还没发产销快报！	灵鹫之峰五元处	2020-02-10 18:26:00
6016	0	C2B智能定制模式“神助攻”上汽MAXUS 2019全年总销量同比增长42.85%	中国经营报	2020-02-10 18:53:00
753	0	《上汽卖出计划》连续20天，每天22.3元卖3手！估计有几天是开盘价成交！	灵鹫之峰五元处	2020-02-10 18:56:00
1466	0	汽车板块就你最差[亏大了][亏大了][亏大了]	炒股买车唉	2020-02-10 19:08:00
10789	0	四年来大盘2800点徘徊 嘉实智能汽车年化回报超20%	嘉实基金	2020-02-10 19:11:00
1201	0	《持股28.5万元》	灵鹫之峰五元处	2020-02-10 19:27:00
2889	13	上汽集团拿了三年了，你真的寒了我的心。	Boyek	2020-02-10 19:41:00
1659	2	明天不到22，清仓走人	恰恰哥哥	2020-02-10 20:16:00
1206	0	股票涨涨，大家子弹充足了，购车换车计划都能实现啦，否则恶性循环！	一股源	2020-02-10 20:27:00
1563	3	特斯拉建在上海，我还买上汽，只能说咎由自取，只能自己认了！	一股源	2020-02-10 20:47:00
1067	0	《靓车美女》委托图	灵鹫之峰五元处	2020-02-10 21:07:00
1111	0	中弘想涨到美迪西这个价？难了！	灵鹫之峰五元处	2020-02-10 21:11:00
1555	0	耐心持有！	圣玉8899	2020-02-10 21:41:00
7678	0	疫情下，各行业的深远影响	走在桥水的猫	2020-02-10 21:43:00
1643	0	上汽通用五菱开始做口罩了	定心定法依法	2020-02-10 21:54:00
1438	0	1月份的产销什么时候出来！	火红1992	2020-02-10 22:39:00
1178	0	不用想了明天低开低走。都是利空	陈虹继续留任呀	2020-02-11 01:39:00
976	0	高开高走拭目以待[大笑]	嗜血三文鱼	2020-02-11 04:20:00
7789	0	豪华车经销商中国星盛赴港IPO 负债大增行业低迷更添压力	每日财报	2020-02-11 07:42:00
1067	0	上汽集团：融资净买入990.82万元，融资余额19.97亿元（02-10）	上汽集团资讯	2020-02-11 07:49:00
1316	0	上汽集团02月10日获沪股通减仓214.91万股	股友y31920576Y	2020-02-11 07:51:00
1189	0	上汽集团(600104)融资融券信息(02-10)	上汽集团资讯	2020-02-11 08:09:00
1613	16	快抢吧！昨天告诉你们尾盘别走的！买不回来了吧[亏大了][牛]	嗜血三文鱼	2020-02-11 09:21:00
588	2	今天大概率会补点缺口！拭目以待[牛][财力][财力][财力]	嗜血三文鱼	2020-02-11 09:54:00
1079	0	什么时间你也能火箭发射一次[大笑][大笑][大笑]	西域骆驼518	2020-02-11 09:59:00
1119	1	犹豫的买，悲伤低卖！！哇靠	俺只猜暴跌惨惨惨	2020-02-11 10:07:00
1196	2	我只想知道还有没20.3的时候叫卖的人在？说跌到18，15的？人呢？	hahahahuihui	2020-02-11 10:08:00
13194	1	四年来大盘2800点徘徊 嘉实智能汽车年化回报超20%！	嘉实基金	2020-02-11 10:09:00
773	6	今天感觉有涨停基因[大笑]	嗜血三文鱼	2020-02-11 10:11:00
586	0	车马炮	灵鹫之峰五元处	2020-02-11 10:16:00
523	0	太平洋炮，炮打太平洋，呵呵！	灵鹫之峰五元处	2020-02-11 10:21:00
1351	1	#上汽集团sh600104[股票]#，$新能车(SH515700)$成分股，低位	股友aWGO1H	2020-02-11 10:26:00
1040	0	辰欣药业，草反弹！！！	俺只猜暴跌惨惨惨	2020-02-11 10:27:00
1399	0	龙头老大成跟屁虫，汽车股大涨你跟着走几步，汽车股一跌你猛跑。[成交][成交][成	火少白勺心太心	2020-02-11 10:28:00
1065	3	让俺不赚钱还想俺买你的车	陈敬一呀	2020-02-11 10:46:00
1128	2	大票你能不能来点劲！！！！！！！[成交][成交][成交][成交][成交][护城河	股友8hOGOC	2020-02-11 11:16:00
589	0	看你放多大量，才能顶到22.3元！	灵鹫之峰五元处	2020-02-11 11:27:00
942	0	主力太坏了又洗一波！太磨叽啦！别的缺口都早补完了！你还在下边逛～	嗜血三文鱼	2020-02-11 11:27:00
536	0	双车绝杀！	灵鹫之峰五元处	2020-02-11 11:30:00
1393	4	一股不卖的举手，目前18的成本[大笑]	Justduuan	2020-02-11 11:31:00
709	0	《哎吆》妈呀，又涨停了！	灵鹫之峰五元处	2020-02-11 11:37:00
965	0	口罩跌，整车涨，你今天好像没有么动！！！！！！[成交][成交][成交][成交][	股友8hOGOC	2020-02-11 11:45:00
963	1	上证50大涨你滞后，汽车板块大涨你也滞后。大跌时你它马一马当先深得A股真传	陈虹继续留任呀	2020-02-11 12:34:00
996	0	这个车钥匙能让你涨一个点吗[牛]	嗜血三文鱼	2020-02-11 12:38:00
934	0	别的龙头都是涨得快跌得慢，而你恰恰相反是真脓头	陈虹继续留任呀	2020-02-11 12:41:00
18959	2	新能车基金经理：新能源汽车行业分析与展望	富国基金	2020-02-11 12:44:00
992	3	600104上汽集团加油，我们看好你！	股友672t1M1790	2020-02-11 13:23:00
1074	0	严重拖累汽车版块和上证50，	小波段5MA	2020-02-11 13:30:00
1190	0	002960谁来抄底[鼓掌]	AAA现实狠无奈	2020-02-11 13:35:00
1090	0	散户太多了	蹇楁枃	2020-02-11 13:38:00
916	0	睡觉去了！真墨迹！我就不卖！看你怎么玩！醒了来看看[牛]	嗜血三文鱼	2020-02-11 13:39:00
1084	0	有大招就放出来，没有就算了	陈敬一呀	2020-02-11 13:58:00
1245	0	大股东持股比例太高了，没人敢和大股东玩，退吧！	一股源	2020-02-11 14:11:00
1278	0	狗庄有本事砸到18才持你半仓砸到18全仓	陈虹继续留任呀	2020-02-11 14:15:00
3510	3	C2B智能定制模式“神助攻” 上汽MAXUS 2019全年总销量同比增长42.85%	上汽集团资讯	2020-02-11 14:15:00
1911	3	超级垃圾，上证回补缺口它的缺口也补不了，短线指标超买，低吸的今天全部走掉	阳光下的葵	2020-02-11 14:23:00
1232	0	总有大单打压亏本大摔卖么	股友8qNC76	2020-02-11 14:29:00
1217	0	上汽牛皮，这都能绿，牛批啊	专业做多中国	2020-02-11 14:33:00
1244	0	今天一个点的时候跑了，明天上车	新韭农	2020-02-11 14:34:00
1769	1	#上汽集团sh600104[股票]#，$新能车(SH515700)$成分股，关注	股友aWGO1H	2020-02-11 14:46:00
1251	0	太垃圾，太垃圾。	不赚一个亿不回头	2020-02-11 14:46:00
1331	0	这么急着卖吗多卖点呗	dc0301	2020-02-11 14:53:00
1279	0	坚持不住了	无漏0	2020-02-11 14:59:00
1329	0	今天这走势牛逼了	条山一粟	2020-02-11 15:02:00
1385	0	买了两年上汽，用尽补仓、做T各种办法，亏了钱不说，还坏了心情。	股友827EC10502	2020-02-11 15:03:00
1652	1	今天这走势牛逼了	条山一粟	2020-02-11 15:04:00
1339	0	垃圾股票	STOCK88	2020-02-11 15:12:00
34685	9	2020年新能源产业链的一点思考	陈志文999	2020-02-11 15:13:00
713	0	《收盘总结》	灵鹫之峰五元处	2020-02-11 15:17:00
1560	2	你个老乌龟，就算你跌也跌快些，盘太大了真不好玩，我看着都着急[兴奋]	平安你我	2020-02-11 15:19:00
688	0	大单啊，大单！	灵鹫之峰五元处	2020-02-11 15:23:00
1579	1	看上汽这走势，护盘任务结束，大盘大概率反弹结束。	关心则乱	2020-02-11 15:48:00
1581	1	不麻烦被超越，上汽自己掉下来	股友MfX8tv	2020-02-11 15:54:00
1430	0	太弱了这个垃圾	STOCK88	2020-02-11 16:02:00
14291	1	资金链承压更遭遇疫情 豪车经销商星盛名车赴港IPO前景几何	时代财经TF	2020-02-11 16:34:00
2661	5	上汽现在的股价就是低位了，对于那些急于获利套现投资者并不是好选择，上汽目前还是要	股友6808p2h213	2020-02-11 17:48:00
10555	0	为代工铺路？工信部修改新能源汽车生产企业及产品准入管理规定	氢云链	2020-02-11 18:36:00
692	0	《上汽》22.3元卖一半60天线留一手！这股不行了！	灵鹫之峰五元处	2020-02-11 18:39:00
770	1	《上汽》美国设在上海的汽车加工小作坊，没理由上市！没理由不退市！	灵鹫之峰五元处	2020-02-11 18:41:00
822	0	上汽K线特点！	灵鹫之峰五元处	2020-02-11 18:47:00
768	0	年复一年不中签！	灵鹫之峰五元处	2020-02-11 19:51:00
329	3	借壳走路98年入市，2008年买入上海汽车到2015年卖出赚了近20倍成为经典案例，深入剖析股票走势逻辑，淡化技术指标，跟庄做大趋势是本人特长。...	强哥123456789	2020-02-11 20:46:00
1499	1	口罩也开始生产了，拜托涨点精神啊！	一股源	2020-02-11 20:59:00
1569	1	新能源涨没份汽车股涨没份，上汽到底是生产什么的，生产垃圾也行啊！	一股源	2020-02-11 21:02:00
1056	0	《靓车美女》委托图	灵鹫之峰五元处	2020-02-11 21:11:00
1254	0	中弘想涨到美迪西这个价？难了！美迪西要掉到中弘这个价？很简单！啥药品也不生产，皮	灵鹫之峰五元处	2020-02-11 21:16:00
1163	0	本周末第一重仓股：禿鹫！	灵鹫之峰五元处	2020-02-11 21:48:00
1480	1	还不如去买基金[傲][傲]。还没基金涨幅高	炒股买车唉	2020-02-11 22:38:00
11389	0	奇点汽车掉队：融资170亿却造不出车 股东巨亏也要离场	龚进辉	2020-02-11 23:07:00
2095	0	美国通用数据	口诀玩股	2020-02-12 04:35:00
1680	0	开市跌	新韭农	2020-02-12 04:39:00
2834	0	汽车经销商库存预警指数开年即超62% 线上卖车、取消销量目标成行业关键词	新韭农	2020-02-12 04:41:00
920	0	《上汽》完了完了，卖不掉了！断气概念股，上气不接下气，断气！	灵鹫之峰五元处	2020-02-12 07:24:00
1382	0	上汽集团：融资净偿还1353.37万元，融资余额19.84亿元（02-11）	上汽集团资讯	2020-02-12 07:51:00
1451	0	上汽集团02月11日获沪股通减仓121.02万股	股友y31920576Y	2020-02-12 07:59:00
1396	0	上汽集团(600104)融资融券信息(02-11)	上汽集团资讯	2020-02-12 08:12:00
9312	0	平安新能车ETF上市两日累计净申购额超11亿元	平安基金	2020-02-12 09:23:00
1585	2	$新能车(SH515700)$成分股，关注唯一在底部启动的上汽集团。上汽集团底部	股友aWGO1H	2020-02-12 09:32:00
18489	1	市场很聪明，防疫概念退潮，新的主题初现	股友35282P13L2	2020-02-12 09:39:00
1363	0	上汽加广汽等于宁德时代，牛逼	股友ql19EC	2020-02-12 10:00:00
1513	2	高度控盘控价就得气死你	天马行空386	2020-02-12 10:27:00
1311	2	复工带涨，黄金万两	韬林高远	2020-02-12 10:33:00
1375	1	涨的时候憨头憨脑，跌的时候行云流水	陈敬一呀	2020-02-12 10:36:00
1350	1	这股涨得太慢了，换股操作。	心的开始422	2020-02-12 10:41:00
649	2	今天不会还是昨天的玩法吧[滴汗]不敢动看着吧[兴奋]	嗜血三文鱼	2020-02-12 10:43:00
1364	1	2018到现在进进出出几次，亏近百万，别了，上汽，还好在保隆补回了。	天能动力	2020-02-12 10:47:00
1589	2	上汽集团就是一个笑话！	随风的小耿耿818	2020-02-12 10:57:00
1330	2	莫不是被组织遗忘了(,)	陈敬一呀	2020-02-12 10:57:00
1543	4	5600股本来赚一点，现在亏5K多	土建工程师sz	2020-02-12 11:01:00
1523	2	目前的任务是回补缺口	不信玄学的晨曦	2020-02-12 11:03:00
642	0	《哎吆》妈呀，马炮帅全跌，绝杀！	灵鹫之峰五元处	2020-02-12 11:10:00
3461	37	做T的小心了这两天这走发容易被骗下车！注意安全[微笑]	嗜血三文鱼	2020-02-12 11:14:00
14329	0	“吞下”沃尔沃，吉利市值或超两千亿，直逼“中国汽车一哥”上汽	市界Newsseeker	2020-02-12 12:02:00
2682	3	上汽=14.14元以下！未分配利润，早他妈花光！[哭]哈哈，特斯拉来料，买电动车	俺只猜暴跌惨惨惨	2020-02-12 12:49:00
465	1	这是要重复昨天的操作吗？	嗜血三文鱼	2020-02-12 13:20:00
614	4	我不信你两天用同一个走发！你就装吧！	嗜血三文鱼	2020-02-12 13:28:00
1788	2	$新能车(SH515700)$成分股，关注成分股中唯一尚在底部的600104上汽	股友aWGO1H	2020-02-12 13:44:00
1191	0	浪费大好行情	东煌太贰	2020-02-12 13:53:00
1313	1	神仙打架，该涨不涨。。。	风云传奇1	2020-02-12 13:55:00
477	3	不做T才是硬道理[微笑]今天能涨两个点就满足了[微笑]	嗜血三文鱼	2020-02-12 14:26:00
[truncated: 44,117 more rows]
