# Supplementary material for: A structured multi-head attention prediction method based on heterogeneous financial data
Source: PeerJ Comput Sci. 2023 Nov 17;9:e1653. doi: 10.7717/peerj-cs.1653 (PMC10703059; doi:10.7717/peerj-cs.1653)
Supplement: Supplemental Information 3 [file peerj-cs-09-1653-s003.zip › 600104/600104data.xlsx]

## Sheet: Sheet1
	Unnamed: 0	open	close	high	low	volume	money	MACD_talib	RSI_talib	RSV	CCI_talib	pe_ratio	pb_ratio	ps_ratio	pcf_ratio	inc_return	roa	net_profit_margin	expense_to_total_revenue	net_profit_to_total_revenue	inc_net_profit_annual
42	2019-01-02	22.18	21.22	22.18	20.98	26427497	566426335	0.352591	43.6581	0.10989	-41.543	7.8755	1.2782	0.3146	-26.923	3.05	1.35	4.56	99.95	4.5	-10.3
43	2019-01-03	21.23	20.84	21.44	20.82	24050788	506290542	0.159195	39.0501	-0.333333	-103.847	7.732	1.2549	0.3089	-26.4323	3.05	1.35	4.56	99.95	4.5	-10.3
44	2019-01-04	20.61	20.81	20.96	20.44	34259944	709513544	0.0275628	38.6919	-0.253086	-123.458	7.7226	1.2534	0.3085	-26.4003	3.05	1.35	4.56	99.95	4.5	-10.3
45	2019-01-07	20.85	20.69	21.06	20.69	34331226	715197833	-0.0700061	37.1762	-0.075	-98.9711	7.6758	1.2458	0.3066	-26.2403	3.05	1.35	4.56	99.95	4.5	-10.3
46	2019-01-08	20.68	20.43	20.68	20.37	24812421	507409977	-0.15882	33.9723	-0.187192	-110.921	7.5822	1.2306	0.3029	-25.9203	3.05	1.35	4.56	99.95	4.5	-10.3
47	2019-01-09	21.01	21.19	21.92	21	91187471	1958685686	-0.10694	48.412	0.232558	-14.9023	7.863	1.2762	0.3141	-26.8804	3.05	1.35	4.56	99.95	4.5	-10.3
48	2019-01-10	21.23	20.89	21.27	20.84	40560660	850315076	-0.104645	44.1748	0.190871	-45.669	7.7507	1.258	0.3096	-26.4964	3.05	1.35	4.56	99.95	4.5	-10.3
49	2019-01-11	20.93	21.16	21.36	20.93	26912066	569895349	-0.0605594	48.6676	0.302905	-20.1995	7.8537	1.2747	0.3137	-26.8484	3.05	1.35	4.56	99.95	4.5	-10.3
50	2019-01-14	21.11	20.91	21.35	20.85	30028154	635309492	-0.0588231	44.9462	0.24	-20.2349	7.76	1.2595	0.31	-26.5284	3.05	1.35	4.56	99.95	4.5	-10.3
51	2019-01-15	21.03	21.14	21.31	20.84	39407495	830693589	-0.0223227	48.9375	0.898734	25.0699	7.8443	1.2732	0.3134	-26.8164	3.05	1.35	4.56	99.95	4.5	-10.3
52	2019-01-16	21.17	21.4	21.52	21.11	33091097	705913841	0.0379338	53.1992	1.27632	113.59	7.941	1.2889	0.3172	-27.147	3.05	1.35	4.56	99.95	4.5	-10.3
53	2019-01-17	21.46	21.05	21.49	21.04	29841774	633125723	0.0319774	47.2951	0.815789	53.9683	7.81	1.2676	0.312	-26.699	3.05	1.35	4.56	99.95	4.5	-10.3
54	2019-01-18	21.26	21.35	21.4	21.02	47626448	1011621057	0.0677223	52.3333	0.948454	63.0944	7.9223	1.2858	0.3165	-27.083	3.05	1.35	4.56	99.95	4.5	-10.3
55	2019-01-21	21.4	21.97	22.11	21.4	54344044	1189404597	0.16842	60.9131	1.58763	195.783	8.1532	1.3233	0.3257	-27.8724	3.05	1.35	4.56	99.95	4.5	-10.3
56	2019-01-22	22.05	21.37	22.05	21.27	26831155	577981635	0.148451	51.0355	0.941176	96.2377	7.9285	1.2868	0.3167	-27.1044	3.05	1.35	4.56	99.95	4.5	-10.3
57	2019-01-23	21.32	21.27	21.52	21.17	28380864	605195165	0.117377	49.5476	0.351852	14.678	7.8942	1.2813	0.3154	-26.987	3.05	1.35	4.56	99.95	4.5	-10.3
58	2019-01-24	21.36	21.61	21.76	20.97	33706502	723762605	0.136863	54.553	0.660377	46.3659	8.019	1.3015	0.3203	-27.4137	3.05	1.35	4.56	99.95	4.5	-10.3
59	2019-01-25	21.63	22.06	22.23	21.52	58129247	1275009698	0.200746	60.3394	1.08491	152.937	8.1844	1.3284	0.3269	-27.979	3.05	1.35	4.56	99.95	4.5	-10.3
60	2019-01-28	22.03	21.94	22.66	21.85	47007847	1048293414	0.215897	58.1459	0.967391	149.102	8.1407	1.3213	0.3252	-27.8297	3.05	1.35	4.56	99.95	4.5	-10.3
61	2019-01-29	22.27	22.01	22.28	21.64	29731090	652271926	0.223469	59.1093	0.950495	84.2688	8.1688	1.3258	0.3263	-27.9257	3.05	1.35	4.56	99.95	4.5	-10.3
62	2019-01-30	21.96	21.87	22.06	21.79	19253755	422415580	0.19858	56.2327	0.811881	55.0276	8.1158	1.3172	0.3242	-27.7444	3.05	1.35	4.56	99.95	4.5	-10.3
63	2019-01-31	22.02	22.37	22.52	21.95	34032866	759414759	0.235884	63.3169	1.39241	115.795	8.2998	1.3471	0.3316	-28.3737	3.05	1.35	4.56	99.95	4.5	-10.3
64	2019-02-01	22.61	22.41	22.61	22.07	23004683	513190299	0.250965	63.8372	1.44304	119.964	8.3154	1.3496	0.3322	-28.427	3.05	1.35	4.56	99.95	4.5	-10.3
65	2019-02-11	22.1	22.69	22.7	22.1	31405814	706080928	0.281386	67.4302	1.29091	119.109	8.4215	1.3669	0.3364	-28.7897	3.05	1.35	4.56	99.95	4.5	-10.3
66	2019-02-12	22.75	22.53	22.86	22.33	39220544	884412423	0.263026	63.4289	1.10526	107.494	8.3623	1.3572	0.3341	-28.587	3.05	1.35	4.56	99.95	4.5	-10.3
67	2019-02-13	22.49	23.35	23.53	22.48	56112846	1290365470	0.339537	72.6655	1.61111	174.634	8.6649	1.4064	0.3461	-29.6217	3.05	1.35	4.56	99.95	4.5	-10.3
68	2019-02-14	23.2	23.21	23.49	23.08	28232822	655567861	0.348197	69.3431	1.63415	155.949	8.6119	1.3978	0.344	-29.4404	3.05	1.35	4.56	99.95	4.5	-10.3
69	2019-02-15	22.62	22.06	22.62	21.91	64496927	1431735225	0.184169	48.9263	0.128378	-45.6541	8.1844	1.3284	0.3269	-27.979	3.05	1.35	4.56	99.95	4.5	-10.3
70	2019-02-18	22.2	22.96	23.12	22.12	46742049	1058441332	0.181736	59.3371	0.736486	46.7566	8.5183	1.3826	0.3403	-29.1204	3.05	1.35	4.56	99.95	4.5	-10.3
71	2019-02-19	22.96	23.22	23.55	22.83	38181365	887989700	0.198614	61.8343	0.912162	105.122	8.6181	1.3988	0.3443	-29.4617	3.05	1.35	4.56	99.95	4.5	-10.3
72	2019-02-20	23.46	23.73	23.94	23.29	41441078	979948127	0.258167	66.3396	1.29457	138.551	8.8053	1.4292	0.3518	-30.1017	3.05	1.35	4.56	99.95	4.5	-10.3
73	2019-02-21	23.84	24.07	24.35	23.59	37180117	892787595	0.319059	69.0462	1.55814	142.727	8.9333	1.4499	0.3569	-30.5391	3.05	1.35	4.56	99.95	4.5	-10.3
74	2019-02-22	24.04	23.89	24.04	23.61	24604375	584591745	0.310502	65.9278	1.09581	101.142	8.8646	1.4388	0.3541	-30.3044	3.05	1.35	4.56	99.95	4.5	-10.3
75	2019-02-25	23.62	24.65	24.72	23.62	58016575	1397975045	0.378132	71.8849	1.28856	129.792	9.1454	1.4844	0.3653	-31.2644	3.05	1.35	4.56	99.95	4.5	-10.3
76	2019-02-26	24.48	23.92	24.57	23.86	39129413	946505441	0.298933	60.5809	0.925373	82.1895	8.8771	1.4408	0.3546	-30.3471	3.05	1.35	4.56	99.95	4.5	-10.3
77	2019-02-27	23.8	23.79	24.03	23.61	33833383	804309164	0.207754	58.7528	0.667954	36.829	8.8272	1.4327	0.3526	-30.1764	3.05	1.35	4.56	99.95	4.5	-10.3
78	2019-02-28	23.81	23.81	23.98	23.64	24799665	590878918	0.132519	58.9644	0.675676	31.0078	8.8365	1.4342	0.353	-30.2084	3.05	1.35	4.56	99.95	4.5	-10.3
79	2019-03-01	23.96	24.12	24.16	23.7	30363986	727462391	0.107932	62.2967	0.686391	48.8604	8.9489	1.4525	0.3575	-30.5924	3.05	1.35	4.56	99.95	4.5	-10.3
80	2019-03-04	24.07	24	24.6	23.96	58357455	1414312821	0.0612519	60.1943	0.545455	84.1751	8.9052	1.4454	0.3557	-30.4431	3.05	1.35	4.56	99.95	4.5	-10.3
81	2019-03-05	24.22	23.64	24.22	23.33	65494949	1545699053	-0.027602	54.1075	-0.0978261	-81.6479	8.7741	1.4241	0.3505	-29.9951	3.05	1.35	4.56	99.95	4.5	-10.3
82	2019-03-06	23.61	23.35	23.64	23.14	59076730	1376878033	-0.129234	49.6168	-0.511628	-176.229	8.6649	1.4064	0.3461	-29.6217	3.05	1.35	4.56	99.95	4.5	-10.3
83	2019-03-07	23.35	22.71	23.36	22.61	63421925	1451041420	-0.277925	41.2266	-0.920792	-213.819	8.4278	1.3679	0.3367	-28.811	3.05	1.35	4.56	99.95	4.5	-10.3
84	2019-03-08	22.53	22.27	22.53	22.19	43176675	965142861	-0.422157	36.5104	-0.830769	-186.496	8.2655	1.3415	0.3302	-28.2564	3.05	1.35	4.56	99.95	4.5	-10.3
85	2019-03-11	22.27	22.43	22.56	22.21	52999148	1185491352	-0.47849	39.3153	-0.198582	-124.145	8.3248	1.3512	0.3326	-28.459	3.05	1.35	4.56	99.95	4.5	-10.3
86	2019-03-12	22.36	22.48	22.63	22.23	64698623	1450709577	-0.489725	40.2322	0.113514	-90.8994	8.3435	1.3542	0.3333	-28.523	3.05	1.35	4.56	99.95	4.5	-10.3
87	2019-03-13	22.35	21.49	22.35	21.44	93652501	2032305021	-0.60373	30.1957	-0.421622	-122.263	7.9753	1.2944	0.3186	-27.2644	3.05	1.35	4.56	99.95	4.5	-10.3
88	2019-03-14	21.48	21.66	21.82	21.35	58640178	1264496725	-0.62674	33.3672	-0.32973	-110.277	8.0377	1.3046	0.3211	-27.4777	3.05	1.35	4.56	99.95	4.5	-10.3
89	2019-03-15	21.68	21.68	21.93	21.53	52638358	1142077146	-0.609225	33.7606	0.0756972	-86.0434	8.044	1.3056	0.3213	-27.499	3.05	1.35	4.56	99.95	4.5	-10.3
90	2019-03-18	21.82	22.16	22.22	21.58	61045719	1339408814	-0.507129	42.7709	0.311628	-53.1295	8.2218	1.3345	0.3284	-28.107	3.05	1.35	4.56	99.95	4.5	-10.3
91	2019-03-19	22.24	22.37	22.45	22.08	57622588	1285333053	-0.390677	46.3203	0.473118	2.97137	8.2998	1.3471	0.3316	-28.3737	3.05	1.35	4.56	99.95	4.5	-10.3
92	2019-03-20	22.36	22.18	22.41	22.08	34221292	760557197	-0.321494	43.6018	0.565574	11.9097	8.2312	1.336	0.3288	-28.139	3.05	1.35	4.56	99.95	4.5	-10.3
93	2019-03-21	22.18	22.01	22.26	21.98	40626577	897195782	-0.28228	41.1979	0.525253	-0.52356	8.1657	1.3253	0.3262	-27.915	3.05	1.35	4.56	99.95	4.5	-10.3
94	2019-03-22	21.99	22.06	22.21	21.78	47434464	1044484397	-0.235182	42.2386	0.575758	-10.5164	8.1875	1.3289	0.3271	-27.9897	3.05	1.35	4.56	99.95	4.5	-10.3
95	2019-03-25	21.78	21.51	21.86	21.5	42595613	923459915	-0.261658	34.7269	0.020202	-98.1646	7.9816	1.2955	0.3188	-27.2857	3.05	1.35	4.56	99.95	4.5	-10.3
96	2019-03-26	21.6	21.63	21.69	21.46	29772788	642685432	-0.246748	37.4247	0.159091	-85.9067	8.0253	1.3025	0.3206	-27.435	3.05	1.35	4.56	99.95	4.5	-10.3
97	2019-03-27	21.64	21.35	21.74	21.26	44501028	954099527	-0.257171	33.8027	-0.186047	-104.326	7.9223	1.2858	0.3165	-27.083	3.05	1.35	4.56	99.95	4.5	-10.3
98	2019-03-28	21.27	21.32	21.36	21.03	35053561	743294361	-0.250431	33.4176	-0.22093	-130.512	7.9129	1.2843	0.3161	-27.051	3.05	1.35	4.56	99.95	4.5	-10.3
99	2019-03-29	21.32	21.92	21.94	21.23	53843606	1167595972	-0.152307	46.8668	0.558824	-27.5378	8.1345	1.3203	0.325	-27.8084	3.05	1.35	4.56	99.95	4.5	-10.3
100	2019-04-01	22.06	22.36	22.56	22.06	70577143	1576929178	-0.0221219	54.376	0.990476	93.864	8.2967	1.3466	0.3314	-28.363	3.17	1.4	5.6	97.6	5.48	7.14
101	2019-04-02	22.28	22.22	22.37	22.01	80317003	1779959820	0.0473548	51.7884	1.04651	72.8205	8.5722	1.3171	0.3421	-424.729	3.17	1.4	5.6	97.6	5.48	7.14
102	2019-04-03	22.16	22.85	22.85	22.08	102034843	2296062116	0.17331	61.0547	1.47115	131.001	8.8155	1.3544	0.3519	-436.786	3.17	1.4	5.6	97.6	5.48	7.14
103	2019-04-04	23	24.06	24.34	23	140782767	3348103419	0.401696	72.3825	2.63462	215.172	9.2827	1.4262	0.3705	-459.935	3.17	1.4	5.6	97.6	5.48	7.14
104	2019-04-08	24.06	23.61	24.27	23.38	73859409	1759074732	0.46952	64.6162	1.49673	142.724	9.1108	1.3998	0.3636	-451.415	3.17	1.4	5.6	97.6	5.48	7.14
105	2019-04-09	23.55	24.03	24.28	23.55	71139870	1710982769	0.543126	68.1591	0.989051	116.86	9.273	1.4247	0.3701	-459.453	3.17	1.4	5.6	97.6	5.48	7.14
106	2019-04-10	23.8	24.58	25.23	23.54	98605798	2425143433	0.63185	72.2081	1.18978	114.224	9.4839	1.4571	0.3785	-469.902	3.17	1.4	5.6	97.6	5.48	7.14
107	2019-04-11	24.79	24.37	25.44	24.21	70891753	1762334125	0.626957	68.512	1.11314	101.166	9.4028	1.4447	0.3753	-465.884	3.17	1.4	5.6	97.6	5.48	7.14
108	2019-04-12	24.37	23.8	24.78	23.55	49204934	1177616891	0.516265	59.35	0.706767	50.5411	9.1821	1.4108	0.3665	-454.952	3.17	1.4	5.6	97.6	5.48	7.14
109	2019-04-15	24.17	23.59	24.75	23.56	54499920	1312243536	0.389835	56.2697	0.580508	36.0926	9.1043	1.3988	0.3634	-451.094	3.17	1.4	5.6	97.6	5.48	7.14
110	2019-04-16	23.64	23.98	24.04	23.17	39696279	938871278	0.335861	60.5	0.745763	1.72603	9.2535	1.4217	0.3693	-458.488	3.17	1.4	5.6	97.6	5.48	7.14
111	2019-04-17	24.12	25.41	25.48	24.1	117797702	2942472447	0.462106	71.6667	1.47977	153.054	9.8051	1.5065	0.3914	-485.818	3.17	1.4	5.6	97.6	5.48	7.14
112	2019-04-18	25.42	24.84	25.48	24.7	43290323	1082075973	0.438366	63.6921	1.26263	117.779	9.5845	1.4726	0.3825	-474.886	3.17	1.4	5.6	97.6	5.48	7.14
113	2019-04-19	24.83	24.91	25.31	24.53	33425005	833789247	0.402552	64.2351	0.725275	82.3302	9.6137	1.4771	0.3837	-476.333	3.17	1.4	5.6	97.6	5.48	7.14
114	2019-04-22	24.78	23.9	24.81	23.74	44225624	1067960662	0.222282	51.8119	0.17033	-37.8836	9.2211	1.4168	0.368	-456.881	3.17	1.4	5.6	97.6	5.48	7.14
115	2019-04-23	24.01	23.89	24.28	23.78	40498814	971941023	0.0880502	51.7019	0.164835	-65.2811	9.2178	1.4163	0.3679	-456.72	3.17	1.4	5.6	97.6	5.48	7.14
116	2019-04-24	24.06	23.9	24.17	23.56	28808212	688610929	-0.00793796	51.8155	0.17033	-67.6221	9.2211	1.4168	0.368	-456.881	3.17	1.4	5.6	97.6	5.48	7.14
117	2019-04-25	23.71	23.03	23.84	22.94	45733926	1062175775	-0.187225	42.2121	-0.307692	-131.737	8.8869	1.3654	0.3547	-440.323	3.17	1.4	5.6	97.6	5.48	7.14
118	2019-04-26	22.88	22.35	23.01	22.3	45890096	1031588876	-0.384645	36.3598	-0.681319	-172.049	8.6241	1.325	0.3442	-427.301	3.17	1.4	5.6	97.6	5.48	7.14
119	2019-04-29	22.37	22.47	22.72	22.25	41990806	944612258	-0.480098	38.044	-0.235294	-132.182	8.6695	1.332	0.346	-429.552	3.17	1.4	5.6	97.6	5.48	7.14
120	2019-04-30	22.47	23.02	23.04	22.39	33324557	761307607	-0.450658	45.4025	0.218954	-80.3523	9.2579	1.303	0.3704	-17.2672	3.17	1.4	5.6	97.6	5.48	7.14
121	2019-05-06	22.4	21.96	22.7	21.67	53438260	1178996315	-0.548946	36.1965	-0.152344	-107.724	8.8319	1.2431	0.3534	-16.4726	3.17	1.4	5.6	97.6	5.48	7.14
122	2019-05-07	22.09	22.01	22.37	21.76	36942652	814339648	-0.579214	36.8674	-0.132812	-95.5366	8.8488	1.2454	0.3541	-16.5041	3.17	1.4	5.6	97.6	5.48	7.14
123	2019-05-08	21.53	21.8	22.23	21.53	26565723	579658483	-0.597125	35.1429	-0.0824742	-97.5595	8.7677	1.234	0.3508	-16.3528	3.17	1.4	5.6	97.6	5.48	7.14
124	2019-05-09	21.68	21.48	21.94	21.34	34009183	731943567	-0.619033	32.5639	-0.247423	-107.66	8.6392	1.2159	0.3457	-16.1131	3.17	1.4	5.6	97.6	5.48	7.14
125	2019-05-10	21.58	22.14	22.14	21.2	41288436	897844802	-0.515802	42.2723	0.161905	-73.6045	8.9029	1.253	0.3562	-16.605	3.17	1.4	5.6	97.6	5.48	7.14
126	2019-05-13	21.64	21.46	21.76	21.32	26643069	572347473	-0.509405	36.2912	-0.0129032	-100.455	8.629	1.2145	0.3453	-16.0942	3.17	1.4	5.6	97.6	5.48	7.14
127	2019-05-14	21.16	21.24	21.59	21.16	26323591	561039318	-0.504164	34.5347	-0.155844	-116.624	8.5411	1.2021	0.3418	-15.9302	3.17	1.4	5.6	97.6	5.48	7.14
128	2019-05-15	21.29	21.62	21.72	21.29	28132761	605525502	-0.422191	40.0989	0.102564	-67.624	8.6933	1.2235	0.3478	-16.214	3.17	1.4	5.6	97.6	5.48	7.14
129	2019-05-16	21.69	21.89	22.03	21.63	24321862	531266855	-0.309499	43.8656	0.365169	0.540749	8.8015	1.2388	0.3522	-16.4158	3.17	1.4	5.6	97.6	5.48	7.14
130	2019-05-17	21.89	21.42	21.89	21.34	19285730	414335413	-0.277205	39.109	0.2	-52.6965	8.6155	1.2126	0.3447	-16.069	3.17	1.4	5.6	97.6	5.48	7.14
131	2019-05-20	21.42	20.92	21.69	20.75	30139575	635609791	-0.300193	34.6658	-0.355556	-153.705	8.4126	1.184	0.3366	-15.6906	3.17	1.4	5.6	97.6	5.48	7.14
132	2019-05-21	21	20.99	21.21	20.83	22175568	465821778	-0.28319	35.8004	-0.277778	-154.04	8.4397	1.1878	0.3377	-15.741	3.17	1.4	5.6	97.6	5.48	7.14
133	2019-05-22	21	20.59	21	20.53	27661918	572329400	-0.301355	32.245	-0.270492	-160.451	8.2808	1.1655	0.3313	-15.4446	3.17	1.4	5.6	97.6	5.48	7.14
134	2019-05-23	20.58	19.63	20.58	19.52	52161899	1032433127	-0.4114	25.4936	-1.05738	-201.153	7.8919	1.1108	0.3158	-14.7194	3.17	1.4	5.6	97.6	5.48	7.14
135	2019-05-24	19.63	19.73	20.12	19.26	51473738	1009204009	-0.437034	27.2565	-0.661538	-159.191	7.9359	1.1882	0.3175	-14.8014	3.17	1.4	5.6	97.6	5.48	7.14
136	2019-05-27	19.59	19.95	19.97	19.08	41521849	810088932	-0.392104	31.2336	0.141593	-115.981	8.0204	1.2008	0.3209	-14.959	3.17	1.4	5.6	97.6	5.48	7.14
137	2019-05-28	19.77	20.84	20.84	19.73	62769743	1290004203	-0.218892	44.7995	0.535398	-28.5139	8.3788	1.2545	0.3353	-15.6275	3.17	1.4	5.6	97.6	5.48	7.14
138	2019-05-29	20.6	20.42	20.68	20.35	26218597	536890179	-0.141058	40.5999	0.349558	-18.1751	8.2131	1.2297	0.3286	-15.3185	3.17	1.4	5.6	97.6	5.48	7.14
139	2019-05-30	20.43	20.22	20.49	19.95	22217222	447538639	-0.0986856	38.6813	0.329609	-35.9086	8.132	1.2175	0.3254	-15.1671	3.17	1.4	5.6	97.6	5.48	7.14
140	2019-05-31	20.18	20.14	20.47	19.96	17268388	349844271	-0.0652189	37.8856	0.375	-25.6911	8.0982	1.2125	0.324	-15.1041	3.17	1.4	5.6	97.6	5.48	7.14
141	2019-06-03	20.56	20.52	20.73	20.21	26460252	543361730	0.0197722	43.9687	0.654412	38.8462	8.2503	1.2353	0.3301	-15.3879	3.17	1.4	5.6	97.6	5.48	7.14
142	2019-06-04	20.6	20.74	20.83	20.34	22688384	467216566	0.112136	47.2894	0.917355	83.908	8.3416	1.2489	0.3338	-15.5581	3.17	1.4	5.6	97.6	5.48	7.14
143	2019-06-05	20.83	20.62	20.94	20.58	18654934	387852622	0.160627	45.6498	0.818182	100.072	8.2909	1.2413	0.3317	-15.4635	3.17	1.4	5.6	97.6	5.48	7.14
144	2019-06-06	20.7	20.65	20.8	20.48	19547899	403082064	0.197856	46.1682	0.828829	71.302	8.3044	1.2434	0.3323	-15.4888	3.17	1.4	5.6	97.6	5.48	7.14
145	2019-06-10	20.93	20.42	21.26	20.31	34463609	712147084	0.19244	42.6985	0.52809	69.7674	8.2097	1.2292	0.3285	-15.3122	3.17	1.4	5.6	97.6	5.48	7.14
146	2019-06-11	20.25	20.64	20.77	20.1	27254433	558773238	0.217575	46.9369	0.714286	1.18745	8.301	1.2429	0.3322	-15.4825	3.17	1.4	5.6	97.6	5.48	7.14
147	2019-06-12	20.54	20.8	20.81	20.32	19919986	410882104	0.252387	49.9296	1.1	58.8235	8.3653	1.2525	0.3347	-15.6023	3.17	1.4	5.6	97.6	5.48	7.14
148	2019-06-13	20.79	20.67	20.84	20.41	17901749	369164742	0.253851	47.5106	0.883333	48.0072	8.3112	1.2444	0.3326	-15.5014	3.17	1.4	5.6	97.6	5.48	7.14
149	2019-06-14	20.64	20.43	20.81	20.35	18203626	373211917	0.219717	43.2156	0.439394	-21.2121	8.2165	1.2302	0.3288	-15.3248	3.17	1.4	5.6	97.6	5.48	7.14
150	2019-06-17	20.52	20.48	20.64	20.43	15145506	311332040	0.201574	44.3795	0.157895	-76.2712	8.2368	1.2332	0.3296	-15.3626	3.17	1.4	5.6	97.6	5.48	7.14
151	2019-06-18	20.52	20.26	20.65	20.23	17513168	357142348	0.159484	40.3374	-0.421053	-165.072	8.1489	1.2201	0.3261	-15.1987	3.17	1.4	5.6	97.6	5.48	7.14
152	2019-06-19	20.6	20.53	20.73	20.49	22996833	473790923	0.166769	46.9289	0.289474	1.40056	8.2571	1.2363	0.3304	-15.4005	3.17	1.4	5.6	97.6	5.48	7.14
153	2019-06-20	20.59	21.01	21.09	20.45	36397664	759154391	0.231042	56.4359	1.38889	183.213	8.4498	1.2651	0.3381	-15.76	3.17	1.4	5.6	97.6	5.48	7.14
154	2019-06-21	21.02	21.24	21.27	21.02	25205560	533671307	0.29523	60.229	1.81481	236.559	8.5411	1.2788	0.3418	-15.9302	3.17	1.4	5.6	97.6	5.48	7.14
155	2019-06-24	21.18	21.36	21.4	21.06	15673849	333056856	0.341287	62.14	1.46667	160.452	8.5885	1.2859	0.3437	-16.0185	3.17	1.4	5.6	97.6	5.48	7.14
156	2019-06-25	21.42	21.26	21.51	21.17	21725003	463428387	0.344707	59.4931	1.02041	120.098	8.5479	1.2798	0.342	-15.9428	3.17	1.4	5.6	97.6	5.48	7.14
157	2019-06-26	21.19	21.53	21.67	21.17	22102291	475908421	0.367664	64.0828	1.15455	112.522	8.6561	1.296	0.3464	-16.1447	3.17	1.4	5.6	97.6	5.48	7.14
158	2019-06-27	21.61	21.48	21.91	21.34	22173123	479850720	0.359981	62.6228	1.10909	103.472	8.6358	1.293	0.3455	-16.1068	3.17	1.4	5.6	97.6	5.48	7.14
159	2019-06-28	21.5	21.44	21.76	21.29	18281360	392898848	0.333953	61.3798	0.929134	75.4313	8.6223	1.291	0.345	-16.0816	3.17	1.4	5.6	97.6	5.48	7.14
160	2019-07-01	21.68	21.9	22.06	21.68	31514925	690092651	0.360847	69.1934	1.29134	125.847	8.8082	1.3188	0.3524	-16.4284	2.03	0.94	4.28	99.34	4.18	-32.95
161	2019-07-02	21.86	22.52	22.79	21.71	44027175	988551691	0.439101	76.357	1.99	177.361	9.0551	1.3558	0.3623	-16.8888	2.03	0.94	4.28	99.34	4.18	-32.95
162	2019-07-03	22.54	22.53	22.68	22.37	30903369	696184470	0.466586	76.4551	1.70787	157.883	9.0618	1.3568	0.3626	-16.9014	2.03	0.94	4.28	99.34	4.18	-32.95
163	2019-07-04	22.58	22.58	23.11	22.53	31937283	728179001	0.464851	76.9857	1.04688	135.036	9.0787	1.3593	0.3633	-16.933	2.03	0.94	4.28	99.34	4.18	-32.95
164	2019-07-05	22.58	22.68	22.81	22.25	26464027	597511383	0.450214	78.0833	1.11811	87.7542	9.1193	1.3654	0.3649	-17.0086	2.03	0.94	4.28	99.34	4.18	-32.95
165	2019-07-08	22.69	22.02	22.75	21.9	28453993	631029252	0.33023	57.8507	0.575758	29.872	8.8556	1.3259	0.3543	-16.5167	2.03	0.94	4.28	99.34	4.18	-32.95
166	2019-07-09	22.11	22.06	22.55	21.95	35040701	776347118	0.239098	58.5736	0.5	14.3861	8.8691	1.3279	0.3549	-16.542	2.03	0.94	4.28	99.34	4.18	-32.95
167	2019-07-10	22.21	21.6	22.22	21.51	27017205	586006460	0.106464	48.0452	0.129032	-65.9015	8.6865	1.3006	0.3476	-16.2014	2.03	0.94	4.28	99.34	4.18	-32.95
168	2019-07-11	21.75	21.47	21.93	21.34	28563075	617201439	-0.00335302	45.4784	0.0241935	-102.483	8.6324	1.2925	0.3454	-16.1005	2.03	0.94	4.28	99.34	4.18	-32.95
169	2019-07-12	21.66	21.14	21.66	20.92	39223044	832623618	-0.118631	39.5227	-0.425926	-148.06	8.0813	1.21	0.3234	-15.0725	2.03	0.94	4.28	99.34	4.18	-32.95
170	2019-07-15	21.1	21.4	21.61	20.38	37308995	787385872	-0.155713	45.7428	-0.0578512	-125.185	8.1793	1.2246	0.3273	-15.2554	2.03	0.94	4.28	99.34	4.18	-32.95
171	2019-07-16	21.43	21.19	21.54	21.12	17238210	366968537	-0.201474	41.8775	0.0324675	-81.745	8.1015	1.213	0.3242	-15.1104	2.03	0.94	4.28	99.34	4.18	-32.95
172	2019-07-17	21.12	21.31	21.51	20.86	20476840	436045266	-0.207696	44.8371	0.11039	-74.7051	8.1455	1.2196	0.3259	-15.1924	2.03	0.94	4.28	99.34	4.18	-32.95
173	2019-07-18	21.2	20.93	21.21	20.89	14055977	295449333	-0.252155	38.0245	-0.136364	-90.0333	8.0001	1.1978	0.3201	-14.9212	2.03	0.94	4.28	99.34	4.18	-32.95
174	2019-07-19	20.98	20.97	21.27	20.79	17464326	367807655	-0.264067	39.1066	-0.184783	-80.117	8.017	1.2003	0.3208	-14.9527	2.03	0.94	4.28	99.34	4.18	-32.95
175	2019-07-22	20.96	20.69	21.08	20.64	15404081	320113328	-0.295197	34.4307	-0.212389	-110.734	7.9088	1.1841	0.3165	-14.7509	2.03	0.94	4.28	99.34	4.18	-32.95
176	2019-07-23	20.72	21.13	21.33	20.64	22782301	478576357	-0.24417	45.7553	0.298507	-55.3459	8.0779	1.2094	0.3232	-15.0662	2.03	0.94	4.28	99.34	4.18	-32.95
177	2019-07-24	21.23	21.84	21.94	21.23	28059209	609561469	-0.109305	58.581	1.47436	156.071	8.3484	1.2499	0.334	-15.5708	2.03	0.94	4.28	99.34	4.18	-32.95
178	2019-07-25	21.85	21.54	21.98	21.48	19584788	424407767	-0.0576255	52.7279	1.19718	145.82	8.2334	1.2327	0.3294	-15.3563	2.03	0.94	4.28	99.34	4.18	-32.95
179	2019-07-26	21.41	21.54	21.61	21.34	13154749	283046415	-0.0223714	52.7279	0.73913	74.1887	8.2334	1.2327	0.3294	-15.3563	2.03	0.94	4.28	99.34	4.18	-32.95
180	2019-07-29	21.51	21.82	21.86	21.28	16882614	365919494	0.0365283	57.6084	0.982609	91.1794	8.3416	1.2489	0.3338	-15.5581	2.03	0.94	4.28	99.34	4.18	-32.95
181	2019-07-30	21.76	22.02	22.34	21.69	33238733	733705993	0.0968668	60.8188	1.15652	128.265	8.4194	1.2606	0.3369	-15.7032	2.03	0.94	4.28	99.34	4.18	-32.95
182	2019-07-31	22.11	21.97	22.18	21.93	18985881	418742776	0.122814	59.5658	1.11304	103.267	8.3991	1.2575	0.3361	-15.6654	2.03	0.94	4.28	99.34	4.18	-32.95
183	2019-08-01	22.02	21.75	22.15	21.69	17504012	383223512	0.103868	54.1149	0.796992	64.5366	8.3146	1.2449	0.3327	-15.5077	2.03	0.94	4.28	99.34	4.18	-32.95
184	2019-08-02	21.14	21.39	21.57	20.87	23681433	505627948	0.0396714	46.3955	0.526316	-57.3462	8.1759	1.2241	0.3271	-15.2491	2.03	0.94	4.28	99.34	4.18	-32.95
185	2019-08-05	21.32	20.88	21.43	20.88	20446076	431554007	-0.0687584	37.8881	-0.280899	-119.103	7.9832	1.1953	0.3194	-14.8897	2.03	0.94	4.28	99.34	4.18	-32.95
186	2019-08-06	20.65	21.07	21.29	20.49	30984927	646998739	-0.109727	42.27	-0.507937	-138.64	8.0542	1.2059	0.3223	-15.0221	2.03	0.94	4.28	99.34	4.18	-32.95
187	2019-08-07	21.15	20.89	21.42	20.83	22218857	469550268	-0.153239	39.348	0.00877193	-90.2423	7.9866	1.1958	0.3196	-14.896	2.03	0.94	4.28	99.34	4.18	-32.95
188	2019-08-08	21.21	21.56	21.64	21.01	21455250	459862137	-0.0872262	52.833	0.596491	-15.3434	8.2436	1.2343	0.3299	-15.3753	2.03	0.94	4.28	99.34	4.18	-32.95
189	2019-08-09	21.64	21.56	22.1	21.32	21703278	472019654	-0.0413417	52.833	0.596491	31.4176	8.2436	1.2343	0.3299	-15.3753	2.03	0.94	4.28	99.34	4.18	-32.95
190	2019-08-12	21.57	21.5	21.78	21.44	15327667	330470991	-0.0180427	51.5655	0.54386	16.732	8.2199	1.2307	0.3289	-15.3311	2.03	0.94	4.28	99.34	4.18	-32.95
191	2019-08-13	21.41	21.17	21.68	21.07	20848362	443905191	-0.0445417	44.972	0.266055	-25.271	8.0914	1.2115	0.3238	-15.0915	2.03	0.94	4.28	99.34	4.18	-32.95
192	2019-08-14	21.41	21.58	21.76	21.32	24026721	518075735	-0.00631234	53.228	0.804598	50.8068	8.2503	1.2353	0.3301	-15.3879	2.03	0.94	4.28	99.34	4.18	-32.95
193	2019-08-15	21.36	21.8	22.08	21.2	38192717	834056323	0.0462472	57.0682	1.35294	101.389	8.3349	1.2479	0.3335	-15.5455	2.03	0.94	4.28	99.34	4.18	-32.95
194	2019-08-16	21.85	21.71	22.04	21.66	23129041	505515949	0.0653609	55.015	1.18571	105.57	8.2977	1.2424	0.332	-15.4762	2.03	0.94	4.28	99.34	4.18	-32.95
195	2019-08-19	21.94	21.67	22.11	21.42	41114123	892567858	0.0687423	54.0546	0.857143	73.5626	8.2841	1.2403	0.3315	-15.4509	2.03	0.94	4.28	99.34	4.18	-32.95
196	2019-08-20	21.66	21.46	21.67	21.29	26027632	558244027	0.0402311	49.0589	0.626374	-19.6981	8.203	1.2282	0.3282	-15.2996	2.03	0.94	4.28	99.34	4.18	-32.95
197	2019-08-21	21.39	21.31	21.44	21.18	22829288	485353141	0.000791118	45.7064	0.222222	-113.039	8.1455	1.2196	0.3259	-15.1924	2.03	0.94	4.28	99.34	4.18	-32.95
198	2019-08-22	21.37	21.47	21.6	21.27	17507427	375188455	-0.00386605	49.7742	0.47619	-52.7508	8.2064	1.2287	0.3284	-15.3059	2.03	0.94	4.28	99.34	4.18	-32.95
199	2019-08-23	21.47	21.76	21.86	21.41	27342149	593584507	0.0301235	56.3591	0.936508	57.3941	8.3179	1.2454	0.3328	-15.514	2.03	0.94	4.28	99.34	4.18	-32.95
200	2019-08-26	21.46	21.25	21.56	21.19	33993776	725160157	-0.0156227	44.8654	0.126984	-83.7177	8.1252	1.2165	0.3251	-15.1545	2.03	0.94	4.28	99.34	4.18	-32.95
201	2019-08-27	21.36	22.08	22.29	21.36	71191858	1560810656	0.0621194	59.7198	1.57143	124.183	8.4397	1.2636	0.3377	-15.741	2.03	0.94	4.28	99.34	4.18	-32.95
202	2019-08-28	22.44	22.18	23.16	21.85	46188656	1034817320	0.119871	61.122	1.69091	208.708	8.4803	1.2697	0.3393	-15.8167	2.03	0.94	4.28	99.34	4.18	-32.95
203	2019-08-29	22.18	21.87	22.36	21.74	22112475	485588278	0.109461	54.5778	0.746988	72.665	8.3585	1.2515	0.3345	-15.5897	2.03	0.94	4.28	99.34	4.18	-32.95
204	2019-08-30	21.98	22.18	22.47	21.78	38167975	846781768	0.13576	59.4069	1	90.868	9.5162	1.2353	0.3601	3256.14	2.03	0.94	4.28	99.34	4.18	-32.95
205	2019-09-02	22.09	22.06	22.64	22.03	33604140	749269126	0.128495	56.8092	0.870968	87.3185	9.4631	1.2284	0.3581	3237.97	2.03	0.94	4.28	99.34	4.18	-32.95
206	2019-09-03	22.14	21.77	22.15	21.58	33680735	733241146	0.0785839	50.8397	0.55914	1.07759	9.3379	1.2121	0.3534	3195.12	2.03	0.94	4.28	99.34	4.18	-32.95
207	2019-09-04	21.76	21.79	21.81	21.51	22964635	497291624	0.0439465	51.2324	0.580645	-40.727	9.3455	1.2131	0.3537	3197.72	2.03	0.94	4.28	99.34	4.18	-32.95
208	2019-09-05	21.9	22.34	22.47	21.9	45704669	1018119961	0.0882449	60.7999	1.17204	75.718	9.5845	1.2442	0.3627	3279.51	2.03	0.94	4.28	99.34	4.18	-32.95
209	2019-09-06	22.55	22.94	23.16	22.55	34259732	784562021	0.185877	68.3309	1.8172	173.617	9.8426	1.2776	0.3725	3367.8	2.03	0.94	4.28	99.34	4.18	-32.95
210	2019-09-09	23.09	23.07	23.28	22.83	36574451	842148980	0.251408	69.7309	2.2807	168.378	9.8957	1.2845	0.3745	3385.97	2.03	0.94	4.28	99.34	4.18	-32.95
211	2019-09-10	23.08	22.55	23.15	22.48	25906243	585410116	0.209846	58.2805	0.666667	75.8427	9.6756	1.256	0.3662	3310.67	2.03	0.94	4.28	99.34	4.18	-32.95
212	2019-09-11	22.55	22.41	22.57	22.27	19593166	439034171	0.151364	55.5517	0.492308	17.2991	9.6149	1.2481	0.3639	3289.9	2.03	0.94	4.28	99.34	4.18	-32.95
213	2019-09-12	22.5	22.24	22.51	22.11	29180468	648109510	0.0811671	52.2509	0.361538	-13.2802	9.539	1.2382	0.361	3263.93	2.03	0.94	4.28	99.34	4.18	-32.95
214	2019-09-16	22.5	22.12	22.5	22.09	33257883	738574644	0.0135047	49.9242	0.269231	-25.6724	9.4897	1.2318	0.3591	3247.05	2.03	0.94	4.28	99.34	4.18	-32.95
215	2019-09-17	22.11	21.85	22.13	21.75	22674278	497952167	-0.0681984	44.9234	0.0615385	-79.0003	9.3721	1.2166	0.3547	3206.81	2.03	0.94	4.28	99.34	4.18	-32.95
216	2019-09-18	21.95	21.91	22.1	21.83	21483639	471492316	-0.112144	46.2527	0.09375	-76.1794	9.3986	1.22	0.3557	3215.89	2.03	0.94	4.28	99.34	4.18	-32.95
217	2019-09-19	22.01	21.92	22.06	21.77	17873783	391396587	-0.136246	46.4919	0.057377	-90.5886	9.4024	1.2205	0.3558	3217.19	2.03	0.94	4.28	99.34	4.18	-32.95
218	2019-09-20	21.94	21.81	21.97	21.72	36582128	797517031	-0.161653	44.0938	-0.0327869	-90.4321	9.3569	1.2146	0.3541	3201.61	2.03	0.94	4.28	99.34	4.18	-32.95
219	2019-09-23	21.67	21.47	21.7	21.18	39851261	853506526	-0.215533	37.4582	-0.311475	-132.304	9.2089	1.1954	0.3485	3150.98	2.03	0.94	4.28	99.34	4.18	-32.95
220	2019-09-24	21.47	21.41	21.58	21.33	33690546	721627593	-0.248207	36.3846	-0.540541	-119.969	9.1823	1.1919	0.3475	3141.89	2.03	0.94	4.28	99.34	4.18	-32.95
221	2019-09-25	21.31	20.94	21.36	20.85	36317051	765781994	-0.31764	29.1202	-0.56383	-164.2	8.9812	1.1658	0.3399	3073.08	2.03	0.94	4.28	99.34	4.18	-32.95
222	2019-09-26	21.02	21.05	21.17	20.93	27040234	568665553	-0.331722	32.6186	-0.433735	-118.766	9.0306	1.1722	0.3418	3089.96	2.03	0.94	4.28	99.34	4.18	-32.95
223	2019-09-27	21.03	20.96	21.05	20.85	17460048	365841096	-0.335143	31.2179	0.0169492	-106.895	8.9926	1.1673	0.3403	3076.98	2.03	0.94	4.28	99.34	4.18	-32.95
224	2019-09-30	20.92	21.03	21.32	20.87	18062684	381771546	-0.310517	33.6791	0.0918367	-73.786	9.023	1.1713	0.3415	3087.36	2.03	0.94	4.28	99.34	4.18	-32.95
225	2019-10-08	21.04	20.96	21.1	20.92	14990838	314732959	-0.286764	32.3913	0.0204082	-72.5641	8.9926	1.1673	0.3403	3076.98	2.62	1.2	4.65	98.41	4.55	29.44
226	2019-10-09	20.88	20.73	20.95	20.64	18596329	385359560	-0.284572	28.4233	-0.214286	-98.3607	8.894	1.1545	0.3366	3043.22	2.62	1.2	4.65	98.41	4.55	29.44
227	2019-10-10	20.74	21.15	21.18	20.72	19555127	410713824	-0.212396	42.6723	0.241379	-39.6396	9.0723	1.1777	0.3433	3104.24	2.62	1.2	4.65	98.41	4.55	29.44
228	2019-10-11	21.22	21.17	21.22	21.01	12808762	270258155	-0.15071	43.2699	0.594595	17.9372	9.0799	1.1786	0.3436	3106.84	2.62	1.2	4.65	98.41	4.55	29.44
229	2019-10-14	21.23	21.57	21.65	21.2	25660890	550265205	-0.049988	53.9389	1.23529	165.716	9.2544	1.2013	0.3502	3166.56	2.62	1.2	4.65	98.41	4.55	29.44
230	2019-10-15	21.76	21.17	21.76	21.13	26373008	561654350	-0.0320726	44.6159	1	127.007	9.0799	1.1786	0.3436	3106.84	2.62	1.2	4.65	98.41	4.55	29.44
231	2019-10-16	21.36	21.36	21.41	21.15	13081528	278345128	0.00837973	49.2458	0.75	79.2484	9.1634	1.1895	0.3468	3135.4	2.62	1.2	4.65	98.41	4.55	29.44
232	2019-10-17	21.36	21.03	21.41	20.48	16965093	358432316	-0.00555223	42.4047	0.357143	-51.8373	9.023	1.1713	0.3415	3087.36	2.62	1.2	4.65	98.41	4.55	29.44
233	2019-10-18	21.16	20.74	21.17	20.71	18681926	390275368	-0.0477228	37.3399	0.0119048	-84.8508	8.8978	1.155	0.3367	3044.52	2.62	1.2	4.65	98.41	4.55	29.44
234	2019-10-21	20.75	20.49	20.83	20.42	16448563	337762500	-0.100168	33.5065	-0.285714	-144.878	8.7877	1.1407	0.3326	3006.87	2.62	1.2	4.65	98.41	4.55	29.44
235	2019-10-22	20.65	20.57	20.66	20.46	13074359	268424236	-0.113956	35.8481	-0.190476	-116.755	8.8257	1.1456	0.334	3019.85	2.62	1.2	4.65	98.41	4.55	29.44
236	2019-10-23	20.57	20.52	20.61	20.45	9582336	196644608	-0.119124	34.9924	0.0277778	-109.237	8.8029	1.1427	0.3331	3012.06	2.62	1.2	4.65	98.41	4.55	29.44
237	2019-10-24	20.59	20.51	20.66	20.46	10381037	213154346	-0.113242	34.8077	0.0185185	-82.3115	8.7991	1.1422	0.333	3010.76	2.62	1.2	4.65	98.41	4.55	29.44
238	2019-10-25	20.53	20.41	20.56	20.26	23533039	478194859	-0.111971	32.8799	-0.0740741	-89.4406	8.7536	1.1363	0.3313	2995.18	2.62	1.2	4.65	98.41	4.55	29.44
239	2019-10-28	20.41	20.95	21.01	20.37	22180232	460325474	-0.0317153	49.6213	0.528736	-3.47222	8.985	1.1663	0.34	3074.38	2.62	1.2	4.65	98.41	4.55	29.44
240	2019-10-29	20.98	20.8	20.98	20.79	11209228	234068707	0.00584356	46.0744	0.410526	35.6446	8.9243	1.1584	0.3377	3053.61	2.62	1.2	4.65	98.41	4.55	29.44
241	2019-10-30	20.9	20.61	20.9	20.49	13640933	281059597	0.00955315	41.8629	0.322581	-4.46172	8.8409	1.1476	0.3346	3025.04	2.62	1.2	4.65	98.41	4.55	29.44
242	2019-10-31	20.63	20.79	20.79	20.43	12790811	264108587	0.0390555	46.9657	0.703704	12.7505	9.4256	1.1225	0.3378	15.0626	2.62	1.2	4.65	98.41	4.55	29.44
243	2019-11-01	20.82	21.1	21.2	20.67	21328020	448622703	0.0996813	54.5923	1.27778	165.42	9.5659	1.1392	0.3428	15.2869	2.62	1.2	4.65	98.41	4.55	29.44
244	2019-11-04	21.19	21.1	21.29	20.95	18868727	397891974	0.136842	54.5923	1.27778	150.437	9.57	1.1397	0.343	15.2933	2.62	1.2	4.65	98.41	4.55	29.44
245	2019-11-05	21.17	21.04	21.28	20.96	21724466	459022208	0.149378	52.7787	0.913043	108.83	9.5419	1.1363	0.342	15.2484	2.62	1.2	4.65	98.41	4.55	29.44
246	2019-11-06	21.04	20.98	21.1	20.83	12379139	259080337	0.145482	50.8999	0.826087	54.8552	9.5138	1.133	0.341	15.2036	2.62	1.2	4.65	98.41	4.55	29.44
247	2019-11-07	20.96	21.32	21.32	20.96	24954111	528264801	0.182213	59.8899	1.31884	109.172	9.6662	1.1511	0.3464	15.4471	2.62	1.2	4.65	98.41	4.55	29.44
248	2019-11-08	21.33	21.01	21.33	20.97	21918253	464077141	0.159104	50.5192	0.816327	65.8947	9.5258	1.1344	0.3414	15.2228	2.62	1.2	4.65	98.41	4.55	29.44
249	2019-11-11	20.87	20.7	20.9	20.64	13427875	279029196	0.0993386	43.0371	0.126761	-78.6138	9.3855	1.1177	0.3364	14.9985	2.62	1.2	4.65	98.41	4.55	29.44
250	2019-11-12	20.79	20.59	20.83	20.53	12940316	266889225	0.0450304	40.6627	-0.028169	-95.0539	9.3373	1.112	0.3346	14.9216	2.62	1.2	4.65	98.41	4.55	29.44
251	2019-11-13	20.56	20.41	20.64	20.36	13672821	280115601	-0.0120472	36.9557	-0.467742	-134.668	9.2531	1.1019	0.3316	14.787	2.62	1.2	4.65	98.41	4.55	29.44
252	2019-11-14	20.41	20.32	20.49	20.32	15029152	306393520	-0.056354	35.1742	-0.369863	-132.761	9.213	1.0972	0.3302	14.7229	2.62	1.2	4.65	98.41	4.55	29.44
253	2019-11-15	20.37	20.49	20.78	20.18	34364335	701134887	-0.0570201	41.1302	0.0879121	-81.6788	9.2932	1.1067	0.3331	14.8511	2.62	1.2	4.65	98.41	4.55	29.44
254	2019-11-18	20.36	20.18	20.38	20.02	22896730	461167584	-0.0914329	34.6752	-0.14	-121.391	9.1528	1.09	0.328	14.6267	2.62	1.2	4.65	98.41	4.55	29.44
255	2019-11-19	20.18	20.18	20.23	20.08	19094654	384549016	-0.105418	34.6752	-0.14	-105.549	9.1528	1.09	0.328	14.6267	2.62	1.2	4.65	98.41	4.55	29.44
256	2019-11-20	20.18	20.14	20.32	20.12	13418294	271113163	-0.110732	33.8295	-0.0350877	-82.8035	9.1328	1.0876	0.3273	14.5947	2.62	1.2	4.65	98.41	4.55	29.44
257	2019-11-21	20.14	19.95	20.17	19.91	17794133	355239587	-0.129225	29.9713	-0.277108	-113.642	9.0485	1.0776	0.3243	14.4601	2.62	1.2	4.65	98.41	4.55	29.44
258	2019-11-22	19.99	19.9	20.16	19.89	16850189	336821867	-0.136846	29.0041	-0.428571	-104.936	9.0245	1.0747	0.3234	14.4216	2.62	1.2	4.65	98.41	4.55	29.44
259	2019-11-25	19.91	20.43	20.51	19.9	29585410	599417873	-0.0629123	48.5568	0.75	-0.1294	9.2651	1.1034	0.332	14.8062	2.62	1.2	4.65	98.41	4.55	29.44
260	2019-11-26	20.52	20.72	20.74	20.52	33794482	698437958	0.0277735	55.9349	1.38983	145.978	9.3975	1.1191	0.3368	15.0177	2.62	1.2	4.65	98.41	4.55	29.44
261	2019-11-27	20.72	20.65	20.76	20.53	18269663	377319403	0.0781932	53.863	1.27119	119.391	9.3654	1.1153	0.3356	14.9664	2.62	1.2	4.65	98.41	4.55	29.44
262	2019-11-28	20.63	20.38	20.72	20.26	13332321	271980003	0.0750265	46.4838	0.585366	48.0874	9.2411	1.1005	0.3312	14.7677	2.62	1.2	4.65	98.41	4.55	29.44
263	2019-11-29	20.39	20.56	20.8	20.38	20672145	426389917	0.0957038	51.4143	0.804878	81.7825	9.3253	1.1105	0.3342	14.9023	2.62	1.2	4.65	98.41	4.55	29.44
264	2019-12-02	20.58	20.5	20.69	20.43	12396365	254270055	0.0993915	49.7178	0.731707	56	9.2972	1.1072	0.3332	14.8575	2.62	1.2	4.65	98.41	4.55	29.44
265	2019-12-03	20.56	20.53	20.57	20.35	13117229	268980969	0.103498	50.623	0.768293	31.3934	9.3093	1.1086	0.3336	14.8767	2.62	1.2	4.65	98.41	4.55	29.44
266	2019-12-04	20.4	20.13	20.51	20.05	20364970	411012161	0.0525321	39.9648	0.280488	-50.0532	9.1288	1.0871	0.3272	14.5883	2.62	1.2	4.65	98.41	4.55	29.44
267	2019-12-05	20.22	20.17	20.24	20.06	15872544	319839227	0.0257598	41.3371	0.329268	-85.3687	9.1448	1.089	0.3277	14.6139	2.62	1.2	4.65	98.41	4.55	29.44
268	2019-12-06	20.19	20.12	20.38	20.05	21732364	438038417	0.00400915	40.0651	-0.0169492	-94.9721	9.1248	1.0866	0.327	14.5818	2.62	1.2	4.65	98.41	4.55	29.44
269	2019-12-09	20.13	20.06	20.17	19.96	19474225	390190992	-0.0147394	38.4861	-0.118644	-116.137	9.0967	1.0833	0.326	14.537	2.62	1.2	4.65	98.41	4.55	29.44
270	2019-12-10	20.02	20.49	20.5	19.99	26263408	532286957	0.0319515	53.1797	0.698113	-15.1689	9.2892	1.1062	0.3329	14.8446	2.62	1.2	4.65	98.41	4.55	29.44
271	2019-12-11	20.52	20.72	20.83	20.32	30895087	636955035	0.091611	59.0002	1.32	100.517	9.3935	1.1186	0.3366	15.0113	2.62	1.2	4.65	98.41	4.55	29.44
272	2019-12-12	20.79	20.8	20.87	20.63	22632044	470783938	0.136917	60.8797	1.48	121.749	9.4336	1.1234	0.3381	15.0754	2.62	1.2	4.65	98.41	4.55	29.44
273	2019-12-13	20.98	20.96	21.06	20.87	33444313	701424640	0.180751	64.4964	1.36364	146.115	9.5058	1.132	0.3407	15.1908	2.62	1.2	4.65	98.41	4.55	29.44
274	2019-12-16	20.97	21.07	21.08	20.91	20882659	438808994	0.214571	66.8384	1.36486	123.897	9.5539	1.1378	0.3424	15.2677	2.62	1.2	4.65	98.41	4.55	29.44
275	2019-12-17	21.12	21.14	21.18	20.96	25760547	543898433	0.234746	68.3162	1.2	104.689	9.586	1.1416	0.3435	15.319	2.62	1.2	4.65	98.41	4.55	29.44
276	2019-12-18	21.09	21.12	21.21	21	24224836	511263384	0.23329	67.3632	1.0495	88.7654	9.578	1.1406	0.3433	15.3061	2.62	1.2	4.65	98.41	4.55	29.44
277	2019-12-19	21.03	21.11	21.26	21.03	19804916	418529372	0.219096	66.8452	0.972222	78.6408	9.574	1.1401	0.3431	15.2997	2.62	1.2	4.65	98.41	4.55	29.44
278	2019-12-20	21.11	21.21	21.48	21.09	23762795	505722564	0.211203	69.4552	1.06481	90.3666	9.6181	1.1454	0.3447	15.3702	2.62	1.2	4.65	98.41	4.55	29.44
279	2019-12-23	21.32	20.96	21.41	20.95	25633524	541663467	0.162519	56.9927	0.723077	50.2063	9.5058	1.132	0.3407	15.1908	2.62	1.2	4.65	98.41	4.55	29.44
280	2019-12-24	20.96	20.89	21.14	20.75	13644049	285274589	0.113425	53.9793	0.346939	-34.0419	9.4737	1.1282	0.3395	15.1395	2.62	1.2	4.65	98.41	4.55	29.44
281	2019-12-25	21.03	20.89	21.07	20.78	13790300	287846416	0.0753228	53.9793	0.219512	-69.4611	9.4737	1.1282	0.3395	15.1395	2.62	1.2	4.65	98.41	4.55	29.44
282	2019-12-26	20.82	20.93	20.97	20.82	12664344	264451163	0.0510414	55.6342	0.125	-93.6073	9.4897	1.1301	0.3401	15.1651	2.62	1.2	4.65	98.41	4.55	29.44
283	2019-12-27	20.84	21.12	21.31	20.84	20317422	429882664	0.0557245	62.7109	0.71875	24.7813	9.578	1.1406	0.3433	15.3061	2.62	1.2	4.65	98.41	4.55	29.44
284	2019-12-30	21.16	21.1	21.27	20.98	30130856	6.35818e+08	0.0513859	61.5624	0.65625	37.7498	9.5659	1.1392	0.3428	15.2869	2.62	1.2	4.65	98.41	4.55	29.44
285	2019-12-31	21.03	21.1	21.21	20.98	23672091	4.99288e+08	0.0440558	61.5624	0.65625	22.6489	9.5659	1.1392	0.3428	15.2869	2.62	1.2	4.65	98.41	4.55	29.44
286	2020-01-02	21.23	21.38	21.68	21.2	42253656	9.08139e+08	0.0708725	70.8041	1.53125	195.166	9.6943	1.1545	0.3474	15.492	1.12	0.9	2.93	98.67	2.89	-21.81
287	2020-01-03	21.42	21.32	21.54	21.29	22621611	4.83697e+08	0.0741283	66.9703	1.34375	124.92	9.6662	1.1511	0.3464	15.4471	1.12	0.9	2.93	98.67	2.89	-21.81
288	2020-01-06	21.27	20.66	21.27	20.62	59305650	1.23586e+09	-0.0143042	40.3	-0.469388	-105.866	9.3694	1.1158	0.3358	14.9728	1.12	0.9	2.93	98.67	2.89	-21.81
289	2020-01-07	20.72	20.81	20.81	20.64	21097663	4.37713e+08	-0.0521522	45.7552	-0.163265	-110.942	9.4376	1.1239	0.3382	15.0818	1.12	0.9	2.93	98.67	2.89	-21.81
290	2020-01-08	20.78	21.13	21.23	20.61	34611711	7.23426e+08	-0.0344938	55.4126	0.652778	-24.4094	9.582	1.1411	0.3434	15.3125	1.12	0.9	2.93	98.67	2.89	-21.81
291	2020-01-09	21.23	22.07	22.19	21.14	61804593	1.34622e+09	0.0962417	71.7995	1.95833	186.042	10.0071	1.1917	0.3586	15.992	1.12	0.9	2.93	98.67	2.89	-21.81
292	2020-01-10	22.05	22.16	22.25	21.92	28989881	6.40551e+08	0.182289	72.8606	2.08333	169.529	10.0473	1.1965	0.3601	16.0561	1.12	0.9	2.93	98.67	2.89	-21.81
293	2020-01-13	22.3	22.38	22.46	21.96	27197038	6.06341e+08	0.251993	75.377	1.21986	141.853	10.1475	1.2084	0.3637	16.2163	1.12	0.9	2.93	98.67	2.89	-21.81
294	2020-01-14	22.16	22.09	22.43	21.8	39329445	8.6877e+08	0.242131	66.3645	0.953333	88.3675	10.0152	1.1927	0.3589	16.0048	1.12	0.9	2.93	98.67	2.89	-21.81
295	2020-01-15	21.92	21.72	22.05	21.62	21566474	4.69505e+08	0.172153	56.746	0.616279	35.4448	9.8507	1.1731	0.353	15.742	1.12	0.9	2.93	98.67	2.89	-21.81
296	2020-01-16	21.94	21.94	22.26	21.77	21109144	4.64838e+08	0.143076	60.5258	0.744186	52.5981	9.947	1.1846	0.3565	15.8958	1.12	0.9	2.93	98.67	2.89	-21.81
297	2020-01-17	22.14	21.88	22.26	21.79	19042060	4.18797e+08	0.105095	58.9644	0.709302	43.4501	9.9229	1.1817	0.3556	15.8574	1.12	0.9	2.93	98.67	2.89	-21.81
298	2020-01-20	21.81	21.36	21.88	21.26	32374698	694920052	0.00457321	47.2313	0.350318	-39.2729	9.6863	1.1535	0.3471	15.4792	1.12	0.9	2.93	98.67	2.89	-21.81
299	2020-01-21	21.28	20.43	21.28	20.39	47517456	9.83475e+08	-0.18222	33.8474	-0.56	-172.247	9.2651	1.1034	0.332	14.8062	1.12	0.9	2.93	98.67	2.89	-21.81
300	2020-01-22	20.36	20.53	20.64	20.3	25709079	5.27259e+08	-0.281414	36.0137	-0.813725	-169.265	9.3093	1.1086	0.3336	14.8767	1.12	0.9	2.93	98.67	2.89	-21.81
301	2020-01-23	20.43	20	20.43	19.9	28143984	5.66075e+08	-0.400273	30.1915	-0.220513	-144.435	9.0686	1.08	0.325	14.4921	1.12	0.9	2.93	98.67	2.89	-21.81
302	2020-02-03	18.04	18.13	18.98	18	58051673	1.06183e+09	-0.695344	18.4795	-1.17949	-189.632	8.2223	0.9792	0.2947	13.1397	1.12	0.9	2.93	98.67	2.89	-21.81
303	2020-02-04	18.29	18.04	18.57	17.98	53454528	9.72245e+08	-0.856619	18.1039	-0.937799	-146.45	8.1822	0.9744	0.2932	13.0756	1.12	0.9	2.93	98.67	2.89	-21.81
304	2020-02-05	18.14	18.48	18.54	18.06	45791285	8.39131e+08	-0.855979	26.2461	0.0918635	-104.256	8.3787	0.9978	0.3003	13.3897	1.12	0.9	2.93	98.67	2.89	-21.81
305	2020-02-06	18.53	18.58	18.73	18.22	33158254	6.1245e+08	-0.795332	28.0525	0.138462	-75.7667	8.4269	1.0035	0.302	13.4666	1.12	0.9	2.93	98.67	2.89	-21.81
306	2020-02-07	18.59	18.8	18.84	18.34	30550645	5.65735e+08	-0.683125	32.1165	0.197917	-54.0133	8.5231	1.015	0.3055	13.6204	1.12	0.9	2.93	98.67	2.89	-21.81
307	2020-02-10	18.57	18.93	19.09	18.54	30331931	5.7284e+08	-0.554413	34.544	0.268072	-32.8092	8.5833	1.0222	0.3076	13.7166	1.12	0.9	2.93	98.67	2.89	-21.81
308	2020-02-11	19.11	18.87	19.17	18.82	24943239	4.73509e+08	-0.445091	33.922	0.333333	-14.1322	8.5552	1.0188	0.3066	13.6717	1.12	0.9	2.93	98.67	2.89	-21.81
309	2020-02-12	18.87	19.15	19.15	18.73	22086171	4.19443e+08	-0.309242	39.5652	0.445783	7.09048	8.6836	1.0341	0.3112	13.8768	1.12	0.9	2.93	98.67	2.89	-21.81
310	2020-02-13	19.07	19.07	19.37	18.97	21816700	4.17276e+08	-0.209131	38.5208	0.52551	53.8936	8.6475	1.0298	0.3099	13.8191	1.12	0.9	2.93	98.67	2.89	-21.81
311	2020-02-14	19.07	19.01	19.26	18.85	18905279	3.59807e+08	-0.13364	37.6917	0.873874	76.1795	8.6194	1.0265	0.3089	13.7742	1.12	0.9	2.93	98.67	2.89	-21.81
312	2020-02-17	19.05	20.11	20.38	19.03	53349718	1.06216e+09	0.0708246	56.6835	1.86486	192.941	9.1207	1.0862	0.3269	14.5754	1.12	0.9	2.93	98.67	2.89	-21.81
313	2020-02-18	20.07	19.97	20.07	19.8	27935737	5.56645e+08	0.18698	54.3412	2.22388	165.942	9.0566	1.0785	0.3246	14.4729	1.12	0.9	2.93	98.67	2.89	-21.81
314	2020-02-19	19.92	20.12	20.49	19.91	35114436	7.12716e+08	0.278283	56.482	1.00654	137.896	9.1248	1.0866	0.327	14.5818	1.12	0.9	2.93	98.67	2.89	-21.81
315	2020-02-20	20.26	20.34	20.43	20.06	23969984	4.86958e+08	0.357524	59.5711	1.17557	110.379	9.225	1.0986	0.3306	14.7421	1.12	0.9	2.93	98.67	2.89	-21.81
316	2020-02-21	20.54	21.1	21.12	20.52	39034267	8.18443e+08	0.493159	68.2279	1.784	140.661	9.5659	1.1392	0.3428	15.2869	1.12	0.9	2.93	98.67	2.89	-21.81
317	2020-02-24	20.87	20.96	21.51	20.87	31579327	6.70026e+08	0.541034	65.3632	1.42177	131.712	9.5058	1.132	0.3407	15.1908	1.12	0.9	2.93	98.67	2.89	-21.81
318	2020-02-25	20.79	20.95	21.12	20.36	28419864	5.89682e+08	0.546752	65.1462	0.92823	82.7878	9.4978	1.1311	0.3404	15.1779	1.12	0.9	2.93	98.67	2.89	-21.81
319	2020-02-26	20.72	20.79	21.06	20.39	29112270	6.04446e+08	0.505357	61.5142	0.851675	63.7158	9.4296	1.1229	0.3379	15.069	1.12	0.9	2.93	98.67	2.89	-21.81
320	2020-02-27	20.81	20.65	21.2	20.5	27188423	5.65716e+08	0.438003	58.3513	0.784689	54.8788	9.3654	1.1153	0.3356	14.9664	1.12	0.9	2.93	98.67	2.89	-21.81
321	2020-02-28	20.34	19.64	20.52	19.64	33677287	6.72529e+08	0.245867	41.3211	-0.292035	-82.6582	8.9082	1.0609	0.3193	14.2357	1.12	0.9	2.93	98.67	2.89	-21.81
322	2020-03-02	19.74	20.52	20.9	19.71	37742325	7.74543e+08	0.226264	54.2481	0.486726	-23.8009	9.3052	1.1081	0.3335	14.8703	1.12	0.9	2.93	98.67	2.89	-21.81
323	2020-03-03	20.8	20.79	21.07	20.47	24324482	5.04034e+08	0.237455	57.4442	0.787671	38.7871	9.4256	1.1225	0.3378	15.0626	1.12	0.9	2.93	98.67	2.89	-21.81
324	2020-03-04	20.54	20.95	21.05	20.54	25863392	5.40312e+08	0.25278	59.3155	0.89726	45.4436	9.4978	1.1311	0.3404	15.1779	1.12	0.9	2.93	98.67	2.89	-21.81
325	2020-03-05	21.1	20.88	21.23	20.69	25481883	5.31717e+08	0.23996	58.0741	0.849315	61.5836	9.4697	1.1277	0.3394	15.1331	1.12	0.9	2.93	98.67	2.89	-21.81
326	2020-03-06	20.7	20.27	20.76	20.21	21362438	4.35433e+08	0.140701	48.2888	0.477273	-66.838	9.1929	1.0948	0.3295	14.6908	1.12	0.9	2.93	98.67	2.89	-21.81
327	2020-03-09	19.92	19.69	19.95	19.62	33544491	6.61872e+08	-0.00402442	40.9918	0.0381679	-156.238	8.9282	1.0632	0.32	14.2678	1.12	0.9	2.93	98.67	2.89	-21.81
328	2020-03-10	19.5	20.61	20.74	19.49	32376923	6.56636e+08	0.0218019	53.4021	0.740458	-40.9076	9.3454	1.1129	0.3349	14.9344	1.12	0.9	2.93	98.67	2.89	-21.81
329	2020-03-11	20.72	20.26	20.98	20.22	33439816	6.88581e+08	-0.0089739	49.0422	0.473282	6.15273	9.1849	1.0938	0.3292	14.678	1.12	0.9	2.93	98.67	2.89	-21.81
330	2020-03-12	20.15	20.05	20.19	19.72	21258488	4.22873e+08	-0.055724	46.5107	0.312977	-83.5821	9.0927	1.0828	0.3259	14.5306	1.12	0.9	2.93	98.67	2.89	-21.81
331	2020-03-13	19.49	19.6	19.88	18.97	26209079	5.0676e+08	-0.140541	41.42	-0.0714286	-154.775	8.8881	1.0585	0.3185	14.2037	1.12	0.9	2.93	98.67	2.89	-21.81
332	2020-03-16	19.67	18.45	19.68	18.24	42464885	7.99857e+08	-0.333796	31.5994	-0.984127	-171.836	8.3667	0.9964	0.2998	13.3704	1.12	0.9	2.93	98.67	2.89	-21.81
333	2020-03-17	18.53	18.32	18.77	17.96	23828383	4.36396e+08	-0.453939	30.6856	-0.948148	-157.321	8.3065	0.9892	0.2977	13.2743	1.12	0.9	2.93	98.67	2.89	-21.81
334	2020-03-18	18.33	17.78	18.55	17.69	35935494	6.49474e+08	-0.573253	27.0721	-0.27572	-138.071	8.0619	0.9601	0.2889	12.8833	1.12	0.9	2.93	98.67	2.89	-21.81
335	2020-03-19	17.62	16.82	17.78	16.45	52672104	8.90854e+08	-0.738095	21.9633	-0.655022	-153.53	7.6287	0.9085	0.2734	12.1911	1.12	0.9	2.93	98.67	2.89	-21.81
336	2020-03-20	16.91	16.85	17.03	16.6	38123837	6.40157e+08	-0.794789	22.4713	-0.328622	-125.535	7.6407	0.9099	0.2738	12.2103	1.12	0.9	2.93	98.67	2.89	-21.81
337	2020-03-23	16.01	15.66	16.27	15.44	58675537	9.21773e+08	-0.93463	17.4614	-0.306069	-138.669	7.0993	0.8454	0.2544	11.345	1.12	0.9	2.93	98.67	2.89	-21.81
338	2020-03-24	15.87	16.81	16.9	15.77	42657082	6.96109e+08	-0.818458	33.404	-0.00290698	-83.809	7.6207	0.9075	0.2731	12.1782	1.12	0.9	2.93	98.67	2.89	-21.81
339	2020-03-25	17.42	18.16	18.44	17.42	61282767	1.10602e+09	-0.52052	46.8057	0.569476	8.16791	8.2343	0.9806	0.2951	13.1589	1.12	0.9	2.93	98.67	2.89	-21.81
340	2020-03-26	17.85	17.77	18.09	17.58	27189919	4.83681e+08	-0.345172	43.9657	0.535533	11.5206	8.0579	0.9596	0.2888	12.8769	1.12	0.9	2.93	98.67	2.89	-21.81
341	2020-03-27	17.96	18.16	18.46	17.96	31678715	5.77361e+08	-0.155511	47.5048	0.896057	55.5556	8.2343	0.9806	0.2951	13.1589	1.12	0.9	2.93	98.67	2.89	-21.81
342	2020-03-30	17.95	18.65	18.76	17.87	35799556	6.5918e+08	0.0462976	51.7583	1.12406	81.049	8.4549	1.0069	0.303	13.5114	1.12	0.9	2.93	98.67	2.89	-21.81
343	2020-03-31	18.69	18.13	18.88	18.08	23006613	4.22814e+08	0.116123	47.2445	0.988	75.335	8.2223	0.9792	0.2947	13.1397	1.12	0.9	2.93	98.67	2.89	-21.81
344	2020-04-01	18.18	17.44	18.58	17.35	40005292	7.13335e+08	0.0776009	41.8619	0.595318	28.1815	7.9095	0.9419	0.2835	12.6397	0.28	0.17	1.42	99.95	1.36	-80.64
345	2020-04-02	17.35	17.2	17.4	16.96	27017571	4.62102e+08	0.0304473	40.0965	0.51505	-27.5399	7.8012	0.929	0.2796	12.4667	0.28	0.17	1.42	99.95	1.36	-80.64
346	2020-04-03	17.25	17.1	17.3	16.92	20539167	3.50184e+08	-0.00184497	39.3286	0.481605	-39.1764	7.753	0.9233	0.2779	12.3898	0.28	0.17	1.42	99.95	1.36	-80.64
347	2020-04-07	17.58	17.18	17.6	17.02	31573024	5.42909e+08	-0.000151119	40.3441	0.201087	-50.9212	7.7891	0.9276	0.2792	12.4474	0.28	0.17	1.42	99.95	1.36	-80.64
348	2020-04-08	17.07	17.06	17.11	16.92	24227867	4.11964e+08	-0.00277092	39.2492	-0.0258065	-100.487	7.737	0.9214	0.2773	12.3641	0.28	0.17	1.42	99.95	1.36	-80.64
349	2020-04-09	17.09	17.22	17.27	16.97	22648749	3.87661e+08	0.0277871	41.5974	0.0774194	-66.0243	7.8092	0.93	0.2799	12.4795	0.28	0.17	1.42	99.95	1.36	-80.64
350	2020-04-10	17.29	16.73	17.3	16.63	31444288	5.3136e+08	-0.00548784	36.7621	-0.207547	-83.4184	7.5886	0.9037	0.272	12.127	0.28	0.17	1.42	99.95	1.36	-80.64
351	2020-04-13	16.47	16.52	16.7	16.32	19763118	3.25626e+08	-0.0412773	34.834	-0.339623	-116.254	7.4923	0.8922	0.2685	11.9731	0.28	0.17	1.42	99.95	1.36	-80.64
352	2020-04-14	16.71	16.76	16.77	16.43	27065153	4.49928e+08	-0.0192368	38.9031	0.0214286	-98.3954	8.6474	0.8867	0.2625	61.4096	0.28	0.17	1.42	99.95	1.36	-80.64
353	2020-04-15	16.77	16.44	16.8	16.38	24943792	4.12971e+08	-0.0335368	35.609	-0.0869565	-108.112	8.4831	0.8698	0.2575	60.243	0.28	0.17	1.42	99.95	1.36	-80.64
354	2020-04-16	16.38	16.78	16.78	16.28	26458172	4.39317e+08	0.014451	41.4608	0.371429	-74.0254	8.6565	0.8876	0.2628	61.4744	0.28	0.17	1.42	99.95	1.36	-80.64
355	2020-04-17	16.88	16.81	17.04	16.72	26993377	4.54958e+08	0.0593641	41.9778	0.474359	-1.56863	8.6702	0.889	0.2632	61.5716	0.28	0.17	1.42	99.95	1.36	-80.64
356	2020-04-20	16.81	16.63	16.83	16.52	23048301	3.82664e+08	0.0730568	39.6438	0.24359	-47.3896	8.5789	0.8796	0.2605	60.9235	0.28	0.17	1.42	99.95	1.36	-80.64
357	2020-04-21	16.71	16.46	16.71	16.35	23968716	3.94155e+08	0.0675734	37.4583	0.025641	-81.3685	8.4922	0.8708	0.2578	60.3078	0.28	0.17	1.42	99.95	1.36	-80.64
358	2020-04-22	16.36	16.41	16.42	16.26	18155362	2.96565e+08	0.0655203	36.7954	-0.0384615	-118.92	8.4648	0.8679	0.257	60.1134	0.28	0.17	1.42	99.95	1.36	-80.64
359	2020-04-23	16.5	16.25	16.5	16.25	18309731	2.99216e+08	0.0515358	34.6171	-0.513514	-122.327	8.3827	0.8595	0.2545	59.53	0.28	0.17	1.42	99.95	1.36	-80.64
360	2020-04-24	16.3	16.15	16.39	16.11	21498651	3.48149e+08	0.0383465	33.2502	-0.65	-148.201	8.3325	0.8544	0.253	59.1736	0.28	0.17	1.42	99.95	1.36	-80.64
361	2020-04-27	16.15	15.91	16.22	15.9	20793302	3.33099e+08	0.00839085	30.0826	-0.607143	-158.6	8.2093	0.8417	0.2492	58.2986	0.28	0.17	1.42	99.95	1.36	-80.64
362	2020-04-28	15.97	15.8	15.97	15.57	19333555	3.05105e+08	-0.0139299	28.6906	-0.530303	-163.881	8.15	0.8357	0.2474	57.8773	0.28	0.17	1.42	99.95	1.36	-80.64
363	2020-04-29	15.77	16	16.01	15.66	17835463	2.82934e+08	0.00930349	34.7865	0.1	-103.44	8.2549	0.8464	0.2506	58.6227	0.28	0.17	1.42	99.95	1.36	-80.64
364	2020-04-30	16.31	16.72	16.76	16.27	36375876	6.03563e+08	0.126221	51.4036	0.910891	63.4538	11.9533	0.8857	0.2948	8.6356	0.28	0.17	1.42	99.95	1.36	-80.64
365	2020-05-06	16.55	17.35	17.49	16.54	45499153	7.86246e+08	0.283953	61.0522	1.86747	172.684	12.4086	0.9195	0.306	8.9646	0.28	0.17	1.42	99.95	1.36	-80.64
366	2020-05-07	17.39	17.38	17.42	17.15	23953793	4.14027e+08	0.381771	61.4571	1.71739	160.057	12.4276	0.9209	0.3065	8.9783	0.28	0.17	1.42	99.95	1.36	-80.64
367	2020-05-08	17.39	17.95	18.04	17.39	33751634	6.00786e+08	0.50496	68.3937	1.3871	157.207	12.8324	0.9509	0.3165	9.2707	0.28	0.17	1.42	99.95	1.36	-80.64
368	2020-05-11	18.03	17.78	18.46	17.6	35432995	6.38e+08	0.541993	64.5443	1.25316	122.809	12.7122	0.942	0.3135	9.1839	0.28	0.17	1.42	99.95	1.36	-80.64
369	2020-05-12	17.87	17.5	17.88	17.39	22081164	3.87118e+08	0.507809	58.517	0.790698	69.8964	12.5161	0.9274	0.3087	9.0423	0.28	0.17	1.42	99.95	1.36	-80.64
370	2020-05-13	17.5	17.27	17.5	17.18	17512065	3.02878e+08	0.436003	53.9213	0.683721	36.5472	12.3454	0.9148	0.3045	8.9189	0.28	0.17	1.42	99.95	1.36	-80.64
371	2020-05-14	17.23	16.75	17.23	16.71	27599382	4.64768e+08	0.306373	45.0361	0.44186	-14.4075	11.9786	0.8876	0.2954	8.6539	0.28	0.17	1.42	99.95	1.36	-80.64
372	2020-05-15	16.88	16.45	16.95	16.38	31898834	5.27888e+08	0.174677	40.7335	0.230769	-69.4331	11.7635	0.8717	0.2901	8.4986	0.28	0.17	1.42	99.95	1.36	-80.64
373	2020-05-18	16.46	16.35	16.6	16.2	27487553	4.50448e+08	0.0737179	39.3415	-0.300813	-117.402	11.6876	0.8661	0.2882	8.4437	0.28	0.17	1.42	99.95	1.36	-80.64
374	2020-05-19	16.54	16.55	16.65	16.36	23201759	3.82977e+08	0.03544	43.623	0.0666667	-94.2736	11.8331	0.8768	0.2918	8.5488	0.28	0.17	1.42	99.95	1.36	-80.64
375	2020-05-20	16.54	16.46	16.69	16.3	28735879	4.72962e+08	0.00136069	42.1359	0.06875	-78.7243	11.7699	0.8721	0.2903	8.5031	0.28	0.17	1.42	99.95	1.36	-80.64
376	2020-05-21	16.58	16.37	16.58	16.32	19815657	3.25486e+08	-0.0283035	40.5982	0.0125	-71.381	11.7066	0.8675	0.2887	8.4574	0.28	0.17	1.42	99.95	1.36	-80.64
377	2020-05-22	16.3	16.24	16.37	16.01	23658729	3.83187e+08	-0.0586864	38.3519	-0.0769231	-87.1894	11.6117	0.8604	0.2864	8.3889	0.28	0.17	1.42	99.95	1.36	-80.64
378	2020-05-25	16.36	16.58	16.67	16.15	24590613	4.05723e+08	-0.0278045	46.8912	0.2	-42.4173	11.8584	0.8787	0.2924	8.5671	0.28	0.17	1.42	99.95	1.36	-80.64
379	2020-05-26	16.62	16.62	16.73	16.45	20604884	3.41351e+08	0.0016307	47.8357	0.368932	3.48985	11.8837	0.8806	0.2931	8.5854	0.28	0.17	1.42	99.95	1.36	-80.64
380	2020-05-27	16.55	16.12	16.59	16.1	34584880	5.60147e+08	-0.0403106	38.3603	-0.235294	-106.211	11.5295	0.8543	0.2843	8.3295	0.28	0.17	1.42	99.95	1.36	-80.64
381	2020-05-28	16.12	16.08	16.27	15.93	24864411	3.99957e+08	-0.0659865	37.6966	-0.421053	-156.271	11.4979	0.852	0.2836	8.3067	0.28	0.17	1.42	99.95	1.36	-80.64
382	2020-05-29	16.02	15.85	16.07	15.81	31806990	5.05374e+08	-0.104222	33.9442	-0.54	-164.477	11.3335	0.8398	0.2795	8.1879	0.28	0.17	1.42	99.95	1.36	-80.64
383	2020-06-01	15.91	16.19	16.3	15.84	54564338	8.74743e+08	-0.0753356	43.2265	0.203704	-69.4688	11.5738	0.8576	0.2854	8.3615	0.28	0.17	1.42	99.95	1.36	-80.64
384	2020-06-02	16.12	16.12	16.24	16.03	41954046	6.7623e+08	-0.0580514	41.8803	0.350649	-51.7968	11.5295	0.8543	0.2843	8.3295	0.28	0.17	1.42	99.95	1.36	-80.64
385	2020-06-03	16.29	16.75	16.75	16.2	64689360	1.07013e+09	0.0405316	55.6826	1.16883	101.832	11.9786	0.8876	0.2954	8.6539	0.28	0.17	1.42	99.95	1.36	-80.64
386	2020-06-04	16.95	16.12	16.98	16.06	97140600	1.58157e+09	0.0239904	44.0573	0.350649	40.6445	11.5295	0.8543	0.2843	8.3295	0.28	0.17	1.42	99.95	1.36	-80.64
387	2020-06-05	16.05	16.12	16.14	16.01	30553620	4.90722e+08	0.0165143	44.0573	0.3	-58.7166	11.5295	0.8543	0.2843	8.3295	0.28	0.17	1.42	99.95	1.36	-80.64
388	2020-06-08	16.24	16.19	16.27	16.07	41933667	6.7769e+08	0.0240087	45.6148	0.377778	-21.2235	11.5738	0.8576	0.2854	8.3615	0.28	0.17	1.42	99.95	1.36	-80.64
389	2020-06-09	16.15	16.19	16.3	16.11	40221522	6.51301e+08	0.0315044	45.6148	0.377778	3.4188	11.5738	0.8576	0.2854	8.3615	0.28	0.17	1.42	99.95	1.36	-80.64
390	2020-06-10	16.19	16.02	16.19	15.97	40065137	6.43146e+08	0.016838	42.1005	0.188889	-58.4461	11.4536	0.8487	0.2825	8.2747	0.28	0.17	1.42	99.95	1.36	-80.64
391	2020-06-11	15.97	15.97	16.2	15.92	42715126	6.85138e+08	0.00432757	41.0665	0.133333	-68.0681	11.4157	0.8459	0.2815	8.2473	0.28	0.17	1.42	99.95	1.36	-80.64
392	2020-06-12	15.76	15.91	15.91	15.69	65679126	1.03566e+09	-0.00746189	39.7644	-0.150685	-154.362	11.3777	0.8431	0.2806	8.2198	0.28	0.17	1.42	99.95	1.36	-80.64
393	2020-06-15	15.76	15.67	15.83	15.66	32033539	5.04053e+08	-0.0411388	34.8528	-0.384615	-154.61	11.207	0.8304	0.2764	8.0965	0.28	0.17	1.42	99.95	1.36	-80.64
394	2020-06-16	15.82	15.74	15.83	15.66	30501882	4.79604e+08	-0.0471083	37.3602	-0.202381	-110.892	11.2576	0.8342	0.2776	8.133	0.28	0.17	1.42	99.95	1.36	-80.64
395	2020-06-17	15.74	15.81	15.85	15.64	28911826	4.55161e+08	-0.0352909	39.9291	0.269231	-83.3333	11.3018	0.8375	0.2787	8.165	0.28	0.17	1.42	99.95	1.36	-80.64
396	2020-06-18	15.77	15.78	15.83	15.7	30906087	4.87017e+08	-0.0256277	39.1642	0.211538	-65.6331	11.2829	0.872	0.2783	8.1513	0.28	0.17	1.42	99.95	1.36	-80.64
397	2020-06-19	15.87	16.14	16.14	15.84	56206042	8.98685e+08	0.0320149	51.5407	0.903846	42.1823	11.5422	0.8921	0.2846	8.3386	0.28	0.17	1.42	99.95	1.36	-80.64
398	2020-06-22	16.05	16.03	16.12	15.94	32156395	5.14611e+08	0.0566469	48.2108	0.692308	48.2859	11.46	0.8857	0.2826	8.2792	0.28	0.17	1.42	99.95	1.36	-80.64
399	2020-06-23	15.99	15.89	16.01	15.83	29764907	4.72963e+08	0.0553389	44.1748	0.468085	10.4505	11.3651	0.8784	0.2803	8.2107	0.28	0.17	1.42	99.95	1.36	-80.64
400	2020-06-24	15.91	16.09	16.16	15.9	36260655	5.81924e+08	0.0811108	50.7228	0.893617	87.3751	11.5042	0.8891	0.2837	8.3112	0.28	0.17	1.42	99.95	1.36	-80.64
401	2020-06-29	16.05	15.9	16.05	15.86	33805456	5.38879e+08	0.0725421	45.1347	0.489362	33.235	11.3714	0.8789	0.2804	8.2153	0.28	0.17	1.42	99.95	1.36	-80.64
402	2020-06-30	15.95	15.8	15.98	15.75	42433372	6.7164e+08	0.0542205	42.4028	0.276596	-22.3541	10.7453	0.8305	0.265	7.7629	0.28	0.17	1.42	99.95	1.36	-80.64
403	2020-07-01	15.79	16.04	16.06	15.72	35534874	5.63967e+08	0.0740188	50.4074	0.75	25.2387	10.9097	0.8432	0.269	7.8817	2.61	1.17	5.51	97.76	5.37	562.58
404	2020-07-02	16.03	16.61	16.69	15.96	80553619	1.32205e+09	0.158623	63.7146	2.30556	227.857	11.2955	0.873	0.2786	8.1604	2.61	1.17	5.51	97.76	5.37	562.58
405	2020-07-03	16.88	17.35	17.41	16.76	93574051	1.59744e+09	0.300748	73.8402	4.36111	258.268	11.7952	0.9116	0.2909	8.5214	2.61	1.17	5.51	97.76	5.37	562.58
406	2020-07-06	18.08	18.38	18.46	17.57	112172048	2.02498e+09	0.507803	81.7265	3.18519	221.974	12.4972	0.9659	0.3082	9.0286	2.61	1.17	5.51	97.76	5.37	562.58
407	2020-07-07	18.65	17.86	19.01	17.84	115328093	2.11465e+09	0.54571	69.9051	1.32903	144.74	12.143	0.9385	0.2995	8.7727	2.61	1.17	5.51	97.76	5.37	562.58
408	2020-07-08	17.85	17.84	18	17.52	76301920	1.35307e+09	0.538185	69.4756	0.790698	79.7655	12.1304	0.9375	0.2992	8.7636	2.61	1.17	5.51	97.76	5.37	562.58
409	2020-07-09	17.88	17.97	18.27	17.82	73250503	1.31792e+09	0.520496	70.7724	0.841085	77.5312	12.2189	0.9444	0.3013	8.8275	2.61	1.17	5.51	97.76	5.37	562.58
410	2020-07-10	17.86	17.61	17.96	17.56	63207577	1.12e+09	0.433638	62.5905	0.70155	45.2754	11.9722	0.9253	0.2953	8.6493	2.61	1.17	5.51	97.76	5.37	562.58
411	2020-07-13	17.59	17.89	18.04	17.56	63210348	1.12582e+09	0.388676	65.9885	0.810078	44.9105	12.1683	0.9405	0.3001	8.791	2.61	1.17	5.51	97.76	5.37	562.58
412	2020-07-14	17.89	18.75	19.68	17.38	116171422	2.13011e+09	0.445473	74.0368	1.15812	105.229	12.7502	0.9854	0.3144	9.2113	2.61	1.17	5.51	97.76	5.37	562.58
413	2020-07-15	18.35	17.87	18.59	17.84	76157822	1.38741e+09	0.339974	58.3407	0.711864	46.9816	12.1493	0.939	0.2996	8.7773	2.61	1.17	5.51	97.76	5.37	562.58
414	2020-07-16	17.87	17.2	18.18	17.18	60886317	1.07529e+09	0.164309	49.4686	-0.107143	-84.8682	11.694	0.9038	0.2884	8.4483	2.61	1.17	5.51	97.76	5.37	562.58
415	2020-07-17	17.11	17.26	17.44	17.04	36681434	6.30858e+08	0.0466734	50.2219	-0.307018	-149.242	11.7382	0.9072	0.2895	8.4803	2.61	1.17	5.51	97.76	5.37	562.58
416	2020-07-20	17.28	17.74	17.82	17.14	45107689	7.92518e+08	0.0250766	56.0457	0.348387	-65.1088	12.0671	0.9326	0.2976	8.7179	2.61	1.17	5.51	97.76	5.37	562.58
417	2020-07-21	17.82	17.61	17.92	17.56	32281150	5.70275e+08	-0.0131075	54.1396	0.264516	-28.0861	11.9722	0.9253	0.2953	8.6493	2.61	1.17	5.51	97.76	5.37	562.58
418	2020-07-22	17.76	17.61	17.92	17.58	39547306	7.01675e+08	-0.0430641	54.1396	0.264516	-23.7041	11.9786	0.9258	0.2954	8.6539	2.61	1.17	5.51	97.76	5.37	562.58
419	2020-07-23	17.6	17.29	17.79	17.07	55382625	9.60344e+08	-0.107039	49.0682	0.0580645	-88.6989	11.7572	0.9087	0.29	8.494	2.61	1.17	5.51	97.76	5.37	562.58
420	2020-07-24	17.29	16.7	17.43	16.66	66831737	1.13584e+09	-0.223199	41.1681	-0.322581	-147.667	11.3588	0.8779	0.2801	8.2061	2.61	1.17	5.51	97.76	5.37	562.58
421	2020-07-27	16.81	16.81	16.97	16.56	32280686	5.41413e+08	-0.276125	43.067	-0.251613	-135.258	11.4347	0.8838	0.282	8.261	2.61	1.17	5.51	97.76	5.37	562.58
422	2020-07-28	16.89	16.75	17.04	16.72	26711912	4.49844e+08	-0.307712	42.2407	0.042735	-105.075	11.3904	0.8803	0.2809	8.229	2.61	1.17	5.51	97.76	5.37	562.58
423	2020-07-29	16.72	17.08	17.1	16.54	39061291	6.60306e+08	-0.273789	48.3022	0.365385	-73.6768	11.6117	0.8974	0.2864	8.3889	2.61	1.17	5.51	97.76	5.37	562.58
424	2020-07-30	17.08	16.85	17.41	16.83	47392569	8.09656e+08	-0.271435	44.6717	0.144231	-38.1156	11.46	0.8857	0.2826	8.2792	2.61	1.17	5.51	97.76	5.37	562.58
425	2020-07-31	16.81	16.91	17.1	16.74	38875012	6.57636e+08	-0.251359	45.8514	0.201923	-52.1886	11.4979	0.8886	0.2836	8.3067	2.61	1.17	5.51	97.76	5.37	562.58
426	2020-08-03	16.98	17.09	17.2	16.98	49441580	8.43209e+08	-0.205338	49.4444	0.428571	-8.88043	11.6244	0.8984	0.2867	8.398	2.61	1.17	5.51	97.76	5.37	562.58
427	2020-08-04	17.14	17.11	17.21	16.97	39353304	6.72127e+08	-0.165422	49.8552	0.450549	9.73882	11.637	0.8994	0.287	8.4072	2.61	1.17	5.51	97.76	5.37	562.58
428	2020-08-05	17.11	16.92	17.11	16.83	38968730	659901254	-0.157851	45.917	0.372881	-20.6131	11.5042	0.8891	0.2837	8.3112	2.61	1.17	5.51	97.76	5.37	562.58
429	2020-08-06	16.98	16.99	17.08	16.76	40933137	6.93499e+08	-0.137405	47.6111	0.707317	-4.42478	11.5548	0.893	0.285	8.3478	2.61	1.17	5.51	97.76	5.37	562.58
430	2020-08-07	16.93	16.83	17.09	16.76	35442328	5.98096e+08	-0.139004	44.1026	0.222222	-43.7252	11.4473	0.8847	0.2823	8.2701	2.61	1.17	5.51	97.76	5.37	562.58
431	2020-08-10	16.84	17.02	17.08	16.75	37105760	6.29083e+08	-0.109347	49.0559	0.75	-11.7253	11.5738	0.8945	0.2854	8.3615	2.61	1.17	5.51	97.76	5.37	562.58
432	2020-08-11	17.04	17.06	17.39	17	58020123	9.98536e+08	-0.0805508	50.0904	0.821429	132.601	11.5991	0.8965	0.2861	8.3798	2.61	1.17	5.51	97.76	5.37	562.58
433	2020-08-12	17.05	17.04	17.21	16.77	45632269	7.74043e+08	-0.0612779	49.5316	0.75	3.41085	11.5864	0.8955	0.2857	8.3706	2.61	1.17	5.51	97.76	5.37	562.58
434	2020-08-13	17.05	17.09	17.19	16.98	29878525	5.10563e+08	-0.0399102	51.0486	0.928571	66.8954	11.6244	0.8984	0.2867	8.398	2.61	1.17	5.51	97.76	5.37	562.58
435	2020-08-14	17.13	17.16	17.17	16.95	24574666	4.19799e+08	-0.015706	53.2351	1.17857	58.0087	11.6687	0.9018	0.2878	8.43	2.61	1.17	5.51	97.76	5.37	562.58
436	2020-08-17	17.18	17.55	17.67	17.14	62397893	1.09064e+09	0.0498864	63.3652	2.57143	229.804	11.9343	0.9224	0.2943	8.6219	2.61	1.17	5.51	97.76	5.37	562.58
437	2020-08-18	17.57	17.46	17.66	17.33	38469662	6.72219e+08	0.0766029	60.0309	1.90909	162.692	11.871	0.9175	0.2928	8.5762	2.61	1.17	5.51	97.76	5.37	562.58
438	2020-08-19	17.45	17.12	17.45	17.11	33366302	5.75606e+08	0.0454689	49.1704	0.402778	40.9015	11.6434	0.8999	0.2871	8.4117	2.61	1.17	5.51	97.76	5.37	562.58
439	2020-08-20	17.07	16.89	17.07	16.86	32241363	5.45548e+08	-0.00635644	43.2845	0.0833333	-78.4722	11.4853	0.8877	0.2832	8.2975	2.61	1.17	5.51	97.76	5.37	562.58
440	2020-08-21	16.97	16.99	17.09	16.91	25328676	4.29984e+08	-0.0262997	46.385	-0.0566038	-62.3902	11.5548	0.893	0.285	8.3478	2.61	1.17	5.51	97.76	5.37	562.58
441	2020-08-24	17.09	17.34	17.52	17.06	49766104	8.63408e+08	0.00675431	55.7848	0.681818	57.0894	11.7888	0.9111	0.2907	8.5168	2.61	1.17	5.51	97.76	5.37	562.58
442	2020-08-25	17.37	17.38	17.56	17.24	36084746	6.27625e+08	0.0317109	56.7477	0.742424	74.5849	11.8205	0.9136	0.2915	8.5397	2.61	1.17	5.51	97.76	5.37	562.58
443	2020-08-26	17.3	17.02	17.3	16.93	37440509	6.38726e+08	-0.000842517	46.5993	0.19697	-49.2986	11.5738	0.8945	0.2854	8.3615	2.61	1.17	5.51	97.76	5.37	562.58
444	2020-08-27	17.21	17.86	17.87	17.21	117221658	2.07138e+09	0.0854288	63.5153	1.4697	131.847	12.143	0.9385	0.2995	8.7727	2.61	1.17	5.51	97.76	5.37	562.58
445	2020-08-28	18.09	17.61	18.21	17.34	106930561	1.88093e+09	0.102337	57.4927	1.09091	122.862	10.9367	0.896	0.2947	4.9367	2.61	1.17	5.51	97.76	5.37	562.58
446	2020-08-31	17.58	17.35	17.85	17.35	60602468	1.06144e+09	0.0733747	51.8153	0.474227	55.9919	10.775	0.8828	0.2904	4.8637	2.61	1.17	5.51	97.76	5.37	562.58
447	2020-09-01	17.29	17.69	17.7	17.22	61233112	1.07371e+09	0.0935932	57.8615	0.824742	58.9971	10.9828	0.8998	0.296	4.9575	2.61	1.17	5.51	97.76	5.37	562.58
448	2020-09-02	17.69	17.59	17.78	17.49	42085370	7.41442e+08	0.0872047	55.5822	0.721649	69.0827	10.9193	0.8946	0.2943	4.9289	2.61	1.17	5.51	97.76	5.37	562.58
449	2020-09-03	17.67	17.87	18.18	17.6	70504518	1.26365e+09	0.112777	60.4314	1.01149	125	11.0926	0.9088	0.2989	5.0071	2.61	1.17	5.51	97.76	5.37	562.58
450	2020-09-04	17.58	17.91	18.04	17.4	61329978	1.08497e+09	0.126152	61.1054	1.05952	85.9939	11.1214	0.9112	0.2997	5.0201	2.61	1.17	5.51	97.76	5.37	562.58
451	2020-09-07	17.93	18.04	18.37	17.91	82030476	1.49082e+09	0.142379	63.3591	1.2	160.022	11.2023	0.9178	0.3019	5.0566	2.61	1.17	5.51	97.76	5.37	562.58
452	2020-09-08	18.17	18.64	18.71	18	83977914	1.55338e+09	0.219209	71.753	1.82022	185.608	11.5718	0.9481	0.3119	5.2234	2.61	1.17	5.51	97.76	5.37	562.58
453	2020-09-09	18.41	17.86	18.58	17.78	86324477	1.56485e+09	0.153359	53.9132	0.73913	67.779	11.0868	0.9083	0.2988	5.0045	2.61	1.17	5.51	97.76	5.37	562.58
454	2020-09-10	18.01	17.8	18.1	17.67	56300648	1.0063e+09	0.0930797	52.7913	0.348837	0.607903	11.0521	0.9055	0.2979	4.9888	2.61	1.17	5.51	97.76	5.37	562.58
455	2020-09-11	17.82	17.66	17.89	17.48	44754946	7.90129e+08	0.0290291	50.0892	0.24031	-51.7635	10.9655	0.8984	0.2955	4.9497	2.61	1.17	5.51	97.76	5.37	562.58
456	2020-09-14	17.76	18.07	18.08	17.66	39610955	7.06765e+08	0.0361056	57.2152	0.457143	14.8173	11.2196	0.9192	0.3024	5.0644	2.61	1.17	5.51	97.76	5.37	562.58
457	2020-09-15	18.07	18.29	18.41	17.91	51293737	9.35869e+08	0.0630592	60.5716	0.666667	81.6622	11.3582	0.9306	0.3061	5.127	2.61	1.17	5.51	97.76	5.37	562.58
458	2020-09-16	18.23	18.5	18.81	18.13	67239013	1.2462e+09	0.0996384	63.6	0.857143	133.231	11.4852	0.941	0.3095	5.1843	2.61	1.17	5.51	97.76	5.37	562.58
459	2020-09-17	18.68	18.9	19.13	18.44	88727187	1.67337e+09	0.164357	68.6899	1.26531	162.859	11.7335	0.9613	0.3162	5.2964	2.61	1.17	5.51	97.76	5.37	562.58
460	2020-09-18	18.74	18.83	18.93	18.48	58172692	1.08775e+09	0.182956	66.8717	1.19388	109.353	11.6931	0.958	0.3151	5.2781	2.61	1.17	5.51	97.76	5.37	562.58
461	2020-09-21	18.88	18.72	19.16	18.66	45417039	8.57917e+08	0.166152	63.9176	0.854839	99.5062	11.6238	0.9523	0.3133	5.2469	2.61	1.17	5.51	97.76	5.37	562.58
462	2020-09-22	18.56	18.36	18.74	18.29	43120549	7.97961e+08	0.0957512	55.0712	0.564516	28.1673	11.3986	0.9339	0.3072	5.1452	2.61	1.17	5.51	97.76	5.37	562.58
463	2020-09-23	18.42	18.44	18.66	18.32	23661527	4.37077e+08	0.0513883	56.5558	0.629032	23.6443	11.4506	0.9381	0.3086	5.1687	2.61	1.17	5.51	97.76	5.37	562.58
464	2020-09-24	18.31	17.95	18.32	17.84	42174470	7.60323e+08	-0.0471979	46.1723	0.233871	-68.2566	11.1445	0.913	0.3003	5.0305	2.61	1.17	5.51	97.76	5.37	562.58
465	2020-09-25	17.99	17.87	18.1	17.77	20970320	3.75587e+08	-0.122164	44.6841	-0.240964	-107.932	11.0926	0.9088	0.2989	5.0071	2.61	1.17	5.51	97.76	5.37	562.58
466	2020-09-28	17.91	17.94	18.08	17.83	22208466	3.98394e+08	-0.158972	46.3649	-0.0105263	-100.514	11.1388	0.9126	0.3002	5.0279	2.61	1.17	5.51	97.76	5.37	562.58
467	2020-09-29	18.01	17.79	18.05	17.74	22305081	3.98442e+08	-0.197652	43.2369	-0.0776699	-99.2316	11.0464	0.905	0.2977	4.9862	2.61	1.17	5.51	97.76	5.37	562.58
468	2020-09-30	17.88	17.79	17.98	17.68	32661050	5.81877e+08	-0.215881	43.2369	-0.0776699	-84.0836	11.0464	0.905	0.2977	4.9862	2.61	1.17	5.51	97.76	5.37	562.58
469	2020-10-09	18.03	18.41	18.62	18	56203597	1.0338e+09	-0.14071	57.7737	0.596154	19.8854	11.4332	0.9367	0.3081	5.1608	3.2	1.24	4.94	98.51	4.83	8.78
470	2020-10-12	18.51	18.69	18.79	18.5	44701339	8.33837e+08	-0.0540136	62.5822	0.967742	87.9889	11.6065	0.9509	0.3128	5.239	3.2	1.24	4.94	98.51	4.83	8.78
471	2020-10-13	18.69	19.22	19.39	18.51	59355737	1.12084e+09	0.0673934	69.812	2.2	153.64	11.9356	0.9779	0.3217	5.3876	3.2	1.24	4.94	98.51	4.83	8.78
472	2020-10-14	19.09	19.07	19.14	18.78	53388819	1.0119e+09	0.117246	65.8132	1.42222	116.455	11.8375	0.9698	0.319	5.3433	3.2	1.24	4.94	98.51	4.83	8.78
473	2020-10-15	19.19	19.03	19.48	19.02	45352828	8.73821e+08	0.13341	64.7148	0.867133	112.809	11.8144	0.9679	0.3184	5.3329	3.2	1.24	4.94	98.51	4.83	8.78
474	2020-10-16	19.15	19.15	19.21	18.81	39156637	7.44726e+08	0.147729	66.5743	0.951049	76.0018	11.8894	0.9741	0.3204	5.3668	3.2	1.24	4.94	98.51	4.83	8.78
475	2020-10-19	19.18	19.06	19.36	18.8	32209334	6.13457e+08	0.132999	63.7737	0.888112	65.5828	11.8317	0.9693	0.3189	5.3407	3.2	1.24	4.94	98.51	4.83	8.78
476	2020-10-20	18.91	19.63	19.7	18.88	65106149	1.26491e+09	0.184772	72.0482	1.28671	96.1389	12.1897	0.9987	0.3285	5.5023	3.2	1.24	4.94	98.51	4.83	8.78
477	2020-10-21	19.51	20.01	20.09	19.39	65561899	1.29688e+09	0.250841	76.0932	1.55245	148.463	12.4264	1.0181	0.3349	5.6092	3.2	1.24	4.94	98.51	4.83	8.78
478	2020-10-22	19.81	19.66	19.96	19.39	46367854	9.10478e+08	0.228662	66.2777	1.02459	114.979	12.207	1.0001	0.329	5.5101	3.2	1.24	4.94	98.51	4.83	8.78
479	2020-10-23	19.69	19.76	20.18	19.55	41606389	8.26442e+08	0.209248	67.6043	0.810606	113.168	12.2705	1.0053	0.3307	5.5388	3.2	1.24	4.94	98.51	4.83	8.78
480	2020-10-26	19.76	19.68	20	19.44	35533212	7.0144e+08	0.169133	65.3202	0.663265	70.6853	12.2186	1.001	0.3293	5.5153	3.2	1.24	4.94	98.51	4.83	8.78
481	2020-10-27	19.59	19.61	19.98	19.54	32447494	6.39792e+08	0.119037	63.2428	0.591837	58.0409	12.1781	0.9977	0.3282	5.4971	3.2	1.24	4.94	98.51	4.83	8.78
482	2020-10-28	19.69	20.2	20.39	19.64	56042401	1.12314e+09	0.14928	71.6782	1.19388	116.038	12.5419	1.0275	0.338	5.6613	3.2	1.24	4.94	98.51	4.83	8.78
483	2020-10-29	19.92	21.11	21.59	19.87	102911083	2.15597e+09	0.268795	79.6727	2.15789	221.572	13.1078	1.0739	0.3533	5.9167	3.2	1.24	4.94	98.51	4.83	8.78
484	2020-10-30	21.25	21.53	22.34	21.11	114719283	2.4906e+09	0.374845	82.2431	2.16667	211.244	13.3677	1.0952	0.3603	6.034	3.2	1.24	4.94	98.51	4.83	8.78
485	2020-11-02	21.84	22.41	22.95	21.44	117876042	2.64379e+09	0.524753	86.2816	1.86667	168.857	13.9162	1.1075	0.375	16.7922	3.2	1.24	4.94	98.51	4.83	8.78
486	2020-11-03	22.69	22.14	22.78	21.58	87030452	1.9226e+09	0.546317	80.0732	1.31771	114.16	13.7488	1.0942	0.3705	16.5901	3.2	1.24	4.94	98.51	4.83	8.78
487	2020-11-04	22.31	23.63	23.7	22.14	97051214	2.25028e+09	0.709699	86.1735	1.43571	133.492	14.6727	1.1677	0.3954	17.705	3.2	1.24	4.94	98.51	4.83	8.78
488	2020-11-05	23.98	25.58	25.61	23.81	128014812	3.17733e+09	1.0105	90.4326	2.13214	168.538	15.8795	1.2637	0.428	19.1612	3.2	1.24	4.94	98.51	4.83	8.78
489	2020-11-06	25.59	25.78	26.78	24.48	146909580	3.76687e+09	1.156	90.757	1.53483	149.733	16.0065	1.2739	0.4314	19.3145	3.2	1.24	4.94	98.51	4.83	8.78
490	2020-11-09	25.39	26.41	26.66	24.66	126377969	3.23723e+09	1.24878	91.7377	1.13903	118.779	16.3992	1.3051	0.442	19.7883	3.2	1.24	4.94	98.51	4.83	8.78
491	2020-11-10	26.04	24.88	26.04	24.43	115647153	2.89797e+09	1.02511	71.3186	0.83871	71.7886	15.4464	1.2293	0.4163	18.6386	3.2	1.24	4.94	98.51	4.83	8.78
492	2020-11-11	24.79	24.41	25.19	24.2	96849447	2.38394e+09	0.747787	66.2829	0.622642	39.4513	15.1577	1.2063	0.4085	18.2902	3.2	1.24	4.94	98.51	4.83	8.78
493	2020-11-12	24.62	24.57	24.94	24.28	72461933	1.77978e+09	0.530072	67.16	0.622951	28.4493	15.2559	1.2141	0.4111	18.4087	3.2	1.24	4.94	98.51	4.83	8.78
494	2020-11-13	24.97	24.36	25.05	23.99	69880396	1.70837e+09	0.3127	64.7054	0.519906	10.7378	15.1231	1.2035	0.4076	18.2484	3.2	1.24	4.94	98.51	4.83	8.78
495	2020-11-16	24.26	24.09	24.32	23.54	77755416	1.86448e+09	0.0985669	61.4946	0.456674	-39.4023	14.9556	1.1902	0.4031	18.0464	3.2	1.24	4.94	98.51	4.83	8.78
496	2020-11-17	24.26	24.24	24.99	24.01	101472471	2.48383e+09	-0.048929	62.639	0.219424	-31.6614	15.048	1.1976	0.4055	18.1579	3.2	1.24	4.94	98.51	4.83	8.78
497	2020-11-18	23.86	23.86	24.12	23.49	77741226	1.85194e+09	-0.214461	57.8033	-0.0991379	-116.783	14.8113	1.1787	0.3992	17.8722	3.2	1.24	4.94	98.51	4.83	8.78
498	2020-11-19	24.27	24.19	24.51	23.72	55700334	1.34258e+09	-0.29151	60.7287	0.0431034	-66.1044	15.0191	1.1953	0.4048	18.123	3.2	1.24	4.94	98.51	4.83	8.78
499	2020-11-20	24.32	25.22	25.41	24.27	113674395	2.84383e+09	-0.219052	68.3404	0.533333	55.5979	15.6601	1.2463	0.422	18.8964	3.2	1.24	4.94	98.51	4.83	8.78
500	2020-11-23	25.22	24.97	25.26	24.58	76926718	1.91582e+09	-0.219558	64.9456	1.08824	85.0213	15.5042	1.2339	0.4178	18.7083	3.2	1.24	4.94	98.51	4.83	8.78
501	2020-11-24	25.39	24.23	25.54	24.2	76844667	1.903e+09	-0.327811	55.8251	0.272059	44.8718	15.0422	1.1971	0.4054	18.1509	3.2	1.24	4.94	98.51	4.83	8.78
502	2020-11-25	24.36	24.35	25.3	24.24	79126401	1.95713e+09	-0.387409	56.9153	0.360294	37.8516	15.1173	1.2031	0.4074	18.2415	3.2	1.24	4.94	98.51	4.83	8.78
503	2020-11-26	24.11	23.2	24.11	23	90135281	2.09969e+09	-0.574601	45.0713	-0.485294	-151.596	14.407	1.1466	0.3883	17.3844	3.2	1.24	4.94	98.51	4.83	8.78
504	2020-11-27	24.18	25.19	25.53	24.01	199146577	5.00646e+09	-0.429868	60.7683	0.977941	79.7324	15.637	1.2444	0.4214	18.8686	3.2	1.24	4.94	98.51	4.83	8.78
505	2020-11-30	25.11	24.66	25.36	24.58	127906778	3.19755e+09	-0.405341	56.0301	0.722772	61.7323	15.3079	1.2182	0.4125	18.4714	3.2	1.24	4.94	98.51	4.83	8.78
506	2020-12-01	24.26	24.65	24.92	23.64	97032467	2.35497e+09	-0.390147	55.9386	0.717822	-11.6672	15.3021	1.2178	0.4124	18.4644	3.2	1.24	4.94	98.51	4.83	8.78
507	2020-12-02	24.46	23.91	24.48	23.79	75399875	1.80964e+09	-0.473884	49.3206	0.351485	-74.8415	14.8459	1.1815	0.4001	17.914	3.2	1.24	4.94	98.51	4.83	8.78
508	2020-12-03	24.13	23.83	24.22	23.67	47684579	1.14155e+09	-0.52992	48.6295	0.311881	-90.4671	14.7939	1.1773	0.3987	17.8513	3.2	1.24	4.94	98.51	4.83	8.78
509	2020-12-04	23.67	23.47	23.86	23.27	52070432	1.22306e+09	-0.600187	45.4455	0.135678	-111.235	14.5745	1.1599	0.3928	17.5865	3.2	1.24	4.94	98.51	4.83	8.78
510	2020-12-07	23	22.64	23.01	22.23	78713418	1.77853e+09	-0.734309	38.9179	-0.281407	-166.723	14.0548	1.1185	0.3788	16.9594	3.2	1.24	4.94	98.51	4.83	8.78
511	2020-12-08	22.77	22.66	23.02	22.48	55423087	1.26132e+09	-0.791262	39.1519	-0.271357	-119.291	14.0664	1.1194	0.3791	16.9733	3.2	1.24	4.94	98.51	4.83	8.78
512	2020-12-09	22.66	22.02	22.96	22	66291206	1.48945e+09	-0.879295	34.4583	-0.243137	-120.154	13.6737	1.0882	0.3685	16.4995	3.2	1.24	4.94	98.51	4.83	8.78
513	2020-12-10	22.01	22.1	22.18	21.63	47315579	1.03886e+09	-0.888293	35.5317	-0.211765	-116.09	13.7199	1.0919	0.3698	16.5553	3.2	1.24	4.94	98.51	4.83	8.78
514	2020-12-11	22.26	22.13	22.47	21.57	62644041	1.37797e+09	-0.851639	35.9687	0.0416667	-87.4923	13.743	1.0937	0.3704	16.5832	3.2	1.24	4.94	98.51	4.83	8.78
515	2020-12-14	22.1	22.66	22.93	21.59	88415209	1.9811e+09	-0.722534	43.4874	0.243346	-51.7614	14.0721	1.1199	0.3792	16.9803	3.2	1.24	4.94	98.51	4.83	8.78
516	2020-12-15	22.78	22.6	23.02	22.38	64100413	1.45116e+09	-0.615908	42.8544	0.306878	-17.5748	14.0317	1.1167	0.3782	16.9315	3.2	1.24	4.94	98.51	4.83	8.78
517	2020-12-16	22.78	22.16	22.78	22.15	46674434	1.04255e+09	-0.576059	38.3109	0.0773481	-44.3671	13.7603	1.0951	0.3708	16.6041	3.2	1.24	4.94	98.51	4.83	8.78
518	2020-12-17	22.17	22.66	22.71	22.01	49370523	1.11076e+09	-0.458863	45.594	0.441379	-11.4815	14.0664	1.1194	0.3791	16.9733	3.2	1.24	4.94	98.51	4.83	8.78
519	2020-12-18	22.63	22.94	23.29	22.52	72241505	1.66314e+09	-0.326364	49.3172	1.4375	136.452	14.2454	1.1337	0.3839	17.1893	3.2	1.24	4.94	98.51	4.83	8.78
520	2020-12-21	22.96	23.04	23.16	22.2	98660655	2.23555e+09	-0.213452	50.6572	1.59375	89.8613	14.3031	1.1383	0.3855	17.259	3.2	1.24	4.94	98.51	4.83	8.78
521	2020-12-22	22.67	21.6	22.67	21.58	108822533	2.4091e+09	-0.314806	35.5986	-0.456522	-114.224	13.4139	1.0675	0.3615	16.186	3.2	1.24	4.94	98.51	4.83	8.78
522	2020-12-23	21.6	22.65	22.93	21.48	108317999	2.41507e+09	-0.226615	48.0985	0.585106	-10.3976	14.0606	1.119	0.3789	16.9664	3.2	1.24	4.94	98.51	4.83	8.78
523	2020-12-24	22.8	22.25	22.82	22.14	41525307	9.27856e+08	-0.2088	44.4469	0.451389	-10.0182	13.8123	1.0992	0.3722	16.6668	3.2	1.24	4.94	98.51	4.83	8.78
524	2020-12-25	22.15	21.76	22.4	21.7	51102354	1.12436e+09	-0.247039	40.2842	0.111111	-138.287	13.512	1.0753	0.3641	16.3044	3.2	1.24	4.94	98.51	4.83	8.78
525	2020-12-28	21.88	23.94	23.94	21.75	153556650	3.58606e+09	0.0229409	59.1819	1.625	149.815	14.8632	1.1829	0.4006	17.9349	3.2	1.24	4.94	98.51	4.83	8.78
526	2020-12-29	24.21	22.15	24.41	22.13	163760926	3.79483e+09	-0.0348099	45.9231	0.381944	71.7366	13.7545	1.0946	0.3707	16.5971	3.2	1.24	4.94	98.51	4.83	8.78
527	2020-12-30	22.18	22.7	23.19	21.99	100782870	2.28592e+09	0.00379719	49.7653	0.470085	13.9473	14.0952	1.1217	0.3799	17.0082	3.2	1.24	4.94	98.51	4.83	8.78
528	2020-12-31	22.81	22.73	23.14	22.41	87589237	1.98893e+09	0.0343966	49.9807	0.482906	34.1627	14.1126	1.1231	0.3803	17.0291	3.2	1.24	4.94	98.51	4.83	8.78
529	2021-01-04	22.32	21.9	22.32	21.75	127786495	2.80808e+09	-0.0514718	44.1601	0.128205	-92.2842	13.5986	1.0822	0.3665	16.409	1	0.89	3.28	97.79	3.21	-24.75
530	2021-01-05	22.01	21.12	22.11	20.93	122159714	2.59691e+09	-0.19934	39.3724	-0.205128	-151.084	13.1136	1.0436	0.3534	15.8237	1	0.89	3.28	97.79	3.21	-24.75
531	2021-01-06	21.25	21.36	21.65	21.08	69588043	1.48284e+09	-0.247674	41.5393	-0.183486	-124.933	13.2637	1.0556	0.3575	16.0048	1	0.89	3.28	97.79	3.21	-24.75
532	2021-01-07	21.44	21.6	21.64	21.12	72836921	1.56196e+09	-0.230523	43.7722	0.170213	-87.0725	13.4139	1.0675	0.3615	16.186	1	0.89	3.28	97.79	3.21	-24.75
533	2021-01-08	22.01	23.76	23.76	21.86	198539175	4.57879e+09	0.0723571	59.3129	0.93617	87.5386	13.9111	1.1741	0.3945	17.8025	1	0.89	3.28	97.79	3.21	-24.75
534	2021-01-11	24.18	24.58	25.27	23.81	175248888	4.30824e+09	0.367254	63.5611	1.22695	170.039	14.3902	1.2146	0.4081	18.4157	1	0.89	3.28	97.79	3.21	-24.75
535	2021-01-12	23.9	24.33	24.55	23.36	120294258	2.87929e+09	0.504282	61.3897	1.21591	112.859	14.2432	1.2022	0.4039	18.2275	1	0.89	3.28	97.79	3.21	-24.75
536	2021-01-13	24.83	23.3	25.41	23.19	151719379	3.66676e+09	0.434471	53.0877	0.630058	85.2414	13.6389	1.1512	0.3868	17.4541	1	0.89	3.28	97.79	3.21	-24.75
537	2021-01-14	23.3	23.36	24.41	23.04	122737930	2.90478e+09	0.376811	53.4948	0.647399	49.7912	13.677	1.1544	0.3879	17.5029	1	0.89	3.28	97.79	3.21	-24.75
538	2021-01-15	23.53	23.9	24.15	22.79	123827359	2.91195e+09	0.390194	57.2079	0.803468	42.7043	13.9928	1.181	0.3968	17.907	1	0.89	3.28	97.79	3.21	-24.75
539	2021-01-18	23.67	23.04	23.67	22.97	106373660	2.46014e+09	0.267826	50.1258	0.554913	12.8571	13.4864	1.1383	0.3825	17.259	1	0.89	3.28	97.79	3.21	-24.75
540	2021-01-19	22.84	22.03	22.91	21.7	125827050	2.78458e+09	0.0470313	43.1546	0.208075	-69.7973	12.8984	1.0887	0.3658	16.5065	1	0.89	3.28	97.79	3.21	-24.75
541	2021-01-20	22.05	21.81	22.32	21.67	76805665	1.68741e+09	-0.123157	41.7493	0.0704698	-104.125	12.7677	1.0776	0.3621	16.3393	1	0.89	3.28	97.79	3.21	-24.75
542	2021-01-21	21.83	22.07	22.16	21.51	90417358	1.97481e+09	-0.191159	44.138	0.0156863	-117.818	12.9202	1.0905	0.3664	16.5344	1	0.89	3.28	97.79	3.21	-24.75
543	2021-01-22	21.86	21.92	22.1	21.53	67231795	1.46432e+09	-0.243442	43.0075	0.0397112	-92.8383	12.8331	1.0831	0.3639	16.4229	1	0.89	3.28	97.79	3.21	-24.75
544	2021-01-25	21.7	21.44	21.74	21.05	82174265	1.75346e+09	-0.324697	39.4178	-0.146825	-99.6728	12.5499	1.0592	0.3559	16.0606	1	0.89	3.28	97.79	3.21	-24.75
545	2021-01-26	21.41	21.11	21.55	21.07	45067710	9.57188e+08	-0.399966	37.0551	-0.334928	-94.5559	12.3594	1.0432	0.3505	15.8167	1	0.89	3.28	97.79	3.21	-24.75
546	2021-01-27	21.33	21.73	21.84	21.15	65133019	1.40094e+09	-0.345372	44.0551	0.117886	-62.1972	12.7242	1.074	0.3609	16.2835	1	0.89	3.28	97.79	3.21	-24.75
547	2021-01-28	21.39	21.11	21.6	21.02	58642536	1.24695e+09	-0.369726	39.2101	0	-86.8854	12.3594	1.0432	0.3505	15.8167	1	0.89	3.28	97.79	3.21	-24.75
548	2021-01-29	21.21	20.4	21.33	20.18	67511655	1.39641e+09	-0.45293	34.3969	-0.367876	-144.157	11.9456	1.0082	0.3388	15.2872	1	0.89	3.28	97.79	3.21	-24.75
549	2021-02-01	20.22	20.16	20.31	19.86	54173054	1.08678e+09	-0.507638	32.8809	-0.989583	-179.431	11.804	0.9963	0.3348	15.106	1	0.89	3.28	97.79	3.21	-24.75
550	2021-02-02	20.39	21.07	21.07	20.35	64266120	1.33922e+09	-0.393679	43.3919	0.401198	-64.1637	12.3321	1.0409	0.3497	15.7819	1	0.89	3.28	97.79	3.21	-24.75
551	2021-02-03	20.84	20.6	20.9	20.37	51854270	1.06889e+09	-0.355217	39.8138	0.230366	-73.0337	12.0599	1.0179	0.342	15.4335	1	0.89	3.28	97.79	3.21	-24.75
552	2021-02-04	20.46	20.14	20.48	19.93	48094454	9.69621e+08	-0.364004	36.5375	-0.0113636	-106.28	11.7931	0.9954	0.3345	15.0921	1	0.89	3.28	97.79	3.21	-24.75
553	2021-02-05	20.14	20.06	20.44	20	30753975	6.20548e+08	-0.352616	35.9655	-0.0636943	-92.4794	11.7441	0.9912	0.3331	15.0294	1	0.89	3.28	97.79	3.21	-24.75
554	2021-02-08	20.27	20.2	20.4	19.92	34714893	6.99131e+08	-0.300295	37.8569	0.0377358	-77.3354	11.8258	0.9981	0.3354	15.1339	1	0.89	3.28	97.79	3.21	-24.75
555	2021-02-09	19.81	19.78	20.01	19.23	83301541	1.63168e+09	-0.295852	34.4637	-0.167665	-122.899	11.5808	0.9774	0.3284	14.8203	1	0.89	3.28	97.79	3.21	-24.75
556	2021-02-10	19.87	20.4	20.63	19.78	64144226	1.2956e+09	-0.188236	42.8637	0.32381	-22.7958	11.9401	1.0078	0.3386	15.2802	1	0.89	3.28	97.79	3.21	-24.75
557	2021-02-18	20.65	20.45	20.67	20.28	57318602	1.17331e+09	-0.0939182	43.5125	0.51938	39.2157	11.9728	1.0105	0.3396	15.322	1	0.89	3.28	97.79	3.21	-24.75
558	2021-02-19	20.44	20.74	20.79	20.21	48565522	9.98336e+08	0.0179673	47.3641	0.744186	71.5161	12.1416	1.0248	0.3443	15.538	1	0.89	3.28	97.79	3.21	-24.75
559	2021-02-22	20.8	20.74	21.36	20.3	81280721	1.68857e+09	0.0979433	47.3641	0.744186	99.6078	12.1416	1.0248	0.3443	15.538	1	0.89	3.28	97.79	3.21	-24.75
560	2021-02-23	20.53	20.34	20.65	20.16	48633416	9.9278e+08	0.102449	42.4368	0.583333	14.3389	11.9075	1.005	0.3377	15.2384	1	0.89	3.28	97.79	3.21	-24.75
561	2021-02-24	20.35	19.82	20.55	19.73	56440481	1.13505e+09	0.043866	36.893	0.0416667	-70.2011	11.6026	0.9793	0.3291	14.8482	1	0.89	3.28	97.79	3.21	-24.75
562	2021-02-25	20.07	20.14	20.14	19.73	42616063	8.50202e+08	0.0559245	42.0677	0.375	-68.4807	11.7877	0.9949	0.3343	15.0851	1	0.89	3.28	97.79	3.21	-24.75
563	2021-02-26	19.79	19.76	20.1	19.72	43747872	8.69166e+08	0.0221555	37.9607	-0.0208333	-88.1096	11.5699	0.9765	0.3281	14.8064	1	0.89	3.28	97.79	3.21	-24.75
564	2021-03-01	19.8	19.74	19.88	19.58	31531741	6.21622e+08	0.00733119	37.7452	-0.0416667	-93.2221	11.5536	0.9752	0.3277	14.7855	1	0.89	3.28	97.79	3.21	-24.75
565	2021-03-02	19.76	19.43	19.81	19.33	46263599	9.01774e+08	-0.0318728	34.3835	-0.336735	-127.888	11.3739	0.96	0.3226	14.5556	1	0.89	3.28	97.79	3.21	-24.75
566	2021-03-03	19.32	19.69	19.79	19.3	39726462	7.79626e+08	-0.0114776	39.4121	-0.05	-91.3978	11.5263	0.9729	0.3269	14.7506	1	0.89	3.28	97.79	3.21	-24.75
567	2021-03-04	19.53	19.27	19.6	19.26	38736319	7.50204e+08	-0.0415618	34.6464	-0.122137	-109.874	11.2813	0.9522	0.3199	14.4371	1	0.89	3.28	97.79	3.21	-24.75
568	2021-03-05	19.14	19.38	19.53	18.99	42292864	8.17611e+08	-0.033967	36.8679	-0.0381679	-105.151	11.3467	0.9577	0.3218	14.5207	1	0.89	3.28	97.79	3.21	-24.75
569	2021-03-08	19.52	19.02	19.65	18.99	41075238	792907644	-0.063065	32.8121	-0.233645	-107.259	11.1343	0.9398	0.3158	14.249	1	0.89	3.28	97.79	3.21	-24.75
570	2021-03-09	19.06	19.03	19.42	18.35	48701506	9.23086e+08	-0.0662672	33.0394	-0.275862	-145.025	11.1398	0.9402	0.3159	14.2559	1	0.89	3.28	97.79	3.21	-24.75
571	2021-03-10	19.16	18.58	19.33	18.57	41023265	7.72661e+08	-0.111632	28.2583	-0.392857	-133.115	10.8784	0.9182	0.3085	13.9215	1	0.89	3.28	97.79	3.21	-24.75
572	2021-03-11	18.51	18.67	18.77	18.35	37243138	6.91723e+08	-0.111867	30.4935	-0.472973	-144.979	10.9274	0.9223	0.3099	13.9842	1	0.89	3.28	97.79	3.21	-24.75
573	2021-03-12	18.73	18.92	18.94	18.41	42574681	7.941e+08	-0.0631279	36.5909	0.293103	-87.7623	11.0744	0.9347	0.3141	14.1723	1	0.89	3.28	97.79	3.21	-24.75
574	2021-03-15	18.81	18.67	18.91	18.56	25119914	4.6998e+08	-0.0499206	33.3411	0.0810811	-77.5453	10.9329	0.9228	0.3101	13.9912	1	0.89	3.28	97.79	3.21	-24.75
575	2021-03-16	18.62	18.89	19.01	18.6	33255072	6.27757e+08	0.00042575	38.6673	0.279279	-42.3465	11.0581	0.9333	0.3136	14.1514	1	0.89	3.28	97.79	3.21	-24.75
576	2021-03-17	18.91	19.08	19.23	18.81	28373372	5.41011e+08	0.0675809	43.035	0.625	24.3878	11.1724	0.943	0.3169	14.2977	1	0.89	3.28	97.79	3.21	-24.75
577	2021-03-18	19.24	18.99	19.42	18.95	29431510	5.62674e+08	0.105859	41.4803	0.5125	65.678	11.118	0.9384	0.3153	14.2281	1	0.89	3.28	97.79	3.21	-24.75
578	2021-03-19	18.89	18.64	18.89	18.61	26862973	5.02371e+08	0.0906051	35.8794	0.12	-66.5025	10.9111	0.9209	0.3094	13.9633	1	0.89	3.28	97.79	3.21	-24.75
579	2021-03-22	18.64	19.07	19.12	18.58	24971099	4.7093e+08	0.141946	45.8587	0.98	40.8342	11.167	0.9425	0.3167	14.2908	1	0.89	3.28	97.79	3.21	-24.75
580	2021-03-23	19.15	18.93	19.15	18.74	22857229	4.31992e+08	0.159261	43.4144	0.7	48.9377	11.0799	0.9352	0.3142	14.1793	1	0.89	3.28	97.79	3.21	-24.75
581	2021-03-24	18.81	18.77	19.07	18.76	20046239	3.77977e+08	0.151426	40.6623	0.295455	8.52916	10.9873	0.9274	0.3116	14.0608	1	0.89	3.28	97.79	3.21	-24.75
582	2021-03-25	18.77	18.55	18.79	18.5	28934134	5.37524e+08	0.120235	37.0719	-0.204545	-126.279	10.8621	0.9168	0.3081	13.9006	1	0.89	3.28	97.79	3.21	-24.75
583	2021-03-26	18.58	18.69	18.87	18.52	34476193	6.44877e+08	0.121714	40.7698	0.113636	-76.7422	11.4942	0.9029	0.3164	16.7448	1	0.89	3.28	97.79	3.21	-24.75
584	2021-03-29	18.62	18.49	18.66	18.35	30255379	5.5857e+08	0.0999187	37.2914	-0.113208	-139.079	11.3684	0.893	0.313	16.5615	1	0.89	3.28	97.79	3.21	-24.75
585	2021-03-30	18.5	18.41	18.53	18.35	23713256	4.3646e+08	0.0797675	35.929	-0.264151	-121.649	11.3169	0.8889	0.3116	16.4865	1	0.89	3.28	97.79	3.21	-24.75
586	2021-03-31	18.45	18.29	18.51	18.25	27356560	5.019e+08	0.0564155	33.8668	-0.344828	-122.896	11.2483	0.8835	0.3097	16.3865	1	0.89	3.28	97.79	3.21	-24.75
587	2021-04-01	18.32	18.41	18.48	18.31	19305087	3.5523e+08	0.0627855	37.8315	0	-87.8843	11.3226	0.8894	0.3117	16.4948	2.35	1.05	5.17	97.43	5.04	21.88
588	2021-04-02	18.46	18.51	18.56	18.38	24481435	4.52523e+08	0.0847547	41.1009	0.282051	-48.2921	11.3798	0.8939	0.3133	16.5781	2.35	1.05	5.17	97.43	5.04	21.88
589	2021-04-06	18.6	18.67	18.69	18.51	22219072	4.1349e+08	0.122815	46.1367	0.59375	14.1243	11.477	0.9015	0.316	16.7198	2.35	1.05	5.17	97.43	5.04	21.88
590	2021-04-07	18.6	18.7	18.7	18.45	26821231	4.98051e+08	0.152092	47.0793	0.854167	31.4667	11.4999	0.9033	0.3166	16.7531	2.35	1.05	5.17	97.43	5.04	21.88
591	2021-04-08	18.68	18.91	19.05	18.54	37018546	6.98421e+08	0.196958	53.4196	1.55	152.877	11.6257	0.9132	0.3201	16.9364	2.35	1.05	5.17	97.43	5.04	21.88
592	2021-04-09	18.88	18.63	18.88	18.61	28766029	5.36834e+08	0.186252	45.3673	0.829268	72.7735	11.4541	0.8997	0.3153	16.6864	2.35	1.05	5.17	97.43	5.04	21.88
593	2021-04-12	18.74	18.63	18.81	18.56	23126098	4.32085e+08	0.17659	45.3673	0.548387	54.8918	11.4541	0.8997	0.3153	16.6864	2.35	1.05	5.17	97.43	5.04	21.88
594	2021-04-13	18.65	18.45	18.71	18.41	19680079	3.63743e+08	0.144711	40.5197	0.258065	-21.164	11.3455	0.8912	0.3123	16.5282	2.35	1.05	5.17	97.43	5.04	21.88
595	2021-04-14	18.45	18.55	18.65	18.45	15843777	2.93993e+08	0.135987	44.2001	0.419355	-14.8148	11.4084	0.8961	0.3141	16.6198	2.35	1.05	5.17	97.43	5.04	21.88
596	2021-04-15	18.51	18.4	18.59	18.26	20447880	3.75063e+08	0.110014	40.0681	-0.02	-102.692	11.3112	0.8885	0.3114	16.4782	2.35	1.05	5.17	97.43	5.04	21.88
597	2021-04-16	18.4	19.05	19.12	18.37	60096104	1.13409e+09	0.176448	58.6709	1.30435	134.146	11.7115	0.9199	0.3224	17.0613	2.35	1.05	5.17	97.43	5.04	21.88
598	2021-04-19	19.33	19.86	19.98	18.95	91491288	1.79333e+09	0.31734	71.0942	2.86275	269.343	12.209	0.959	0.3361	17.7861	2.35	1.05	5.17	97.43	5.04	21.88
599	2021-04-20	19.76	19.12	19.76	19.11	58686923	1.13229e+09	0.298955	54.4729	1.10769	126.66	11.7572	0.9235	0.3237	17.128	2.35	1.05	5.17	97.43	5.04	21.88
600	2021-04-21	18.92	18.67	18.94	18.64	41367864	7.74217e+08	0.218035	47.0418	0.184932	-18.2002	11.4827	0.902	0.3161	16.7281	2.35	1.05	5.17	97.43	5.04	21.88
601	2021-04-22	18.67	18.69	18.75	18.56	23196292	4.32656e+08	0.161654	47.3962	0.19863	-34.0537	11.4942	0.9029	0.3164	16.7448	2.35	1.05	5.17	97.43	5.04	21.88
602	2021-04-23	18.6	18.54	18.69	18.47	26105889	4.8473e+08	0.101542	44.8928	0.0958904	-53.5175	11.4027	0.8957	0.3139	16.6115	2.35	1.05	5.17	97.43	5.04	21.88
603	2021-04-26	18.54	18.44	18.59	18.37	27124244	5.0029e+08	0.0483937	43.2025	0.0273973	-69.5904	11.3398	0.8907	0.3122	16.5198	2.35	1.05	5.17	97.43	5.04	21.88
604	2021-04-27	18.39	18.22	18.43	18.21	23761396	4.34205e+08	-0.0130311	39.5614	-0.123288	-100.261	11.2025	0.88	0.3084	16.3199	2.35	1.05	5.17	97.43	5.04	21.88
605	2021-04-28	18.23	18.07	18.26	17.99	27180892	4.90724e+08	-0.0674591	37.1871	-0.226027	-116.309	11.111	0.8728	0.3059	16.1866	2.35	1.05	5.17	97.43	5.04	21.88
606	2021-04-29	18.09	18.37	18.41	18.01	23897318	4.36641e+08	-0.0570587	44.5786	0.0914634	-79.9147	11.294	0.8871	0.3109	16.4532	2.35	1.05	5.17	97.43	5.04	21.88
607	2021-04-30	18.64	18.66	19	18.55	44112378	8.26651e+08	-0.00771657	50.7975	0.329609	11.6628	8.9602	0.8738	0.284	11.164	2.35	1.05	5.17	97.43	5.04	21.88
608	2021-05-06	18.66	18.85	19.07	18.6	41399069	7.82064e+08	0.0507008	54.5131	0.742857	60.4219	9.054	0.8829	0.287	11.2809	2.35	1.05	5.17	97.43	5.04	21.88
609	2021-05-07	18.88	18.54	18.94	18.53	26992481	5.03623e+08	0.0478109	47.9488	0.758065	44.0952	8.9066	0.8685	0.2823	11.0973	2.35	1.05	5.17	97.43	5.04	21.88
610	2021-05-10	18.59	18.86	19.05	18.49	34965943	6.57157e+08	0.0869476	54.2653	1.01282	83.3869	9.0585	0.8834	0.2871	11.2865	2.35	1.05	5.17	97.43	5.04	21.88
611	2021-05-11	18.7	18.69	18.92	18.43	32235434	6.01918e+08	0.0876346	50.638	0.794872	44.196	8.9781	0.8755	0.2846	11.1863	2.35	1.05	5.17	97.43	5.04	21.88
612	2021-05-12	18.6	19.2	19.3	18.55	57546813	1.09896e+09	0.150778	59.6324	1.43038	117.166	9.2193	0.899	0.2922	11.4868	2.35	1.05	5.17	97.43	5.04	21.88
613	2021-05-13	18.97	18.72	19.06	18.66	37051430	6.96074e+08	0.123056	50.0882	0.822785	53.0094	8.9915	0.8768	0.285	11.203	2.35	1.05	5.17	97.43	5.04	21.88
614	2021-05-14	18.72	18.94	19	18.57	37491305	7.05542e+08	0.128898	53.8498	0.769912	54.0389	9.0987	0.8873	0.2884	11.3366	2.35	1.05	5.17	97.43	5.04	21.88
615	2021-05-17	18.94	19.14	19.32	18.77	44285487	8.46377e+08	0.152625	57.1145	0.927711	136.024	9.1925	0.8964	0.2914	11.4534	2.35	1.05	5.17	97.43	5.04	21.88
616	2021-05-18	19.09	18.97	19.27	18.85	29469382	5.59358e+08	0.138745	53.5376	0.651515	104.651	9.1121	0.8886	0.2888	11.3533	2.35	1.05	5.17	97.43	5.04	21.88
617	2021-05-19	18.92	19.22	19.46	18.79	53759991	1.03205e+09	0.155312	57.8507	1.0303	123.908	9.2327	0.9003	0.2926	11.5035	2.35	1.05	5.17	97.43	5.04	21.88
618	2021-05-20	19.13	19.01	19.21	18.88	38111025	7.24395e+08	0.131028	53.2381	0.712121	53.7445	9.13	0.8903	0.2894	11.3755	2.35	1.05	5.17	97.43	5.04	21.88
619	2021-05-21	19.07	18.78	19.14	18.73	36270278	6.8383e+08	0.0795608	48.5292	0.169811	-25.2991	9.0183	0.8794	0.2858	11.2364	2.35	1.05	5.17	97.43	5.04	21.88
620	2021-05-24	18.78	18.58	18.78	18.55	29578023	5.49875e+08	0.0174015	44.7085	-0.207547	-127.411	8.9245	0.8703	0.2829	11.1195	2.35	1.05	5.17	97.43	5.04	21.88
621	2021-05-25	18.6	18.81	18.83	18.5	36537633	6.83247e+08	0.00664261	49.7624	0.18	-96.1927	9.0362	0.8812	0.2864	11.2587	2.35	1.05	5.17	97.43	5.04	21.88
622	2021-05-26	18.81	18.9	19.21	18.78	35036669	6.65685e+08	0.0107805	51.6826	0.5	23.7288	9.0764	0.8851	0.2877	11.3087	2.35	1.05	5.17	97.43	5.04	21.88
623	2021-05-27	18.81	18.88	19.07	18.76	29903574	5.6553e+08	0.0099739	51.1994	0.46875	-10.3627	9.0674	0.8842	0.2874	11.2976	2.35	1.05	5.17	97.43	5.04	21.88
624	2021-05-28	19	18.95	19.2	18.88	38240535	7.27629e+08	0.017575	52.9114	0.578125	36.9187	9.1032	0.8877	0.2885	11.3421	2.35	1.05	5.17	97.43	5.04	21.88
625	2021-05-31	18.96	18.86	18.99	18.67	29737925	5.58883e+08	0.00958573	50.3862	0.4375	-42.1918	9.0585	0.8834	0.2871	11.2865	2.35	1.05	5.17	97.43	5.04	21.88
626	2021-06-01	18.85	18.92	18.94	18.67	30589410	5.75346e+08	0.0113669	52.0803	0.53125	-31.8841	9.0853	0.886	0.288	11.3199	2.35	1.05	5.17	97.43	5.04	21.88
627	2021-06-02	18.93	18.97	19.08	18.81	38196535	7.23669e+08	0.0178765	53.5489	0.906977	52.4605	9.1121	0.8886	0.2888	11.3533	2.35	1.05	5.17	97.43	5.04	21.88
628	2021-06-03	18.9	18.81	19.07	18.73	37573707	7.0928e+08	0.00016422	48.2871	0.621622	6.72043	9.0362	0.8812	0.2864	11.2587	2.35	1.05	5.17	97.43	5.04	21.88
629	2021-06-04	18.78	18.72	18.91	18.66	29362931	5.50123e+08	-0.0228672	45.4932	0.358974	-63.7146	8.9915	0.8768	0.285	11.203	2.35	1.05	5.17	97.43	5.04	21.88
630	2021-06-07	18.69	18.66	18.74	18.57	23489459	4.3745e+08	-0.044144	43.6236	-0.9375	-147.17	8.9602	0.8738	0.284	11.164	2.35	1.05	5.17	97.43	5.04	21.88
631	2021-06-08	18.62	18.71	18.81	18.58	22896418	4.27982e+08	-0.0490652	45.6902	-0.04	-111.772	8.987	0.8764	0.2848	11.1974	2.35	1.05	5.17	97.43	5.04	21.88
632	2021-06-09	18.69	18.62	18.8	18.6	22254946	4.15453e+08	-0.0612341	42.5692	-0.129032	-100.271	8.9424	0.872	0.2834	11.1418	2.35	1.05	5.17	97.43	5.04	21.88
633	2021-06-10	18.6	18.55	18.74	18.55	35361130	6.59012e+08	-0.0746156	40.1963	-0.354839	-107.508	8.9111	0.869	0.2824	11.1028	2.35	1.05	5.17	97.43	5.04	21.88
634	2021-06-11	18.55	18.52	18.59	18.25	42574017	7.83194e+08	-0.0827802	39.1569	-0.285714	-160.985	8.8932	0.8672	0.2819	11.0806	2.35	1.05	5.17	97.43	5.04	21.88
635	2021-06-15	18.69	19.62	19.82	18.69	146433882	2.82684e+09	0.0571697	70.3703	2.54762	221.592	9.4248	0.9191	0.2987	11.7428	2.35	1.05	5.17	97.43	5.04	21.88
636	2021-06-16	19.37	19.05	19.46	18.99	71678209	1.3734e+09	0.0693371	54.3244	1.17778	106.568	9.1478	0.8921	0.2899	11.3978	2.35	1.05	5.17	97.43	5.04	21.88
637	2021-06-17	18.99	18.85	19.22	18.68	50772889	9.59139e+08	0.0478423	49.8894	0.3	30.8876	9.054	0.8829	0.287	11.2809	2.35	1.05	5.17	97.43	5.04	21.88
638	2021-06-18	18.81	20.18	20.46	18.72	149791964	2.99869e+09	0.201548	68.7439	1.50909	182.045	9.6928	0.9452	0.3072	12.0768	2.35	1.05	5.17	97.43	5.04	21.88
639	2021-06-21	20.09	19.77	20.09	19.57	82465980	1.63118e+09	0.234464	60.8958	1.13636	127.432	9.4962	0.926	0.301	11.8319	2.35	1.05	5.17	97.43	5.04	21.88
640	2021-06-22	19.85	20.55	20.97	19.62	117262434	2.40564e+09	0.341298	68.4979	1.22289	152.707	9.8714	0.9626	0.3129	12.2994	2.35	1.05	5.17	97.43	5.04	21.88
641	2021-06-23	20.56	20.51	20.96	20.3	87637824	1.80995e+09	0.383422	67.7475	1.1988	132.171	9.8491	0.9605	0.3122	12.2715	2.35	1.05	5.17	97.43	5.04	21.88
642	2021-06-24	20.61	20.45	20.97	20.23	65811601	1.35375e+09	0.379353	66.5326	0.950739	99.7134	9.8223	0.9578	0.3113	12.2382	2.35	1.05	5.17	97.43	5.04	21.88
643	2021-06-25	20.51	20.99	21.34	20.41	92180931	1.9346e+09	0.422261	71.6216	1.21675	114.009	10.0814	0.9831	0.3195	12.5609	2.35	1.05	5.17	97.43	5.04	21.88
644	2021-06-28	21.01	20.84	21.55	20.65	76521976	1.60434e+09	0.403333	68.4109	1.17059	100.469	10.0099	0.9761	0.3173	12.4719	2.35	1.05	5.17	97.43	5.04	21.88
645	2021-06-29	20.93	20.23	21	20.09	67398802	1.37004e+09	0.287008	56.8881	0.64486	32.0513	9.7151	0.9474	0.3079	12.1046	2.35	1.05	5.17	97.43	5.04	21.88
646	2021-06-30	20.25	20.43	20.54	19.96	42384149	8.58837e+08	0.218465	59.3805	0.738318	5.65299	9.8134	0.957	0.311	12.227	2.35	1.05	5.17	97.43	5.04	21.88
647	2021-07-01	20.49	20.05	20.49	19.88	43201930	8.69466e+08	0.108937	52.9214	0.229508	-54.8341	9.6302	0.9391	0.3052	11.9988	2.07	1.07	5.53	97.61	5.38	-0.07
648	2021-07-02	19.73	19.57	20	19.56	50785823	1.00078e+09	-0.0335487	45.9122	-0.163934	-142.696	9.398	0.9165	0.2979	11.7095	2.07	1.07	5.53	97.61	5.38	-0.07
649	2021-07-05	19.42	19.6	19.75	19.3	38358104	7.48714e+08	-0.124053	46.4051	-0.478723	-156.125	9.4158	0.9182	0.2984	11.7317	2.07	1.07	5.53	97.61	5.38	-0.07
650	2021-07-06	19.48	19.58	19.63	19.21	39154250	7.61172e+08	-0.18333	46.0939	0.00704225	-120.41	9.4024	0.9169	0.298	11.715	2.07	1.07	5.53	97.61	5.38	-0.07
651	2021-07-07	19.44	19.96	20.18	19.32	58774900	1.16948e+09	-0.168455	52.7788	0.274648	-54.7059	9.5856	0.9348	0.3038	11.9432	2.07	1.07	5.53	97.61	5.38	-0.07
652	2021-07-08	19.97	19.8	20.09	19.75	36534439	7.26135e+08	-0.176423	49.8847	0.161972	-37.2624	9.5096	0.9273	0.3014	11.8486	2.07	1.07	5.53	97.61	5.38	-0.07
653	2021-07-09	19.7	20.4	20.56	19.55	71841627	1.44974e+09	-0.100885	59.2054	0.653543	21.8559	9.7955	0.9552	0.3105	12.2048	2.07	1.07	5.53	97.61	5.38	-0.07
654	2021-07-12	20.5	20.27	20.69	20.12	69524426	1.41754e+09	-0.0699107	56.6681	0.813953	83.631	9.7374	0.9496	0.3086	12.1324	2.07	1.07	5.53	97.61	5.38	-0.07
655	2021-07-13	20.21	20.16	20.56	20.1	44225495	8.95725e+08	-0.06578	54.4733	0.686047	72.0252	9.6838	0.9443	0.3069	12.0656	2.07	1.07	5.53	97.61	5.38	-0.07
656	2021-07-14	20.14	19.34	20.14	19.31	64127726	1.24982e+09	-0.169162	41.2426	-0.277108	-74.0194	9.2908	0.906	0.2945	11.5759	2.07	1.07	5.53	97.61	5.38	-0.07
657	2021-07-15	19.3	19.08	19.33	18.8	42888830	8.1669e+08	-0.26265	37.9917	-0.590361	-154.744	9.1657	0.8938	0.2905	11.4201	2.07	1.07	5.53	97.61	5.38	-0.07
658	2021-07-16	19.21	19.34	19.38	19.09	31347042	6.03567e+08	-0.278067	42.9852	0	-89.6206	9.2863	0.9056	0.2943	11.5703	2.07	1.07	5.53	97.61	5.38	-0.07
659	2021-07-19	19.07	19.21	19.29	18.78	35945906	6.83461e+08	-0.292886	41.1445	0.0984848	-101.222	9.2238	0.8995	0.2923	11.4924	2.07	1.07	5.53	97.61	5.38	-0.07
660	2021-07-20	19.05	18.98	19.26	18.84	27459455	5.21719e+08	-0.31865	37.9498	-0.0757576	-94.3528	9.1166	0.889	0.2889	11.3588	2.07	1.07	5.53	97.61	5.38	-0.07
661	2021-07-21	18.98	19.05	19.34	18.97	39155330	7.48933e+08	-0.310906	39.5374	-0.0227273	-66.0993	9.1478	0.8921	0.2899	11.3978	2.07	1.07	5.53	97.61	5.38	-0.07
662	2021-07-22	19.08	18.95	19.22	18.93	36063164	6.86274e+08	-0.303556	37.9944	-0.0211268	-65.1448	9.1032	0.9121	0.2885	11.3421	2.07	1.07	5.53	97.61	5.38	-0.07
663	2021-07-23	19.04	19.25	19.5	18.98	46184481	8.88693e+08	-0.245091	45.132	0.209302	-27.5006	9.2461	0.9264	0.293	11.5202	2.07	1.07	5.53	97.61	5.38	-0.07
664	2021-07-26	19.25	18.53	19.25	18.49	62799243	1.17212e+09	-0.287284	34.5319	-0.347107	-117.483	8.8977	0.8915	0.282	11.0861	2.07	1.07	5.53	97.61	5.38	-0.07
665	2021-07-27	18.54	18.44	18.78	18.42	35878497	6.67542e+08	-0.309289	33.441	-1.30769	-186.596	8.8575	0.8875	0.2807	11.036	2.07	1.07	5.53	97.61	5.38	-0.07
666	2021-07-28	18.4	17.71	18.6	17.53	67826392	1.2132e+09	-0.39847	26.0301	-1.01235	-216.824	8.5046	0.8521	0.2695	10.5964	2.07	1.07	5.53	97.61	5.38	-0.07
667	2021-07-29	17.84	17.75	17.88	17.58	47531395	8.40841e+08	-0.425892	27.0149	-0.766667	-163.421	8.527	0.8544	0.2703	10.6242	2.07	1.07	5.53	97.61	5.38	-0.07
668	2021-07-30	17.74	17.62	17.95	17.32	40942112	7.1922e+08	-0.433896	25.7757	-0.0584416	-126.392	8.192	0.8208	0.2596	10.2068	2.07	1.07	5.53	97.61	5.38	-0.07
669	2021-08-02	17.62	18.17	18.39	17.62	55106243	9.93473e+08	-0.341527	38.9412	0.298701	-56.25	8.4466	0.8463	0.2677	10.524	2.07	1.07	5.53	97.61	5.38	-0.07
670	2021-08-03	18.08	18.01	18.11	17.77	44072505	7.90825e+08	-0.280932	36.8297	0.239264	-54.7338	8.3751	0.8392	0.2654	10.435	2.07	1.07	5.53	97.61	5.38	-0.07
671	2021-08-04	17.99	18.22	18.51	17.91	43434973	7.94103e+08	-0.195563	41.4589	0.368098	-14.2707	8.4734	0.849	0.2686	10.5574	2.07	1.07	5.53	97.61	5.38	-0.07
672	2021-08-05	18.23	18.3	18.41	17.91	34943720	6.36364e+08	-0.115288	43.2202	0.417178	-4.25124	8.5091	0.8526	0.2697	10.602	2.07	1.07	5.53	97.61	5.38	-0.07
673	2021-08-06	18.31	18.41	18.69	18.16	38461207	7.0734e+08	-0.0383229	45.7153	0.868132	64.6081	8.5582	0.8575	0.2712	10.6632	2.07	1.07	5.53	97.61	5.38	-0.07
674	2021-08-09	18.21	18.34	18.4	18.04	34383602	6.26305e+08	0.00964656	44.3377	0.878049	46.657	8.527	0.8544	0.2703	10.6242	2.07	1.07	5.53	97.61	5.38	-0.07
675	2021-08-10	18.37	18.37	18.43	18.19	31527270	5.77289e+08	0.0496689	45.1251	0.949367	80.6794	8.5404	0.8557	0.2707	10.6409	2.07	1.07	5.53	97.61	5.38	-0.07
676	2021-08-11	18.37	18.36	18.55	18.28	30762926	5.65048e+08	0.0773934	44.8899	0.936709	83.5866	8.5359	0.8553	0.2705	10.6353	2.07	1.07	5.53	97.61	5.38	-0.07
677	2021-08-12	18.26	18.93	19.2	18.22	84819169	1.59437e+09	0.169809	58.5675	1.65823	175.433	8.7994	0.8817	0.2789	10.9637	2.07	1.07	5.53	97.61	5.38	-0.07
678	2021-08-13	18.73	18.51	18.75	18.37	43170443	8.00515e+08	0.17118	48.6767	1.25	84.9969	8.6074	0.8624	0.2728	10.7244	2.07	1.07	5.53	97.61	5.38	-0.07
679	2021-08-16	18.35	18.42	18.63	18.34	28675012	5.30087e+08	0.157145	46.7951	0.445652	42.9932	8.5627	0.858	0.2714	10.6687	2.07	1.07	5.53	97.61	5.38	-0.07
680	2021-08-17	18.41	17.98	18.61	17.95	42567143	7.76525e+08	0.0891584	38.6744	-0.338028	-93.9608	8.3572	0.8374	0.2649	10.4127	2.07	1.07	5.53	97.61	5.38	-0.07
681	2021-08-18	17.92	18.08	18.12	17.8	30101530	5.40365e+08	0.0596398	41.249	-0.349206	-146.558	8.4064	0.8423	0.2664	10.4739	2.07	1.07	5.53	97.61	5.38	-0.07
682	2021-08-19	17.95	18.01	18.25	17.9	46297357	8.36866e+08	0.0339458	39.9447	0.0315789	-108.287	8.3751	0.8392	0.2654	10.435	2.07	1.07	5.53	97.61	5.38	-0.07
683	2021-08-20	17.91	17.66	17.91	17.47	54826335	9.65342e+08	-0.0238194	33.976	-0.336842	-167.568	8.2098	0.8226	0.2602	10.2291	2.07	1.07	5.53	97.61	5.38	-0.07
684	2021-08-23	17.66	17.69	17.81	17.56	28024455	4.95621e+08	-0.0501024	34.9024	-0.305263	-120	8.2232	0.8239	0.2606	10.2458	2.07	1.07	5.53	97.61	5.38	-0.07
685	2021-08-24	17.76	17.86	17.98	17.74	31560554	5.63901e+08	-0.037292	40.1866	0.15748	-65.8027	8.3036	0.832	0.2632	10.3459	2.07	1.07	5.53	97.61	5.38	-0.07
686	2021-08-25	17.93	17.83	17.93	17.69	25617938	4.56206e+08	-0.0260921	39.557	0.133858	-62.635	8.2902	0.8307	0.2628	10.3293	2.07	1.07	5.53	97.61	5.38	-0.07
687	2021-08-26	17.83	17.65	17.84	17.64	27330701	4.8344e+08	-0.0355748	35.8161	-0.0117647	-77.5693	8.2054	0.8222	0.2601	10.2235	2.07	1.07	5.53	97.61	5.38	-0.07
688	2021-08-27	17.93	18.15	18.42	17.92	76278944	1.38864e+09	0.0293494	50.3174	0.644737	63.9241	8.706	0.8211	0.2677	73.8426	2.07	1.07	5.53	97.61	5.38	-0.07
689	2021-08-30	18.25	18.62	18.81	17.93	82044778	1.50891e+09	0.133611	59.8029	2.25581	156.757	8.9318	0.8424	0.2746	75.758	2.07	1.07	5.53	97.61	5.38	-0.07
690	2021-08-31	18.54	18.56	18.81	18.28	49805663	9.19628e+08	0.189112	58.226	1.82	149.369	8.9041	0.8398	0.2738	75.5235	2.07	1.07	5.53	97.61	5.38	-0.07
691	2021-09-01	18.43	18.89	18.97	18.43	68648632	1.28793e+09	0.260487	64.0231	1.27835	140.576	9.0608	0.8545	0.2786	76.8525	2.07	1.07	5.53	97.61	5.38	-0.07
692	2021-09-02	18.89	19.09	19.16	18.7	56475706	1.06836e+09	0.320885	67.0977	1.48454	130.667	9.1576	0.8637	0.2816	77.6735	2.07	1.07	5.53	97.61	5.38	-0.07
693	2021-09-03	18.97	18.68	19.16	18.65	52835967	9.96333e+08	0.292647	56.1645	0.830645	84.1647	8.9594	0.845	0.2755	75.9925	2.07	1.07	5.53	97.61	5.38	-0.07
694	2021-09-06	18.73	19.17	19.36	18.73	68842797	1.31596e+09	0.324539	63.9622	1.05556	103.744	9.1945	0.8671	0.2827	77.9862	2.07	1.07	5.53	97.61	5.38	-0.07
695	2021-09-07	19.65	20.12	20.56	19.55	120127448	2.41385e+09	0.45042	73.9461	1.71528	189.344	9.6508	0.9102	0.2967	81.8562	2.07	1.07	5.53	97.61	5.38	-0.07
696	2021-09-08	19.91	20.03	20.27	19.84	62071627	1.24245e+09	0.494845	71.8508	1.56579	144.225	9.6093	0.9063	0.2955	81.5044	2.07	1.07	5.53	97.61	5.38	-0.07
697	2021-09-09	20.12	20.14	20.63	19.84	60394936	1.21801e+09	0.510286	72.8939	1.01015	121.677	9.66	0.911	0.297	81.9344	2.07	1.07	5.53	97.61	5.38	-0.07
698	2021-09-10	20.75	20.18	20.94	20.15	77387760	1.58242e+09	0.496653	73.2937	1.03846	106.568	9.6784	0.9128	0.2976	82.0907	2.07	1.07	5.53	97.61	5.38	-0.07
699	2021-09-13	20.03	19.86	20.12	19.6	60061260	1.19056e+09	0.41843	64.7976	0.822785	39.3608	9.5263	0.8984	0.2929	80.8007	2.07	1.07	5.53	97.61	5.38	-0.07
700	2021-09-14	19.96	19.63	20.26	19.56	55951706	1.11249e+09	0.314359	59.3073	0.633333	24.9659	9.4157	0.888	0.2895	79.8625	2.07	1.07	5.53	97.61	5.38	-0.07
701	2021-09-15	19.58	19.42	19.68	19.34	37169697	7.23303e+08	0.201378	54.6128	0.493333	-28.5525	9.3143	0.8784	0.2864	79.0025	2.07	1.07	5.53	97.61	5.38	-0.07
702	2021-09-16	19.45	19.22	19.57	19.22	40549946	7.85059e+08	0.0895523	50.392	0.36	-59.345	9.2221	0.8697	0.2836	78.2207	2.07	1.07	5.53	97.61	5.38	-0.07
703	2021-09-17	19.31	19.32	19.43	19.14	29420510	5.66673e+08	0.0223995	52.4343	0.148515	-83.9337	9.2682	0.8741	0.285	78.6116	2.07	1.07	5.53	97.61	5.38	-0.07
704	2021-09-22	19.1	19.17	19.26	18.93	26974583	5.14731e+08	-0.0451929	49.0675	-0.0520833	-117.626	9.1945	0.8671	0.2827	77.9862	2.07	1.07	5.53	97.61	5.38	-0.07
705	2021-09-23	19.17	19.23	19.47	19.16	31430113	6.05701e+08	-0.0826111	50.4807	0.0104167	-69.6838	9.2267	0.8702	0.2837	78.2598	2.07	1.07	5.53	97.61	5.38	-0.07
706	2021-09-24	19.23	18.91	19.31	18.88	32126007	6.13745e+08	-0.147468	43.3526	-0.257426	-93.9023	9.07	0.8554	0.2789	76.9307	2.07	1.07	5.53	97.61	5.38	-0.07
707	2021-09-27	18.98	18.96	19.16	18.64	37279779	7.03753e+08	-0.178563	44.708	-0.207921	-102.31	9.0931	0.8576	0.2796	77.1262	2.07	1.07	5.53	97.61	5.38	-0.07
708	2021-09-28	18.93	18.76	18.96	18.7	25048021	4.71209e+08	-0.218367	40.4105	-0.157895	-124.269	9.0009	0.8489	0.2768	76.3444	2.07	1.07	5.53	97.61	5.38	-0.07
709	2021-09-29	18.64	18.45	18.65	18.28	37631040	6.93033e+08	-0.275086	34.6708	-0.638889	-161.221	8.8488	0.8345	0.2721	75.0544	2.07	1.07	5.53	97.61	5.38	-0.07
710	2021-09-30	18.45	18.33	18.61	18.28	27101525	4.98333e+08	-0.314556	32.6747	-0.651515	-138.308	8.7935	0.8293	0.2704	74.5853	2.07	1.07	5.53	97.61	5.38	-0.07
711	2021-10-08	18.45	18.78	18.84	18.45	31152097	5.81281e+08	-0.267676	45.7005	0.37931	-58.7017	9.0101	0.8498	0.277	76.4225	2.25	1.08	5.21	98.04	5.08	-0.46
712	2021-10-11	18.73	18.98	19.12	18.66	28923551	5.48302e+08	-0.200431	50.436	0.656566	7.14678	9.1069	0.8589	0.28	77.2435	2.25	1.08	5.21	98.04	5.08	-0.46
713	2021-10-12	18.97	18.78	19.16	18.66	29756805	5.62878e+08	-0.174542	45.9804	0.5	5.01815	9.0101	0.8498	0.277	76.4225	2.25	1.08	5.21	98.04	5.08	-0.46
714	2021-10-13	18.75	19.45	19.45	18.68	58679243	1.12517e+09	-0.0644928	59.3478	1.24444	104.361	9.3327	0.8802	0.287	79.1589	2.25	1.08	5.21	98.04	5.08	-0.46
715	2021-10-14	19.5	19.74	19.77	19.34	53504899	1049073278	0.0441842	63.6712	2.16923	197.101	9.471	0.8932	0.2912	80.3316	2.25	1.08	5.21	98.04	5.08	-0.46
716	2021-10-15	19.65	20	20.09	19.61	53072138	1056252574	0.142374	67.1513	1.49107	173.048	9.5954	0.905	0.295	81.3871	2.25	1.08	5.21	98.04	5.08	-0.46
717	2021-10-18	19.91	20.18	20.36	19.76	55936233	1129099371	0.218308	69.4058	1.31206	137.95	9.683	0.9132	0.2977	82.1298	2.25	1.08	5.21	98.04	5.08	-0.46
718	2021-10-19	20.08	20.14	20.45	20.04	48144372	973135007	0.247735	68.2492	1.08383	112.641	9.66	0.911	0.297	81.9344	2.25	1.08	5.21	98.04	5.08	-0.46
719	2021-10-20	20.11	20.16	20.43	20.05	46257676	935892777	0.253562	68.5405	0.989189	89.6218	9.6692	0.9119	0.2973	82.0125	2.25	1.08	5.21	98.04	5.08	-0.46
720	2021-10-21	20.15	20.16	20.35	19.98	43514177	876639892	0.241162	68.5405	0.985714	71.6596	9.6692	0.9119	0.2973	82.0125	2.25	1.08	5.21	98.04	5.08	-0.46
721	2021-10-22	20.24	20.14	20.37	20.05	36175714	7.3001e+08	0.214885	67.773	0.971429	63.7463	9.66	0.911	0.297	81.9344	2.25	1.08	5.21	98.04	5.08	-0.46
722	2021-10-25	20.04	20.15	20.31	19.69	44181584	8.86364e+08	0.184627	67.9722	0.978571	35.5872	9.6646	0.9115	0.2972	81.9734	2.25	1.08	5.21	98.04	5.08	-0.46
723	2021-10-26	20.43	19.92	20.49	19.78	47568318	9.54781e+08	0.122407	58.6983	0.643836	26.0402	9.554	0.901	0.2938	81.0353	2.25	1.08	5.21	98.04	5.08	-0.46
724	2021-10-27	19.84	19.58	20.04	19.45	43515395	8.54383e+08	0.0290961	47.9523	-0.363636	-128.948	9.3927	0.8858	0.2888	79.6671	2.25	1.08	5.21	98.04	5.08	-0.46
725	2021-10-28	19.52	19.06	19.58	18.99	49272941	9.44933e+08	-0.101851	36.5739	-3.30769	-225.548	9.1438	0.8624	0.2811	77.5562	2.25	1.08	5.21	98.04	5.08	-0.46
726	2021-10-29	19.19	19.48	19.56	19.12	42603860	8.25133e+08	-0.129314	47.7091	-0.166667	-120.523	9.3466	0.8815	0.2874	79.2762	2.25	1.08	5.21	98.04	5.08	-0.46
727	2021-11-01	19.58	19.19	19.63	19.09	40851354	7.87307e+08	-0.180801	42.046	0.118182	-100.765	9.668	0.8614	0.293	16.7025	2.25	1.08	5.21	98.04	5.08	-0.46
728	2021-11-02	19.22	19.43	19.93	19.21	59947425	1.17157e+09	-0.17659	47.7492	0.336364	-47.8329	9.789	0.8722	0.2967	16.9116	2.25	1.08	5.21	98.04	5.08	-0.46
729	2021-11-03	19.44	19.4	19.61	19.23	29144888	5.65362e+08	-0.171746	47.1054	0.309091	-57.1105	9.7745	0.8709	0.2963	16.8865	2.25	1.08	5.21	98.04	5.08	-0.46
730	2021-11-04	19.55	19.85	19.98	19.5	40906348	8.09522e+08	-0.105104	56.8112	0.724771	26.4695	10.0021	0.8912	0.3032	17.2796	2.25	1.08	5.21	98.04	5.08	-0.46
731	2021-11-05	19.93	21.84	21.84	19.9	177142374	3.8161e+09	0.193576	77.2882	2.55046	234.118	11.0042	0.9805	0.3335	19.011	2.25	1.08	5.21	98.04	5.08	-0.46
732	2021-11-08	21.84	22.11	22.53	21.68	178545600	3.94395e+09	0.402062	78.8033	3.54651	205.967	11.1398	0.9925	0.3377	19.2451	2.25	1.08	5.21	98.04	5.08	-0.46
733	2021-11-09	22.1	21.29	22.19	21.24	97210472	2.10026e+09	0.403049	64.3236	0.802158	107.342	10.7283	0.9559	0.3252	18.5342	2.25	1.08	5.21	98.04	5.08	-0.46
734	2021-11-10	21.14	20.58	21.28	20.35	90631898	1.87137e+09	0.287048	54.661	0.498361	36.3178	10.37	0.9239	0.3143	17.9153	2.25	1.08	5.21	98.04	5.08	-0.46
735	2021-11-11	20.47	20.48	20.8	20.39	74572761	1.53427e+09	0.181006	53.4055	0.441781	15.1896	10.3216	0.9196	0.3129	17.8317	2.25	1.08	5.21	98.04	5.08	-0.46
736	2021-11-12	20.55	20.54	20.7	20.28	64912665	1.33131e+09	0.106773	54.1082	0.462329	3.2533	10.3506	0.9222	0.3137	17.8818	2.25	1.08	5.21	98.04	5.08	-0.46
737	2021-11-15	20.62	20.31	20.78	19.95	64726598	1.31238e+09	0.0191128	50.8423	0.335793	-22.7806	10.2344	0.9119	0.3102	17.6811	2.25	1.08	5.21	98.04	5.08	-0.46
738	2021-11-16	20.18	19.81	20.33	19.77	53096591	1.06446e+09	-0.106874	44.373	0.151292	-68.8337	9.9827	0.8894	0.3026	17.2462	2.25	1.08	5.21	98.04	5.08	-0.46
739	2021-11-17	19.97	19.94	20.22	19.85	57378678	1.14951e+09	-0.169625	46.3453	0.039823	-77.3796	10.0505	0.8955	0.3046	17.3633	2.25	1.08	5.21	98.04	5.08	-0.46
740	2021-11-18	19.84	19.83	20.08	19.62	44039074	8.73335e+08	-0.219697	44.8503	0.00869565	-97.4187	9.9924	0.8903	0.3029	17.2629	2.25	1.08	5.21	98.04	5.08	-0.46
741	2021-11-19	19.74	19.87	20	19.5	53503584	1.05816e+09	-0.239552	45.5598	0.026087	-89.6825	10.0117	0.892	0.3035	17.2964	2.25	1.08	5.21	98.04	5.08	-0.46
742	2021-11-22	19.89	20.06	20.13	19.73	63468418	1.26824e+09	-0.219734	49.0215	0.168919	-57.4342	10.1086	0.9007	0.3064	17.4637	2.25	1.08	5.21	98.04	5.08	-0.46
743	2021-11-23	19.96	20.21	20.25	19.82	63494448	1.27322e+09	-0.180694	51.7148	0.519481	-20.8333	10.186	0.9076	0.3087	17.5975	2.25	1.08	5.21	98.04	5.08	-0.46
744	2021-11-24	20.18	19.79	20.18	19.69	56420430	1.11946e+09	-0.203994	44.4146	-0.0273973	-62.6551	9.973	0.8886	0.3023	17.2295	2.25	1.08	5.21	98.04	5.08	-0.46
745	2021-11-25	19.69	19.75	19.84	19.53	36537466	7.18583e+08	-0.216178	43.7609	-0.0821918	-111.762	9.9536	0.8868	0.3017	17.196	2.25	1.08	5.21	98.04	5.08	-0.46
746	2021-11-26	19.94	19.37	19.98	19.37	50391266	9.87159e+08	-0.26366	37.8766	-0.807692	-145.098	9.76	0.8696	0.2958	16.8615	2.25	1.08	5.21	98.04	5.08	-0.46
747	2021-11-29	19.11	19.3	19.34	19	34550224	6.6316e+08	-0.290609	36.862	-0.978261	-210.377	9.7261	0.8666	0.2948	16.8029	2.25	1.08	5.21	98.04	5.08	-0.46
748	2021-11-30	19.46	19.17	19.58	19.13	38381620	7.41499e+08	-0.310271	34.9314	-0.238095	-127.243	9.6583	0.8605	0.2928	16.6858	2.25	1.08	5.21	98.04	5.08	-0.46
749	2021-12-01	19.28	19.4	19.4	19.17	28147409	5.43404e+08	-0.27768	41.0055	0.10989	-90.521	9.7745	0.8709	0.2963	16.8865	2.25	1.08	5.21	98.04	5.08	-0.46
750	2021-12-02	19.41	19.78	19.82	19.29	51416856	1.00962e+09	-0.194267	49.6362	0.586538	-5.05747	9.9682	0.8881	0.3021	17.2211	2.25	1.08	5.21	98.04	5.08	-0.46
751	2021-12-03	19.79	19.71	19.8	19.32	44938434	8.7856e+08	-0.140367	48.1931	0.519231	-5.95238	9.9343	0.8851	0.3011	17.1626	2.25	1.08	5.21	98.04	5.08	-0.46
752	2021-12-06	19.54	19.45	19.72	19.4	35800424	6.99059e+08	-0.13172	43.0302	0.269231	-20.6667	9.8036	0.8735	0.2972	16.9367	2.25	1.08	5.21	98.04	5.08	-0.46
753	2021-12-07	19.53	20.04	20.14	19.45	68645426	1.36504e+09	-0.0431002	55.1459	1.40323	115.754	10.0989	0.8998	0.3061	17.4469	2.25	1.08	5.21	98.04	5.08	-0.46
754	2021-12-08	20.2	20.11	20.26	19.73	57610245	1.14978e+09	0.0247269	56.3692	1.54098	157.168	10.1328	0.9028	0.3071	17.5055	2.25	1.08	5.21	98.04	5.08	-0.46
755	2021-12-09	20.04	20.93	21.27	19.95	114192395	2.36615e+09	0.171636	67.7991	2.02299	217.653	10.5491	0.9399	0.3198	18.2248	2.25	1.08	5.21	98.04	5.08	-0.46
756	2021-12-10	20.7	20.97	20.99	20.65	64401530	1.34419e+09	0.260465	68.2499	1.91489	156.444	10.5685	0.9416	0.3203	18.2582	2.25	1.08	5.21	98.04	5.08	-0.46
757	2021-12-13	21.11	20.88	21.19	20.79	47068226	9.86725e+08	0.291047	65.9419	0.971591	122.455	10.5201	0.9373	0.3189	18.1746	2.25	1.08	5.21	98.04	5.08	-0.46
758	2021-12-14	20.68	20.43	20.76	20.33	50652268	1.03799e+09	0.236906	55.5127	0.656051	51.0057	10.2974	0.9175	0.3121	17.7898	2.25	1.08	5.21	98.04	5.08	-0.46
759	2021-12-15	20.34	20.3	20.5	20.25	27005770	5.50204e+08	0.172804	52.8307	0.559211	20.1835	10.2296	0.9114	0.3101	17.6727	2.25	1.08	5.21	98.04	5.08	-0.46
760	2021-12-16	20.37	20.47	20.59	20.29	32705153	6.68824e+08	0.143715	55.9248	0.671053	25.4023	10.3167	0.9192	0.3127	17.8233	2.25	1.08	5.21	98.04	5.08	-0.46
761	2021-12-17	20.42	20.13	20.56	20.12	34045474	6.89403e+08	0.0726749	48.8099	0.447368	-16.4569	10.1425	0.9037	0.3074	17.5222	2.25	1.08	5.21	98.04	5.08	-0.46
762	2021-12-20	20.03	19.78	20.22	19.73	36204791	7.20624e+08	-0.0223768	42.6096	-0.27957	-105.489	9.9682	0.8881	0.3021	17.2211	2.25	1.08	5.21	98.04	5.08	-0.46
763	2021-12-21	19.76	20.05	20.18	19.74	29441902	5.89713e+08	-0.048311	48.2449	-0.0697674	-93.9977	10.1037	0.9002	0.3063	17.4553	2.25	1.08	5.21	98.04	5.08	-0.46
764	2021-12-22	20.16	19.84	20.3	19.75	36311051	7.2436e+08	-0.0907191	44.4712	0.0504202	-96.1652	9.9972	0.8907	0.303	17.2713	2.25	1.08	5.21	98.04	5.08	-0.46
765	2021-12-23	19.92	20	20.04	19.8	24237182	4.83537e+08	-0.0937978	47.9198	0.184874	-81.8215	10.0795	0.8981	0.3055	17.4135	2.25	1.08	5.21	98.04	5.08	-0.46
766	2021-12-24	20.01	19.78	20.03	19.75	22023009	4.36607e+08	-0.120352	43.7671	0	-85.1163	9.9682	0.8881	0.3021	17.2211	2.25	1.08	5.21	98.04	5.08	-0.46
767	2021-12-27	19.79	19.99	20.01	19.77	19937991	3.97692e+08	-0.10507	48.5005	0.304348	-57.8884	10.0747	0.8976	0.3054	17.4051	2.25	1.08	5.21	98.04	5.08	-0.46
768	2021-12-28	20.02	20.02	20.18	19.86	27657147	552626350	-0.0871028	49.1795	0.347826	-18.3263	10.0892	0.8989	0.3058	17.4302	2.25	1.08	5.21	98.04	5.08	-0.46
769	2021-12-29	20.01	19.78	20.02	19.62	28625576	565047437	-0.102657	44.0203	0	-98.4127	9.9682	0.8881	0.3021	17.2211	2.25	1.08	5.21	98.04	5.08	-0.46
770	2021-12-30	19.74	19.72	19.93	19.69	22650368	448240033	-0.115198	42.7739	-0.171429	-120.97	9.9391	0.8856	0.3013	17.1709	2.25	1.08	5.21	98.04	5.08	-0.46
771	2021-12-31	19.75	19.82	19.89	19.73	17506098	346762490	-0.104509	45.6251	0.148148	-83.3333	9.9875	0.8899	0.3027	17.2546	2.25	1.08	5.21	98.04	5.08	-0.46
772	2022-01-04	19.96	19.88	20.01	19.61	35511333	701830448	-0.0846868	47.3731	0.484848	-52.5698	10.0166	0.8925	0.3036	17.3047	0.2	0.61	2.45	101.6	2.39	-42.75
773	2022-01-05	19.78	20.13	20.23	19.76	52915944	1061879992	-0.0357361	54.1909	1.36667	117.355	10.1425	0.9037	0.3074	17.5222	0.2	0.61	2.45	101.6	2.39	-42.75
774	2022-01-06	19.98	19.8	20.06	19.71	40218758	796658661	-0.0450412	45.5383	0.266667	-26.8535	9.9779	0.889	0.3024	17.2378	0.2	0.61	2.45	101.6	2.39	-42.75
775	2022-01-07	19.85	19.85	20.06	19.8	35432500	705943636	-0.041768	46.9639	0.317073	19.1103	10.0021	0.8912	0.3032	17.2796	0.2	0.61	2.45	101.6	2.39	-42.75
776	2022-01-10	20.02	19.94	20.03	19.79	29262692	581957476	-0.0255819	49.6024	0.536585	28.2171	10.0456	0.895	0.3045	17.3549	0.2	0.61	2.45	101.6	2.39	-42.75
777	2022-01-11	19.89	19.51	19.91	19.48	49177966	968072316	-0.0684629	39.2394	-0.512195	-171.962	9.8326	0.8761	0.298	16.9869	0.2	0.61	2.45	101.6	2.39	-42.75
778	2022-01-12	19.6	19.57	19.68	19.3	49592689	965854229	-0.0834207	41.1457	-0.365854	-193.967	9.8617	0.8787	0.2989	17.0371	0.2	0.61	2.45	101.6	2.39	-42.75
779	2022-01-13	19.51	19.33	19.71	19.28	39257858	765815995	-0.118193	36.1104	-0.290323	-152.151	9.7406	0.8679	0.2952	16.828	0.2	0.61	2.45	101.6	2.39	-42.75
780	2022-01-14	19.24	19.04	19.26	18.96	48697605	929956993	-0.169675	31.0145	-0.758065	-180.499	9.5954	0.8549	0.2908	16.5771	0.2	0.61	2.45	101.6	2.39	-42.75
781	2022-01-17	19.07	19.2	19.28	19.05	32467208	622607900	-0.171107	36.5072	-0.1625	-114.568	9.6777	0.8623	0.2933	16.7193	0.2	0.61	2.45	101.6	2.39	-42.75
782	2022-01-18	19.2	19.34	19.43	19.13	31055900	599538671	-0.143259	41.0691	0.275229	-67.6078	9.7455	0.8683	0.2954	16.8364	0.2	0.61	2.45	101.6	2.39	-42.75
783	2022-01-19	19.3	19.25	19.4	19.07	38169764	733457469	-0.127546	39.0643	0.233333	-68.9003	9.7019	0.8644	0.2941	16.7611	0.2	0.61	2.45	101.6	2.39	-42.75
784	2022-01-20	19.2	19.28	19.41	19.14	32950181	635180448	-0.104657	40.1464	0.266667	-48.9418	9.7164	0.8657	0.2945	16.7862	0.2	0.61	2.45	101.6	2.39	-42.75
785	2022-01-21	19.26	18.97	19.28	18.94	37450038	712210155	-0.121627	33.3471	-0.0777778	-95.9949	9.5615	0.8519	0.2898	16.5185	0.2	0.61	2.45	101.6	2.39	-42.75
786	2022-01-24	18.83	18.75	18.9	18.67	28306936	531291149	-0.150926	29.4184	-0.54717	-174.209	9.4502	0.842	0.2864	16.3262	0.2	0.61	2.45	101.6	2.39	-42.75
787	2022-01-25	18.69	18.31	18.78	18.28	37714397	698431615	-0.214153	23.3145	-1.1	-195.698	9.2275	0.8221	0.2797	15.9414	0.2	0.61	2.45	101.6	2.39	-42.75
788	2022-01-26	18.33	18.39	18.52	18.32	22124206	407258986	-0.228471	26.3996	-0.610169	-143.035	9.2662	0.8256	0.2809	16.0083	0.2	0.61	2.45	101.6	2.39	-42.75
789	2022-01-27	18.31	18.09	18.38	18.07	33217335	604966343	-0.259366	22.6096	-0.213592	-135.259	9.1161	0.8122	0.2763	15.7491	0.2	0.61	2.45	101.6	2.39	-42.75
790	2022-01-28	18.14	17.93	18.24	17.87	32165102	580291432	-0.28057	20.8369	-0.368932	-122.441	9.0338	0.8049	0.2738	15.6069	0.2	0.61	2.45	101.6	2.39	-42.75
791	2022-02-07	18.21	18.19	18.36	18.04	31134925	566712594	-0.240342	30.6537	0.08	-74.9558	9.1645	0.8165	0.2778	15.8327	0.2	0.61	2.45	101.6	2.39	-42.75
792	2022-02-08	18.25	18.35	18.35	18.14	26040823	475229975	-0.175935	36.074	0.311111	-51.5688	9.2468	0.8239	0.2803	15.9749	0.2	0.61	2.45	101.6	2.39	-42.75
793	2022-02-09	18.36	18.45	18.5	18.31	32689355	602097707	-0.107006	39.3653	0.385185	-18.2123	9.2952	0.8282	0.2817	16.0585	0.2	0.61	2.45	101.6	2.39	-42.75
794	2022-02-10	18.43	18.37	18.44	18.23	37509260	687539836	-0.0615864	37.6426	0.423077	-21.2274	9.2565	0.8247	0.2806	15.9916	0.2	0.61	2.45	101.6	2.39	-42.75
795	2022-02-11	18.35	18.33	18.44	18.26	35146983	645492620	-0.0280376	36.7491	0.487805	0.63674	9.2371	0.823	0.28	15.9582	0.2	0.61	2.45	101.6	2.39	-42.75
796	2022-02-14	18.37	18.06	18.37	17.96	36552258	661025809	-0.0329799	31.1958	0.25	-83.3333	9.1016	0.8109	0.2759	15.724	0.2	0.61	2.45	101.6	2.39	-42.75
797	2022-02-15	18.05	18.06	18.11	17.94	27733809	500161011	-0.027252	31.1958	0.25	-106.702	9.1016	0.8109	0.2759	15.724	0.2	0.61	2.45	101.6	2.39	-42.75
798	2022-02-16	18.13	18.23	18.47	18.11	31668529	578936221	0.00662375	38.4283	0.576923	29.2044	9.1887	0.8187	0.2785	15.8745	0.2	0.61	2.45	101.6	2.39	-42.75
799	2022-02-17	18.3	18.13	18.3	18.02	25654394	464365542	0.0218895	35.9578	0.384615	-40.3922	9.1355	0.814	0.2769	15.7825	0.2	0.61	2.45	101.6	2.39	-42.75
800	2022-02-18	18.01	18.16	18.2	17.95	29891434	539456306	0.0412333	37.3014	0.25641	-79.4462	9.15	0.8152	0.2773	15.8076	0.2	0.61	2.45	101.6	2.39	-42.75
801	2022-02-21	18.06	18.09	18.11	17.99	26441017	477223232	0.0492617	35.3772	0.0769231	-85.5524	9.1161	0.8122	0.2763	15.7491	0.2	0.61	2.45	101.6	2.39	-42.75
802	2022-02-22	17.97	17.74	17.98	17.65	49178336	875620513	0.0139267	27.497	-0.820513	-174.088	8.937	0.7963	0.2709	15.4396	0.2	0.61	2.45	101.6	2.39	-42.75
803	2022-02-23	17.79	18	18.02	17.75	41035387	733973827	0.0310905	38.7569	-0.193548	-96.8934	9.0725	0.8083	0.275	15.6738	0.2	0.61	2.45	101.6	2.39	-42.75
804	2022-02-24	17.92	17.61	18.02	17.49	45031841	798540177	-0.00277407	30.7878	-0.220339	-153.333	8.874	0.7907	0.269	15.3309	0.2	0.61	2.45	101.6	2.39	-42.75
805	2022-02-25	17.68	17.65	17.77	17.59	35741812	631801544	-0.0119574	32.3725	-0.183673	-123.656	8.8934	0.7924	0.2696	15.3643	0.2	0.61	2.45	101.6	2.39	-42.75
806	2022-02-28	17.57	17.4	17.58	17.3	34683552	603075816	-0.0421767	27.9315	-0.33871	-152.865	8.7675	0.7812	0.2658	15.1469	0.2	0.61	2.45	101.6	2.39	-42.75
807	2022-03-01	17.49	17.68	17.87	17.49	34767047	613624972	-0.0162539	38.4408	0.112903	-59.1157	8.9079	0.7937	0.27	15.3894	0.2	0.61	2.45	101.6	2.39	-42.75
808	2022-03-02	17.53	17.68	17.76	17.45	23761490	419269150	0.00779798	38.4408	0.368421	-62.5283	8.9079	0.7937	0.27	15.3894	0.2	0.61	2.45	101.6	2.39	-42.75
809	2022-03-03	17.71	17.78	17.88	17.63	31132915	552757193	0.0421621	42.1597	0.5	-5.28874	8.9612	0.7984	0.2716	15.4814	0.2	0.61	2.45	101.6	2.39	-42.75
810	2022-03-04	17.63	17.92	18.02	17.39	53116483	940804557	0.0861975	47.1283	0.753623	18.6519	9.029	0.8045	0.2737	15.5985	0.2	0.61	2.45	101.6	2.39	-42.75
811	2022-03-07	17.73	17.6	17.84	17.56	37124519	656991233	0.0750777	38.688	0.333333	-27.5689	8.8692	0.7902	0.2688	15.3225	0.2	0.61	2.45	101.6	2.39	-42.75
812	2022-03-08	17.54	17.08	17.68	16.91	53454798	923285995	0.0042724	29.2347	-0.533333	-213.805	8.6078	0.7669	0.2609	14.8709	0.2	0.61	2.45	101.6	2.39	-42.75
813	2022-03-09	17.08	17.09	17.2	16.24	52314453	881441107	-0.0325939	29.6022	-0.596154	-206.453	8.6126	0.7674	0.2611	14.8792	0.2	0.61	2.45	101.6	2.39	-42.75
814	2022-03-10	17.31	17.4	17.54	17	44319091	765794479	-0.0078905	40.2854	0.380952	-52.0717	8.7675	0.7812	0.2658	15.1469	0.2	0.61	2.45	101.6	2.39	-42.75
815	2022-03-11	17.16	17.25	17.31	16.89	35052581	599558284	-0.00458557	37.2465	0.202381	-77.4306	8.6901	0.7743	0.2634	15.0131	0.2	0.61	2.45	101.6	2.39	-42.75
816	2022-03-14	17.03	17.1	17.33	16.99	23477664	402675469	-0.0148556	34.3661	0.0238095	-65.2615	8.6175	0.7678	0.2612	14.8876	0.2	0.61	2.45	101.6	2.39	-42.75
817	2022-03-15	16.91	16.31	16.94	16.31	41906544	694824622	-0.114749	23.6592	-0.916667	-159.403	8.2205	0.7324	0.2492	14.2018	0.2	0.61	2.45	101.6	2.39	-42.75
818	2022-03-16	16.39	16.58	16.66	15.85	49590593	809511046	-0.130024	31.7357	-0.595238	-145.379	8.356	0.7445	0.2533	14.4359	0.2	0.61	2.45	101.6	2.39	-42.75
819	2022-03-17	16.79	16.71	16.99	16.6	37694506	633567943	-0.109034	35.3923	0.248447	-56.9659	8.419	0.7501	0.2552	14.5447	0.2	0.61	2.45	101.6	2.39	-42.75
820	2022-03-18	16.65	16.78	16.94	16.57	33426321	562013427	-0.0738246	37.3986	0.364341	-43.5977	8.4577	0.7536	0.2564	14.6116	0.2	0.61	2.45	101.6	2.39	-42.75
821	2022-03-21	16.91	16.51	16.96	16.44	32309378	537949614	-0.0747755	33.006	0.183486	-58.5989	8.3221	0.7415	0.2523	14.3774	0.2	0.61	2.45	101.6	2.39	-42.75
822	2022-03-22	16.48	16.63	16.69	16.42	20341225	337159345	-0.048393	36.6788	0.293578	-62.4086	8.3802	0.7467	0.254	14.4778	0.2	0.61	2.45	101.6	2.39	-42.75
823	2022-03-23	16.63	16.53	16.73	16.46	21686444	359196758	-0.034231	34.9068	0.201835	-54.7921	8.3318	0.7423	0.2525	14.3941	0.2	0.61	2.45	101.6	2.39	-42.75
824	2022-03-24	16.44	16.45	16.54	16.39	15868312	261063683	-0.0258403	33.4696	0.148936	-75.5242	8.2883	0.7385	0.2512	14.3189	0.2	0.61	2.45	101.6	2.39	-42.75
825	2022-03-25	16.47	16.31	16.53	16.25	22870306	374741481	-0.0291059	30.9887	0	-100.529	8.2205	0.7324	0.2492	14.2018	0.2	0.61	2.45	101.6	2.39	-42.75
826	2022-03-28	16.05	16.3	16.36	15.85	32832624	528484826	-0.0228474	30.8075	-0.0212766	-161.434	8.2156	0.732	0.249	14.1934	0.2	0.61	2.45	101.6	2.39	-42.75
827	2022-03-29	16.31	16.09	16.34	16.05	15796543	255479114	-0.0364225	27.1082	-0.468085	-119.655	8.1091	0.7225	0.2458	14.0094	0.2	0.61	2.45	101.6	2.39	-42.75
828	2022-03-30	16.15	16.28	16.28	16.06	29278328	473932735	-0.01058	34.9594	-0.0416667	-88.8889	8.206	0.7311	0.2487	14.1767	0.2	0.61	2.45	101.6	2.39	-42.75
829	2022-03-31	16.19	16.33	16.38	16.15	25067022	408006070	0.020769	36.9453	0.347826	-48.6618	8.2302	0.7333	0.2495	14.2185	0.2	0.61	2.45	101.6	2.39	-42.75
830	2022-04-01	16.24	16.38	16.4	16.08	28187498	458674517	0.0538788	39.0143	0.537037	-37.5402	8.2544	0.7354	0.2502	14.2603	1.8	0.81	4.2	98.27	4.07	36.97
831	2022-04-06	16.15	16.38	16.38	16.15	28006927	455243042	0.0798519	39.0143	0.537037	-19.155	8.2544	0.7354	0.2502	14.2603	1.8	0.81	4.2	98.27	4.07	36.97
832	2022-04-07	16.32	16.26	16.51	16.25	26866535	439747637	0.0844921	35.5573	0.386364	17.4825	8.1914	0.7298	0.2483	14.1516	1.8	0.81	4.2	98.27	4.07	36.97
833	2022-04-08	16.26	16.27	16.3	15.97	29013724	468434979	0.091918	36.0818	0.5	-82.6137	8.2011	0.7307	0.2486	14.1683	1.8	0.81	4.2	98.27	4.07	36.97
834	2022-04-11	16.19	15.74	16.2	15.66	42689967	678133422	0.0315681	24.3925	-1.2069	-233.891	7.93	0.7065	0.2404	13.6999	1.8	0.81	4.2	98.27	4.07	36.97
835	2022-04-12	15.72	15.88	15.92	15.54	25055799	394701958	0.017345	30.9574	-0.724138	-188.247	8.0026	0.713	0.2426	13.8254	1.8	0.81	4.2	98.27	4.07	36.97
836	2022-04-13	15.81	15.67	15.88	15.67	18806485	296876858	-0.0119331	27.0438	-0.109375	-130.435	7.8961	0.7035	0.2393	13.6414	1.8	0.81	4.2	98.27	4.07	36.97
837	2022-04-14	15.81	15.85	16.04	15.81	23559868	375871077	0.000692559	34.8837	0.171875	-58.9152	7.9881	0.7117	0.2421	13.8003	1.8	0.81	4.2	98.27	4.07	36.97
838	2022-04-15	15.76	16.19	16.39	15.75	41107788	661052173	0.0593408	46.8671	0.732394	9.91807	8.1575	0.7268	0.2473	14.093	1.8	0.81	4.2	98.27	4.07	36.97
839	2022-04-18	16.24	16.28	16.55	16.08	34250966	558793905	0.111717	49.5953	0.859155	71.4439	8.206	0.7311	0.2487	14.1767	1.8	0.81	4.2	98.27	4.07	36.97
840	2022-04-19	16.19	16.07	16.43	15.98	29288378	472694149	0.11887	43.7687	0.56338	30.9685	8.0994	0.7216	0.2455	13.9927	1.8	0.81	4.2	98.27	4.07	36.97
841	2022-04-20	16.05	15.86	16.17	15.85	21693199	347037849	0.0970332	38.715	0.311475	-26.7148	7.9929	0.7122	0.2423	13.8087	1.8	0.81	4.2	98.27	4.07	36.97
842	2022-04-21	15.78	15.56	15.9	15.52	27422474	430053575	0.0464621	32.7185	-0.180328	-114.693	7.8429	0.6988	0.2377	13.5494	1.8	0.81	4.2	98.27	4.07	36.97
843	2022-04-22	15.51	15.57	15.71	15.41	19820784	308172351	0.019993	33.1022	-0.163934	-124.09	7.8477	0.6992	0.2379	13.5577	1.8	0.81	4.2	98.27	4.07	36.97
844	2022-04-25	15.41	14.9	15.5	14.87	36026034	548599206	-0.0768195	23.2358	-0.916667	-188.889	7.5088	0.669	0.2276	12.9723	1.8	0.81	4.2	98.27	4.07	36.97
845	2022-04-26	14.89	14.47	14.99	14.45	29402073	433226949	-0.181839	19.1628	-1.51389	-188.78	7.291	0.6496	0.221	12.5959	1.8	0.81	4.2	98.27	4.07	36.97
846	2022-04-27	14.3	14.55	14.59	14.06	33651990	482653377	-0.220989	21.9895	-0.253623	-149.725	7.3297	0.6531	0.2222	12.6628	1.8	0.81	4.2	98.27	4.07	36.97
847	2022-04-28	14.52	14.82	14.84	14.42	31509257	460352445	-0.192047	31.0333	0.19337	-84.625	7.4701	0.6656	0.2264	12.9054	1.8	0.81	4.2	98.27	4.07	36.97
848	2022-04-29	14.82	15.32	15.5	14.81	38595333	587164706	-0.0921484	44.3161	0.469613	-18.7141	7.7218	0.688	0.2341	13.3403	1.8	0.81	4.2	98.27	4.07	36.97
849	2022-05-05	15.54	15.94	15.94	15.46	64425541	1009287671	0.0625128	55.9934	0.91875	60.8202	8.3539	0.6988	0.2507	106.356	1.8	0.81	4.2	98.27	4.07	36.97
850	2022-05-06	15.66	15.7	15.76	15.53	36016982	562988432	0.133482	51.3608	0.884892	57.6746	8.228	0.6883	0.2469	104.753	1.8	0.81	4.2	98.27	4.07	36.97
851	2022-05-09	15.53	15.33	15.53	15.19	25275978	388116806	0.131378	44.9854	0.585034	24.2384	8.0367	0.6723	0.2412	102.317	1.8	0.81	4.2	98.27	4.07	36.97
852	2022-05-10	15.07	15.26	15.33	14.71	40673497	610938566	0.121574	43.8415	0.537415	-8.89701	7.9964	0.6689	0.2399	101.804	1.8	0.81	4.2	98.27	4.07	36.97
853	2022-05-11	15.13	15.36	15.82	15.1	43527601	672924591	0.128878	46.0203	0.605442	55.3973	8.0518	0.6736	0.2416	102.51	1.8	0.81	4.2	98.27	4.07	36.97
854	2022-05-12	15.08	15.18	15.25	14.99	30059609	454588613	0.110492	42.7064	0.482993	0	7.9561	0.6656	0.2387	101.291	1.8	0.81	4.2	98.27	4.07	36.97
855	2022-05-13	15.22	15.95	15.98	15.21	68967731	1080592233	0.197969	57.3158	1.00719	91.5765	8.3589	0.6993	0.2508	106.42	1.8	0.81	4.2	98.27	4.07	36.97
856	2022-05-16	16.01	15.54	16.02	15.39	57450747	893740857	0.196151	49.8026	0.642857	67.4777	8.1474	0.6816	0.2445	103.728	1.8	0.81	4.2	98.27	4.07	36.97
857	2022-05-17	15.53	15.85	16.08	15.46	61899919	980276687	0.229912	54.7822	0.87013	87.985	8.3086	0.6951	0.2493	105.779	1.8	0.81	4.2	98.27	4.07	36.97
858	2022-05-18	15.9	15.83	16.1	15.61	54230553	860618072	0.241559	54.3954	0.844156	85.4701	8.2985	0.6942	0.249	105.651	1.8	0.81	4.2	98.27	4.07	36.97
859	2022-05-19	15.54	15.88	15.9	15.45	40031944	629805811	0.247119	55.2727	0.909091	57.7996	8.3237	0.6963	0.2498	105.971	1.8	0.81	4.2	98.27	4.07	36.97
860	2022-05-20	15.88	16.14	16.25	15.81	48011391	772625912	0.274812	59.7466	1.24675	122.363	8.4596	0.7077	0.2538	107.702	1.8	0.81	4.2	98.27	4.07	36.97
861	2022-05-23	16.24	16.47	16.51	16	50910822	829943872	0.323235	64.7229	1.67532	152.929	8.6308	0.722	0.259	109.882	1.8	0.81	4.2	98.27	4.07	36.97
862	2022-05-24	16.99	16.53	17.29	16.53	103018382	1748376708	0.346913	65.5825	1.40625	191.158	8.6661	0.725	0.26	110.331	1.8	0.81	4.2	98.27	4.07	36.97
863	2022-05-25	16.51	16.66	16.89	16.33	45848394	760678698	0.361985	67.4896	1.14729	113.765	8.7316	0.7304	0.262	111.164	1.8	0.81	4.2	98.27	4.07	36.97
864	2022-05-26	16.71	16.54	16.74	16.33	31585360	521367956	0.338139	63.8604	1.0101	77.5883	8.6711	0.7254	0.2602	110.395	1.8	0.81	4.2	98.27	4.07	36.97
865	2022-05-27	16.62	16.46	16.79	16.34	29803554	493392709	0.295484	61.4141	0.821429	61.1411	8.6258	0.7216	0.2588	109.818	1.8	0.81	4.2	98.27	4.07	36.97
866	2022-05-30	16.67	16.62	16.81	16.51	33699020	561208289	0.273235	64.4411	0.951807	69.542	8.7114	0.7288	0.2614	110.908	1.8	0.81	4.2	98.27	4.07	36.97
867	2022-05-31	16.63	16.51	16.77	16.5	29624052	491047966	0.229859	60.7978	0.819277	49.7402	8.656	0.7241	0.2597	110.203	1.8	0.81	4.2	98.27	4.07	36.97
868	2022-06-01	16.78	16.97	17.23	16.78	66121395	1126678802	0.247742	68.9536	1.39744	128.711	8.8927	0.7439	0.2668	113.216	1.8	0.81	4.2	98.27	4.07	36.97
869	2022-06-02	16.87	17.05	17.26	16.86	49976333	854944180	0.254018	70.1535	1.75	143.074	8.938	0.7477	0.2682	113.793	1.8	0.81	4.2	98.27	4.07	36.97
870	2022-06-06	16.94	16.96	17.09	16.64	48924922	824279510	0.230413	66.9205	0.980392	70.5448	8.8877	0.7435	0.2667	113.151	1.8	0.81	4.2	98.27	4.07	36.97
871	2022-06-07	16.86	16.55	16.88	16.41	49326776	818650791	0.147948	54.2629	0.152542	-46.5148	8.6762	0.7258	0.2603	110.459	1.8	0.81	4.2	98.27	4.07	36.97
872	2022-06-08	16.76	16.75	16.85	16.54	36052047	602614040	0.110434	58.5158	0.491525	-3.11526	8.7769	0.7342	0.2634	111.741	1.8	0.81	4.2	98.27	4.07	36.97
873	2022-06-09	16.62	16.44	16.83	16.36	33868287	560644914	0.0377151	50.4385	-0.0338983	-69.4901	8.6157	0.7208	0.2585	109.69	1.8	0.81	4.2	98.27	4.07	36.97
874	2022-06-10	16.38	16.86	16.89	16.36	43194888	722334347	0.0398305	58.9653	0.677966	-11.2622	8.8373	0.7393	0.2652	112.51	1.8	0.81	4.2	98.27	4.07	36.97
875	2022-06-13	16.7	16.94	17.05	16.67	45847786	776174204	0.0452529	60.407	0.819672	52.4957	8.8776	0.7427	0.2664	113.023	1.8	0.81	4.2	98.27	4.07	36.97
876	2022-06-14	16.76	17.56	17.64	16.62	73068883	1255026827	0.121284	69.603	1.83607	153.265	9.2049	0.77	0.2762	117.19	1.8	0.81	4.2	98.27	4.07	36.97
877	2022-06-15	17.54	17.53	18.11	17.48	83948384	1494282802	0.154346	68.7445	1.78689	200.732	9.1898	0.7688	0.2758	116.998	1.8	0.81	4.2	98.27	4.07	36.97
878	2022-06-16	17.53	17.17	17.73	17.16	44832621	778403491	0.116271	59.0364	0.651786	84.6372	8.9984	0.7528	0.27	114.562	1.8	0.81	4.2	98.27	4.07	36.97
879	2022-06-17	17.08	17.19	17.34	16.9	40973307	702510437	0.0838407	59.3904	0.669643	34.5572	9.0085	0.7536	0.2703	114.69	1.8	0.81	4.2	98.27	4.07	36.97
880	2022-06-20	17.29	17.23	17.44	17.05	27216028	468683485	0.0590109	60.1556	0.705357	45.5135	9.0287	0.7553	0.2709	114.947	1.8	0.81	4.2	98.27	4.07	36.97
881	2022-06-21	17.18	17.1	17.27	16.96	25767571	439878369	0.0184137	56.3232	0.589286	9.99688	8.9632	0.7498	0.269	114.113	1.8	0.81	4.2	98.27	4.07	36.97
882	2022-06-22	17.15	16.87	17.4	16.85	34684407	593859906	-0.0427436	50.0545	0.383929	-16.3043	8.8423	0.7397	0.2653	112.575	1.8	0.81	4.2	98.27	4.07	36.97
883	2022-06-23	16.95	17.64	17.66	16.95	76543216	1335176939	0.0141513	64.6781	1.11429	72.5738	9.2452	0.7734	0.2774	117.703	1.8	0.81	4.2	98.27	4.07	36.97
884	2022-06-24	17.71	17.48	17.73	17.34	44341316	775222929	0.0233233	60.5827	0.884058	89.5307	9.1596	0.7662	0.2749	116.613	1.8	0.81	4.2	98.27	4.07	36.97
885	2022-06-27	17.62	17.69	17.95	17.44	51713551	913685434	0.0492746	63.9149	1.06494	121.986	9.2704	0.7755	0.2782	118.024	1.8	0.81	4.2	98.27	4.07	36.97
886	2022-06-28	17.62	18	18.26	17.48	65580943	1172892356	0.0970338	68.309	1.46753	141.243	9.4365	0.7894	0.2832	120.139	1.8	0.81	4.2	98.27	4.07	36.97
887	2022-06-29	17.89	17.22	17.95	17.2	69333463	1210562194	0.0166143	50.9603	0.426829	21.5903	9.0236	0.7549	0.2708	114.882	1.8	0.81	4.2	98.27	4.07	36.97
888	2022-06-30	17.18	17.11	17.34	17.1	32799265	564140164	-0.0544515	49.0099	0.212389	-54.9708	8.9682	0.7502	0.2691	114.177	1.8	0.81	4.2	98.27	4.07	36.97
