# Supplementary material for: A structured multi-head attention prediction method based on heterogeneous financial data
Source: PeerJ Comput Sci. 2023 Nov 17;9:e1653. doi: 10.7717/peerj-cs.1653 (PMC10703059; doi:10.7717/peerj-cs.1653)
Supplement: Supplemental Information 4 [file peerj-cs-09-1653-s004.zip]

Archive with 3 entries (3 files):
- 600519/600519.xlsx
- 600519/600519data.xlsx
- 600519/code book ú¿600519ú⌐.docx
