# Supplementary material for: A structured multi-head attention prediction method based on heterogeneous financial data
Source: PeerJ Comput Sci. 2023 Nov 17;9:e1653. doi: 10.7717/peerj-cs.1653 (PMC10703059; doi:10.7717/peerj-cs.1653)
Supplement: Supplemental Information 4 [file peerj-cs-09-1653-s004.zip › 600519/600519.xlsx]

## Sheet: Sheet1
read	comment	title	author	created_time
1069	0	一股=一瓶飞天	股友73751W66U3	2020-01-01 01:12:00
1135	0	茅台无敌的	绿韭菜待割	2020-01-01 06:24:00
15706	1	复盘2019！32张图看懂A股全貌	股友355D28D932	2020-01-01 07:26:00
15121	4	“金猪”筑底，“鼠”年能否脚踏3000奔4000？(年博)	恬淡虚无股心常在	2020-01-01 08:01:00
1194	0	贵州茅台12月31日获沪股通资金净买入1.223亿元，持股量增加10.37万股	股友y31920576Y	2020-01-01 08:01:00
942	0	贵州茅台：融资净买入1.39亿元，融资余额121.63亿元（12-31）	贵州茅台资讯	2020-01-01 08:06:00
1023	0	贵州茅台(600519)融资融券信息(12-31)	贵州茅台资讯	2020-01-01 08:07:00
3547	16	米国银行股抱团普涨，带领米国三大股指喜庆收盘！热烈祝贺，道指涨0.27%，纳指涨	股友0C075792L0	2020-01-01 08:09:00
3131	0	贵州茅台近几日开始有回升态势，看好春季行情，重回1200元之上指日可待。贵州茅台	关注牛股最新消息	2020-01-01 08:54:00
3100	9	感觉茅台今年涨得这么“少”，是有意控制的，从透露出的信号来看，现在的茅台追求的不	坚持者1	2020-01-01 09:17:00
12907	23	如果你是2019年9月买的茅台，持有到2020年1月1号，不但分文未赚，还经历了	九歌2021	2020-01-01 09:18:00
1340	5	基金过年后业绩已经充完了，谁还会抱着它？难道茅台酒今年还能翻一倍吗？	风筝yang	2020-01-01 09:22:00
5396	16	炒股压力山大啊，我都是贷款买股，买的都是白酒板块，希望茅台20年还是和19年一样	我只是个投资妹妹	2020-01-01 09:56:00
4246	1	贵州茅台12月31日总市值1.49万亿，今年增加了7000亿元市值。A股上市公司	关注牛股最新消息	2020-01-01 10:09:00
959	0	祝各位股友新的一年投资愉快	好票多关注	2020-01-01 10:21:00
2126	0	请问可以像股票一样交易的场内基金，一般在什么情况下会停牌或者退市，如果不幸遇到了	笑吟吟的高飞	2020-01-01 10:24:00
1893	8	往事不回头，余生不将就！投资妹希望在2020年收获爱情，财富！	我只是个投资妹	2020-01-01 10:24:00
998	0	2020能收获爱情就是最大的幸福希望我能收获和你一样美女的爱情	火星霸王龙	2020-01-01 11:06:00
1225	6	茅台要跌到三百这样股市才有牛市	中意红色	2020-01-01 11:19:00
39338	35	“核心资产50强”名单来了！新纳入5只优质股，去年平均涨幅超6成，外资重仓持有（名单）	数据宝	2020-01-01 13:00:00
740	0	[图片]	Supershen163	2020-01-01 13:03:00
1002	1	人生若无悔那该多无趣---致终将到来的牛市！	白刀先生	2020-01-01 13:31:00
915	0	继续涨	热点高增长	2020-01-01 13:56:00
1046	0	茅台继续上	热点高增长	2020-01-01 13:58:00
1774	6	兄弟们，融券茅台能不能赚钱？	新手到来不用包涵	2020-01-01 14:11:00
1275	0	股票000816翻倍很容易，600519翻倍很难。	股友kHe5ti	2020-01-01 14:27:00
1275	0	股票000816翻倍很容易，600519翻倍很难。	股友kHe5ti	2020-01-01 14:27:00
789	0	88900000000	股友EFmy1s	2020-01-01 14:27:00
10493	9	出大利好了，外资是不是早就收到消息了，难怪这几天一直买入茅台，明天茅台不涨天理难	我只是个投资妹妹	2020-01-01 15:56:00
10493	9	出大利好了，外资是不是早就收到消息了，难怪这几天一直买入茅台，明天茅台不涨天理难	我只是个投资妹妹	2020-01-01 15:56:00
784	0	炒作这样，下跌20年没行情	一兼2平	2020-01-01 16:01:00
784	0	炒作这样，下跌20年没行情	一兼2平	2020-01-01 16:01:00
976	0	转发	qnqghu5fni0mjofm	2020-01-01 16:10:00
976	0	转发	qnqghu5fni0mjofm	2020-01-01 16:10:00
942	1	好奇茅台北京总部贵阳总部是为了做什么？投资房地产.	只要真相	2020-01-01 16:26:00
942	1	好奇茅台北京总部贵阳总部是为了做什么？投资房地产.	只要真相	2020-01-01 16:26:00
2134	18	中国唯一的国字号名酒——国窖1573！	关注时代热点	2020-01-01 17:11:00
2134	18	中国唯一的国字号名酒——国窖1573！	关注时代热点	2020-01-01 17:11:00
1436	1	来吧，金正大有钱了了！10亿贷款已经到位！	皋村王	2020-01-01 17:12:00
1436	1	来吧，金正大有钱了了！10亿贷款已经到位！	皋村王	2020-01-01 17:12:00
894	0	满仓茅台翻倍	家大空	2020-01-01 19:47:00
894	0	满仓茅台翻倍	家大空	2020-01-01 19:47:00
1001	0	降准，大国牛到了？	道氏波段2021	2020-01-01 19:50:00
1001	0	降准，大国牛到了？	道氏波段2021	2020-01-01 19:50:00
29112	32	私人猜测：今天宣布降准（释放长期资金8000亿元）对市场影响有限。一是降准日是1	eolon927	2020-01-01 20:09:00
29112	32	私人猜测：今天宣布降准（释放长期资金8000亿元）对市场影响有限。一是降准日是1	eolon927	2020-01-01 20:09:00
1165	4	在美国，酒精很容易惹到医疗疾病的赔偿，所以巴菲特不会投资酒精	股友qAMb0S	2020-01-01 20:13:00
1165	4	在美国，酒精很容易惹到医疗疾病的赔偿，所以巴菲特不会投资酒精	股友qAMb0S	2020-01-01 20:13:00
1114	1	利好，是不是茅台会涨停	股友79H225I159	2020-01-01 20:16:00
1114	1	利好，是不是茅台会涨停	股友79H225I159	2020-01-01 20:16:00
1449	2	加油茅台明天我的50手期指多单能赚多少钱就全看你了	东风盛势	2020-01-01 20:40:00
1449	2	加油茅台明天我的50手期指多单能赚多少钱就全看你了	东风盛势	2020-01-01 20:40:00
800	0	北上资金陆续买入	股友px2J63	2020-01-01 21:06:00
800	0	北上资金陆续买入	股友px2J63	2020-01-01 21:06:00
1283	0	茅台股价明年冲一千八百元	YsH	2020-01-01 21:23:00
1283	0	茅台股价明年冲一千八百元	YsH	2020-01-01 21:23:00
1472	2	贵州茅台，现价1183元，长线保守目标价给予20倍PE，合理价位640元...	股市精通高手	2020-01-01 21:40:00
1472	2	贵州茅台，现价1183元，长线保守目标价给予20倍PE，合理价位640元...	股市精通高手	2020-01-01 21:40:00
873	0	包装等知识产权不依附在实际产品上一文不值。	股友waLT30	2020-01-01 21:54:00
873	0	包装等知识产权不依附在实际产品上一文不值。	股友waLT30	2020-01-01 21:54:00
884	0	降准了，有钱喝茅台了	扫地股僧	2020-01-01 22:02:00
884	0	降准了，有钱喝茅台了	扫地股僧	2020-01-01 22:02:00
1579	20	白酒没有任何有益之处 ，要限产	dodoingmavin	2020-01-01 22:16:00
1579	20	白酒没有任何有益之处 ，要限产	dodoingmavin	2020-01-01 22:16:00
1625	4	中国4亿户家庭。茅台今年产能3.45万吨，减去海外2000吨，各种专供3000吨	wolaiye265	2020-01-01 22:23:00
1625	4	中国4亿户家庭。茅台今年产能3.45万吨，减去海外2000吨，各种专供3000吨	wolaiye265	2020-01-01 22:23:00
1469	0	韭菜们，明天买什么也别买茅台，可能还是拉高，可是拉高不一定后天出得来。好股票一大	神之心声	2020-01-01 22:29:00
1469	0	韭菜们，明天买什么也别买茅台，可能还是拉高，可是拉高不一定后天出得来。好股票一大	神之心声	2020-01-01 22:29:00
1766	0	茅台近期比得上板蓝根吗[大笑]	股友13M1969u58	2020-01-01 23:54:00
1766	0	茅台近期比得上板蓝根吗[大笑]	股友13M1969u58	2020-01-01 23:54:00
20925	7	业绩略低于预期，稳基础，期待后千亿时代	贵州茅台资讯	2020-01-02
20239	9	2019年低于预期，2020年稳字当头，提价可能性仍然存在	贵州茅台资讯	2020-01-02
18783	1	经营业绩公告点评：夯实基础、不争朝夕	贵州茅台资讯	2020-01-02
20925	7	业绩略低于预期，稳基础，期待后千亿时代	贵州茅台资讯	2020-01-02
20239	9	2019年低于预期，2020年稳字当头，提价可能性仍然存在	贵州茅台资讯	2020-01-02
18783	1	经营业绩公告点评：夯实基础、不争朝夕	贵州茅台资讯	2020-01-02
16265	1	一年一股，加一只！	常胜之军	2020-01-02 00:03:00
16265	1	一年一股，加一只！	常胜之军	2020-01-02 00:03:00
1728	0	今天茅台耍大阳。	三只铅笔1	2020-01-02 06:29:00
1728	0	今天茅台耍大阳。	三只铅笔1	2020-01-02 06:29:00
675	0	转发	股友mlcc	2020-01-02 07:09:00
675	0	转发	股友mlcc	2020-01-02 07:09:00
8579	0	中国人均GDP破1万美元；2019年A股人均赚10万，8090后成股民主力	市界Newsseeker	2020-01-02 07:29:00
8579	0	中国人均GDP破1万美元；2019年A股人均赚10万，8090后成股民主力	市界Newsseeker	2020-01-02 07:29:00
564	1	大盘涨停[献花]欢迎今天外资再次流入茅台让内资追高	我只是个投资妹妹	2020-01-02 07:32:00
564	1	大盘涨停[献花]欢迎今天外资再次流入茅台让内资追高	我只是个投资妹妹	2020-01-02 07:32:00
53574	89	600519:贵州茅台关于生产经营情况的公告	贵州茅台资讯	2020-01-02 08:24:00
53576	89	600519:贵州茅台关于生产经营情况的公告	贵州茅台资讯	2020-01-02 08:24:00
465	0	转发	十方慧眼	2020-01-02 08:26:00
465	0	转发	十方慧眼	2020-01-02 08:26:00
17.3万	471	贵州茅台股价大跌 预计2019年净利同比增15%	贵州茅台资讯	2020-01-02 08:27:00
17.3万	471	贵州茅台股价大跌 预计2019年净利同比增15%	贵州茅台资讯	2020-01-02 08:27:00
513	0	增长只有百分之15了，看看后面怎么办	逆向为尊	2020-01-02 08:29:00
675	0	又要上1200了	股友l81637r605	2020-01-02 08:29:00
513	0	增长只有百分之15了，看看后面怎么办	逆向为尊	2020-01-02 08:29:00
675	0	又要上1200了	股友l81637r605	2020-01-02 08:29:00
777	1	今年只有百分之十五增长，明年百分之十，还不跑？	价值相对论	2020-01-02 08:30:00
777	1	今年只有百分之十五增长，明年百分之十，还不跑？	价值相对论	2020-01-02 08:30:00
1224	4	四季度利润负增加啊，才100亿，去年105亿	wkwk899	2020-01-02 08:33:00
776	0	重大利空茅台跌停	爱你弯弯睫毛	2020-01-02 08:33:00
1224	4	四季度利润负增加啊，才100亿，去年105亿	wkwk899	2020-01-02 08:33:00
776	0	重大利空茅台跌停	爱你弯弯睫毛	2020-01-02 08:33:00
741	1	400亿利润，15000亿市值，明年增长10%左右，大牛诞生！	股友rM2ToB	2020-01-02 08:35:00
741	1	400亿利润，15000亿市值，明年增长10%左右，大牛诞生！	股友rM2ToB	2020-01-02 08:35:00
698	0	400亿利润，15000亿市值，2020年增长10%左右，大牛诞生！	股友rM2ToB	2020-01-02 08:36:00
698	0	400亿利润，15000亿市值，2020年增长10%左右，大牛诞生！	股友rM2ToB	2020-01-02 08:36:00
716	0	这个增速配的上pe，配不上pb。pe的事情谁说的清呢。	股友99X2x82836	2020-01-02 08:37:00
435	0	转发	十方慧眼	2020-01-02 08:37:00
716	0	这个增速配的上pe，配不上pb。pe的事情谁说的清呢。	股友99X2x82836	2020-01-02 08:37:00
435	0	转发	十方慧眼	2020-01-02 08:37:00
401	0	转发	十方慧眼	2020-01-02 08:38:00
401	0	转发	十方慧眼	2020-01-02 08:38:00
7000	0	1月2日开盘早知道：2019年A股圆满收官，沪指全年涨22%，创业板指大涨43%	长城基金	2020-01-02 08:39:00
7000	0	1月2日开盘早知道：2019年A股圆满收官，沪指全年涨22%，创业板指大涨43%	长城基金	2020-01-02 08:39:00
573	1	最后的机会了！	开放式SYSTEM	2020-01-02 08:40:00
351	0	降准0.5，利好茅台。	周N博士	2020-01-02 08:40:00
573	1	最后的机会了！	开放式SYSTEM	2020-01-02 08:40:00
351	0	降准0.5，利好茅台。	周N博士	2020-01-02 08:40:00
479	0	买暴风集团	大A多头i	2020-01-02 08:41:00
479	0	买暴风集团	大A多头i	2020-01-02 08:41:00
978	0	说利润下滑的也不想想营收这是公司控制的！产品供不应求！只要涨价利润成倍增长	花开有余de柯镇恶	2020-01-02 08:45:00
25912	22	跟踪报告：2020年茅台酒计划销量增加较大，目前厂批价差大未来仍有提价可能	贵州茅台资讯	2020-01-02 08:45:00
978	0	说利润下滑的也不想想营收这是公司控制的！产品供不应求！只要涨价利润成倍增长	花开有余de柯镇恶	2020-01-02 08:45:00
25912	22	跟踪报告：2020年茅台酒计划销量增加较大，目前厂批价差大未来仍有提价可能	贵州茅台资讯	2020-01-02 08:45:00
593	1	增速见顶！估值太高了，历史上破35很少，回调起码20个点，市盈率重回28倍	韭菜跑蛋	2020-01-02 08:51:00
593	1	增速见顶！估值太高了，历史上破35很少，回调起码20个点，市盈率重回28倍	韭菜跑蛋	2020-01-02 08:51:00
380	1	央行元旦宣布降准，释放八千亿，降准会对房地产市场有何影响？ 新浪财经 发布时间	五朵金花开	2020-01-02 08:52:00
1053	0	$贵州茅台 sh600519$ 2020年增长预计在10%左右，2019年全年增长利润为15%，说明第四季度增长明显放缓了，白酒消费面临增长稳定阶段，持续提价能否可行值得思考，现在的估值太高了，注意风	陈志文999	2020-01-02 08:52:00
380	1	央行元旦宣布降准，释放八千亿，降准会对房地产市场有何影响？ 新浪财经 发布时间	五朵金花开	2020-01-02 08:52:00
1053	0	$贵州茅台 sh600519$ 2020年增长预计在10%左右，2019年全年增长利润为15%，说明第四季度增长明显放缓了，白酒消费面临增长稳定阶段，持续提价能否可行值得思考，现在的估值太高了，注意风	陈志文999	2020-01-02 08:52:00
682	0	祝贺茅台创佳绩[献花][献花][献花][献花][献花]贵州茅台：2019年预计净	老股民新网友	2020-01-02 08:53:00
682	0	祝贺茅台创佳绩[献花][献花][献花][献花][献花]贵州茅台：2019年预计净	老股民新网友	2020-01-02 08:53:00
464	0	今天跌停价多少	wkwk899	2020-01-02 08:55:00
464	0	今天跌停价多少	wkwk899	2020-01-02 08:55:00
1871	7	【车联网和自动驾驶地图应用试点签约活动在京举行】	股友eyetjY	2020-01-02 08:58:00
732	3	看来茅台也并不是神话	听说明年大牛市	2020-01-02 09:00:00
517	0	怎么才叫回调	酒鬼烟民	2020-01-02 09:00:00
5983	0	脚踏3000关，1季度涨跌几许(季博)？	恬淡虚无股心常在	2020-01-02 09:02:00
410	0	茅台上万可欺	天天骂街的韭菜	2020-01-02 09:03:00
447	1	2019的机构排名争夺战结束，……怕会失宠~	股友1535Fg5091	2020-01-02 09:03:00
9209	25	贵州茅台：2019年度实现营业总收入885亿元 同比增长15%	贵州茅台资讯	2020-01-02 09:12:00
439	0	单季盈利少于去年。	股友qhP8Ku	2020-01-02 09:13:00
641	2	何来的高增长，才15%的增长率，都靠推高市盈率实现的上涨	价值_长线投资1号	2020-01-02 09:15:00
399	0	一首凉凉送给茅台	跟着我6年10倍	2020-01-02 09:16:00
451	0	果然减持了！	股友Q6XNlQ	2020-01-02 09:18:00
440	0	增长正常预期40-50个点，才15个点	股友FUD7El	2020-01-02 09:18:00
353	0	增长瓶颈到了	梁宏琳	2020-01-02 09:19:00
406	0	茅台再不提价就完了	一手哥2021	2020-01-02 09:19:00
487	1	这新年第一天就大面啦啦啦	PP333	2020-01-02 09:19:00
384	0	茅台不提价肯定是有苦衷	一手哥2021	2020-01-02 09:21:00
444	0	核心资产，今天什么情况？	盼盼188	2020-01-02 09:21:00
371	0	茅台搅屎棍，怎么在这个时候拖累整个板块	今年大家共同加油	2020-01-02 09:21:00
361	0	茅台今天低开高走，年内最后一个小小的机会	股友2IlqPg	2020-01-02 09:22:00
473	0	压倒稻草人的最后一匹骆驼祥子	东方夏威夷721	2020-01-02 09:22:00
349	0	不是千亿吗	MAXR	2020-01-02 09:22:00
415	2	这垃圾不跌，A市好不了。一瓶酒何以值这么多？	股友nL79ER	2020-01-02 09:22:00
439	0	15%，这么大盘子也能支撑37倍市盈率？鬼才信机构的估值呢。就算按中盘股估值，1	散户is韭菜	2020-01-02 09:22:00
313	0	看不懂报告是怎么出来的。销售是增长的利润是负增长！计提了什么东西！还是利益输出了	求真务实与时俱进	2020-01-02 09:22:00
378	0	不用想，不用看。《变现太难了》	章鱼帝的智慧	2020-01-02 09:22:00
339	0	毛台又是啥套路	Tanting	2020-01-02 09:23:00
461	1	增长为毛还低开这么多！	股友OX95f7	2020-01-02 09:28:00
415	0	因为我支付宝模拟炒股买了茅台，所以跌。	有风度的扫地僧	2020-01-02 09:28:00
264	0	茅台跌了其他股就涨了	淡水鱼的心电图	2020-01-02 09:28:00
354	0	集合竞价7亿跌4个点壮观！	天融信钉子户	2020-01-02 09:28:00
392	0	中国股市的累赘，砸的好	长安城老柒	2020-01-02 09:28:00
345	0	最后一次逃跑机会	股友XVGUlx	2020-01-02 09:28:00
452	1	万亿市值，市盈率三十多倍，增长才15个点，不知道第一庄户，下一步怎样？股价500	股友w67Wqu	2020-01-02 09:28:00
383	0	茅台，求求你不要拖累大盘好不好，你一个股，大盘指数下跌5个点	从月球去火星	2020-01-02 09:28:00
371	0	塌方了	春韭一刀	2020-01-02 09:28:00
613	0	茅台为什么跌这么多？	股友GLsZNi	2020-01-02 09:29:00
340	0	新年第一天，这样真的好吗	real1	2020-01-02 09:29:00
314	0	好，真的好！	金蟾一R	2020-01-02 09:29:00
781	0	你娘的！一大早發這樣的公告	股市如賭場	2020-01-02 09:29:00
315	0	跌的好，它跌了其它就涨了[大笑]	番茄跟西红柿	2020-01-02 09:29:00
442	0	预料之中，迟早的事，终于来了	股友sjdikft	2020-01-02 09:29:00
370	2	还好今天大盘利好！不然白酒今天难看了	彩虹邊的雨云	2020-01-02 09:29:00
356	0	怎么了？跳空低开啊？	资化定牛熊	2020-01-02 09:29:00
327	0	完蛋了	天天盈利winwin	2020-01-02 09:29:00
429	1	茅台今天是要洗走多少人啊	股友F3eqys	2020-01-02 09:29:00
744	3	2019增15%，2020增10%	主营增	2020-01-02 09:29:00
345	0	活该，跌停	千股王捌	2020-01-02 09:29:00
354	1	玩玩了	福建扫地僧	2020-01-02 09:29:00
421	0	服务国家经济，资金将走向实体。茅台炒作到此结束。	laofuz1	2020-01-02 09:29:00
499	1	法律法规道德必须审尔	十万天兵在路上	2020-01-02 09:30:00
343	0	不看自己股票涨，只看茅台跌	口诀玩股	2020-01-02 09:30:00
353	0	[想一下][想一下][想一下]茅台是昨晚喝多了吗？	N307624	2020-01-02 09:30:00
405	0	爆炒过后一地鸡毛。	虾兵蟹将进厨房	2020-01-02 09:30:00
415	0	年底市值做完，完成使命的茅台可以跌了	山外青山01	2020-01-02 09:30:00
350	0	跌怎么可能？买	年年向上168	2020-01-02 09:30:00
330	0	牛来了	股运腾达	2020-01-02 09:30:00
417	0	送钱行情	股友GoFRpZ	2020-01-02 09:31:00
417	0	第一次见大跌，入手机会到了	牛大力种苗	2020-01-02 09:31:00
495	0	茅台万岁，涨涨涨	八减一	2020-01-02 09:32:00
315	0	抄底啦	勤学苦练的超人	2020-01-02 09:32:00
794	0	居然提前把全年业绩公布了……神马操作!	无常难得久	2020-01-02 09:32:00
420	0	你就是一颗雷，随时会炸。	股市投资心法	2020-01-02 09:32:00
434	0	毛哥低开高走	股友895L895V18	2020-01-02 09:32:00
392	0	高送转	嫩韭菜6128	2020-01-02 09:33:00
501	0	茅台崩了！！！！！跑步进场！！！！！	股友6Vm0119192	2020-01-02 09:33:00
335	0	赖茅	股友28797N8E56	2020-01-02 09:34:00
455	1	一月券商二月水泥三月科技四月清仓，不接受反驳	一路不后悔1225	2020-01-02 09:34:00
330	0	加仓好时机，不要怂	任飘零	2020-01-02 09:34:00
352	0	继续吹泡，砰的一声，嘴硬都无声了	股友sjdikft	2020-01-02 09:34:00
388	0	茅台跌对大盘超级有利	股友0A3z952363	2020-01-02 09:34:00
325	0	最后一次逃跑机会	股友XVGUlx	2020-01-02 09:34:00
316	0	好样的	好运天天天有	2020-01-02 09:34:00
407	0	赶紧跌，把资金跌出来	基本面良好	2020-01-02 09:34:00
350	0	中华五千年历史，易经世界第一经被国教文化遗产列在圣经之前！	十万天兵在路上	2020-01-02 09:34:00
499	2	茅台来一次跌停看看！	天琅之眼	2020-01-02 09:35:00
538	1	机构跑，北上买	任飘零	2020-01-02 09:35:00
410	0	茅台大跌，其他股才能大涨	咸鱼翻	2020-01-02 09:35:00
325	0	茅台到牛市来	日月操猴	2020-01-02 09:35:00
400	0	[亏大了]不能再跌了，再跌买菜钱也没了！	QAQAQA	2020-01-02 09:36:00
363	0	放水，涨停！	股友V1bybM	2020-01-02 09:36:00
342	0	鸡狗要出货了，那些高位买的上套套了	账户已注销	2020-01-02 09:36:00
321	1	抢筹啊	喀什的胡杨	2020-01-02 09:36:00
383	0	事实证明，钱多人傻是普遍现象	股友sjdikft	2020-01-02 09:36:00
337	0	跌停，快点	股友8162P30H31	2020-01-02 09:36:00
351	0	漫漫下跌路！	烟花三月季	2020-01-02 09:36:00
302	0	马上快跌停了快跑，可以买点九典制药吃吃肉！	炒股赚钱养家668	2020-01-02 09:36:00
557	0	每次茅台大跌都是买入的机会。冲！	小萌新521	2020-01-02 09:37:00
371	0	公司还是好公司，只不过业绩都透支了。以现在的业绩真实的股价至少要但600块左右才	股友1i3Glv	2020-01-02 09:37:00
359	0	腰斩不是梦	虚空下的积极	2020-01-02 09:37:00
516	3	踩踏式行情来了！中小散慎入！	我认识神股	2020-01-02 09:37:00
454	0	在不拖累指数的前提下跌得越多对今后的护盘动力越大	正宗温柔一刀	2020-01-02 09:37:00
372	0	大户早就跑了	股友XVGUlx	2020-01-02 09:37:00
661	3	死神光临2020！	稳中向上666	2020-01-02 09:37:00
305	0	惨	何小散	2020-01-02 09:38:00
363	0	真解恨	千股王捌	2020-01-02 09:38:00
346	0	哦吼，吼吼吼[大笑]	吾股峰登W	2020-01-02 09:38:00
327	0	大市升矛台要跌	富贵发财得人心	2020-01-02 09:38:00
381	0	茅台一家就为上证指数贡献了-6个点了	不是流浪	2020-01-02 09:38:00
342	0	筹码集中，涨跌随意。	股友92h9w70057	2020-01-02 09:38:00
339	0	茅台不跌股市不正	大金道	2020-01-02 09:38:00
331	0	泡沫破灭	股友FhD9v	2020-01-02 09:38:00
343	0	你不跌大盘不能涨	CZ_911	2020-01-02 09:38:00
354	0	放心的连续跌停吧，呵呵	看着市场就恶心	2020-01-02 09:38:00
554	0	降准：对资金敏感的企业，金融地产煤炭有色建筑 对股市楼市都产生比较大的影响	绩优低价低位	2020-01-02 09:38:00
290	0	要跌停	股友XVGUlx	2020-01-02 09:38:00
489	0	哈哈，逼，终于装到头了	一窝蜂一窝蜂	2020-01-02 09:38:00
323	0	茅台应该跌停哈哈哈	韭菜韭菜花	2020-01-02 09:38:00
374	0	跌停一个，想看想看	倩修李	2020-01-02 09:38:00
369	0	傻X终于倒了	股友yFoEey	2020-01-02 09:39:00
333	0	资金看来是聪明的	股友zDQ0rf	2020-01-02 09:39:00
335	0	好股一支，不过买入时机每个人看法不同啦	股友By6z6c	2020-01-02 09:39:00
356	0	666茅台早该跌了已经是下降趋势谁买谁亏	买涨停小王子	2020-01-02 09:39:00
377	0	如此高的PE，如此低的成长，还是靠涨价的。	在雨中tfe4er	2020-01-02 09:39:00
317	0	快跌停了	股友XVGUlx	2020-01-02 09:39:00
356	0	这种退市股1万亿市值，100亿绝对可以打到跌停。	是非成败转头空手	2020-01-02 09:39:00
246	0	基金年度排行榜结束了《远离远离再远离》	章鱼帝的智慧	2020-01-02 09:39:00
344	0	活该	一手哥2021	2020-01-02 09:39:00
477	0	死，诱多结束，直接套死前些天买入的，减少卖出盘	lya310	2020-01-02 09:39:00
339	0	快跑，好大一碗，快去聚力文化拉盘吧	越来越的海克斯	2020-01-02 09:39:00
338	0	加油加油冲冲冲	股心叵测	2020-01-02 09:39:00
479	0	茅台跌是好事	mp02115220418401	2020-01-02 09:39:00
371	0	机构踩踏	何小散	2020-01-02 09:39:00
323	0	少喝酒身体好！祝贺！恭喜！	股友7STxr7	2020-01-02 09:40:00
350	0	不是总有人喊茅台不跌牛市不来吗？我想知道这帮比今天买不买	靓仔o	2020-01-02 09:40:00
446	0	快跑啊！不跑就没命了[亏大了][亏大了][亏大了][亏大了]	西陵郡王	2020-01-02 09:40:00
321	0	茅台跌倒，大盘吃饱！！！！	基民nccWU8	2020-01-02 09:40:00
417	0	茅台不给力	纯肉苹果	2020-01-02 09:40:00
487	0	2019炒了一年的白酒机构开始向金融股启动了	左手招福右手招财	2020-01-02 09:40:00
362	0	茅台的落幕，意味着牛市的到来。[大笑][大笑][大笑][大笑]	lya310	2020-01-02 09:40:00
442	0	机不可失失不再来	千股跌停一瞬间	2020-01-02 09:40:00
489	0	历史重演？	入库异常	2020-01-02 09:40:00
416	0	多少人要你下地1？	十万天兵在路上	2020-01-02 09:40:00
425	0	大好事，茅台不跌，天理难容！一瓶酒水撑起整个贵州，极不正常！	仓深加错	2020-01-02 09:40:00
372	0	变现太难了，忽悠中忽悠。	章鱼帝的智慧	2020-01-02 09:40:00
390	0	今天会跌停么，向500元股价前进	股友w67Wqu	2020-01-02 09:40:00
353	0	抄底嘞	闲人谈股	2020-01-02 09:40:00
383	1	要跌停的节奏	鑫饷势程	2020-01-02 09:40:00
338	0	跌停是好事茅台不倒牛市不来！吸血太多[胜利]	股友29F0p81376	2020-01-02 09:40:00
382	0	这是怎么回事？	顾小白菜	2020-01-02 09:40:00
331	0	发生了什么	卟倒翁	2020-01-02 09:41:00
402	0	大跌就是机会，全仓杀入300股	风雨相随3	2020-01-02 09:41:00
400	0	希望跌停！	粤XTT520	2020-01-02 09:41:00
372	0	今天茅台暴跌了，看来大盘真能上3700	账户已注销	2020-01-02 09:41:00
332	0	哦哦哦哦哦哦哦哦哦哦	酒后看线	2020-01-02 09:41:00
449	0	颤抖吧！贵州茅台，看看还有谁敢接！	我大器晚成	2020-01-02 09:41:00
459	1	有序撤离，请勿踩踏	阿拉灯有神丁	2020-01-02 09:41:00
416	0	茅台跌起，牛市开启～	股菜韭菲特	2020-01-02 09:41:00
351	0	踩踏了	何小散	2020-01-02 09:41:00
327	0	砸，拼命呀，800等你	股友8k1736P882	2020-01-02 09:41:00
385	0	优秀的贵州茅台，千禾味业。	翡翠民丰得苗若兰	2020-01-02 09:41:00
409	0	茅台下跌利好股市！	股世间芸芸众赌徒	2020-01-02 09:41:00
384	0	欢迎茅台崩盘[鼓掌][鼓掌][鼓掌][鼓掌]	三工1638	2020-01-02 09:41:00
356	0	茅台今天搞个绿板！	初夏北极	2020-01-02 09:41:00
311	1	2020必将是以科技引领中国资本市场进入长牛的一年！！！！	嗡瓦素驮历娑婆呵	2020-01-02 09:41:00
409	0	来个跌停	我不是股神咯	2020-01-02 09:41:00
366	0	太棒了	股友P7T36P	2020-01-02 09:41:00
429	0	泡沫要破了！	aipinyidingying	2020-01-02 09:41:00
363	0	2020年《是一带一路的中车牛年》	章鱼帝的智慧	2020-01-02 09:41:00
699	1	法规大于炒家！	十万天兵在路上	2020-01-02 09:41:00
343	0	北上资金被埋	一手哥2021	2020-01-02 09:41:00
365	0	高位筹码就是屁，茅台也是屁	口诀玩股	2020-01-02 09:41:00
317	0	好利减持，哈哈	平凡的陈威	2020-01-02 09:42:00
347	0	这就是恶庄的德性。借利好抓紧出逃。	股友9CEhah	2020-01-02 09:42:00
334	0	能不能给力点，跌停个看看	生化新纪元6961	2020-01-02 09:42:00
385	0	500亿。大A不下30家这样子的公司。茅台太高了。顶多2000亿市值都有多了	哆哆叮	2020-01-02 09:42:00
5422	4	贵州茅台低开4.65% 预计2019年净利同比增15%	贵州茅台资讯	2020-01-02 09:42:00
320	0	一分钟成交1个亿，今天估计240亿成交量	程为红	2020-01-02 09:42:00
310	0	跌停的杰作	绍兴胜利路	2020-01-02 09:42:00
426	0	这是要跌停的节奏啊	基民d6WsHE	2020-01-02 09:42:00
307	0	快割肉逃跑	酒泉市白潭路	2020-01-02 09:42:00
281	0	拖累大盘草！	割肉荣耀王者	2020-01-02 09:42:00
321	0	带崩大盘的节奏，开始砸盘的主力。	广西南宁人o	2020-01-02 09:42:00
335	0	放量跌停，而且会连续数日。跑永远是最好的时机。	股友Xo0sb6	2020-01-02 09:42:00
300	0	不会是给摩根大通传股票吧	無眠之夜	2020-01-02 09:42:00
383	0	这业绩还想撑股价，洗洗睡吧	茶叶丿	2020-01-02 09:42:00
322	0	跌停就有好戏看咯,哈哈	股友jcOAmI	2020-01-02 09:42:00
340	0	55555555555，不会跌停吧	股友1H1550u822	2020-01-02 09:42:00
393	0	这是财大气粗的表现	股友998G077n78	2020-01-02 09:42:00
578	3	涨上天的股基本就是垃圾股了！至理名言，行业有周期兴衰，不可能一直涨。2020年的	金嘴科技	2020-01-02 09:42:00
415	0	500见	永远都是这	2020-01-02 09:42:00
364	1	还没看见过茅台跌停	账户已注销	2020-01-02 09:42:00
314	0	新年新行情，高抛透支股。	宁宁萌	2020-01-02 09:43:00
404	0	缺口必补。	北京网友了5807	2020-01-02 09:43:00
492	0	花生什么事？	年年广进得陆小凤	2020-01-02 09:43:00
354	0	机构开始互相拆台了，散户搬个凳子看热闹了	股友d57I688993	2020-01-02 09:43:00
350	0	放量下跌争着跑路	大吉成章地扫地僧	2020-01-02 09:43:00
307	1	毛抬……	猎杀庄家	2020-01-02 09:43:00
413	0	上周我发帖说1185赚了6400跑了，别人说我傻，应该在等等，结果今天来看，我跑	财富管家	2020-01-02 09:43:00
316	0	该跌了，你看它翻了多少倍了	股友33At24	2020-01-02 09:43:00
777	0	在A股过万亿市值里，唯一一个市盈率35倍的也就这货了。	上树的韭菜	2020-01-02 09:43:00
383	0	这是要开始割韭菜了！[为什么]	股友6msXr8	2020-01-02 09:43:00
385	0	股王威武，低开高走	于剑生	2020-01-02 09:43:00
782	2	茅台不跌，天理难容。一个白酒，不知道喝病了多少酒鬼，这个产品应该限价15元钱以内	gzbcml	2020-01-02 09:43:00
336	0	毛台……	猎杀庄家	2020-01-02 09:43:00
315	0	牛逼！	愿做无心人	2020-01-02 09:43:00
396	0	没事儿，就是预期太高了，但是茅台是能保证长期增长的公司，产品没有研发升级和销售的	肥仔鹏鹏	2020-01-02 09:43:00
305	0	机构出货了几个月没有行情	解套的小山	2020-01-02 09:43:00
2929	1	为什么今天才大跌，很简单，为了2019基金业绩排名，31号那天大家都不砸，新的一	必胜客欢乐股市	2020-01-02 09:44:00
446	1	再跌我买点	嘟嘟小股仙	2020-01-02 09:44:00
2929	1	为什么今天才大跌，很简单，为了2019基金业绩排名，31号那天大家都不砸，新的一	必胜客欢乐股市	2020-01-02 09:44:00
446	1	再跌我买点	嘟嘟小股仙	2020-01-02 09:44:00
420	0	今天看来要跌停吗？	问什么拉高了指数	2020-01-02 09:44:00
700	0	贵州茅台600519一早上白酒炸了，茅台四季度利润低于预期。要我说，真论价值，中	zdqzz11	2020-01-02 09:44:00
487	0	快下来吧我在下面等着你呢[大笑][大笑][大笑]	我在原地等你回来	2020-01-02 09:44:00
417	0	摘桃先生去哪里了	PP333	2020-01-02 09:44:00
652	5	1200这辈子我还能解套吗？	铁头娃Vs磕	2020-01-02 09:44:00
446	0	怕是要变成茅房了。	ggwwjgbt	2020-01-02 09:44:00
403	0	茅台不倒，牛市不来	股道妖雄	2020-01-02 09:44:00
576	0	一将功成万骨枯，看来要TNND反转了[亏大了]	ASMO	2020-01-02 09:44:00
443	0	皆大欢喜	高龙龙	2020-01-02 09:44:00
491	0	该来的总会来	股友efPqWx	2020-01-02 09:44:00
904	1	漂亮，茅台不跌，熊市不止，茅台跌了就是牛市的开始。满仓干吧！这15天能把三年输的	账户已注销	2020-01-02 09:44:00
468	0	茅台资金开始出来打新高铁	天雷滚滚吧	2020-01-02 09:44:00
450	0	牛市要来了	上山赵子龙	2020-01-02 09:44:00
337	0	你特么真牛，要四大行一起出手才能压制你，不然大盘今天又要崩了。	股友7IiCJ6	2020-01-02 09:44:00
400	0	漂亮	螃蟹秃子卧龙凤雏	2020-01-02 09:44:00
2290	6	沪指开盘涨0.53% 贵州茅台低开4.65%	贵州茅台资讯	2020-01-02 09:45:00
401	0	毛台今天跌停	股友洽川人	2020-01-02 09:45:00
280	0	回看一千，大牛也有回调时。	股友vmvAap	2020-01-02 09:45:00
471	0	走势漂亮，调整过后，飞天	壹万点	2020-01-02 09:45:00
421	0	这就是一步到位，跳过调整下跌阶段	东财网友5354513663027210	2020-01-02 09:45:00
518	0	茅台酒能翻五倍到5000元吗？不能吧？但金种子酒能！[财力][财力][财力]为什	账户已注销	2020-01-02 09:45:00
486	0	太恐怖了，茅台要跌停吗？	cc300	2020-01-02 09:45:00
2290	6	沪指开盘涨0.53% 贵州茅台低开4.65%	贵州茅台资讯	2020-01-02 09:45:00
401	0	毛台今天跌停	股友洽川人	2020-01-02 09:45:00
280	0	回看一千，大牛也有回调时。	股友vmvAap	2020-01-02 09:45:00
471	0	走势漂亮，调整过后，飞天	壹万点	2020-01-02 09:45:00
421	0	这就是一步到位，跳过调整下跌阶段	东财网友5354513663027210	2020-01-02 09:45:00
518	0	茅台酒能翻五倍到5000元吗？不能吧？但金种子酒能！[财力][财力][财力]为什	账户已注销	2020-01-02 09:45:00
486	0	太恐怖了，茅台要跌停吗？	cc300	2020-01-02 09:45:00
446	0	最后一次出逃机会	股友XVGUlx	2020-01-02 09:46:00
342	0	你要奔1010吗？	股友357700qr57	2020-01-02 09:46:00
359	0	你要奔1010吗？	股友357700qr57	2020-01-02 09:46:00
494	1	今天买茅台的都能赚钱	天机者洞察	2020-01-02 09:46:00
471	0	有意思，茅台做头？牛市到来？	涂壁肯提牛	2020-01-02 09:46:00
470	0	茅台跌了牛市启动	c551225	2020-01-02 09:46:00
452	0	医药涨了，酒该歇歇了，小散还快撤呀	j123789	2020-01-02 09:46:00
415	0	601319追茅台标本	龙头股待别	2020-01-02 09:46:00
470	0	茅台跌，大盘必涨，茅台涨，就得清仓了	每天只买暴跌股	2020-01-02 09:46:00
456	0	早就说了，茅台不死，其他个股好不起来，抱团的都撤了吧！开启一轮主升浪行情[胜利]	谪仙人	2020-01-02 09:46:00
453	0	什么价值？低买高卖才是王道！	财富不入急门	2020-01-02 09:46:00
423	0	开盘咂，不讲道理[亏大了][傲][想一下][困顿][摊手][赞][围观][毛估估	股友357700qr57	2020-01-02 09:46:00
419	1	这股今天要成交量200个亿	Tanting	2020-01-02 09:46:00
446	0	最后一次出逃机会	股友XVGUlx	2020-01-02 09:46:00
342	0	你要奔1010吗？	股友357700qr57	2020-01-02 09:46:00
359	0	你要奔1010吗？	股友357700qr57	2020-01-02 09:46:00
494	1	今天买茅台的都能赚钱	天机者洞察	2020-01-02 09:46:00
471	0	有意思，茅台做头？牛市到来？	涂壁肯提牛	2020-01-02 09:46:00
470	0	茅台跌了牛市启动	c551225	2020-01-02 09:46:00
452	0	医药涨了，酒该歇歇了，小散还快撤呀	j123789	2020-01-02 09:46:00
415	0	601319追茅台标本	龙头股待别	2020-01-02 09:46:00
470	0	茅台跌，大盘必涨，茅台涨，就得清仓了	每天只买暴跌股	2020-01-02 09:46:00
456	0	早就说了，茅台不死，其他个股好不起来，抱团的都撤了吧！开启一轮主升浪行情[胜利]	谪仙人	2020-01-02 09:46:00
453	0	什么价值？低买高卖才是王道！	财富不入急门	2020-01-02 09:46:00
423	0	开盘咂，不讲道理[亏大了][傲][想一下][困顿][摊手][赞][围观][毛估估	股友357700qr57	2020-01-02 09:46:00
419	1	这股今天要成交量200个亿	Tanting	2020-01-02 09:46:00
508	0	坐看茅房跌停	股友ZeVntq	2020-01-02 09:47:00
484	0	一个字，好！	n1420506882350ae	2020-01-02 09:47:00
351	0	哈哈。吃相没谁了	浪费时间的股票	2020-01-02 09:47:00
444	0	嗯，才跌这么一点。差评	换个甲做中短线	2020-01-02 09:47:00
506	1	茅台不倒，股票不涨，这个是真的么	股友V6daWS	2020-01-02 09:47:00
442	0	速度卖茅台，买燕京啤酒	PSR股市观察员	2020-01-02 09:47:00
468	1	要跌停吗？	饕餮旋风	2020-01-02 09:47:00
345	0	交易额逆天	股友MOxsXf	2020-01-02 09:47:00
491	0	丢盔弃甲	市场消息面平淡	2020-01-02 09:47:00
491	0	戴维斯双杀，打五折以后有可能企稳	股友0028f88U99	2020-01-02 09:47:00
408	0	今天又是百亿大逃亡	专业拉帮	2020-01-02 09:47:00
508	0	坐看茅房跌停	股友ZeVntq	2020-01-02 09:47:00
484	0	一个字，好！	n1420506882350ae	2020-01-02 09:47:00
351	0	哈哈。吃相没谁了	浪费时间的股票	2020-01-02 09:47:00
444	0	嗯，才跌这么一点。差评	换个甲做中短线	2020-01-02 09:47:00
506	1	茅台不倒，股票不涨，这个是真的么	股友V6daWS	2020-01-02 09:47:00
442	0	速度卖茅台，买燕京啤酒	PSR股市观察员	2020-01-02 09:47:00
468	1	要跌停吗？	饕餮旋风	2020-01-02 09:47:00
345	0	交易额逆天	股友MOxsXf	2020-01-02 09:47:00
491	0	丢盔弃甲	市场消息面平淡	2020-01-02 09:47:00
491	0	戴维斯双杀，打五折以后有可能企稳	股友0028f88U99	2020-01-02 09:47:00
408	0	今天又是百亿大逃亡	专业拉帮	2020-01-02 09:47:00
513	1	吓屎了，[亏大了]	晓蟲T	2020-01-02 09:48:00
455	0	白酒未来是戴维斯双杀	大道至简369	2020-01-02 09:48:00
490	0	沉住气！喝茅台不醉不归！	股友97T8836Y75	2020-01-02 09:48:00
535	2	要不要杀入博反弹？？？？？？？？	韭菜根11	2020-01-02 09:48:00
490	0	又让外资捡了便宜货！唉	RwEDoD	2020-01-02 09:48:00
447	0	不想涨太快果然要砸茅台等	无痕gghx	2020-01-02 09:48:00
454	0	这货倒，牛市来了[鼓掌][鼓掌][鼓掌]	股友AGPcMx	2020-01-02 09:48:00
489	1	800等你[鼓掌]	xnzxwjr	2020-01-02 09:48:00
449	0	今天要逆天成交300亿？哈哈哈哈！	忍无可忍还得忍	2020-01-02 09:48:00
457	1	你直接跌停啊，不会有人不高兴的。	财源万贯的向问天	2020-01-02 09:48:00
479	0	跌回三位数	大道混沌	2020-01-02 09:48:00
494	0	好好的企业，让这帮王八蛋整成这样	n180613754264372	2020-01-02 09:48:00
422	0	崩盘咯，可喜可贺	霹雳小狠人	2020-01-02 09:48:00
513	1	吓屎了，[亏大了]	晓蟲T	2020-01-02 09:48:00
455	0	白酒未来是戴维斯双杀	大道至简369	2020-01-02 09:48:00
490	0	沉住气！喝茅台不醉不归！	股友97T8836Y75	2020-01-02 09:48:00
535	2	要不要杀入博反弹？？？？？？？？	韭菜根11	2020-01-02 09:48:00
490	0	又让外资捡了便宜货！唉	RwEDoD	2020-01-02 09:48:00
447	0	不想涨太快果然要砸茅台等	无痕gghx	2020-01-02 09:48:00
454	0	这货倒，牛市来了[鼓掌][鼓掌][鼓掌]	股友AGPcMx	2020-01-02 09:48:00
489	1	800等你[鼓掌]	xnzxwjr	2020-01-02 09:48:00
449	0	今天要逆天成交300亿？哈哈哈哈！	忍无可忍还得忍	2020-01-02 09:48:00
457	1	你直接跌停啊，不会有人不高兴的。	财源万贯的向问天	2020-01-02 09:48:00
479	0	跌回三位数	大道混沌	2020-01-02 09:48:00
494	0	好好的企业，让这帮王八蛋整成这样	n180613754264372	2020-01-02 09:48:00
422	0	崩盘咯，可喜可贺	霹雳小狠人	2020-01-02 09:48:00
600	0	早就说过，茅台大跌之日，就是牛市开启之时	正当壮年	2020-01-02 09:49:00
598	0	慌不择路	市场消息面平淡	2020-01-02 09:49:00
464	0	给我狠狠的跌，就看不惯茅台，没别的，让你们机构自娱自乐	富贵不还乡	2020-01-02 09:49:00
339	0	这三天的连续拉涨也只不过是出货的一种手段而已，谁都看出茅台已经到顶了，大盘真的上	大唐英杰仍在	2020-01-02 09:49:00
452	0	速度卖茅台，买燕京啤酒	PSR股市观察员	2020-01-02 09:49:00
451	1	真正的牛市来了。	等待绝处逢生	2020-01-02 09:49:00
364	0	业绩支撑不了这个泡沫市值	富贵成章地韩信	2020-01-02 09:49:00
515	0	底部的小盘股遍地是黄金！	财富不入急门	2020-01-02 09:49:00
539	2	刚刚卖了200手，不玩茅台了，吓人	割肉再追	2020-01-02 09:49:00
572	0	贵州茅台短期见顶了	FCFCFCFCFC	2020-01-02 09:49:00
468	0	茅台不跌股市难涨	股友3267D8167P	2020-01-02 09:49:00
474	2	现在那些拿着茅台的人也不搞什么价值投资了。	股友9CEhah	2020-01-02 09:49:00
422	0	该科技兴国了[微笑]	三六十八好	2020-01-02 09:49:00
490	1	茅台见顶了，山顶的兄弟多保重啊	執子之手26672	2020-01-02 09:49:00
547	0	要表演胜利大逃亡	股友UYXfma	2020-01-02 09:49:00
546	0	每次业绩预告都不及预期，每次业绩预告后都大跌暴跌。无视公司利益及投资者利益，无视	yum888888	2020-01-02 09:49:00
603	1	回归理性，方得始终	A资本论	2020-01-02 09:49:00
478	0	不要有幻想，赶快跑	hufdryhbf	2020-01-02 09:49:00
516	1	今天能跌停，你就全国出名了[胜利][俏皮][胜利][困顿][胜利][困顿][胜利	股友N5q1672151	2020-01-02 09:49:00
439	0	跟着资金走，不会摔跟斗。	股友H1ipb1	2020-01-02 09:49:00
422	0	该科技兴国了[微笑]	三六十八好	2020-01-02 09:49:00
490	1	茅台见顶了，山顶的兄弟多保重啊	執子之手26672	2020-01-02 09:49:00
547	0	要表演胜利大逃亡	股友UYXfma	2020-01-02 09:49:00
546	0	每次业绩预告都不及预期，每次业绩预告后都大跌暴跌。无视公司利益及投资者利益，无视	yum888888	2020-01-02 09:49:00
603	1	回归理性，方得始终	A资本论	2020-01-02 09:49:00
478	0	不要有幻想，赶快跑	hufdryhbf	2020-01-02 09:49:00
516	1	今天能跌停，你就全国出名了[胜利][俏皮][胜利][困顿][胜利][困顿][胜利	股友N5q1672151	2020-01-02 09:49:00
439	0	跟着资金走，不会摔跟斗。	股友H1ipb1	2020-01-02 09:49:00
38351	21	梦若神机：茅台暴跌已是必然	梦若神机V	2020-01-02 09:50:00
471	0	茅台涨到1200你们还不满意？？？茅台不死，牛市何来?	炒股炒成贫困户	2020-01-02 09:50:00
496	0	看图形短期进入下降通道	看来天1	2020-01-02 09:50:00
351	0	说1000亿销售额是套路！联合机构表演！	股友abtTKc	2020-01-02 09:50:00
453	0	回归价值吧，80元	射手座巨蟹	2020-01-02 09:50:00
476	0	开始收割韭菜咯	草菇全靠猜猜猜	2020-01-02 09:50:00
600	2	今天能不能成交两百亿	股海小投机	2020-01-02 09:50:00
445	0	使劲跌，你不跌别的股涨不起来，越跌越好，加油！	满足你	2020-01-02 09:50:00
564	0	大盘利好 , 茅台主动回调 , 挺自觉的	LOGO设计	2020-01-02 09:50:00
450	0	终于跌了。	多则惑	2020-01-02 09:50:00
462	1	茅台今天大跌，是利好啊，赶快买别的股	在股市里放牛	2020-01-02 09:50:00
525	0	正好趁大盘拉的时候出货	狙击142638	2020-01-02 09:50:00
516	0	今天逃亡最后机会!敦刻尔克大撤退!	hufdryhbf	2020-01-02 09:50:00
464	0	这么大的量不跌停说不过去啊，新年送个大礼包吧，跌停让我加仓	风雨相随3	2020-01-02 09:50:00
440	0	牛市来了	k32m5t37	2020-01-02 09:56:00
442	0	茅台不跌，牛市不来	茗品陆羽茶疗品牌	2020-01-02 09:56:00
569	0	117杀进来看能不能吃点肉	柏哥来玩	2020-01-02 09:56:00
411	0	这就对了	福来乐乐	2020-01-02 09:56:00
415	0	借利好出货。散户们头脑一定要清醒自己要做什么?	巴黎的飘雪镇	2020-01-02 09:56:00
402	0	900以下指日可待	近我者旺	2020-01-02 09:56:00
552	0	速度卖茅台，买燕京啤酒 速度卖茅台，买燕京啤酒	PSR股市观察员	2020-01-02 09:56:00
383	0	老乡别走技术性微调！	大师兄不懂股	2020-01-02 09:56:00
506	0	想翻身砸茅台，果然应验	我该叫个啥名11	2020-01-02 09:56:00
427	0	茅台大跌就对了	Yancy丶1540	2020-01-02 09:56:00
516	0	茅台公司800多亿厉害，茅台集团超1000亿！茅台20000亿市值很快	一股花香	2020-01-02 09:57:00
478	0	造纸行业涨幅第一，不谋而合	陈志文999	2020-01-02 09:57:00
291	0	哈哈哈()hiahiahia	腓力卡佩	2020-01-02 09:57:00
413	0	[俏皮]	随风的小耿耿818	2020-01-02 09:57:00
481	0	茅台跌了，牛市来了	滚石投资	2020-01-02 09:57:00
422	0	跌回100元去！	向钱看909向厚赚	2020-01-02 09:57:00
431	0	今天这货出得好，快跌吧！套死1千多买入的散户。	只爱经典	2020-01-02 09:57:00
436	1	法律法规大数据面前尔等还能怎么？！	十万天兵在路上	2020-01-02 09:57:00
404	0	啧啧，这是什么造型？	文渊阁大学士2	2020-01-02 09:57:00
432	0	今天跳空了！咋回事啊？	我心费	2020-01-02 09:57:00
445	0	毛台死，个股生	我不是嬴政	2020-01-02 09:57:00
428	0	恭喜发财	jiucai韭黄	2020-01-02 09:58:00
511	0	泡沫赶紧破裂，哪来的万亿市值，现在年轻一辈不喝白酒。	我家黑猫就是黑	2020-01-02 09:58:00
391	0	茅台跌牛市到	股友zj4BwY	2020-01-02 09:58:00
541	1	真是茅台不跌大盘不涨啊[兴奋]	醉酒的人	2020-01-02 09:58:00
471	1	背后一阵阵冷风，转让减持，泡沫，见顶[亏大了][亏大了][亏大了]	我不是药神辅仁	2020-01-02 09:59:00
503	0	茅台不跌，牛市不来！茅台不跌，天理何在？	股友LQxHLT	2020-01-02 09:59:00
507	0	速度卖茅台，买燕京啤酒 速度卖茅台，买燕京 啤酒	PSR股市观察员	2020-01-02 09:59:00
301	0	没事反正买茅台的都是有钱人	光辉飞虹	2020-01-02 09:59:00
504	0	卖的都是主力，买的都是小散，这股算完了	流浪的吟游诗人	2020-01-02 09:59:00
544	0	茅台大量出逃，这是要完啊	奋斗的克里斯	2020-01-02 09:59:00
425	0	1116，2020年新起点，翻倍继续干！	稳中向上666	2020-01-02 09:59:00
422	0	茅台不跌，大牛不来	股孤勇者	2020-01-02 09:59:00
432	0	都说了最后逃跑机会	股友XVGUlx	2020-01-02 09:59:00
471	1	背后一阵阵冷风，转让减持，泡沫，见顶[亏大了][亏大了][亏大了]	我不是药神辅仁	2020-01-02 09:59:00
503	0	茅台不跌，牛市不来！茅台不跌，天理何在？	股友LQxHLT	2020-01-02 09:59:00
507	0	速度卖茅台，买燕京啤酒 速度卖茅台，买燕京 啤酒	PSR股市观察员	2020-01-02 09:59:00
301	0	没事反正买茅台的都是有钱人	光辉飞虹	2020-01-02 09:59:00
504	0	卖的都是主力，买的都是小散，这股算完了	流浪的吟游诗人	2020-01-02 09:59:00
544	0	茅台大量出逃，这是要完啊	奋斗的克里斯	2020-01-02 09:59:00
425	0	1116，2020年新起点，翻倍继续干！	稳中向上666	2020-01-02 09:59:00
422	0	茅台不跌，大牛不来	股孤勇者	2020-01-02 09:59:00
432	0	都说了最后逃跑机会	股友XVGUlx	2020-01-02 09:59:00
461	0	服了！每次出货时间都精准无比！	风轻云淡743	2020-01-02 09:59:00
266	0	喝酒把人们都整成了酒鬼	碧海青天63	2020-01-02 10:00:00
525	0	港资最喜欢捡便宜货，内资就使劲砸，到头来还是要来追高抬轿子	旷野牧风	2020-01-02 10:00:00
451	0	跌停[大笑]	是齐干凸呀	2020-01-02 10:00:00
451	2	看样子今天要创历史天量了	k32m5t37	2020-01-02 10:00:00
266	0	喝酒把人们都整成了酒鬼	碧海青天63	2020-01-02 10:00:00
525	0	港资最喜欢捡便宜货，内资就使劲砸，到头来还是要来追高抬轿子	旷野牧风	2020-01-02 10:00:00
451	0	跌停[大笑]	是齐干凸呀	2020-01-02 10:00:00
451	2	看样子今天要创历史天量了	k32m5t37	2020-01-02 10:00:00
423	1	这个股不倒下牛市能来吗	ziaosirendegushi	2020-01-02 10:01:00
429	1	机构抱团开始瓦解了。	舅扶你	2020-01-02 10:01:00
470	1	茅台哪次大跌，不就是暴富的机会来了	千股跌停一瞬间	2020-01-02 10:01:00
448	1	大快人心[大笑]	股友5Y81820Q13	2020-01-02 10:01:00
682	0	体量如此大每年百分之15增长，相当于每年100亿纯利润增长，明年估计利润在600	一股花香	2020-01-02 10:01:00
423	1	这个股不倒下牛市能来吗	ziaosirendegushi	2020-01-02 10:01:00
429	1	机构抱团开始瓦解了。	舅扶你	2020-01-02 10:01:00
470	1	茅台哪次大跌，不就是暴富的机会来了	千股跌停一瞬间	2020-01-02 10:01:00
448	1	大快人心[大笑]	股友5Y81820Q13	2020-01-02 10:01:00
682	0	体量如此大每年百分之15增长，相当于每年100亿纯利润增长，明年估计利润在600	一股花香	2020-01-02 10:01:00
512	0	限价没有用，市场上价格还是高的离谱，按市场价毛利率在97%，这不是神经病嘛？几十	就是那么随意	2020-01-02 10:02:00
491	1	茅台一上了，我的票就开始向下了	股友0g13z13655	2020-01-02 10:02:00
467	0	作为遵义人，为茅台自豪！世界品牌	一股花香	2020-01-02 10:02:00
453	2	毛抬一下全国欢呼起来！	十万天兵在路上	2020-01-02 10:02:00
512	0	限价没有用，市场上价格还是高的离谱，按市场价毛利率在97%，这不是神经病嘛？几十	就是那么随意	2020-01-02 10:02:00
491	1	茅台一上了，我的票就开始向下了	股友0g13z13655	2020-01-02 10:02:00
467	0	作为遵义人，为茅台自豪！世界品牌	一股花香	2020-01-02 10:02:00
453	2	毛抬一下全国欢呼起来！	十万天兵在路上	2020-01-02 10:02:00
1463	0	茅台还不会一下子就跌的，机构们还需要抱团取暖，新韭菜看表演就好，千万别出手，老韭	神之心声	2020-01-02 10:03:00
455	0	谢谢你茅台，牺牲自己成全万家，谢谢你了，垃圾，股市的搅屎棍	外面的月亮圆而亮	2020-01-02 10:03:00
419	0	肿么了？？？	海雨l天风	2020-01-02 10:03:00
371	0	打捣毛抬！	十万天兵在路上	2020-01-02 10:03:00
459	1	这些对倒茅台的机构早晚死里面	东财网友9101513782897090	2020-01-02 10:03:00
1463	0	茅台还不会一下子就跌的，机构们还需要抱团取暖，新韭菜看表演就好，千万别出手，老韭	神之心声	2020-01-02 10:03:00
455	0	谢谢你茅台，牺牲自己成全万家，谢谢你了，垃圾，股市的搅屎棍	外面的月亮圆而亮	2020-01-02 10:03:00
419	0	肿么了？？？	海雨l天风	2020-01-02 10:03:00
371	0	打捣毛抬！	十万天兵在路上	2020-01-02 10:03:00
459	1	这些对倒茅台的机构早晚死里面	东财网友9101513782897090	2020-01-02 10:03:00
442	0	我不喝茅台，不懂这些[复盘]	股友207W79067H	2020-01-02 10:04:00
468	1	茅台的资金流出，必然买进其他优质股	口诀玩股	2020-01-02 10:04:00
520	0	记住：只是机构自救式反弹，茅台的拐点已来，跌只是开始。	按ESC关闭	2020-01-02 10:04:00
442	0	我不喝茅台，不懂这些[复盘]	股友207W79067H	2020-01-02 10:04:00
468	1	茅台的资金流出，必然买进其他优质股	口诀玩股	2020-01-02 10:04:00
520	0	记住：只是机构自救式反弹，茅台的拐点已来，跌只是开始。	按ESC关闭	2020-01-02 10:04:00
374	0	利好a股！！	太2真人1566	2020-01-02 10:05:00
374	0	利好a股！！	太2真人1566	2020-01-02 10:05:00
449	0	茅台跌了对散户是好事，不然就它一家独大	绿韭菜待割	2020-01-02 10:06:00
419	0	跌到好 一个做酒水的 估计那么高 没有任何意义	罗豹	2020-01-02 10:06:00
315	0	看你过年了	每日龙虎榜	2020-01-02 10:06:00
450	0	茅台跌了对散户是好事，不然就它一家独大	绿韭菜待割	2020-01-02 10:06:00
419	0	跌到好 一个做酒水的 估计那么高 没有任何意义	罗豹	2020-01-02 10:06:00
315	0	看你过年了	每日龙虎榜	2020-01-02 10:06:00
420	0	受不了了，割肉去买002247希望能跌停。不要谢了哈哈	越来越的海克斯	2020-01-02 10:07:00
454	1	茅台不破牛市不起。	MAO歌	2020-01-02 10:07:00
393	0	众人皆醉我独醒	蚩蚩之獴	2020-01-02 10:07:00
644	0	茅台股价已经炒的太高没有几个人去接盘，下跌是迟早的事。	河洛居士1	2020-01-02 10:07:00
398	0	你不下来，A股怎么走牛呢？	加勒比海带先生	2020-01-02 10:07:00
420	0	受不了了，割肉去买002247希望能跌停。不要谢了哈哈	越来越的海克斯	2020-01-02 10:07:00
454	1	茅台不破牛市不起。	MAO歌	2020-01-02 10:07:00
393	0	众人皆醉我独醒	蚩蚩之獴	2020-01-02 10:07:00
644	0	茅台股价已经炒的太高没有几个人去接盘，下跌是迟早的事。	河洛居士1	2020-01-02 10:07:00
398	0	你不下来，A股怎么走牛呢？	加勒比海带先生	2020-01-02 10:07:00
452	0	有谁还相信涨到两千的吗，假茅台喝多了吧	上帝之吻	2020-01-02 10:08:00
414	0	跌停吧，你的热度才能超过大信威	职业炒手新一	2020-01-02 10:08:00
394	0	明天茅台暴力拉升	一股花香	2020-01-02 10:08:00
452	0	有谁还相信涨到两千的吗，假茅台喝多了吧	上帝之吻	2020-01-02 10:08:00
414	0	跌停吧，你的热度才能超过大信威	职业炒手新一	2020-01-02 10:08:00
394	0	明天茅台暴力拉升	一股花香	2020-01-02 10:08:00
439	0	大牛来了？	环台路小佩奇	2020-01-02 10:09:00
391	0	茅台95折	XIANHAO	2020-01-02 10:09:00
495	0	2020年的对自己的要求是，从分散走向集中，哪怕股票跌的再多也要卖，拿好自己看得懂的股票，降低换手率。	陈志文999	2020-01-02 10:09:00
439	0	大牛来了？	环台路小佩奇	2020-01-02 10:09:00
391	0	茅台95折	XIANHAO	2020-01-02 10:09:00
495	0	2020年的对自己的要求是，从分散走向集中，哪怕股票跌的再多也要卖，拿好自己看得懂的股票，降低换手率。	陈志文999	2020-01-02 10:09:00
402	0	茅台跌倒200块，癌股涨到7000点	捉妖记222	2020-01-02 10:10:00
439	0	《十年河东十年河西》	章鱼帝的智慧	2020-01-02 10:10:00
463	0	如果大盘能涨到3500点，那么指数大概上涨百分15-20%左右，我相信我们的持股可以跑赢市场，处在向上周期中，那么收益率可以达到30-40%左右，到时就会减仓到一半以下，然后等待下一个年度布局时机，从	陈志文999	2020-01-02 10:10:00
414	0	没必要恐慌，正常调整而已。	释迦尊者	2020-01-02 10:10:00
410	0	大盘涨的很给力，开始转防守吧。	股友63K09996I8	2020-01-02 10:10:00
408	0	听到这样的标题我就放心了……	大A点灯	2020-01-02 10:10:00
447	0	支撑位，不破不立！	才望广进de楚留香	2020-01-02 10:10:00
460	0	茅台与去年相似，会更好的向上。	祥龙_献瑞	2020-01-02 10:10:00
456	0	茅台又有今天？	GUN	2020-01-02 10:10:00
402	0	茅台跌倒200块，癌股涨到7000点	捉妖记222	2020-01-02 10:10:00
439	0	《十年河东十年河西》	章鱼帝的智慧	2020-01-02 10:10:00
463	0	如果大盘能涨到3500点，那么指数大概上涨百分15-20%左右，我相信我们的持股可以跑赢市场，处在向上周期中，那么收益率可以达到30-40%左右，到时就会减仓到一半以下，然后等待下一个年度布局时机，从	陈志文999	2020-01-02 10:10:00
414	0	没必要恐慌，正常调整而已。	释迦尊者	2020-01-02 10:10:00
410	0	大盘涨的很给力，开始转防守吧。	股友63K09996I8	2020-01-02 10:10:00
408	0	听到这样的标题我就放心了……	大A点灯	2020-01-02 10:10:00
447	0	支撑位，不破不立！	才望广进de楚留香	2020-01-02 10:10:00
460	0	茅台与去年相似，会更好的向上。	祥龙_献瑞	2020-01-02 10:10:00
456	0	茅台又有今天？	GUN	2020-01-02 10:10:00
459	0	只有茅台跌了，资金流出去，别的股票才会涨	等风来的时候	2020-01-02 10:11:00
403	0	套了5%，	个研会	2020-01-02 10:11:00
446	1	依然最确定，没有之一。	本金趋势	2020-01-02 10:11:00
422	0	定茅台，茅台上一万！！！	绞杀各路主力	2020-01-02 10:11:00
8987	25	贵州茅台2019年营收、净利增速预计双双放缓至15%	贵州茅台资讯	2020-01-02 10:11:00
401	0	你下来了股市才正常	等到个锤子	2020-01-02 10:11:00
369	0	放量下跌 , 筹码分散 , 赶紧撤	LOGO设计	2020-01-02 10:11:00
393	0	毛毛豆芽，高估啦，酒量有限，凉凉茶。	凑热闹o	2020-01-02 10:11:00
263	0	危如累卵，	平心静气点石成金	2020-01-02 10:11:00
419	0	不是说好过年要好好喝酒的吗？	鸿之昇	2020-01-02 10:12:00
424	0	茅台是我们的骄傲，高科技成分好	绞杀各路主力	2020-01-02 10:12:00
532	0	我去，这种巨量后面要死人的，机构跑还是散户跑？	改过自新123	2020-01-02 10:12:00
432	2	漂亮，每天跌5个点，其他票都有机会	梦想是千股涨停	2020-01-02 10:12:00
421	0	茅台不倒，牛市不来	股友08Av012205	2020-01-02 10:12:00
437	0	这个责任谁承担？	一手哥2021	2020-01-02 10:12:00
437	0	利好出货吗	sz九菜	2020-01-02 10:13:00
616	1	四季度营收270多亿，全年利润增长15%，四季度营收增长，利润确实负增长，出现什	清雨表	2020-01-02 10:13:00
388	0	外资抄底	股友15912uf078	2020-01-02 10:13:00
403	0	会不会下午红一下[鼓掌]	黄金十年2019	2020-01-02 10:13:00
370	0	喂醒醒，上班啦[大笑][大笑][大笑]	a仓又加错	2020-01-02 10:14:00
634	2	今天这个样子，让贵毛来承压也是理所当然！！！大格局！！！[怒][怒][怒]	御风中的小朋友	2020-01-02 10:14:00
889	0	【一把直尺打天下】贵州茅台 600519	交易员云起	2020-01-02 10:14:00
331	1	不用担心，还会涨上去的	股友RKYjlc	2020-01-02 10:14:00
2990	0	万家基金：央行降准与四季度货币政策例会点评	万家基金	2020-01-02 10:14:00
446	0	哈哈，看见茅台不倒，天理难容	股友N2923Z6898	2020-01-02 10:14:00
345	0	今天说明茅台真的历史顶了，信不信	不知命运	2020-01-02 10:15:00
1113	6	业绩拐点？增长率回到2016年水平，但是股价是2016年四倍。再看看月线图，再看	兔子蹬鹰SAM	2020-01-02 10:29:00
428	0	哈哈哈茅台都会有今天这样子！	缘来三生	2020-01-02 10:30:00
460	0	别反弹抓紧卖啊，加油，1120加了些，到950继续加仓	二环大菠萝	2020-01-02 10:30:00
463	0	是该醉醒的时候！	沙漠黄榆	2020-01-02 10:30:00
419	0	该死的投机股，你还想起来？	股友6V01033v51	2020-01-02 10:31:00
1400	0	茅台走势个人观点	浪人V8	2020-01-02 10:32:00
457	0	供不应求，只是不想增长太快，细水长流而己。	股友6085lI1183	2020-01-02 10:32:00
434	0	茅台下跌才给了其他股票上涨的空间，感谢茅台	霸都往事	2020-01-02 10:32:00
491	0	最后一次洗盘	太极大药房李医生	2020-01-02 10:33:00
481	0	大家可以过个好年了。[鼓掌][鼓掌]茅台买买买	风凪之明日	2020-01-02 10:33:00
403	0	近期朋友圈多了许多茅台镇推荐的酱香高度白酒，好便宜啊	宽容和迁就	2020-01-02 10:33:00
595	0	2020茅台增长见顶，2021开始一步步倒退	我不是药神辅仁	2020-01-02 10:33:00
460	5	唱多的出来走俩步！	风筝yang	2020-01-02 10:34:00
404	0	看不懂，咋跌这么多，你个憋孙	跟着主力高抛低吸	2020-01-02 10:34:00
398	0	明显早就在偷偷出货	我的发财梦	2020-01-02 10:34:00
410	0	为什么跌？	山溪2014	2020-01-02 10:35:00
434	0	快了	A东方1	2020-01-02 10:35:00
600	6	有点反应过度了吧，内资傻，都让外资捡便宜货，我也买点	将大哀做空到底	2020-01-02 10:35:00
1081	0	2020年十倍大牛$纳斯达克(QQZS|NDX)$$深证成指(SZ399001)	十万天兵在路上	2020-01-02 10:36:00
412	0	收盘还要跌下来，不能追了，	神话中的大王_p6	2020-01-02 10:36:00
317	0	茅台接盘侠呢	日落西山你不陪	2020-01-02 10:36:00
517	0	茅台一跌，歌舞升平。茅台一涨，千股飘绿	财富商行	2020-01-02 10:36:00
459	0	大跌开始了，经济低迷，酒有价无市	股友qhP8Ku	2020-01-02 10:37:00
459	0	大跌开始了，经济低迷，酒有价无市	股友qhP8Ku	2020-01-02 10:37:00
578	0	贵州茅台的夯实股价!真的是真干实夯!夯得股价百年结实牢靠!祝福贵州茅台!	股友vEi5Gv	2020-01-02 10:37:00
1086	3	茅台不跌到八百我不会再买，我知道一定会招来骂声一片。但这是我自己的观点，请大家自	老韭菜2000	2020-01-02 10:37:00
265	0	跌得好，一瓶水而已	小草冒	2020-01-02 10:37:00
369	0	你的肝，你的肾	小丑来自康德新	2020-01-02 10:37:00
388	0	14年从50涨到年前1200〈复权价〉，不要太贪！	股友312c76g055	2020-01-02 10:38:00
495	0	2020年大白马想继续大涨业绩需要来个超预期	热股侠	2020-01-02 10:38:00
388	0	14年从50涨到年前1200〈复权价〉，不要太贪！	股友312c76g055	2020-01-02 10:38:00
495	0	2020年大白马想继续大涨业绩需要来个超预期	热股侠	2020-01-02 10:38:00
377	0	茅台浏览天天第一名，哈，大家都来看崩盘的，众望所归，就喜欢看有钱人吹牛	股友sjdikft	2020-01-02 10:39:00
2615	4	砸茅台？什么意思？你懂的。还怕茅台不能增长，官价1500，市价2700，大块让经	泛舟沉浮录	2020-01-02 10:39:00
371	0	茅台是刚刚开始，大盘也是刚刚开始！	亚瑟孙	2020-01-02 10:39:00
394	1	听说买茅台肯定是赚钱的，年前买今天就大跌，这下要等何年马月才能解套呢？	股友5953HQ1726	2020-01-02 10:39:00
377	0	茅台浏览天天第一名，哈，大家都来看崩盘的，众望所归，就喜欢看有钱人吹牛	股友sjdikft	2020-01-02 10:39:00
2615	4	砸茅台？什么意思？你懂的。还怕茅台不能增长，官价1500，市价2700，大块让经	泛舟沉浮录	2020-01-02 10:39:00
371	0	茅台是刚刚开始，大盘也是刚刚开始！	亚瑟孙	2020-01-02 10:39:00
394	1	听说买茅台肯定是赚钱的，年前买今天就大跌，这下要等何年马月才能解套呢？	股友5953HQ1726	2020-01-02 10:39:00
437	0	茅台今天翻个红也不是没有可能的！	n207713697994212	2020-01-02 10:40:00
462	0	茅台已死，大A起飞[鼓掌][鼓掌][鼓掌][鼓掌]	要比庄有耐心	2020-01-02 10:40:00
382	0	喔曹，老子一来你就跌	道名趋	2020-01-02 10:40:00
464	0	虽然没有打到跌停但是1116要要入，买入也是不错	账户已注销	2020-01-02 10:40:00
366	0	今年业绩如此确定，…………持股不动！！！	NXWHGNX	2020-01-02 10:40:00
437	0	茅台今天翻个红也不是没有可能的！	n207713697994212	2020-01-02 10:40:00
462	0	茅台已死，大A起飞[鼓掌][鼓掌][鼓掌][鼓掌]	要比庄有耐心	2020-01-02 10:40:00
382	0	喔曹，老子一来你就跌	道名趋	2020-01-02 10:40:00
464	0	虽然没有打到跌停但是1116要要入，买入也是不错	账户已注销	2020-01-02 10:40:00
366	0	今年业绩如此确定，…………持股不动！！！	NXWHGNX	2020-01-02 10:40:00
374	1	1119成本，不会跌停吧	寒江雪33968	2020-01-02 10:41:00
257	0	下午给我涨回来，打爆空头。[怒]	QAQAQA	2020-01-02 10:41:00
509	2	茅台抱团资金也是在高抛低吸做波段	做股票图好玩	2020-01-02 10:41:00
297	0	茅台跌牛市来	w逆风飞翔u	2020-01-02 10:41:00
334	0	茅台跌倒，股民吃饱	牛过来	2020-01-02 10:41:00
305	0	暴跌利好中小创！散户千万别接盘侠	不要做T	2020-01-02 10:41:00
315	0	这换手率应该是这几年的新高吧	股友5G330W7225	2020-01-02 10:41:00
374	1	1119成本，不会跌停吧	寒江雪33968	2020-01-02 10:41:00
257	0	下午给我涨回来，打爆空头。[怒]	QAQAQA	2020-01-02 10:41:00
509	2	茅台抱团资金也是在高抛低吸做波段	做股票图好玩	2020-01-02 10:41:00
297	0	茅台跌牛市来	w逆风飞翔u	2020-01-02 10:41:00
334	0	茅台跌倒，股民吃饱	牛过来	2020-01-02 10:41:00
306	0	暴跌利好中小创！散户千万别接盘侠	不要做T	2020-01-02 10:41:00
315	0	这换手率应该是这几年的新高吧	股友5G330W7225	2020-01-02 10:41:00
383	0	远离茅台，家庭幸福	股友1628d38D38	2020-01-02 10:42:00
353	0	今天成交量应该是历史新高了吧	心醉了凡尘	2020-01-02 10:42:00
458	0	35倍市盈率了，股价小心又回到500	捕捉飞马	2020-01-02 10:42:00
404	0	到顶了，赶紧调仓	明兴98989988	2020-01-02 10:42:00
383	0	远离茅台，家庭幸福	股友1628d38D38	2020-01-02 10:42:00
353	0	今天成交量应该是历史新高了吧	心醉了凡尘	2020-01-02 10:42:00
458	0	35倍市盈率了，股价小心又回到500	捕捉飞马	2020-01-02 10:42:00
404	0	到顶了，赶紧调仓	明兴98989988	2020-01-02 10:42:00
422	0	2228	寒江雪33968	2020-01-02 10:43:00
422	0	2228	寒江雪33968	2020-01-02 10:43:00
1523	7	今天买了点002739万达电影，抄底买了002966苏州银行，各位看好哪个？？$	股友h7532u9951	2020-01-02 10:44:00
362	0	发令枪	入库异常	2020-01-02 10:44:00
524	0	每年都能有15%的复利是很恐怖的！20—30年后会变成富翁富翁富翁！	柔如水快似风	2020-01-02 10:44:00
441	0	每年都能有15%的复利是很恐怖的！20—30年后会变成富翁富翁富翁！	柔如水快似风	2020-01-02 10:44:00
376	0	不是华为世界第一吗看来茅台更厉害！上涨到一万一股，为中华争光！	双嬴广东16	2020-01-02 10:44:00
432	0	就你爹?全世界都在涨。	Aubrey_J	2020-01-02 10:44:00
1523	7	今天买了点002739万达电影，抄底买了002966苏州银行，各位看好哪个？？$	股友h7532u9951	2020-01-02 10:44:00
362	0	发令枪	入库异常	2020-01-02 10:44:00
524	0	每年都能有15%的复利是很恐怖的！20—30年后会变成富翁富翁富翁！	柔如水快似风	2020-01-02 10:44:00
441	0	每年都能有15%的复利是很恐怖的！20—30年后会变成富翁富翁富翁！	柔如水快似风	2020-01-02 10:44:00
376	0	不是华为世界第一吗看来茅台更厉害！上涨到一万一股，为中华争光！	双嬴广东16	2020-01-02 10:44:00
432	0	就你爹?全世界都在涨。	Aubrey_J	2020-01-02 10:44:00
343	0	从2020年开始不喝茅台酒了吗！	布庄主	2020-01-02 10:45:00
343	0	从2020年开始不喝茅台酒了吗！	布庄主	2020-01-02 10:45:00
419	0	回到500	专干st	2020-01-02 10:46:00
328	0	茅台也许会涨，但是涨几倍也不可能把。	股市不是摇钱树	2020-01-02 10:46:00
397	0	天量	九银争金	2020-01-02 10:46:00
394	0	能看到1400	多财四海	2020-01-02 10:46:00
355	0	很痛吧。	股友922a7666n9	2020-01-02 10:46:00
353	0	很痛吧。	股友922a7666n9	2020-01-02 10:46:00
419	0	回到500	专干st	2020-01-02 10:46:00
328	0	茅台也许会涨，但是涨几倍也不可能把。	股市不是摇钱树	2020-01-02 10:46:00
397	0	天量	九银争金	2020-01-02 10:46:00
394	0	能看到1400	多财四海	2020-01-02 10:46:00
355	0	很痛吧。	股友922a7666n9	2020-01-02 10:46:00
353	0	很痛吧。	股友922a7666n9	2020-01-02 10:46:00
346	0	上市就一路上行，比特么神股都神！	一个字一干	2020-01-02 10:47:00
517	0	一个多小时，量放一百亿！放量下跌啊！业绩最好，股价高啊！业绩最差，股价低啊！	老股民新网友	2020-01-02 10:47:00
346	0	上市就一路上行，比特么神股都神！	一个字一干	2020-01-02 10:47:00
517	0	一个多小时，量放一百亿！放量下跌啊！业绩最好，股价高啊！业绩最差，股价低啊！	老股民新网友	2020-01-02 10:47:00
634	0	这波酒上涨我就疑惑，除了过去几年酒确实沾了拆房补贴房价上涨的光，大批人买高价酒喝	龙亚亚	2020-01-02 10:48:00
460	2	我也是有茅台的人了[大笑][大笑]	五观堂	2020-01-02 10:48:00
634	0	这波酒上涨我就疑惑，除了过去几年酒确实沾了拆房补贴房价上涨的光，大批人买高价酒喝	龙亚亚	2020-01-02 10:48:00
460	2	我也是有茅台的人了[大笑][大笑]	五观堂	2020-01-02 10:48:00
343	0	中石油挣4百亿分分钟的事，茅台贵了	白杨197810	2020-01-02 10:49:00
345	0	同样的原因，去年第三季度茅台跌停过，最低509元。后来呢	汇霖成塘	2020-01-02 10:49:00
459	0	很明确告诉你们茅台已经见顶，不要再幻想	宁静致远2007	2020-01-02 10:49:00
343	0	中石油挣4百亿分分钟的事，茅台贵了	白杨197810	2020-01-02 10:49:00
345	0	同样的原因，去年第三季度茅台跌停过，最低509元。后来呢	汇霖成塘	2020-01-02 10:49:00
459	0	很明确告诉你们茅台已经见顶，不要再幻想	宁静致远2007	2020-01-02 10:49:00
316	0	压住啊！	tanmin7038	2020-01-02 10:50:00
316	0	压住啊！	tanmin7038	2020-01-02 10:50:00
7963	36	贵州茅台增长放缓：2019年营收、净利增速预计15%	贵州茅台资讯	2020-01-02 10:51:00
388	0	利润率相当稳定，市场反应过度，出手买了！	股友libs8F	2020-01-02 10:51:00
458	0	新钢股份静态市盈率2.82，市净率0.79，现价5.18，贵州茅台的大腕股东们可	靠德豪发财	2020-01-02 10:51:00
362	0	赶紧跌停融券做空	巴菲韭888	2020-01-02 10:51:00
7963	36	贵州茅台增长放缓：2019年营收、净利增速预计15%	贵州茅台资讯	2020-01-02 10:51:00
388	0	利润率相当稳定，市场反应过度，出手买了！	股友libs8F	2020-01-02 10:51:00
458	0	新钢股份静态市盈率2.82，市净率0.79，现价5.18，贵州茅台的大腕股东们可	靠德豪发财	2020-01-02 10:51:00
362	0	赶紧跌停融券做空	巴菲韭888	2020-01-02 10:51:00
293	0	踩踏开始了	金玉满堂得文泰来	2020-01-02 10:52:00
270	0	C位下挫，小心	吃汤崩了牙	2020-01-02 10:52:00
298	0	机构在撤了	股友98K26633h3	2020-01-02 10:52:00
411	0	新年好，祝大家股票开盘涨停，一路发。	三_斤_哥	2020-01-02 10:52:00
293	0	踩踏开始了	金玉满堂得文泰来	2020-01-02 10:52:00
270	0	C位下挫，小心	吃汤崩了牙	2020-01-02 10:52:00
298	0	机构在撤了	股友98K26633h3	2020-01-02 10:52:00
411	0	新年好，祝大家股票开盘涨停，一路发。	三_斤_哥	2020-01-02 10:52:00
311	0	民族强盛不能靠茅台，要靠硬核科技。	YJYMCA	2020-01-02 10:53:00
284	0	要理智	股友eg5b36	2020-01-02 10:53:00
358	1	呵呵，这么简单的道理都看不出来	股市大慈善家	2020-01-02 10:53:00
358	1	呵呵，这么简单的道理都看不出来	股市大慈善家	2020-01-02 10:53:00
278	0	有人撑着低不下头，有人饿着抬不起头，其实结果就是都不舒服。	股友uCjidl	2020-01-02 10:54:00
257	0	赶紧跑，要跌了	股友78HA093765	2020-01-02 10:54:00
318	1	你跌起来的样子真好看[鼓掌][鼓掌][鼓掌][鼓掌][大笑]	文景路养家	2020-01-02 10:54:00
348	0	1118买入茅台，坐等升值	股友gNJ4Iu	2020-01-02 10:54:00
289	0	求了，为了其它票，跌停吧	dnahzsq	2020-01-02 10:55:00
320	1	正式宣告：茅台盛极而衰，这是事物发展的必然规律！	saduo1	2020-01-02 10:55:00
275	0	真是茅台不死，股市不起	处处踏坑x霉气	2020-01-02 10:55:00
339	0	会玩哈哈哈	股友BAwf5n	2020-01-02 10:55:00
336	0	大茅台终于跌下去了，哈哈	大红牛16888	2020-01-02 10:56:00
932	9	喝茅台能长寿，一日三餐坚持喝茅台，保底一百岁。散户知道这个真相的时候才能谈见顶。	哄傻子	2020-01-02 10:56:00
298	0	从成交金额看，茅台到头了，是不是	你买你也套	2020-01-02 10:56:00
329	0	茅台你怎么啦	谢幕20220331	2020-01-02 10:56:00
374	0	茅台业绩低于预期是好事，产能有限，量不提价来提，依然在增速中，提价在所难免，利润	股友95f5T87862	2020-01-02 10:56:00
328	0	茅台一跌牛市启动	温厚小帅	2020-01-02 10:57:00
328	0	转发	天琅之眼	2020-01-02 10:57:00
346	0	今天的白酒让茅台带到阴沟了	账户已注销	2020-01-02 10:57:00
281	0	己出现最后的疯狂	龙腾九鼎	2020-01-02 10:57:00
348	0	涨到这么高的价位，涨不动了自然就会回调	趋势叠加价值投资	2020-01-02 10:58:00
185	0	茅台竟然在今天大跌，笑了[胜利]	我股多多鸭	2020-01-02 10:58:00
234	0	大捣虎抬！	十万天兵在路上	2020-01-02 10:58:00
376	1	下跌4%成交100亿，完全就是左手到右手的鬼把戏！	东方既红A	2020-01-02 10:58:00
318	1	没人喝、光靠炒的酒迟早跌回原形。	股友d522g58359	2020-01-02 10:58:00
346	0	一个标准的双头肩顶，利好上基本不可能，三大问题一个是调节税负的消费税始终是一把刀	独善其身121	2020-01-02 10:58:00
412	3	第一次买了一手茅台[胜利]	闲谈莫论人非006	2020-01-02 10:59:00
474	1	排除财务造假和国家政策调控，完全依靠市场机制，中国能做到每年想卖多少货，赚多少钱	jujubao	2020-01-02 11:17:00
308	1	买了1手，玩玩	海浪财富123	2020-01-02 11:17:00
378	0	今年小心流泪股	依然是大哥	2020-01-02 11:18:00
361	0	这跷跷板玩的溜[想一下][想一下][想一下]	股友9e1062c120	2020-01-02 11:18:00
593	3	茅台不死，A股难稳！	境随心转88	2020-01-02 11:18:00
393	0	贵州茅台拖累整个白酒行业，龙头地位似不保。	树叶zep	2020-01-02 11:18:00
1322	19	2020年投资策略	按图索金	2020-01-02 11:19:00
324	0	看出来没你就是股民的祸害	就是天马	2020-01-02 11:19:00
363	0	真牛逼啊，稀缺资源抗跌啊，感觉下午要翻红哈哈	肥仔鹏鹏	2020-01-02 11:19:00
383	0	炒过后的一地茅台票...	漂亮忽悠2474	2020-01-02 11:19:00
270	0	第一天，你就绿了	股友VBW3j1	2020-01-02 11:19:00
361	0	真的佩服	华尔街金融新星	2020-01-02 11:20:00
448	0	就买了三手，现在看来买少了！	大地火把	2020-01-02 11:20:00
86	2	茅台不倒牛市来不了，茅台的神话只能说明A股投资者的愚昧，多比较一下茅台的每股收益和其他大盘股就知道了，投资茅台并不能赚钱，赚钱的是交易他的股票，也就是投机。这样...	黄峻森	2020-01-02 11:21:00
369	1	茅台两千不是梦	张昭海真人	2020-01-02 11:21:00
384	1	芯片和茅台不可能同时大涨！	y1阳阳阳1	2020-01-02 11:21:00
489	0	天价国家确认致癌物，断崖酒立即逃命卖光，11元满仓干300621维业股份曾接单人	扫描黑马	2020-01-02 11:21:00
371	0	众应互联是下一个茅台	风云点评	2020-01-02 11:24:00
388	0	简直是在送钱	将大哀做空到底	2020-01-02 11:24:00
425	1	太恶心了，新年第一个交易日发这么不吉利的公告	牛牛赚大钱	2020-01-02 11:25:00
282	1	随便跌	一手哥2021	2020-01-02 11:25:00
376	0	我只有100股玩玩	一手哥2021	2020-01-02 11:25:00
4381	16	贵州茅台成交额超100亿元 现跌近4%	贵州茅台资讯	2020-01-02 11:26:00
456	0	买个房子坐里面吃药喝茅台打麻将，谁说人生不完美了	吉祥航空小蛮蛮	2020-01-02 11:26:00
325	0	再搞一下，活埋外资	涨涨涨7770	2020-01-02 11:27:00
184	0	洒伤人，洒不是股市风向标	gpwrgs	2020-01-02 11:28:00
343	0	现在观望！应该不会大跌！其他酒都在涨！最多横盘，现在外面机会更大！	下跌势不碰	2020-01-02 11:28:00
320	0	不会真跌了吧	海浪财富123	2020-01-02 11:29:00
314	0	跌停我就服你	坚持稳住	2020-01-02 11:29:00
324	0	机构成攻出逃！	W898998	2020-01-02 11:30:00
298	0	神股怎么绿了	花斑鹱	2020-01-02 11:30:00
362	0	机构借利好出逃	W898998	2020-01-02 11:31:00
7069	21	贵州茅台业绩增速放缓 2019年营收净利增幅均创三年来最低	贵州茅台资讯	2020-01-02 11:31:00
379	0	死茅台今天要放天量！	说勒西	2020-01-02 11:31:00
475	1	茅台几次都是外资砸盘，边砸边吸便宜货。中午国内机构开完会后，马上杀进	wolaiye265	2020-01-02 11:31:00
322	0	走下神坛？	棋局中	2020-01-02 11:32:00
353	0	茅台不跌百分之五十对不起全国人民。同意点赞！！	心态好地鱼鱼	2020-01-02 11:33:00
340	0	头部区域末端，来日大跌可期！	n960713190091312	2020-01-02 11:33:00
586	0	朋友10多年前买了一万股，已实现财务自由。	股友O49odI	2020-01-02 11:33:00
305	0	机构玩的不错	海阔天空之守道	2020-01-02 11:33:00
14662	2	2020年第一雷！贵州茅台盘中大跌5%，市值蒸发约900亿	德林社	2020-01-02 11:34:00
413	1	茅台大跌大盘才能涨，如果茅台能跌停就是大盘最大的利好	ABc22	2020-01-02 11:34:00
284	0	喝了多少？	香如古	2020-01-02 11:35:00
363	0	人人都在谈茅台，茅台已经历史大顶了！！	股友sQb0Lx	2020-01-02 11:35:00
368	0	酒类股就是个笑话，不良行业，比银行股还高	海德财富	2020-01-02 11:36:00
305	0	一旦增速下滑直接10倍市盈率	股友sQb0Lx	2020-01-02 11:36:00
337	0	519呼叫接盘侠，519呼叫接盘侠，519呼叫接盘侠，往下的岛形反转来了。	和鲨鱼较熟	2020-01-02 11:36:00
3330	2	贵州省市场监管、公安联手打击炒买炒卖茅台酒“黄牛”	贵州茅台资讯	2020-01-02 11:36:00
312	0	我是外资，茅台估值过高，快低低价卖我！！！！	股友EFmy1s	2020-01-02 11:36:00
295	0	茅台怎么了	Ecully	2020-01-02 11:37:00
661	0	提示：赎回白酒类基金，换入医疗保健类基金	第二冲击波	2020-01-02 11:37:00
329	0	这个主力运作的真好，大跌收割了	龙空龙	2020-01-02 11:37:00
297	0	50元不到的价值炒到1000元，灯下黑啊。	寒月阁	2020-01-02 11:38:00
331	0	跌停[加油]	专一de射干	2020-01-02 11:38:00
308	0	价值投资[大笑]	账户已注销	2020-01-02 11:38:00
398	1	三季度增二十多，四季度旺季反而下降，如果不是造假，你信吗？	Ak28	2020-01-02 11:39:00
282	0	双汇发展现在是回调阶段，好想你短中长期都是下跌趋势。都不适合。双汇发展的买入价位应低于27.8才是回调的低点位置，好想你任何时期都没有买入机会。现在启动的比较明...	黄峻森	2020-01-02 11:39:00
373	0	18年10月30日也大跌近5%，由此开启了大牛行情	红高粱A	2020-01-02 11:39:00
311	0	股权划为省投后会如何？进而划给社保，想减持就减持！我们怎么应对？	西屯庄	2020-01-02 11:39:00
315	0	不到966别进场	Y涨吧	2020-01-02 11:40:00
599	0	上午的成交量很大，并且突破，虽然走的很快，在银行，保险，券商，地产带动下走势很好，放量上涨是好事，说明下午将继续高位运行，后续将保持高位震荡上涨格局，先冲到3160后再试，之后可以适当减低仓位，305	陈志文999	2020-01-02 11:40:00
271	0	真好	股媚君心	2020-01-02 11:40:00
305	0	分析	中石道君	2020-01-02 11:41:00
299	0	来十个跌停就牛逼了	万事万贯地金锁	2020-01-02 11:42:00
290	0	图穷匕首见	我顶老崔	2020-01-02 11:42:00
324	0	阿哦矛矛你怎么了	股友8iEx0O	2020-01-02 11:42:00
220	0	选在今天公布，就是阴谋！	今年大家共同加油	2020-01-02 11:43:00
376	0	代屌，拉这么高看有哪个砂屌接盘，是涨是跌，自己玩去吧	暮雲椿樹	2020-01-02 11:43:00
274	0	开始割韭菜了	飞天梦达	2020-01-02 11:43:00
756	5	中国股市出现明显走牛迹象	股市不倒翁630908	2020-01-02 11:43:00
310	0	别光顾着看评论来报到一下	四年股市毕业	2020-01-02 11:43:00
320	0	只进了一手，太贵，没有钱	样条函数	2020-01-02 11:44:00
345	0	贵州茅台大跌，中国股市才有春天	很一般1	2020-01-02 11:44:00
342	0	美国3%不到的增长率支撑了十年牛市，人家不及预期？	潇湘夜雨话价投	2020-01-02 11:45:00
366	0	终于把上证指数的缺口补上了。	WLHDLBX	2020-01-02 11:45:00
277	0	茅台白菜价，大家买买买，首只破2000的股近在咫尺	会灭绝的恐龙	2020-01-02 11:45:00
288	0	茅台跌，大盘涨！	GUO5	2020-01-02 11:45:00
281	0	你不跌牛市从何而来	青春在澎湃	2020-01-02 11:45:00
1485	1	贵州茅台今天上午放量下跌，成交金额达110多亿元，排名A股第一，是半年以来的天量	关注牛股最新消息	2020-01-02 11:46:00
272	0	茅台跌停股市长红	股友93U793229R	2020-01-02 11:46:00
365	0	好好的一家公司，被这帮人折腾的，全世界都买不到的食品，股票还会大跌，可笑。	n180613754264372	2020-01-02 11:46:00
384	0	虽然我没有买，但是每一次大跌后的三天内涨回去的概率非常高	黄飞虹90s	2020-01-02 11:46:00
298	0	一瓶酒这个气球一定会破的 相信我 一瓶酒这个气球一定会破的 相信我	进攻是最好的方式	2020-01-02 11:46:00
323	1	茅台回归13元才合理	宏图有余de祖千秋	2020-01-02 11:46:00
362	0	短期目标1K	股友368652eH62	2020-01-02 11:46:00
349	0	刚开始下跌来	天雨曼殊沙华	2020-01-02 11:47:00
380	0	主力开始换股了，该赚的都赚完了，这么高的股价，都不敢拉了，走人为妙！	小城灯塔	2020-01-02 11:48:00
513	1	如果真的牛市来了，那茅台必死无疑！否则肯定不会有牛市！	xiao大	2020-01-02 11:48:00
320	0	跌得好！跌得对！	富有暴富的丘处机	2020-01-02 11:49:00
1507	10	同志们不要卖，牛市来了别的股翻倍，茅台照样翻翻2500一股是定的，好好拿着，千万	肚气长虹	2020-01-02 11:49:00
402	1	庆祝茅台倒了，大盘涨了	账户已注销	2020-01-02 11:49:00
511	0	低于预期就别先发消息，慢慢释放多好	前进2016	2020-01-02 11:51:00
360	0	你终于下来了！！！	insight9	2020-01-02 11:51:00
479	0	557亿送给国资，这个态度就值得赞赏	wastrelxoyo	2020-01-02 11:53:00
312	0	800见，，，不用怀疑了，，，还有跌	神秘人军师	2020-01-02 11:53:00
371	1	茅台合理价位300元该下跌了。	股友1150x502D6	2020-01-02 11:54:00
364	0	买不起一手得有多少，不看多不看空	传承国酒文化	2020-01-02 11:54:00
391	1	可怜的娃，没人接盘。	海军US陆战队	2020-01-02 11:55:00
391	0	每次大跌，都是机会	富贵成金得双双	2020-01-02 11:55:00
392	1	现在还在买入的真不知道是如何想的？	抬起头阳光	2020-01-02 11:56:00
448	1	股市上说谎，茅台不跌，大盘不涨	A博远66	2020-01-02 11:56:00
470	1	下午跳水、明天继续大幅低开、过年了怕大家没酒喝醉	股友368652eH62	2020-01-02 11:57:00
432	0	够狠	起个名真的太难了	2020-01-02 11:57:00
408	0	这里面的韭菜都是大韭菜[大笑][大笑][大笑]	股峰枭雄	2020-01-02 11:58:00
404	0	利好，明天涨停板	八韭菜特	2020-01-02 11:58:00
426	0	给予股价28~74元。距现价还有88%的跌幅[拜神]	坚持帝抄底	2020-01-02 11:58:00
372	0	标记以下，季线10日对应862，月线20日对应870，有引力，酒类去年是大年，今	股友24srS9	2020-01-02 11:58:00
330	0	今日满仓坐等拉升	n895013400742478	2020-01-02 11:58:00
781	1	茅台净利增长速度同比下滑，主要是去年更换管理层作财务洗澡，今年开始轻装上阵，适当	崇拜长线投资	2020-01-02 11:59:00
515	1	说点啥呢，这个真没话语权了。	长线股权投资	2020-01-02 12:01:00
422	0	茅台跌了，其他股才有机会涨。	股神他滴	2020-01-02 12:01:00
755	8	茅台2020年12月30目标价格70元，共同见证。	慢牛来了2020	2020-01-02 12:02:00
5452	0	去年涨幅第二，今年如何把握——2020年食品饮料行业投资策略（2）	招财猫财富攻略	2020-01-02 12:02:00
397	0	复合利润百分之十五己经很好了！	股友libs8F	2020-01-02 12:02:00
434	0	茅台一年目标价格700元，共同见证。	慢牛来了2020	2020-01-02 12:03:00
624	0	1月2日贵州茅台奇异走势背后的秘密：	石榴21156	2020-01-02 12:03:00
424	0	抄底茅台	卖了就回调	2020-01-02 12:03:00
738	0	明明可以千亿利润 非要千亿营收	肥_____牛	2020-01-02 12:04:00
347	0	这个垃圾终于跌了	炒股养家789	2020-01-02 12:04:00
326	0	茅台500元是正常价格	股友2Ev3Ud	2020-01-02 12:04:00
461	0	去年利润352亿，今年405亿，增长53亿，很不错了！	股友libs8F	2020-01-02 12:05:00
390	0	我想知道这些基金什么的怎么出来，好像都开始发行新的认购，放水冲沙子，还是发新基金	老夫2016	2020-01-02 12:05:00
459	0	早几句说过了，茅台值什么钱，就是一种炒作，一斤米出2斤酒，有脑子的人都知道喝酒误	股友Ev0f92	2020-01-02 12:06:00
1429	12	外资被套了	财神明天到你家	2020-01-02 12:06:00
378	1	你倒下了，其他的都站起来不错，好股	跑路大师	2020-01-02 12:06:00
1719	4	茅台很快会成为下一个东阿阿胶:90后已经30岁了，他们是不喝白酒的；80后的钱都	请叫我日上君	2020-01-02 12:06:00
983	5	就是太阳也有下山的时候	龙头强势	2020-01-02 12:07:00
380	2	茅台，终于，倒了，我发现，其他股，都蠢蠢欲动	跑路大师	2020-01-02 12:07:00
372	0	我没有买入你，买的私募基金重仓你，悲剧	愿做无心人	2020-01-02 12:11:00
360	0	要跌了。	直下三千	2020-01-02 12:11:00
4196	0	去年涨幅第二，今年如何把握——2020年食品饮料行业投资策略（4）	招财猫财富攻略	2020-01-02 12:12:00
398	0	那茅台的钱能拉飞不少其它小票	永远看不透	2020-01-02 12:12:00
385	0	事实再一次证明，茅台不倒，牛市不到[大笑][大笑]	白天不懂夜的黑82	2020-01-02 12:12:00
386	0	外资买茅台至少10个亿	万科时代	2020-01-02 12:12:00
340	0	下午冲板	基民yGkPh1	2020-01-02 12:13:00
381	0	哈哈。。再涨到2000，会有人炒翻ni	一飞冲天20190228	2020-01-02 12:13:00
418	0	茅台不倒，大盘不好	抄底科技股	2020-01-02 12:14:00
376	0	茅台下跌趋势已经！	股世间芸芸众赌徒	2020-01-02 12:15:00
338	0	利好兑现，顺带收菜	雷神龙	2020-01-02 12:15:00
434	0	可怜的茅台娃，4日开始将瀑布四吓爹！	股世间芸芸众赌徒	2020-01-02 12:17:00
369	0	垃圾玩意，把白马股带沟里了	涨起来只为出货	2020-01-02 12:17:00
493	3	利润增速下降，提价就有很大的希望，茅台管理层提价有理由了	茅五泸洋	2020-01-02 12:17:00
387	0	国宝今天真漂亮	股友A0691N5761	2020-01-02 12:17:00
409	0	茅台和黄金股都跌就对了，这样才好[胜利][胜利][胜利]	我就爱买打板的票	2020-01-02 12:18:00
415	0	茅台方架下跌利好人民！	股世间芸芸众赌徒	2020-01-02 12:18:00
465	0	说茅台历史大顶的都是韭菜…我要是有钱我早就投资茅台了，五年必上三千	孙扬飘割韭菜	2020-01-02 12:19:00
357	0	今天成交量不小啊？	我心费	2020-01-02 12:20:00
691	0	终于有机构走货了，没人接盘只有硬跌，科技股才是强大中国的最佳投资标的，万亿市值流	兴旺欣旺已成股东	2020-01-02 12:20:00
544	3	我哭了[哭][哭][哭][哭][哭]	股友qANVG6	2020-01-02 12:21:00
383	0	贵州茅台19年已经见顶20年开门跌放量凶多吉少远离该股	沪深港通	2020-01-02 12:23:00
461	0	大家赶快买啊，不然鸡狗就跑不了了，我为国接盘，我亏损，我幸福，我奉献，我快乐！	丛林法则之进化	2020-01-02 12:23:00
362	1	大茅茅你不能跌，小盘题材科技故事股投机歪风又起来了	股友茅台同志	2020-01-02 12:23:00
390	0	茅台这垃圾，喝酒误事	股友Ev0f92	2020-01-02 12:24:00
320	0	基金没啥事吧，他们不可能重仓一个股。	股市不是摇钱树	2020-01-02 12:25:00
353	0	感谢茅台下跌，这样指数能少长点	涛声依旧2304	2020-01-02 12:25:00
404	0	这是放量下跌，暂时撤岀来，800左右才来接。549是底，最合理的价格是700。	兴旺欣旺已成股东	2020-01-02 12:25:00
374	0	增长多少，利润多少，都可以提前一年安排好！还有哪个公司能这么牛？！	做好人买好股得好报	2020-01-02 12:27:00
398	0	贵州茅台从来就是防范于未来!没有过不去的坎!跨不过去的沟!有跌就比有涨!贵州茅台	股友vEi5Gv	2020-01-02 12:27:00
358	0	好样的，继续	星火燎原2021	2020-01-02 12:27:00
363	0	傻子太多	开疆拓土88	2020-01-02 12:28:00
330	0	茅台不倒股市不好	分时抓涨停	2020-01-02 12:29:00
747	0	根据茅台总公司缜密计划和安排，本轮下跌预计历时一个月，跌到802.35元。只能透	玩耍愉快	2020-01-02 12:29:00
205	0	已开始反弹了	韭菜再生	2020-01-02 12:29:00
305	0	中国股市茅台不倒股市不好	分时抓涨停	2020-01-02 12:29:00
334	0	利润增长10%，维持30倍市盈率有难度吧。	股市不是摇钱树	2020-01-02 12:29:00
354	0	年增百分之15。还不知足？！	股友libs8F	2020-01-02 12:31:00
615	1	茅台已经是过去式，茅台是熊市的标杆，目前低价可翻几倍的股还很多，茅台还能翻几倍？	站着睡觉的马	2020-01-02 12:31:00
367	0	茅台一跌，全市涨停	万事满堂的苏星河	2020-01-02 12:31:00
752	1	15%，已经很少了，按照自由现金流贴现率，未来10年年增长率18%，永续增长率5	股友LnQX5X	2020-01-02 12:32:00
346	0	跌5个多点也叫大跌？其他癌股算小跌？喝酒大机会得癌，应该连接地板。未来5-10喝	真的股不了	2020-01-02 12:33:00
379	0	慢慢熊途	股友X2y5536583	2020-01-02 12:33:00
407	0	追高的有哭的没？	股友98A185U288	2020-01-02 12:34:00
457	0	放量下跌，可怕哦。[拜神][拜神][拜神]机构自相践踏，出货开始了……	脊骨收割者	2020-01-02 12:34:00
580	0	股市一涨茅台就完了，不用再抱面团取暖了，以后会很热，需要泼冷水分散逃离降温，再抱	股世间芸芸众赌徒	2020-01-02 12:34:00
475	0	牺牲你一个，成全全市场，好人一生平安啊[想一下]	花开千万朵	2020-01-02 12:34:00
389	0	问君能有几多财，经得起你千块以上买茅台？	股友t835378Y57	2020-01-02 12:35:00
364	0	002421，达实智能，讲是一颗耀眼的明星	清纯可爱小女生	2020-01-02 12:36:00
375	0	一个茅台倒下去，千百个股才能站起来。[胜利][胜利][胜利]非常好，赶紧倒！	脊骨收割者	2020-01-02 12:37:00
16.1万	177	真的下滑or精准调控？茅台股价跌逾4% 市场人士称今年底价格调整值得期待	贵州茅台资讯	2020-01-02 12:38:00
446	0	股价不到200不买	独股求败东方不败	2020-01-02 12:38:00
3930	0	利好来袭，科技股反攻、投资情绪继续高涨，板块继续轮动	北斗股侠	2020-01-02 12:38:00
515	0	茅台很快会成为下一个东阿阿胶:90后已经30岁了，他们是不喝白酒的；80后的钱都	脊骨收割者	2020-01-02 12:39:00
360	0	这个垃圾迫不及待减持了[大笑]	账户已注销	2020-01-02 12:39:00
319	0	所有投机类题材股事股都在蠢蠢欲动	股友茅台同志	2020-01-02 12:40:00
445	0	利好出尽，股价下跌，属合中国机构的操作手法，大资金全撤，小散也快撤。	兴旺欣旺已成股东	2020-01-02 12:41:00
334	0	茅台大跌，大A起飞之时	阿波罗2019	2020-01-02 12:42:00
347	0	果然茅台倒，股市好	日月操猴	2020-01-02 12:42:00
334	0	茅台大跌，大A起飞之时	阿波罗2019	2020-01-02 12:42:00
347	0	果然茅台倒，股市好	日月操猴	2020-01-02 12:42:00
304	0	想买的盼跌，持有者盼涨，涨跌都有人高兴。	阳光LRH9Ra	2020-01-02 12:42:00
333	0	终于加速出货了，可喜可贺	横刀立马斩熊	2020-01-02 12:43:00
333	0	终于加速出货了，可喜可贺	横刀立马斩熊	2020-01-02 12:43:00
517	1	茅台大跌之时，就是大牛之时，大家放心去炒中小创	兔比南北汪	2020-01-02 12:45:00
339	0	大行情阶段，大蓝筹肯定要回调，肯定没有行情	股友TTY17d	2020-01-02 12:45:00
517	1	茅台大跌之时，就是大牛之时，大家放心去炒中小创	兔比南北汪	2020-01-02 12:45:00
339	0	大行情阶段，大蓝筹肯定要回调，肯定没有行情	股友TTY17d	2020-01-02 12:45:00
335	0	茅台不倒，其它的涨不起来，庄家要出货了还要跌	让我嗨起来好吗吗	2020-01-02 12:47:00
335	0	茅台不倒，其它的涨不起来，庄家要出货了还要跌	让我嗨起来好吗吗	2020-01-02 12:47:00
422	0	情理之中，意料之外。里面的股东难道都是为了分分红？	股旺金滥	2020-01-02 12:48:00
422	0	情理之中，意料之外。里面的股东难道都是为了分分红？	股旺金滥	2020-01-02 12:48:00
420	0	999接一手[胜利][胜利]	给力Ok	2020-01-02 12:49:00
338	1	三个月内茅台股价会跌过1000元	赛马早知道	2020-01-02 12:49:00
420	0	999接一手[胜利][胜利]	给力Ok	2020-01-02 12:49:00
338	1	三个月内茅台股价会跌过1000元	赛马早知道	2020-01-02 12:49:00
11	0	首先你得理解你所在的A股市场是否讲究这些东西，答案是：否。A股市场讲究的是炒作，是故事性，最典型的就是茅台，每股收益率很低但不影响他成为A股股王，因为他故事讲的...	黄峻森	2020-01-02 12:50:00
11	0	首先你得理解你所在的A股市场是否讲究这些东西，答案是：否。A股市场讲究的是炒作，是故事性，最典型的就是茅台，每股收益率很低但不影响他成为A股股王，因为他故事讲的...	黄峻森	2020-01-02 12:50:00
280	0	跌了这么点，不是事儿。2000没问题！	W股齐	2020-01-02 12:51:00
280	0	跌了这么点，不是事儿。2000没问题！	W股齐	2020-01-02 12:51:00
453	0	清仓茅台过个超级大肥年很正常，只有变现的钱才是真钱	股友679a6911V3	2020-01-02 12:52:00
330	1	哈哈，狗咬狗！	东方裁缝铺	2020-01-02 12:52:00
453	0	清仓茅台过个超级大肥年很正常，只有变现的钱才是真钱	股友679a6911V3	2020-01-02 12:52:00
330	1	哈哈，狗咬狗！	东方裁缝铺	2020-01-02 12:52:00
444	0	放量下跌。你懂的。借指数出货	股友书语	2020-01-02 12:53:00
324	0	茅台跌了牛市才真正启动。不信来看	哇哈哈456	2020-01-02 12:53:00
383	0	今天直接被核？	啊肥呀	2020-01-02 12:53:00
444	0	放量下跌。你懂的。借指数出货	股友书语	2020-01-02 12:53:00
324	0	茅台跌了牛市才真正启动。不信来看	哇哈哈456	2020-01-02 12:53:00
383	0	今天直接被核？	啊肥呀	2020-01-02 12:53:00
580	0	基本面没变化，市场有变化。再说也不能一直涨，休息休息后再跌。一点也不慌，净资产9	主升浪执板手	2020-01-02 12:56:00
315	0	合理估值20倍市赢率	口诀玩股	2020-01-02 12:56:00
407	0	茅台大哥真是辛苦了，维护大盘秩序，不是茅台大哥压着你们，今天的大盘就，直奔315	任家悦	2020-01-02 12:56:00
580	0	基本面没变化，市场有变化。再说也不能一直涨，休息休息后再跌。一点也不慌，净资产9	主升浪执板手	2020-01-02 12:56:00
315	0	合理估值20倍市赢率	口诀玩股	2020-01-02 12:56:00
407	0	茅台大哥真是辛苦了，维护大盘秩序，不是茅台大哥压着你们，今天的大盘就，直奔315	任家悦	2020-01-02 12:56:00
383	0	年轻人很少有喝白酒的，中国的酒文化也越来越轻了，酒不是中国的未来，半导体、软件、	炒股需有耐心	2020-01-02 12:57:00
383	0	年轻人很少有喝白酒的，中国的酒文化也越来越轻了，酒不是中国的未来，半导体、软件、	炒股需有耐心	2020-01-02 12:57:00
167	0	转发	股友mlcc	2020-01-02 12:58:00
303	0	还要跌，必须的！	lzh03099	2020-01-02 12:58:00
467	0	2020年的十大熊股之一	很久就看透	2020-01-02 12:58:00
484	2	伊力特：上调了伊力王酒及老窖系列白酒价格 幅度未超25%	犭者也很美丽	2020-01-02 12:58:00
167	0	转发	股友mlcc	2020-01-02 12:58:00
303	0	还要跌，必须的！	lzh03099	2020-01-02 12:58:00
467	0	2020年的十大熊股之一	很久就看透	2020-01-02 12:58:00
484	2	伊力特：上调了伊力王酒及老窖系列白酒价格 幅度未超25%	犭者也很美丽	2020-01-02 12:58:00
305	0	下午能拉轰吗[亏大了]	天天向上468	2020-01-02 12:59:00
305	0	下午能拉轰吗[亏大了]	天天向上468	2020-01-02 12:59:00
379	1	中国股市的标杆，茅台酒，中国的发展全靠你了，应该看到2000元以上。	股友AJ5A5D	2020-01-02 13:02:00
379	1	中国股市的标杆，茅台酒，中国的发展全靠你了，应该看到2000元以上。	股友AJ5A5D	2020-01-02 13:02:00
359	0	今年增长10%，这与市值严重不匹配	买也错卖也错	2020-01-02 13:03:00
479	0	茅台不跌，大A不兴，以前以为是段子，今天可不是段子	宏图为富的令狐冲	2020-01-02 13:03:00
359	0	今年增长10%，这与市值严重不匹配	买也错卖也错	2020-01-02 13:03:00
479	0	茅台不跌，大A不兴，以前以为是段子，今天可不是段子	宏图为富的令狐冲	2020-01-02 13:03:00
421	0	天呢，全是公告	东方琉璃世界	2020-01-02 13:04:00
190	0	割了，去了002247了，拜拜	越来越的海克斯	2020-01-02 13:04:00
421	0	天呢，全是公告	东方琉璃世界	2020-01-02 13:04:00
190	0	割了，去了002247了，拜拜	越来越的海克斯	2020-01-02 13:04:00
376	0	这个时候散户再进去绝对是不理智的！后面几乎没有空间了，就等机构和基金出乎了！	SDXY	2020-01-02 13:07:00
332	0	抢筹……	Kucoofe	2020-01-02 13:07:00
302	0	主力流出20个亿，真是牛	股市卡内基	2020-01-02 13:07:00
178	0	茅台是有钱人冒险家的乐园，此股领涨，股市不祥！	w香田	2020-01-02 13:07:00
295	0	茅台倒，大市好	股友SMMdfD	2020-01-02 13:07:00
376	0	这个时候散户再进去绝对是不理智的！后面几乎没有空间了，就等机构和基金出乎了！	SDXY	2020-01-02 13:07:00
332	0	抢筹……	Kucoofe	2020-01-02 13:07:00
302	0	主力流出20个亿，真是牛	股市卡内基	2020-01-02 13:07:00
178	0	茅台是有钱人冒险家的乐园，此股领涨，股市不祥！	w香田	2020-01-02 13:07:00
295	0	茅台倒，大市好	股友SMMdfD	2020-01-02 13:07:00
335	0	茅台跌四如虹	股世间芸芸众赌徒	2020-01-02 13:08:00
441	3	下跌才开始	龙腾九鼎	2020-01-02 13:08:00
288	1	茅台不倒，牛市不来	股友08Av012205	2020-01-02 13:08:00
335	0	茅台跌四如虹	股世间芸芸众赌徒	2020-01-02 13:08:00
441	3	下跌才开始	龙腾九鼎	2020-01-02 13:08:00
288	1	茅台不倒，牛市不来	股友08Av012205	2020-01-02 13:08:00
293	0	做s的节奏貌似开始了……	奋斗的大叔3	2020-01-02 13:09:00
350	0	下午还要大跌 ！	lzh03099	2020-01-02 13:09:00
422	0	贵州茅台大跌，中国股市普涨，这句话真的很准，真理啊	刘落的鹰	2020-01-02 13:09:00
290	0	股价必须回到800以下	股友n695z73228	2020-01-02 13:09:00
337	1	精准出货[赞]	Joshua_universal	2020-01-02 13:09:00
293	0	做s的节奏貌似开始了……	奋斗的大叔3	2020-01-02 13:09:00
350	0	下午还要大跌 ！	lzh03099	2020-01-02 13:09:00
422	0	贵州茅台大跌，中国股市普涨，这句话真的很准，真理啊	刘落的鹰	2020-01-02 13:09:00
290	0	股价必须回到800以下	股友n695z73228	2020-01-02 13:09:00
337	1	精准出货[赞]	Joshua_universal	2020-01-02 13:09:00
317	0	现在很热，明年也很热，还能抱团取暖吗？很热兄弟们，跑远点，凉快凉快吧，傻拉八叽的	股世间芸芸众赌徒	2020-01-02 13:10:00
317	0	现在很热，明年也很热，还能抱团取暖吗？很热兄弟们，跑远点，凉快凉快吧，傻拉八叽的	股世间芸芸众赌徒	2020-01-02 13:10:00
291	0	没两天就涨回来了！担心什么，大牛股值得拥有	恭喜为富的神	2020-01-02 13:11:00
283	0	标准的天价天量	股友jfEHc0	2020-01-02 13:11:00
381	0	大家可关注青青柯酒，低位，绝对翻倍，今年	好的lGf0h8	2020-01-02 13:11:00
425	1	茅台咋了，年底了，不是该买烟酒吗？	潇潇溪	2020-01-02 13:11:00
291	0	没两天就涨回来了！担心什么，大牛股值得拥有	恭喜为富的神	2020-01-02 13:11:00
283	0	标准的天价天量	股友jfEHc0	2020-01-02 13:11:00
381	0	大家可关注青青柯酒，低位，绝对翻倍，今年	好的lGf0h8	2020-01-02 13:11:00
425	1	茅台咋了，年底了，不是该买烟酒吗？	潇潇溪	2020-01-02 13:11:00
432	0	喝茅台不如喝郎酒。郎酒与茅台用的同样的水源同样的工艺。可茅台很贵	股友Pshh9v	2020-01-02 13:12:00
290	0	要不是有外资，今天肯定要跌停	消瘦的甜风	2020-01-02 13:12:00
437	0	喝茅台不如喝郎酒。郎酒与茅台用的同样的水源同样的工艺。可茅台很贵	股友Pshh9v	2020-01-02 13:12:00
290	0	要不是有外资，今天肯定要跌停	消瘦的甜风	2020-01-02 13:12:00
349	0	傻鸟庄，自己砸自己买	秋子一郎	2020-01-02 13:13:00
292	0	能不能先来个跌停板，明天再来一次，下个星期开始天天跌五个点，很快大盘就到3700	账户已注销	2020-01-02 13:13:00
291	0	会跌几个板啊，哈哈	俊宁158	2020-01-02 13:13:00
288	0	各位茅台大佬都来信威吧[大笑][大笑][大笑]	稀饭吃冰块	2020-01-02 13:13:00
349	0	傻鸟庄，自己砸自己买	秋子一郎	2020-01-02 13:13:00
292	0	能不能先来个跌停板，明天再来一次，下个星期开始天天跌五个点，很快大盘就到3700	账户已注销	2020-01-02 13:13:00
291	0	会跌几个板啊，哈哈	俊宁158	2020-01-02 13:13:00
288	0	各位茅台大佬都来信威吧[大笑][大笑][大笑]	稀饭吃冰块	2020-01-02 13:13:00
321	0	茅台大跌了！其他股的春天来了[鼓掌]	好运相随FLW	2020-01-02 13:14:00
265	0	茅台假酒也很多啊	股友Pshh9v	2020-01-02 13:14:00
352	0	1130是不是要站岗	东亚第一深情	2020-01-02 13:14:00
332	0	哈哈哈	勇于高位接盘	2020-01-02 13:14:00
407	1	这就叫做放量暴跌	你们相信光吗	2020-01-02 13:14:00
319	0	拼命跑[大笑]	股友ArgGwO	2020-01-02 13:14:00
338	0	危险了[大笑][大笑][大笑][大笑][成交][成交][空仓][空仓]	投资為生	2020-01-02 13:14:00
328	0	终于倒了	天天浪宝宝	2020-01-02 13:14:00
325	0	本来想买一手玩玩的，发现钱不够[摊手]	必须只相信自己	2020-01-02 13:14:00
314	0	[空仓]	大道至箭	2020-01-02 13:14:00
335	0	加油。你要是来个跌停。你就是今年最靓的仔	一卖就涨就是牛	2020-01-02 13:14:00
23835	133	贵州茅台成交额突破123亿元 刷新历史新高	贵州茅台资讯	2020-01-02 13:14:00
313	1	茅台现在是见买盘筹码就吃，不管三五百手，还是二三十手！卖盘饥饿忍耐！	股世间芸芸众赌徒	2020-01-02 13:14:00
313	0	连续暴跌了！30元也太高了！！	就斤斤计较	2020-01-02 13:15:00
385	0	我预料的事情终于发生了	大A股VIP客户	2020-01-02 13:15:00
315	0	今天交易额有望突破200亿元	欢喜天吉	2020-01-02 13:15:00
189	0	高位放量都懂的	股友972a79g907	2020-01-02 13:15:00
391	0	资金分流，转战格力，招行，海螺等	A资本论	2020-01-02 13:15:00
304	0	伙计，你长得太高了，我攀不上啊！	一剑论股447	2020-01-02 13:15:00
351	0	今年已经翻一翻，是时候收割了。	初现晨曦	2020-01-02 13:15:00
345	0	五梁叶 性价比	股友3526zl8337	2020-01-02 13:15:00
334	0	茅台跌停	一偻待割的韭菜	2020-01-02 13:15:00
283	0	股价高坑不了太多散户的	波段王子谷枫	2020-01-02 13:15:00
321	0	茅台只要有大买单，卖盘看见了就很快抢着吃掉！	股世间芸芸众赌徒	2020-01-02 13:15:00
323	0	回到3位。	SCM	2020-01-02 13:15:00
344	0	大股东划转股份给养老金，那就是卖票啊，贵州老年人太多了，退休金不够用了。	万能投资者	2020-01-02 13:15:00
312	0	今天能把大盘带绿了你就牛批啦！	连续三十个跌停板	2020-01-02 13:15:00
291	0	有本事你砸跌停，跌停我就全仓买	徐翔的真传弟子	2020-01-02 13:15:00
311	0	卖了你个辣鸡，5毛拿了几个月了，在也不来了	重庆新菲菜	2020-01-02 13:15:00
306	0	看来要开闸了[大笑][大笑][大笑][大笑][大笑][大笑][大笑][大笑][大	不玩抗蒙拐的游戏	2020-01-02 13:15:00
290	0	连续暴跌了！！	就斤斤计较	2020-01-02 13:15:00
307	0	茅台灭，万物生。	你们相信光吗	2020-01-02 13:15:00
369	0	国人是明智，酒酒。醒醒吧	迟来的任性	2020-01-02 13:15:00
330	0	趋势走坏了	運氣上升	2020-01-02 13:15:00
285	0	茅台卖不动了	小鱼财富之旅	2020-01-02 13:15:00
302	0	跌停吧，你不跌停市场没希望[鼓掌]	股友W05u103702	2020-01-02 13:15:00
376	0	高粱酒跌下神坛	巅峰时刻777	2020-01-02 13:16:00
197	0	月线背离了，茅台2020要熊一年。	高利资本	2020-01-02 13:16:00
336	1	贵州茅台不可能跌停	无常难得久	2020-01-02 13:16:00
232	0	棒[胜利][胜利][胜利][胜利][胜利]	红玛瑙葡萄干	2020-01-02 13:16:00
376	1	又一个通化东宝[胜利]外资也踩雷了一天跌里够半月外资抄底资金了[嘻嘻]	郑百财	2020-01-02 13:16:00
292	0	点个赞	韭0后期	2020-01-02 13:16:00
312	0	看机构鸡精互踩，大吃小，小吃虾，鱼虾吃泥巴，漂亮，2020第一大好戏上演，非漂亮	chanwha168	2020-01-02 13:16:00
313	0	卖啦卖啦，去买中车拿着等下一波牛市	股友3T588179z5	2020-01-02 13:16:00
248	0	大盘见顶了，茅台顶	俊宁158	2020-01-02 13:16:00
257	0	连续暴跌！连续暴跌！垃圾股	就斤斤计较	2020-01-02 13:16:00
222	0	长得丑活得久，跌的快死的快！	OK府武状元	2020-01-02 13:16:00
302	0	下一轮的牛市是科技股中出茅台！大概率是兆易创新	炒股不要贪888	2020-01-02 13:16:00
323	0	这是要创造历史天量吗	林园_巴菲特	2020-01-02 13:16:00
232	0	这么高，十个跌停也很正常[大笑][大笑][大笑]	低吸止损	2020-01-02 13:16:00
319	0	大盘硬让你砸下来了	股友cB031x	2020-01-02 13:16:00
486	1	怎么？这量你们还看不出来？有大人出货了，不是蛋饼这种级别。是加起来可以做前十股东	godzhangbin	2020-01-02 13:17:00
253	0	国有资本减持开始	股友XKt9P2	2020-01-02 13:17:00
354	0	茅台倒了，牛市就真来了	神秘人222222222	2020-01-02 13:17:00
260	0	这种被套，估计要下辈子才能解套了	股友古剑如风	2020-01-02 13:17:00
260	0	只能主力自救。看着自己慢慢玩	小散就抄妖股	2020-01-02 13:17:00
373	0	这真是（茅台有难，八分来赞）[胜利]	苟互跪互相汪	2020-01-02 13:17:00
306	0	你不史大盘怎么会有机会	無敵老2	2020-01-02 13:17:00
424	0	里面的兄弟还好吗？看到1400，拿稳了，别气馁[大笑][大笑][大笑]	股友yQIJwW	2020-01-02 13:17:00
593	0	对于白马蓝筹股11倍的市净率,太高了,巴菲特的公司在1倍都不到,会跌回1000元	崔寒江75565	2020-01-02 13:17:00
298	0	放量大跌就是在出货：	ys3	2020-01-02 13:17:00
341	0	来个跌听好不好[胜利][胜利]	股友eUszy9	2020-01-02 13:17:00
341	0	放量暴跌，欧耶	北方大锤	2020-01-02 13:17:00
361	0	茅台一跌，大盘起飞	股友7917X00n50	2020-01-02 13:17:00
327	0	连续跌停即将开始	股友DG2049	2020-01-02 13:17:00
303	0	这是抄底吗	保本求生	2020-01-02 13:17:00
344	1	真的不行了	奋斗的克里斯	2020-01-02 13:17:00
293	0	又到买入点![买入][买入][买入]	向上de石竹	2020-01-02 13:17:00
311	0	跌破1100？	郎中江	2020-01-02 13:17:00
328	0	今天跌的好啊！起码大盘有对冲股撑着呢！使劲干，一步到位多好！	天空雾蒙蒙	2020-01-02 13:17:00
245	0	看最后哪些鸡狗接盘	理完发	2020-01-02 13:18:00
339	0	你就是害群之马。一个人太优秀掩盖了其他人的光芒	手慢了拍大腿	2020-01-02 13:18:00
228	0	速速跌停，我要进场	徐翔的真传弟子	2020-01-02 13:18:00
220	0	白酒将摧毁你的健康	小丑来自康德新	2020-01-02 13:18:00
365	1	千年之顶！	不只望赚钱	2020-01-02 13:18:00
271	2	今天进了一点货。还在跌吗？	红河鲶鱼	2020-01-02 13:18:00
422	0	跌个百分之4-5不是很正常么，是股票就会涨跌	股友K713268e70	2020-01-02 13:19:00
227	0	上车机会来了，同志们，冲啊！	做主9527	2020-01-02 13:19:00
4269	11	贵州茅台净利润增速再度下滑 白马股到了收割季？	贵州茅台资讯	2020-01-02 13:19:00
270	0	茅台不死，A股难牛！	境随心转88	2020-01-02 13:19:00
295	0	茅台不涨，大盘不跌，茅台不跌，大盘不涨，散户慎重	kamiao111	2020-01-02 13:19:00
340	1	一味的限制出厂价，限来限去形同虚设。利润大幅度被经销商赚去，使股份公司利润流失。	股友XCpAcX	2020-01-02 13:19:00
314	0	跌得好！茅台不跌，股市不好！价值回归！	扫地僧阿法尔	2020-01-02 13:20:00
197	0	腰斩茅台，同意的点赞！给兄弟置顶！	虎头虎股	2020-01-02 13:20:00
435	0	泡沫	股友pDpyhd	2020-01-02 13:20:00
610	0	茅台是大A最大的泡泡，这个泡泡不破，大A就无法健康发展。当然，这么大市值，要戳破	摩登de喜鹊	2020-01-02 13:20:00
300	0	我就是过来看看谁也抗不住扯呼的[想一下]	狂放的艾合买提江	2020-01-02 13:20:00
1126	16	炒高的东西都是垃圾更不用说垃圾食品-白酒	dodoingmavin	2020-01-02 13:20:00
297	0	对不起大家，酒喝多了，本来买入，搞成了卖出	小学生李	2020-01-02 13:20:00
237	0	1100买的能赚钱吗？	愚公理财	2020-01-02 13:20:00
295	0	茅台大跌，利好A股，这股吸金王，跌了才好	只为炒一盘好韭菜	2020-01-02 13:20:00
254	0	酒喝不起丶股票买不起	股友CtuvKs6131	2020-01-02 13:20:00
266	0	茅台下跌，大盘上涨，好的开始，抱团散火，找路发财，A50股，价廉股美。	ned1Xa5218	2020-01-02 13:20:00
300	1	茅台开始回归理性，标志着2020大牛市的开启！	股友0028f88U99	2020-01-02 13:21:00
3747	36	逢高减仓卖出破位的贵州茅台~~	中长线客V	2020-01-02 13:21:00
379	0	茅台也有今天啊！我勒哥去！	说勒西	2020-01-02 13:21:00
229	0	等下到4百多再买进	买了即涨	2020-01-02 13:21:00
257	0	快快跌准备少买一点玩玩	股友15912uf078	2020-01-02 13:21:00
301	0	这样跌多少天才能跌回200	neace5200	2020-01-02 13:21:00
285	1	茅台见顶的信号出现了。	qsong2021	2020-01-02 13:21:00
343	0	茅台早上发个增速利空。晚上发个出厂价涨到1118元就惊奇啰[献花]	jim66888	2020-01-02 13:21:00
280	0	1122买到了！[微笑]	最喜欢绿色	2020-01-02 13:21:00
215	0	中国没了茅台，将会怎样？凭什么它要那么值钱？这是什么导向？	股友zDv0IA	2020-01-02 13:22:00
228	0	哎，没跑，被套了。	幸福地别墅向海	2020-01-02 13:22:00
236	0	中期见顶！	damaike9591	2020-01-02 13:22:00
209	0	正真的大利好	空天鼠	2020-01-02 13:22:00
298	1	接的一手好盘	中国红马甲	2020-01-02 13:22:00
289	0	国酒茅台，天下无双[围观]	股友2hIc1v9288	2020-01-02 13:23:00
231	0	今天仅仅是开始，大跌还在后边！	lzh03099	2020-01-02 13:23:00
269	0	就买一手，参加股东大会，买箱平价茅台压箱底！	稳中向上666	2020-01-02 13:23:00
249	0	有茅台股票的股民，建议跑快点，跑了不要在买，。发布公告，证券公司	股友0L6R082827	2020-01-02 13:23:00
409	0	海外资金疯狂买入贵州茅台600519成交量猛增！	杨钦欢27年股龄	2020-01-02 13:23:00
249	0	牛巿来了大家都把资金撤出买其他股了哈	陈锦桥	2020-01-02 13:23:00
297	0	机构开后门插队开跑了[想一下]	宇与乐	2020-01-02 13:23:00
279	0	茅台跌，喜闻乐见！	骗子可耻	2020-01-02 13:24:00
276	0	价值投资？	古董舍则得	2020-01-02 13:24:00
303	0	放心吧，茅台里都是人精，他们才不会互相踩踏了，咱没股看个热闹	牛牛牛牛牛股市	2020-01-02 13:24:00
324	0	扑克有一种玩法，叫跑得快，小伙伴们有会玩的吗	我爱钢铁股11	2020-01-02 13:24:00
256	0	200块不见不散	芊芊骨感之韭菜根	2020-01-02 13:24:00
268	0	贵州茅台，借机跳水出货	股友579872c60E	2020-01-02 13:24:00
258	0	过年都喝不起贵州茅台	股友N4EPeX	2020-01-02 13:24:00
276	0	放量见顶了！	韭菜长得很快	2020-01-02 13:24:00
10941	16	早盘一度大跌5.6% 茅台业绩不达预期？究竟怎么看……	贵州茅台资讯	2020-01-02 13:24:00
648	0	机构、茅台公司联手做庄拉高股价，现在的茅台股价高高在上，散户已无人去买，机构只能	CSQH	2020-01-02 13:24:00
275	0	茅台就是个笑话	吉日三巷	2020-01-02 13:24:00
448	2	为什么抢不到的飞天不涨价？	求宥做新人	2020-01-02 13:25:00
275	0	快跌停吧，打响新年第一炮，走出独立行情[亏大了][牛][赞][俏皮][俏皮][赞	股友N5q1672151	2020-01-02 13:25:00
302	0	茅台一倒，千股涨停[赞]	心如止水118	2020-01-02 13:25:00
277	0	真看不出来茅台的价值投资安全边际在什么地方	开心天天tn	2020-01-02 13:25:00
260	0	越跌越好，股票才能涨	星星燃源	2020-01-02 13:26:00
260	0	1122买一回	这么嫩的韭菜根根	2020-01-02 13:26:00
289	0	茅台已经开始派发出货，加速出货走势是今后常态。	罗杰ds	2020-01-02 13:26:00
255	0	全是机构 在吸引小散进 风险大于收益	犭者也很美丽	2020-01-02 13:27:00
257	0	茅台酒已无提高市场占有率的可能	火眼金睛看市	2020-01-02 13:27:00
344	0	茅台每股市价只800，现在涨到1000多了。	越来越好地荷花	2020-01-02 13:27:00
292	0	你这是赶紧着借机会出点货啊……	保定一号	2020-01-02 13:27:00
300	0	喝酒致病 药治病。健康才是最重要的	小丑来自康德新	2020-01-02 13:28:00
252	0	你该拉稀了。。	疯狂的洋芋	2020-01-02 13:28:00
282	0	哦货，应该能涨到120块，众望所归呀！	听说炒股能挣钱	2020-01-02 13:28:00
315	0	果然不错，8000亿让茅台的钱逐步出来	挣一点点	2020-01-02 13:28:00
275	0	茅台涨到一万，我都不眼红。	兴旺如意	2020-01-02 13:28:00
277	0	感谢茅台，茅台占用太多股市资金，茅台不涨给其他股票吸引资金的机会	坤哥鸿运当头	2020-01-02 13:28:00
263	0	35倍市盈率 慢慢回归路 要买也买低价酒	犭者也很美丽	2020-01-02 13:29:00
285	0	我想买茅台了	牛顿第六定律	2020-01-02 13:29:00
291	0	你来几个跌停就好笑了？	不搞了休息	2020-01-02 13:30:00
303	0	目测茅台第1站可以到1000。	五孔莲花	2020-01-02 13:30:00
277	0	腰斩	安航资本	2020-01-02 13:30:00
475	0	坚持2020年股指大部分时间将在年线下方运行的预测不动摇	火眼金睛看市	2020-01-02 13:30:00
382	1	好大的量啊！谁买了？这么看好！买茅台的人是不是认为可以涨到5000块钱呢？	茅台五粮液	2020-01-02 13:30:00
300	0	干得漂亮啊，民心所向，大势所趋，点赞	五智犇	2020-01-02 13:30:00
312	0	这只股票值10块钱吗？	捉妖记222	2020-01-02 13:31:00
319	1	一个茅台倒下了千万个股起来了	宇宙911	2020-01-02 13:31:00
320	1	今天快点卖了这票，买房子去了，降准利好房子。	梦里吃毛脚蟹	2020-01-02 13:31:00
395	0	茅台就是一个大坑，没人接盘了	股友8Z7990873A	2020-01-02 13:31:00
266	0	大盘敢跌茅台酒敢拉	lander2011	2020-01-02 13:31:00
263	0	世上没有只涨不跌的股票	真生活来了	2020-01-02 13:31:00
284	0	还是最高价	阿图罗富恩特	2020-01-02 13:32:00
275	0	利好茅台[牛][鼓掌]	星猫之际遇	2020-01-02 13:32:00
353	1	今天只是开始...	八方钵满的大年	2020-01-02 13:32:00
298	0	茅台的鼎盛时期，看样子要过去了。和中石油当年差不多	股友uX6VSg	2020-01-02 13:32:00
364	0	也应跌跌了	股友70988r76H1	2020-01-02 13:33:00
26755	10	2020年第一雷！贵州茅台盘中大跌5%，市值蒸发约900亿	财富老鬼	2020-01-02 13:33:00
280	0	放量出货，业绩向下转势	个研会	2020-01-02 13:33:00
329	2	北上不是买进了套死他们	空军一k	2020-01-02 13:33:00
340	0	跌的好，老子已退出	一手哥2021	2020-01-02 13:33:00
339	0	所以类似于茅台这种超过10PB的就可以别进？	三板诈骗集团	2020-01-02 13:34:00
330	0	洗的差不多了，该拉了！	股友8TaW9f	2020-01-02 13:34:00
410	0	一二三四五看谁跑的快，	青青河边草668	2020-01-02 13:34:00
306	1	今天真的是茅台不跌千股不涨啊	SICRJ	2020-01-02 13:35:00
390	2	目标价2000元	房价1000万1平米	2020-01-02 13:35:00
362	1	妙极，大茅坑，万花丛中一点绿	股友vRSdZT	2020-01-02 13:35:00
351	1	放量下跌，接盘的都是傻子	口诀玩股	2020-01-02 13:36:00
345	1	茅台股为何涨不动了？因为茅台酒卖卖不动了。	小丑来自康德新	2020-01-02 13:36:00
408	1	放量下跌，都找不到人接盘。就像房价一样，买得起的人早买了，买不起的人永远买不起	阿呜乱	2020-01-02 13:36:00
402	2	崩了[大笑]	没法1玩了	2020-01-02 13:36:00
197	0	这阴线太恐怖，大家万分小心	恐惧敬畏	2020-01-02 13:37:00
490	1	上次跌停我在，两百股，当天亏一万多，第二天近跌停开盘…第三天我割肉了，没几个月涨	今年大家共同加油	2020-01-02 13:37:00
277	0	茅台下跌利好茅台	否尽泰来	2020-01-02 13:38:00
290	0	咋啦，有利空吗？	幸福地别墅向海	2020-01-02 13:38:00
312	2	真不知道几支白酒为何值一万多亿，可悲啊	挣个泪牛满面	2020-01-02 13:38:00
344	0	大型头肩顶正在形成，千元必破！	股友大王	2020-01-02 13:38:00
406	1	茅台这种跌下去还能给你拉起来	热股侠	2020-01-02 13:38:00
296	0	现在开始套散户了！跑吧	下跌势不碰	2020-01-02 13:38:00
254	0	来十个跌停板吧~加油	五智犇	2020-01-02 13:39:00
274	0	你不下来其它股哪里有活路！跌停！跌停！！跌停！！！跌不停也行[鼓掌]	青春的记忆犹新	2020-01-02 13:39:00
338	0	茅台开始跌了，A股升了。	lsr901	2020-01-02 13:39:00
260	0	还记得上次不及预期，跌停么？后面直接翻倍了，500不到涨到1200	Pyrobroin	2020-01-02 13:51:00
271	0	两点四十跳水比赛开始	拉萨团队666666	2020-01-02 13:51:00
383	3	茅台股票跌5%以上就是个买。市场一瓶难求状态愈演愈烈，利润下滑刻意调控完全不理会	RwEDoD	2020-01-02 13:52:00
270	0	老老实实下来吧	X滑头鳖	2020-01-02 13:52:00
244	0	跌在5点以上	A凤凰涅槃中	2020-01-02 13:52:00
298	0	我们总觉得的到头了，其实离到头还远着呢，参考苹果股价！	股市小民28	2020-01-02 13:53:00
293	0	年前机构要收割了清仓了......[加油]	不好说太细	2020-01-02 13:54:00
299	0	一个大坑，就是你	股友8Z7990873A	2020-01-02 13:54:00
300	0	买了茅台的今天要哭了	预祝华印st	2020-01-02 13:54:00
255	0	满仓干	股友K17K089098	2020-01-02 13:54:00
373	0	2019年，贵州茅台贡献股票交易印花税9亿1千多万元[赞][赞][赞][赞]	林妹妹7224	2020-01-02 13:55:00
362	1	明天会不会像9月12号一样[傲]	股海投机人	2020-01-02 13:55:00
241	0	累了，该歇歇啦	股海无镜水	2020-01-02 13:55:00
349	1	茅台的均线都跌穿了。不妙。	小丑来自康德新	2020-01-02 13:55:00
373	1	漫漫阴跌路	zwjhjfzrb	2020-01-02 13:55:00
353	0	到底是酒能强国？还是科技能强国？这是需要搞清楚的前提！！！！！资本市场到底是为酒	嗡瓦素驮历娑婆呵	2020-01-02 13:55:00
234	0	茅台不跌，大盘不涨	干掉汉王	2020-01-02 13:55:00
236	0	这个雷，老是拖累大盘。	股市投资心法	2020-01-02 13:56:00
290	0	茅台退出的300亿跑哪几只票？	股友S4vc1D	2020-01-02 13:56:00
346	1	加油，今天跌停，让大盘有点生机	股友DTI89g	2020-01-02 13:56:00
257	0	赶紧卖了茅台买证券股吧！	股友578296VW95	2020-01-02 13:56:00
256	0	这是要把北上资金淹死在酒缸里的架势[胜利]	HXJV577	2020-01-02 13:57:00
307	0	这货不亡。大盘难涨	股市穷头命	2020-01-02 13:57:00
285	0	茅台不掉，大盘不翘	永州逸象	2020-01-02 13:58:00
285	0	茅台不掉，大盘不翘	永州逸象	2020-01-02 13:58:00
287	0	别在这里浪费时间和金钱了！	股友dQ2ksv	2020-01-02 13:58:00
380	0	低位放量，和高位放量有什么区别？是谁一开盘就抛15亿？	鲁CH268B	2020-01-02 13:58:00
284	0	抱抱團把分析師摧殘得不似人形	東江蘇小小	2020-01-02 13:58:00
22577	6	央行降准后，茅台大跌，A股牛市却要来了！背后逻辑在哪里？	创品会	2020-01-02 13:59:00
304	0	高点的会不会套10年，甚至20年呀	房价太高不利长久	2020-01-02 13:59:00
22577	6	央行降准后，茅台大跌，A股牛市却要来了！背后逻辑在哪里？	创品会	2020-01-02 13:59:00
304	0	高点的会不会套10年，甚至20年呀	房价太高不利长久	2020-01-02 13:59:00
271	0	其他股有救了	牛市干牛股	2020-01-02 14:00:00
288	0	600750都已上100了，你还在1000盘多久？	股友6K690680w5	2020-01-02 14:00:00
271	0	其他股有救了	牛市干牛股	2020-01-02 14:00:00
288	0	600750都已上100了，你还在1000盘多久？	股友6K690680w5	2020-01-02 14:00:00
401	0	跌停，满仓干，给个机会[胜利][牛][胜利][牛][加油][兴奋][加油][兴奋	股友N5q1672151	2020-01-02 14:01:00
266	0	专家说，每一次下跌都是买入的好机会	小韭菜刷红油漆	2020-01-02 14:01:00
270	0	使劲的跌，只有它下跌，股市才会有上涨	Freddyjack	2020-01-02 14:01:00
326	0	茅台跌，是好消息，好现象……市场开始逆转，白酒，茅台落地，A股慢牛可期……	chanwha168	2020-01-02 14:01:00
268	0	看量年底上2000元都不止。	懂得赚钱地贾迎春	2020-01-02 14:01:00
253	0	开启价值回归之路	股友FX7ySc	2020-01-02 14:01:00
318	1	从今天起，卖出茅台股份，买入低市盈率的医药股	茗品陆羽茶疗品牌	2020-01-02 14:01:00
401	0	跌停，满仓干，给个机会[胜利][牛][胜利][牛][加油][兴奋][加油][兴奋	股友N5q1672151	2020-01-02 14:01:00
266	0	专家说，每一次下跌都是买入的好机会	小韭菜刷红油漆	2020-01-02 14:01:00
270	0	使劲的跌，只有它下跌，股市才会有上涨	Freddyjack	2020-01-02 14:01:00
326	0	茅台跌，是好消息，好现象……市场开始逆转，白酒，茅台落地，A股慢牛可期……	chanwha168	2020-01-02 14:01:00
268	0	看量年底上2000元都不止。	懂得赚钱地贾迎春	2020-01-02 14:01:00
253	0	开启价值回归之路	股友FX7ySc	2020-01-02 14:01:00
318	1	从今天起，卖出茅台股份，买入低市盈率的医药股	茗品陆羽茶疗品牌	2020-01-02 14:01:00
459	1	业绩增长速度放慢，鸡狗出逃，韭菜还在做梦。	默默不多言	2020-01-02 14:02:00
330	0	茅台不能看技术。	基虫子	2020-01-02 14:02:00
369	0	这个缺口会回补吗？	一善猎者必善等待一	2020-01-02 14:02:00
459	1	业绩增长速度放慢，鸡狗出逃，韭菜还在做梦。	默默不多言	2020-01-02 14:02:00
330	0	茅台不能看技术。	基虫子	2020-01-02 14:02:00
369	0	这个缺口会回补吗？	一善猎者必善等待一	2020-01-02 14:02:00
376	0	酒醉伤身，该吃药了，A股只是爆炒喝酒吃药，奇葩	股友wv0tVB	2020-01-02 14:03:00
370	0	第三浪快速下杀即将开始，最快下周，拭目以待。	股友djffhdfvlkvl	2020-01-02 14:03:00
376	0	酒醉伤身，该吃药了，A股只是爆炒喝酒吃药，奇葩	股友wv0tVB	2020-01-02 14:03:00
370	0	第三浪快速下杀即将开始，最快下周，拭目以待。	股友djffhdfvlkvl	2020-01-02 14:03:00
310	0	下跌第一目标位年线位置，后期应该还会破年线，同意的点赞回复	股友awpDMt1546	2020-01-02 14:04:00
1114	0	2020年买茅台的人会非常非常后悔，生不如死!	人帅话不多	2020-01-02 14:04:00
310	0	下跌第一目标位年线位置，后期应该还会破年线，同意的点赞回复	股友awpDMt1546	2020-01-02 14:04:00
1115	0	2020年买茅台的人会非常非常后悔，生不如死!	人帅话不多	2020-01-02 14:04:00
13096	0	5年10倍是怎么赚来的？未来这样的投资成绩在哪些行业和股票？	格菲研究院	2020-01-02 14:05:00
312	0	贵州茅台要跌就在这时跌!不拖累大盘!想出局的，要结账的都出局吧!贵州茅台还是贵州	股友vEi5Gv	2020-01-02 14:05:00
1224	15	跌至800元有强支撑！	x采姑凉的老蘑菇	2020-01-02 14:05:00
294	0	再好的票都要卖了兑现落袋为安就是卖出收银	赌市谋财	2020-01-02 14:05:00
323	0	小心茅台 开始跳水 机构排队	犭者也很美丽	2020-01-02 14:05:00
335	0	泡沫早晚有一天会被刺破	良好的心态看世界	2020-01-02 14:05:00
13096	0	5年10倍是怎么赚来的？未来这样的投资成绩在哪些行业和股票？	格菲研究院	2020-01-02 14:05:00
312	0	贵州茅台要跌就在这时跌!不拖累大盘!想出局的，要结账的都出局吧!贵州茅台还是贵州	股友vEi5Gv	2020-01-02 14:05:00
1224	15	跌至800元有强支撑！	x采姑凉的老蘑菇	2020-01-02 14:05:00
294	0	再好的票都要卖了兑现落袋为安就是卖出收银	赌市谋财	2020-01-02 14:05:00
323	0	小心茅台 开始跳水 机构排队	犭者也很美丽	2020-01-02 14:05:00
335	0	泡沫早晚有一天会被刺破	良好的心态看世界	2020-01-02 14:05:00
311	0	漂亮.砸得漂亮	a46709394	2020-01-02 14:06:00
281	0	大哥发发力冲上3100	jzd东东	2020-01-02 14:06:00
289	0	茅台不倒，股市不好	股友u39G58	2020-01-02 14:06:00
271	0	跌的好	看明白趋势	2020-01-02 14:06:00
484	2	跌入深坑就是机会，800-900再入手。长线投资有福报。	股友璞玉顽石	2020-01-02 14:06:00
311	0	漂亮.砸得漂亮	a46709394	2020-01-02 14:06:00
281	0	大哥发发力冲上3100	jzd东东	2020-01-02 14:06:00
289	0	茅台不倒，股市不好	股友u39G58	2020-01-02 14:06:00
271	0	跌的好	看明白趋势	2020-01-02 14:06:00
484	2	跌入深坑就是机会，800-900再入手。长线投资有福报。	股友璞玉顽石	2020-01-02 14:06:00
266	0	茅台跌停，利好大盘	股友u39G58	2020-01-02 14:07:00
409	0	好事啊，茅台跌！大家涨……	提起裤子跑跑	2020-01-02 14:07:00
266	0	茅台跌停，利好大盘	股友u39G58	2020-01-02 14:07:00
409	0	好事啊，茅台跌！大家涨……	提起裤子跑跑	2020-01-02 14:07:00
321	0	大盘涨了这么多，这个股跌了这么多都快抢	信我国威	2020-01-02 14:08:00
348	0	机构出货！用钱在进超跌的科技股了！	最给力888	2020-01-02 14:08:00
254	0	什么时候跌到我买的起了，我就肯定买[大笑][大笑][大笑]	股友3269fV1120	2020-01-02 14:08:00
250	0	泡沫	楚人飞杨	2020-01-02 14:08:00
272	0	拖累大盘的垃圾茅台	股友8Z7990873A	2020-01-02 14:08:00
276	0	能跌停么？[想一下]	股友9e1062c120	2020-01-02 14:08:00
351	0	茅台这么好的票子怎么不涨呢？	股友77y11616R1	2020-01-02 14:08:00
321	0	大盘涨了这么多，这个股跌了这么多都快抢	信我国威	2020-01-02 14:08:00
348	0	机构出货！用钱在进超跌的科技股了！	最给力888	2020-01-02 14:08:00
254	0	什么时候跌到我买的起了，我就肯定买[大笑][大笑][大笑]	股友3269fV1120	2020-01-02 14:08:00
250	0	泡沫	楚人飞杨	2020-01-02 14:08:00
272	0	拖累大盘的垃圾茅台	股友8Z7990873A	2020-01-02 14:08:00
276	0	能跌停么？[想一下]	股友9e1062c120	2020-01-02 14:08:00
351	0	茅台这么好的票子怎么不涨呢？	股友77y11616R1	2020-01-02 14:08:00
990	9	抄底贵州茅台，只有茅台是真牛	茅台五粮石头	2020-01-02 14:09:00
294	0	毛台开始倒了！a咕开始好了呀！	该昵称已被占用了	2020-01-02 14:09:00
307	0	下调是为了更好的上涨！！！	咔咔叔	2020-01-02 14:09:00
243	0	狗比跌停	恭8喜发8财	2020-01-02 14:09:00
392	0	大牛市，杀茅台祭天？	Accardo啊	2020-01-02 14:09:00
328	0	放量大跌，机构相互踩踏，跑跑跑	凤凰昇昇飞舞	2020-01-02 14:09:00
990	9	抄底贵州茅台，只有茅台是真牛	茅台五粮石头	2020-01-02 14:09:00
294	0	毛台开始倒了！a咕开始好了呀！	该昵称已被占用了	2020-01-02 14:09:00
307	0	下调是为了更好的上涨！！！	咔咔叔	2020-01-02 14:09:00
243	0	狗比跌停	恭8喜发8财	2020-01-02 14:09:00
392	0	大牛市，杀茅台祭天？	Accardo啊	2020-01-02 14:09:00
328	0	放量大跌，机构相互踩踏，跑跑跑	凤凰昇昇飞舞	2020-01-02 14:09:00
407	2	卧槽，茅台废了！举锅欢喜！	股世间芸芸众赌徒	2020-01-02 14:10:00
303	0	难得新年创新低买买买过年茅台发大红包	龙头之价值	2020-01-02 14:10:00
324	0	茅台包装不下去了	造富天堂赌徒坟墓	2020-01-02 14:10:00
324	0	哈哈！！！	好票多关注	2020-01-02 14:10:00
316	0	放量大跌！主力全速流出，进入劵商，准备吃肉	肖济	2020-01-02 14:10:00
407	2	卧槽，茅台废了！举锅欢喜！	股世间芸芸众赌徒	2020-01-02 14:10:00
303	0	难得新年创新低买买买过年茅台发大红包	龙头之价值	2020-01-02 14:10:00
324	0	茅台包装不下去了	造富天堂赌徒坟墓	2020-01-02 14:10:00
324	0	哈哈！！！	好票多关注	2020-01-02 14:10:00
316	0	放量大跌！主力全速流出，进入劵商，准备吃肉	肖济	2020-01-02 14:10:00
294	0	漂亮	买那个都涨	2020-01-02 14:11:00
522	0	按今天干活量，大股东过户那五百亿，一星期搬完，贵州人民可以回家过个好年了。[大笑	暖阳阳喜阳阳	2020-01-02 14:11:00
370	0	大家都笑嘻嘻，唯有买了茅台的呜呜呜	红彤彤的脸蛋儿	2020-01-02 14:11:00
331	0	全是大单在卖、难道要破千	股友368652eH62	2020-01-02 14:11:00
3512	4	贵州茅台预计2019年总营收885亿元 净利润405亿元	贵州茅台资讯	2020-01-02 14:11:00
373	0	一个字，买！	股友libs8F	2020-01-02 14:11:00
380	0	下跌放量	炒股是播种的心态	2020-01-02 14:11:00
336	1	机构明显趁利好出货，在调进低价股	股友2dmSr23974	2020-01-02 14:11:00
3512	4	贵州茅台预计2019年总营收885亿元 净利润405亿元	贵州茅台资讯	2020-01-02 14:11:00
373	0	一个字，买！	股友libs8F	2020-01-02 14:11:00
380	0	下跌放量	炒股是播种的心态	2020-01-02 14:11:00
336	1	机构明显趁利好出货，在调进低价股	股友2dmSr23974	2020-01-02 14:11:00
289	0	哪一天像控烟价一样500ml一瓶最高价500元！	我本无一物	2020-01-02 14:12:00
371	0	第一次跌停！	n14278694746dc08	2020-01-02 14:12:00
342	0	大跌开始了	牛气冲天震四方	2020-01-02 14:12:00
267	0	死了，贵州茅台	第一电网	2020-01-02 14:13:00
6909	4	权重题材齐开花个股普涨，A股喜迎新年开门红！—风云二号建仓完成	老司基一枚	2020-01-02 14:13:00
3527	0	2020年第一雷！贵州茅台盘中大跌5%，市值蒸发约900亿！	技术鎏	2020-01-02 14:14:00
298	1	要跌停了吗？	账户已注销	2020-01-02 14:14:00
514	1	不要惧怕震荡波动，这些都是前进中的障眼法，目的就是让你下车，主力很坏，我们要小心拿好筹码。	陈志文999	2020-01-02 14:14:00
359	0	茅台跌，千股齐升！！！茅台一日不死，大家都无机会升！	ericyuan308	2020-01-02 14:15:00
330	2	不是前几天说提前完成千亿目标了吗	股友i65325305v	2020-01-02 14:15:00
317	0	茅台这次能不能跌到1000以下?我看悬	账户已注销	2020-01-02 14:15:00
322	1	千年大头成型，目标价59元	第一电网	2020-01-02 14:15:00
178	0	如果业绩是造假的，估计大a能上4000，中国股市被这个垃圾套着多少亿资金，大家可	挣个泪牛满面	2020-01-02 14:15:00
307	0	该杀跌了	码筹的血带	2020-01-02 14:16:00
304	1	换了效益好的小盘股宁夏建材	好票多关注	2020-01-02 14:16:00
353	0	今年过年无人饮茅台了？	新研捌点零	2020-01-02 14:16:00
337	0	跳空低开60元，正式宣布茅台已逝！噢耶！！！！	股友DBdQG3	2020-01-02 14:16:00
263	0	这垃圾，被套10元了	股友Ev0f92	2020-01-02 14:16:00
298	0	涨停女神[献花][献花][献花]	股友52f96z3677	2020-01-02 14:16:00
305	1	水落石出，也就值个100不能再多了，现在是科技兴国，喝酒误事的时代。	Adorablegirl	2020-01-02 14:16:00
314	0	正是，主力出货时！！	Voicecn2022	2020-01-02 14:17:00
250	0	一直建议在高处卖出止盈	鳄鱼弟子	2020-01-02 14:17:00
298	0	使劲跌，跌的好，神经病的股	红日当空长阳拔起	2020-01-02 14:17:00
441	0	鸡狗抱团取暖终于抱不住了，这早就预料到的，早就说了看你们能抱多久，今天利用大盘利	一路风雨一路歌A	2020-01-02 14:17:00
276	0	那个k线要是心电图是不是挂了。	账户已注销	2020-01-02 14:17:00
309	0	每天跌8个点，连续跌两个月，我想买茅台优质股	交个朋友组个团	2020-01-02 14:17:00
290	0	别拿了，赶紧出来吧	李建平11111111	2020-01-02 14:18:00
370	0	李宝芳真会玩，新年股市第一天，他在a股中放了一炮！	股友libs8F	2020-01-02 14:18:00
480	1	看来茅台大跌之日就是大盘上涨时的预言没有错！	股友XGCAX3	2020-01-02 14:18:00
533	0	跌那么一点就喊着不住了吗	哈喽股狗	2020-01-02 14:18:00
335	0	听说喝矛台能成仙！	股海中寻找价值	2020-01-02 14:18:00
340	0	我先走了，等到500再来看看	南来的水	2020-01-02 14:18:00
256	0	放量跌，资金流入个股了	淡水鱼的心电图	2020-01-02 14:19:00
641	2	茅台本来就有增长上限的，它只能靠不断提价来增加营收；价格，产量因子得到营收，到了	高瓴小跟班	2020-01-02 14:19:00
284	0	茅台崩盘之时，便是大A崛起之日	小哥999	2020-01-02 14:19:00
247	0	茅台废，千股涨	一亿小目标888	2020-01-02 14:19:00
418	1	鬼州毛抬上次跌到1113元后挣扎了一个月诱多，今天终于露出狰狞面孔，放量下跌成交	这里信号不好	2020-01-02 14:19:00
291	0	到年底机构也开始相互收割果子了。	光荣使命2019	2020-01-02 14:19:00
167	0	莫慌，莫慌！此股业绩稳定，年年增长！小有波动，正常！正常！！	股友libs8F	2020-01-02 14:20:00
212	0	放量大跌什么鬼	江北残刀	2020-01-02 14:20:00
306	0	特别在贵州茅台赚得盆满钵满的!将贵州茅台打压到买入点时，就迫不及待的买，火急火燎	股友vEi5Gv	2020-01-02 14:20:00
286	0	茅台倒下了，牛市开始	勇于拼搏得大雁	2020-01-02 14:20:00
354	0	昨天基金机构们的年报表已经出来了，茅台完场了光荣的使命，今天放量大跌，以后慢慢阴	呐喊无声	2020-01-02 14:21:00
238	0	借利好出货玩的溜啊，给操盘手点赞，给接盘勇士点赞！	周N博士	2020-01-02 14:21:00
500	6	敬告看到价值投资者赚钱才进入大茅台的价值投机者	股友茅台同志	2020-01-02 14:21:00
353	0	这次不跑，下次在下一个台阶割肉[想一下]	上帝之吻	2020-01-02 14:21:00
341	0	茅台从量能背后看出坏消息	天天快乐龙0725	2020-01-02 14:21:00
520	2	北上资金继续买买买。[赞]	本金趋势	2020-01-02 14:21:00
367	2	茅台一倒 股市利好	股友5GV8710992	2020-01-02 14:21:00
294	0	这下可以抱团的力量和那个啥	dd703	2020-01-02 14:21:00
250	0	明天又拿它来稳定市场	不价投财神帮不了	2020-01-02 14:21:00
321	1	兄弟们 看盘要反着看	股友i65325305v	2020-01-02 14:22:00
447	3	未来两年，留给茅台只有一件事一一兑现！	养牛的人	2020-01-02 14:22:00
270	0	你不一直绿到80就你一个破卖酒的都对不起人民对不起你自己	一抓一蹦哒	2020-01-02 14:22:00
288	0	市场是最好的平衡点!贵州茅台在往后的岁月中，还会不断的震荡的!让一切不坚定分子统	股友vEi5Gv	2020-01-02 14:23:00
280	0	茅台你也有今天	啰嗦先生2	2020-01-02 14:23:00
257	1	果然是，茅台不死，大盘不涨！	股市猎人霍景良	2020-01-02 14:23:00
339	1	庄家要跑了	黑马舍得	2020-01-02 14:24:00
328	0	一级致癌物	mibolla7373	2020-01-02 14:24:00
279	0	今天真是套人的走势啊！	会飞的蛙	2020-01-02 14:24:00
289	0	证明抱团的机构跑了，其他的二货也准备跑了。高位巨额放量是暴跌前兆。	拔房助长掩耳盗名	2020-01-02 14:24:00
351	0	再说一次，只要今天放量上涨稳定在3050点以上，后面就到3160点，如果更强一点收盘，走势会更好，跳水是痴心说梦。$上证指数 sh000001$	陈志文999	2020-01-02 14:24:00
348	0	茅台彻底玩球了！谎言破灭了！	不畏浮云遮双目	2020-01-02 14:24:00
392	0	贵州茅台和沃森生物真的会唱戏，一个唱预报；一个唱世界第二。呵呵	大发高升de李寻欢	2020-01-02 14:24:00
188	0	不明白酒板块为什么要跌	北极星芭芭	2020-01-02 14:24:00
297	0	筹码越来越集中了，每一次大跌就越来越漂亮	头个字D	2020-01-02 14:25:00
394	1	李总说千亿目标己完成，话音刚落，变了！莫非隐藏利润放在明年一季度体现！	股友libs8F	2020-01-02 14:25:00
259	0	国科微300672值得高手拥有！！	不畏浮云遮双目	2020-01-02 14:25:00
362	0	茅台每一次放巨量下跌后企稳，都是好的买点	骑白马顺势而为	2020-01-02 14:25:00
395	0	看	茅台13000	2020-01-02 14:26:00
342	2	放量了，再不走又站岗了[摊手]	熊冠全求	2020-01-02 14:26:00
177	0	今天很奇怪，居然逆市下跌了	股友05xm687662	2020-01-02 14:27:00
392	1	周线顶背离，月线死叉，趋势已经确立	宁波最靓的仔	2020-01-02 14:27:00
314	0	这个平台!选择性太强了!请开诚布公!让多空双方!来个白刃战!算您是位爷!敢不敢？	股友vEi5Gv	2020-01-02 14:27:00
272	1	茅台不死，个股不涨！茅台全股民的公敌！看见你跌我就算亏钱我都高兴	season季节	2020-01-02 14:27:00
284	0	茅台明年翻倍！	股友6096qE9069	2020-01-02 14:28:00
296	0	茅台如果跌到1000以下，考虑再买点	账户已注销	2020-01-02 14:28:00
306	0	不多，今天一手仅亏六千块而已	股友88r0k05123	2020-01-02 14:28:00
209	0	终于跌了，你就给亿万小散一条生路吧！	龙跃九霄	2020-01-02 14:28:00
260	0	好股票!贵州茅台!赞!	股友vEi5Gv	2020-01-02 14:28:00
307	0	400亿利润能成去1.4万亿市值吗	东百百家隔壁老王	2020-01-02 14:29:00
265	0	到2000元跟玩似的	非常六加六	2020-01-02 14:29:00
345	0	远离毒品，远离茅台	股友gUXY5T	2020-01-02 14:29:00
290	0	带崩了大盘，死死拖住，起不来了	股友331H20229k	2020-01-02 14:29:00
297	0	冲进去被套	卫大圣	2020-01-02 14:29:00
545	1	茅台每次放量大跌，第2天都会上涨，今天大盘很好，明天大盘回调就到茅台表演了，刚入	富贵肥肥猫	2020-01-02 14:29:00
285	0	002247等茅台大富豪拉盘呢，快去吧，我套了	越来越的海克斯	2020-01-02 14:29:00
290	0	贵州茅台的下跌就是这轮牛市的起步之日。	股友RPSWGM	2020-01-02 14:29:00
272	0	茅台一跌千股大涨	股友2F11F76505	2020-01-02 14:30:00
345	1	你是新年大庆中的一个败笔，专门来恶心大众的	山与海001	2020-01-02 14:30:00
389	0	大盘新缺口又形成了！高兴什么？等着回补！	股友libs8F	2020-01-02 14:30:00
262	0	如果茅台跌到800以下，大盘必涨到4500点以上	茗品陆羽茶疗品牌	2020-01-02 14:31:00
284	0	有个大败家	cdfjgs795	2020-01-02 14:31:00
329	0	茅台不到，股市不好，热烈祝贺茅台暴跌，大盘上涨	畜牧兽医科张医生	2020-01-02 14:31:00
307	0	600829走起	海浪财富123	2020-01-02 14:31:00
275	0	十年内也就值500	亚瑟孙	2020-01-02 14:31:00
318	0	1122挂了看买得进不	贪得无厌见钱眼开	2020-01-02 14:31:00
325	0	放量走人	耐心等待必有厚报	2020-01-02 14:32:00
383	0	营收净利增速15%？可是股票走势却像是每年上涨100%。	高原红灯笼	2020-01-02 14:32:00
433	0	高位放量，下跌通道开启，早点回到300待着吧，你涨大盘其他股没活力，你跌千股涨停	徜徉在绿色海洋	2020-01-02 14:32:00
279	0	发感言的股友:若您发的股票是多头的!此平台没发表!您可以认为，此股票还是往下的!	股友vEi5Gv	2020-01-02 14:32:00
391	0	贵州茅台跌得实实在在!很现象!祝福贵州茅台!	股友vEi5Gv	2020-01-02 14:33:00
381	0	又要涨价了。飞天调价到1999就行了。利润又是杠杠的。	段懿纯	2020-01-02 14:33:00
430	0	这么优异的公司，被这几个人搞得乌烟瘴气	降香雪	2020-01-02 14:33:00
438	1	入了一手慢慢养大	大王轻点啊	2020-01-02 14:34:00
355	0	快接盘亲们，这是我们的核心资产。	股友z87551595Q	2020-01-02 14:34:00
341	0	强烈要求酒厂换帅	你是灯笼我是火	2020-01-02 14:34:00
328	0	祝福贵州茅台!	股友vEi5Gv	2020-01-02 14:34:00
465	1	才1%的换手，99%按兵未动	郎中江	2020-01-02 14:35:00
450	1	茅台落地，A股升天	粉面桃花一支开	2020-01-02 14:35:00
584	1	近期提价就打空狗耳光了。[大笑]	本金趋势	2020-01-02 14:35:00
379	0	贵州茅台今天秀一秀，跌得妙招!这叫价值回归!	股友vEi5Gv	2020-01-02 14:36:00
403	0	喝茅台的有几个人不是拿票报销的？至于在哪里报，大家心知肚明！	股友1JulLR	2020-01-02 14:37:00
409	0	厉害呀，茅台释放一百多个亿的资金呀。	美的是最美的	2020-01-02 14:37:00
694	0	你以为万亿市值靠业绩?靠的是机构抱团炒作	股友OZYVAq	2020-01-02 14:38:00
5088	16	贵州打击炒作茅台“黄牛” 查扣茅台333瓶	贵州茅台资讯	2020-01-02 14:39:00
371	0	一级致a物	mibolla7373	2020-01-02 14:39:00
357	0	徐工机械000425混改、优质资产注入有望翻倍，	扬帆废材	2020-01-02 14:39:00
356	0	一万个想不到	zls50	2020-01-02 14:39:00
376	1	这么好的机会还不上车	韭菜镰赵小薇	2020-01-02 14:39:00
394	0	小散现在撤退也不算晚！！！	W犀牛望月w小散的钱不需利息	2020-01-02 14:40:00
497	1	再不走就是中石油的下场[大笑][大笑][大笑]	牛过来	2020-01-02 14:40:00
387	0	让茅台调整一下，去600829玩玩	海浪财富123	2020-01-02 14:41:00
381	0	散户不应买，	股友0075L7888C	2020-01-02 14:41:00
356	0	哎，抱团取暖的阶段过了	新来的韭黄	2020-01-02 14:41:00
541	1	最好的事实!一个贵州茅台成交量就一百多亿!乖乖隆地隆!真牛!赞!	股友vEi5Gv	2020-01-02 14:42:00
414	1	如果一只股票想要依靠分红需要60年，那么买股票的意义何在？	油腻懒人	2020-01-02 14:42:00
351	0	加快感染防控业务发展 华大基因控股子公司拟引入近5亿元投资	第二冲击波	2020-01-02 14:42:00
350	0	茅尿崩了是好事。。。	否极泰来贰零贰壹	2020-01-02 14:42:00
324	0	你们这些拥抱核心资产的大佬们现在大把的票，放开手让你们抱！	单曲巡环	2020-01-02 14:42:00
409	0	茅台五粮液跌幅百分之五十时牛市稳了	痛苦徐工股民	2020-01-02 14:43:00
398	0	茅台不跌，天理难容。	whkill	2020-01-02 14:43:00
360	0	茅台是胜利大逃亡	湖南老步	2020-01-02 14:44:00
479	1	欢迎各位大神基金入驻万达电影！2020年共铸辉煌！	约翰S克里斯朵夫	2020-01-02 14:44:00
528	1	茅台出货国资委百分之4高高	富貴險中求WWW	2020-01-02 14:45:00
314	0	没有太大海外市场的茅台，价格总会到天花板。不知道国外的酒企市值多钱	飞飞的阿飞	2020-01-02 14:45:00
295	0	还不止泻？	本金趋势	2020-01-02 14:45:00
431	0	下面缺口数不清。只有酒提价才能挽留股价。	Axilan	2020-01-02 14:45:00
432	0	抄底	韭菜弟弟啊	2020-01-02 14:46:00
347	0	对贵州茅台就是要实事求是!跌得好!市场是最公平和现实的!祝愿贵州茅台越来越健康的	股友vEi5Gv	2020-01-02 14:46:00
415	0	是时候我来接盘茅台了	花开有余de柯镇恶	2020-01-02 14:46:00
328	0	茅台终于倒了	不忘i初心	2020-01-02 14:46:00
338	0	放量杀跌！逃之妖妖！	股友P3UNnd0387	2020-01-02 14:46:00
379	0	暴跌只是开始	难得糊涂754	2020-01-02 14:46:00
379	0	今天开始正式割韭菜了！别再抱有幻想了！什么时候出都是在高位的都是对的！大盘越红它	老野南	2020-01-02 14:47:00
397	0	企国爱国就买国民技术MCU应该安全芯片！人人都有颗中国芯！	开源头活水	2020-01-02 14:47:00
387	0	趁利好出货	才望生财的苗若兰	2020-01-02 14:47:00
397	0	好股票，利润连年增长！己买入！	股友libs8F	2020-01-02 14:48:00
460	0	老子再也不上股市的当，从此以后，过安稳日子。	股友8q725e6351	2020-01-02 14:48:00
427	0	完全理解贵州茅台的走势!禀赋就是实事求是!实实在在!真真切切!是中国股市的典范股	股友vEi5Gv	2020-01-02 14:48:00
445	0	茅台的饭饿营销手段很厉害，要是放开酒价试试，说补定就是第个阿胶	极品投资静待花开	2020-01-02 14:48:00
297	0	大单搞起来	本金趋势	2020-01-02 14:48:00
350	0	大庄出得那么狠	股友UYXfma	2020-01-02 14:48:00
349	0	喝醉了吗？大叔	骑金耳朵的兔子	2020-01-02 14:48:00
209	0	你跌其它股才活力	炒吊裤子22	2020-01-02 14:48:00
412	1	茅台大跌之日，就是股市牛起之时！	股猛于虎	2020-01-02 14:49:00
358	0	承接强！点赞！	本金趋势	2020-01-02 14:49:00
457	1	茅台轻轻一弹，大盘立即爬下！	股世间芸芸众赌徒	2020-01-02 14:49:00
355	0	漫漫人生路，哈哈	中联中油	2020-01-02 14:49:00
643	1	贵州茅台2019年净利同比增15%，股价2019年涨了105.57%。过分了	夕照半江红	2020-01-02 14:50:00
484	1	此股已经到了主力出货中后期，接下来主力会想尽各种办法制造热点来吸引散户接盘以方便	山顶冻人	2020-01-02 14:50:00
807	4	空狗看着一去不回的筹码，懊悔不已。	本金趋势	2020-01-02 14:50:00
480	0	边风炜曾说过!那是在六七百元时!贵州茅台跌五十元，对长期持有者是正常的!赞!	股友vEi5Gv	2020-01-02 14:51:00
390	0	一买就跌，唉[好困惑]	此生相逢也不枉	2020-01-02 14:51:00
546	4	短期买茅台能翻倍吗？	业绩牛保证盈利	2020-01-02 14:51:00
683	2	明天一定回升	股市无对错	2020-01-02 14:51:00
218	0	黄牛肉味性平甘，补脾益气甚为奇，铁板红烧鑽下洒，茅台举庆接来人。	股友RnTmds	2020-01-02 14:52:00
421	0	利润不错了，不要要求太高，明天百分之百飘红！	股友libs8F	2020-01-02 14:52:00
479	0	每瓶茅台通过电商直销1499元，对外批发969，差价530。通过电商销售一瓶国家	股友hziTeP	2020-01-02 14:53:00
477	1	具备再次冲1200元的机会	郎中江	2020-01-02 14:53:00
377	0	很残忍	多财满腹的明月心	2020-01-02 14:54:00
518	3	明显业绩支撑不了股价	天宝贝88888888	2020-01-02 14:54:00
368	0	默默祈祷↓	庄托恶报	2020-01-02 14:55:00
369	1	毛台爹见八百骨指直冲五千[兴奋]	仙月仙	2020-01-02 14:55:00
416	0	今收1135.79，求偶	股友VBW3j1	2020-01-02 14:55:00
457	0	韭菜炒鸡蛋真好吃	千亿资金	2020-01-02 14:56:00
559	0	靠尾盘几分钟回抽也没用了，大量资金离场，30年河东30年河西，2020年离开茅台	红旗迎风飘起	2020-01-02 14:56:00
400	0	终于凑够钱买了手茅台[大笑]	云说001	2020-01-02 14:57:00
429	0	建议贵州茅台通过电商敞开供应茅台，剩余部分再批发。	股友hziTeP	2020-01-02 14:57:00
709	2	可悲可叹，谁也没有想到茅台会死在春天里，倒在黎明前。	脊骨收割者	2020-01-02 14:58:00
415	0	慌什么？涨了这么长时间了！！！跌几个点怎么啦？？？本股东还没坚持呢别慌！！！还有	涨停牛股小散户	2020-01-02 14:59:00
359	1	跌的好，都涨那么多了，就不能跌一下？	地球窃密者	2020-01-02 14:59:00
374	0	没跌停？	xxhhpp123	2020-01-02 15:00:00
445	0	20年上来一个大闷棍哪，一个大号的电炮	股友7N5X896531	2020-01-02 15:00:00
444	0	可悲可叹，谁也没有想到茅台会死在春天里，倒在黎明前。今天放量暴跌，出货凶猛。[拜	脊骨收割者	2020-01-02 15:00:00
384	0	下降通道	小草冒	2020-01-02 15:00:00
346	0	大盘起，茅台跌。	少女真	2020-01-02 15:01:00
410	0	也算放量下跌吧	静等春暖花开326	2020-01-02 15:01:00
458	0	可悲可叹，谁也没有想到茅台会死在春天里，倒在黎明前。[赞][赞][赞]今天放量暴	脊骨收割者	2020-01-02 15:01:00
472	0	天量跳空阴，聪明的快逃命吧	喀什的胡杨	2020-01-02 15:02:00
624	0	今天成交的大宗交易有1300多每股，这是赤裸裸的利益传送么	新人炮灰	2020-01-02 15:02:00
452	0	基金里面有茅台的饥民赶快抛，买科技股	深度发掘001	2020-01-02 15:03:00
397	0	小心即将暴跌！	燃灯股圣	2020-01-02 15:04:00
367	0	茅台多跌点	股友p2Uwap	2020-01-02 15:05:00
403	1	1241.61，世纪之顶已经筑好！	不只望赚钱	2020-01-02 15:05:00
407	0	今天上龙虎榜吗？	著名私募股评家	2020-01-02 15:06:00
695	0	你四斤半粮食加一斤赤水河水，喝了对身体健康又没什么好处，还不如阿胶，美其名曰高科	廖华硕	2020-01-02 15:06:00
514	2	啥意思？又是散户杀出来的量？唉！还能新高！	一介平依	2020-01-02 15:06:00
787	2	这些机构收盘收的真精准，1130.00	不要倒在黎明之前	2020-01-02 15:07:00
546	1	今天买进了，[鼓掌][鼓掌][鼓掌]	石首市	2020-01-02 15:07:00
388	0	庄家趁利好跑路！！！	W犀牛望月w小散的钱不需利息	2020-01-02 15:07:00
429	0	早就说了，茅台真正下跌时大盘才有可能向上。	股友hbS3OS	2020-01-02 15:07:00
502	0	周线macd背离加死叉，日线macd零轴以下；估值34倍市盈率，增速15%，pe	schumi008	2020-01-02 15:08:00
378	0	跌就对了	雪与尘	2020-01-02 15:08:00
435	0	茅台跌，大盘涨，这就对了[大笑][大笑][大笑]	悲伤辣么大88	2020-01-02 15:08:00
369	0	多少抱团的跑出去科技和金融了	注销注册	2020-01-02 15:09:00
63334	9	贵州茅台预计2020年收入增长10%，股价应声下跌，业界称这是理性、保守的数据！	五谷财经	2020-01-02 15:09:00
356	0	茅台不跌大盘不涨，看来是真的。	股友djffhdfvlkvl	2020-01-02 15:09:00
367	0	茅台到顶了！	cmzhon	2020-01-02 15:09:00
370	0	回到三百块，大盘上7000	等到个锤子	2020-01-02 15:10:00
438	0	为什么烟酒是中国收益的龙头？	天天快乐龙0725	2020-01-02 15:10:00
381	0	茅台回归850	天选之子1988	2020-01-02 15:10:00
368	0	茅台万岁！涨涨涨	八减一	2020-01-02 15:10:00
509	0	长期看好！茅台不会倒下！必创新高	文心依旧	2020-01-02 15:11:00
459	0	涨跌不是一目了然？还想什么原因？	驭风而封	2020-01-02 15:11:00
400	1	独角戏。	hechunrong	2020-01-02 15:12:00
469	0	妖要散了，贵州茅台再无牛市，发帖为证[赞]	剑走偏锋812	2020-01-02 15:13:00
468	0	没有只涨不跌的江，没有只跌不涨的股，反之你懂，老子在康得新和宜化赚了53万元没走	廖华硕	2020-01-02 15:13:00
477	1	茅台跌下来，大盘有希望了！	彬锅88	2020-01-02 15:13:00
456	3	茅台跌才是牛市真来了	一条龙通吃	2020-01-02 15:14:00
741	3	白酒两年内不能碰。	壮士七号	2020-01-02 15:14:00
472	0	康的心吧里的话，重复一遍，短线巳到站，中线守一半，长线指弹。	廖华硕	2020-01-02 15:15:00
2915	22	2020-1-2$通策医疗(SH600763)$$贵州茅台(SH600519)$	蜗牛和黄鹂鸟	2020-01-02 15:15:00
470	1	按茅台的利润，华为的市值是15万亿人民币	记录美好的生活	2020-01-02 15:15:00
680	1	這幾天進茅台的北上資金全部悶殺！	股市如賭場	2020-01-02 15:15:00
489	0	看好茅台的是死心眼，高处不胜寒，沒有只涨不跌的股，图安逸不思进取抱团取暖也不是万	股友fXmyd7	2020-01-02 15:16:00
363	0	该跌跌了	好福气11	2020-01-02 15:16:00
394	0	今天北向资金流入超百亿！那这货有份吗？	荷塘老泥鳅	2020-01-02 15:16:00
557	0	茅台开始走空了！	何家冕	2020-01-02 15:17:00
595	0	《贵州茅台暴跌》有钞票不愁买股票，象贵州茅台这样的高价股，获利盘获利极为丰厚，卖	铜牛论坛铜牛论坛	2020-01-02 15:17:00
418	0	还没跌停啊？	怒力回本	2020-01-02 15:17:00
720	2	竞价跑了1.8亿。明天危险了	每天只买暴跌股	2020-01-02 15:17:00
996	11	茅台高位放巨量收阴是有人出货的市场特征	dodoingmavin	2020-01-02 15:17:00
497	0	茅台股票大跌，说明真正的牛市要来了，哈哈！	股友82I563197L	2020-01-02 15:18:00
231	0	茅台今天砸盘是对的，他就是稳定指数用的，今天券商在拉科技也在拉，茅台要是在拉的话	股市动向引导者	2020-01-02 15:18:00
833	2	茅五泸每一次大跌，就是启动上台阶	明月冷风寒光	2020-01-02 15:18:00
490	1	不知道恐慌什么，又不是没增长，就少了点，明年茅台随时继续增长，明年不是要加大产量	float1	2020-01-02 15:20:00
485	0	股价小数点往左←移两位就可以买了[大笑][大笑][大笑]	九隆王	2020-01-02 15:20:00
421	0	股票把握不好，就看这里	股友TMPGRi	2020-01-02 15:22:00
399	0	一个茅台倒下去，千百个股才能站起来。[大笑][大笑][大笑]	脊骨收割者	2020-01-02 15:22:00
339	1	只有茅台大跌，出走的资金才能盘活其他股，撬动大盘上去。茅台不倒，牛市不来。	末代思考者	2020-01-02 15:22:00
404	0	跌了又是机会	股友1F5112N118	2020-01-02 15:22:00
424	0	明天继续千手砸	怒力回本	2020-01-02 15:22:00
458	0	茅台不跌，大a无牛市	生财利市的楚留香	2020-01-02 15:22:00
418	0	下跌才开始	勇于拼搏得大雁	2020-01-02 15:22:00
382	0	大A第一股调整起来也是蛮吓人的哦[大笑]	qingxu666	2020-01-02 15:22:00
481	1	开门大黑。	阳光LRH9Ra	2020-01-02 15:23:00
393	0	[为什么]	投资就是为了回本	2020-01-02 15:24:00
508	1	你是ST股么？为什么跌幅限制在5%，呵呵~	主升浪执板手	2020-01-02 15:24:00
401	0	n哈哈哈	xiaohuoshao	2020-01-02 15:26:00
580	1	2020如果是牛市，玩茅台定会是负收益，因为万一牛市到了，它还能涨多少呢？？？	右骁卫	2020-01-02 15:26:00
537	0	北上流出16亿，，，	神秘人军师	2020-01-02 15:26:00
539	1	获利盘雄厚今兑现166亿元	大豐收888	2020-01-02 15:27:00
798	3	喜大普奔，茅台终于跌了，坐看茅台破千[大笑][大笑][大笑][大笑][鼓掌][鼓	古今闻道者	2020-01-02 15:27:00
668	0	茅台必跌，人心所向，痛快。顺应时代潮流，顺应民意。茅台作为奢侈品，又不是当酒卖，	股友722160va21	2020-01-02 15:27:00
1849	1	收评：降准刺激开门红！沪指冲击3100点 传媒、科技等题材大涨	贵州茅台资讯	2020-01-02 15:27:00
1172	3	爆出历史巨量	炎炎99	2020-01-02 15:28:00
506	0	茅台大跌，牛市到来[大笑][大笑][大笑][大笑]	ch20251	2020-01-02 15:29:00
785	0	今天又是一个奇迹:股价跌4.48%，今天买入贵州茅台，股票帐上盈利0.10%。这	红河鲶鱼	2020-01-02 15:31:00
15284	38	茅台年报预告增长放缓：人为调节还是营销改革拖累	贵州茅台资讯	2020-01-02 15:34:00
526	0	今天这量逆天了	换股套利	2020-01-02 15:36:00
738	1	天下第一股贵州茅台，今天的表现是史无前例的，在沪深A股中跌幅居前六。	红河鲶鱼	2020-01-02 15:37:00
805	0	终于找到接盘侠啦！外资是不是喝得惯茅台？	股友8262nL8503	2020-01-02 16:32:00
477	0	茅台十年大顶已现，以后每次卖出都是正确的	股友kmz7he	2020-01-02 16:32:00
585	0	茅台讲的是长远，是品牌和信誉，相信是集团人而为之。	股友Sq17pr	2020-01-02 16:33:00
3696	0	新年开门红，小牛刚露尖尖角！	带头大哥投资	2020-01-02 16:33:00
464	0	90％的毛利润对应市值净利润才3％	东方财神有理	2020-01-02 16:34:00
465	0	看你还能挺多久[大笑][大笑][大笑][大笑]	金为喜用神	2020-01-02 16:37:00
467	0	牛在等茅台	常乐5866	2020-01-02 16:38:00
399	0	还得跌	充满希望的幸福微笑	2020-01-02 16:39:00
933	0	个人觉得今天机构把茅台里面的钱取出来炒金融所以茅台掉的。我也没想到会掉这么多。买	花式阿鲁巴	2020-01-02 16:41:00
511	0	茅台啊，你死了吗？	口诀玩股	2020-01-02 16:43:00
14841	14	央行降准后，茅台大跌，A股牛市却要来了！背后逻辑在哪里？	技术鎏	2020-01-02 16:43:00
15	0	下文基于自编软件，仅供参考。截止目前，白酒日数据显示综价降，对应指标升，趋势下行，后市还有上升空间，今日走弱孕育了他日走强	山中水美	2020-01-02 16:44:00
739	0	我在125元等你	股友U0oXHo9072	2020-01-02 16:44:00
422	0	茅台不倒大盘没得救	库里不难	2020-01-02 16:46:00
491	1	周线980-995的缺口该补了吧？呵呵	老杨03116277	2020-01-02 16:47:00
9792	7	茅台不破，股市不兴？茅台跌超4%，A股见底了？	东哥侃市	2020-01-02 16:47:00
9457	1	万亿市值白马暴雷，一天蒸发超600亿，发生了什么？	东哥侃市	2020-01-02 16:47:00
573	0	茅台大跌，对中国股市是极好，一个卖酒的，市值及股价都是非常不合理	品轩股	2020-01-02 16:49:00
262	0	在这里有股票的都是土豪，炒股贵族	平平安安518888888888	2020-01-02 16:50:00
560	0	[图片]	驭风而封	2020-01-02 16:50:00
612	1	贵州茅台中国最有价值股票，没有之一。今年看1800	不知道是原因	2020-01-02 16:50:00
1716	2	基金收评：央妈发红包！TMT主题基金疯涨 3100点更近了	贵州茅台资讯	2020-01-02 16:51:00
7071	19	茅台大跌开年市值蒸发660亿：四季度净利罕见下滑 白酒行业拐点已至？	贵州茅台资讯	2020-01-02 16:51:00
14743	5	全面降准的利好能维持多久？茅台作妖背后，并不是所有股都会起飞	股友mvNsRV	2020-01-02 16:53:00
390	0	没人接盘吧	股友11585zZ837	2020-01-02 16:55:00
1680	2	股指高开高走，并不代表会有逼空行情，股指后期仍有震荡回落的走势，定会有逢低介入的机会。逢低介入一定比追涨买进安全，理性。2020年我并不认为会有牛市行情，因为每...	看透本质以势论市	2020-01-02 16:56:00
6	0	茅台的利润是自己控制的，长期上涨，不存在真的下滑，另外急着让你看的数据有可能出于某些目的性，有可能内外资，机构间的仓位之争，洗盘，调节指数等等都有可能	股民编号588	2020-01-02 16:56:00
694	3	今天茅台大跌什么愿因？那位行家來解答一下。	神奇术医炒股参谋	2020-01-02 16:57:00
360	0	人家已经结完数，佣金落袋，现在随便了	小龙哥哥43822	2020-01-02 16:57:00
32676	19	突发！茅台突然暴跌，百亿外资被套！A股2020年的跨年行情还有戏吗？	征服起飞	2020-01-02 16:57:00
402	1	未来三到五年最大的雷股。	踄踄爲赢	2020-01-02 16:58:00
576	2	明天茅台继续暴跌，牛市开启[鼓掌][鼓掌][鼓掌]	股友u33R787286	2020-01-02 16:58:00
378	0	跌到800块就好了，早点跌下来吧	股海拍杨梅	2020-01-02 16:59:00
450	1	今天茅台放量大跌，市值减少流失了666亿，茅台股票持有者损失不小，而收取交易印花	yum888888	2020-01-02 16:59:00
696	0	新疆人民发来贺电，热烈庆祝茅每天大跌五个点	神树保佑	2020-01-02 16:59:00
609	0	这是一个信号，信号明不？	只爱经典	2020-01-02 17:04:00
704	0	去年买了一年的茅台，今年应该买长春高新了。	持续盈利的好股民	2020-01-02 17:04:00
592	3	这年头谁还喝白酒？	苏缇春晓独钓寒江	2020-01-02 17:05:00
1113	4	贵的茅台：都说茅台股价要跌，可是外面飞天茅台买不到啊	W2022黄渡之心	2020-01-02 17:06:00
70	0	市场的热点成功切换，强势很久的茅台今天因一则发布全年经营情况而下跌。从公布的业绩看实际上还是可以的，只是市场期望值较高，和以往年度相比较增幅放缓。关键的一点是资...	amstronger	2020-01-02 17:07:00
1716	0	贵州茅台批发价格969元，市场价在2500左右，如果厂家通过电商按2000元销售	股友hziTeP	2020-01-02 17:08:00
493	0	迟早的事情！有人特别惊讶吗？！	大发多谋de五散人	2020-01-02 17:08:00
464	0	大盘为茅台拖累所破歌。	和气多谋地刘邦	2020-01-02 17:08:00
389	0	价值投资也砸盘吗？	李正123	2020-01-02 17:09:00
427	0	那些玩世不恭的人会有报应的!	股友vEi5Gv	2020-01-02 17:10:00
478	2	元旦后第一个交易日就大跌，今年就下跌。	绍兴巴罗斯	2020-01-02 17:10:00
455	0	到100买1手	干劲冲天的向问天	2020-01-02 17:11:00
1668	5	看到有人说茅台不值千元的。我就想问下，好几万的包包值吗？好几百万的手表值吗？好几	一个小孩在股市	2020-01-02 17:12:00
532	0	贵的茅台：两市最神奇的票，没有唯一	W2022黄渡之心	2020-01-02 17:12:00
597	0	这是谁在砸盘[为什么][为什么][傲][傲][傲]老子五粮液早上也跟你跟着你躺枪	金玉发财的欧阳锋	2020-01-02 17:13:00
535	0	建议a沪指把茅台踢出去	和气多谋地刘邦	2020-01-02 17:14:00
541	0	贵的茅台：摔杯为号，明天不管涨跌，就一个撸！	W2022黄渡之心	2020-01-02 17:15:00
546	0	圆弧顶形态，中期头部筑成	股民yxww	2020-01-02 17:15:00
449	0	一级致a物本不该存在	mibolla7373	2020-01-02 17:15:00
57	0	白酒板块与贵州茅台指标高位多次顶背离，这三个月来形成了圆弧顶形态，接近完成，均线粘合，白酒板块中级调整即将开始，前几天回抽60线后今天开始跳空向下，贵州茅台更是...	股民hydcsydg	2020-01-02 17:17:00
12577	4	开盘大跌、评级下调，茅台的开年滑铁卢	时代财经TF	2020-01-02 17:18:00
465	0	也就是300元左右，上面都是炒出来的。	股友8gXSog	2020-01-02 17:20:00
641	1	股市盛传的“茅台跌，牛市来”，看来真要兑现了。茅台成为大势的反向指标。	高戈3669	2020-01-02 17:21:00
479	0	能来2个跌停吗[胜利][胜利][胜利][胜利]	记录美好的生活	2020-01-02 17:22:00
495	0	我劝融券做空须谨慎，年K月K皆阳线，2020还要涨	中签总在无意间	2020-01-02 17:22:00
486	0	今天119进了2手	股海无涯宇宙有界	2020-01-02 17:25:00
9	0	问现在入场还来得及吗?这个'问题'是不是太幼稚，难道股市见顶了吗?涨了才几天，就考虑能否再买了吗?	生命就是一场冒险	2020-01-02 17:28:00
574	1	贵州茅台的今天大跌!就意味明天的大涨!我们拭目以待!	股友vEi5Gv	2020-01-02 17:28:00
475	0	跌4.5%也叫暴跌，无语	玩童1234	2020-01-02 17:29:00
870	4	真的印证了那几句话，茅台不倒股市不好	OK府武状元	2020-01-02 17:30:00
429	0	喊价模式，估计结束了，套不少人	炒股最败家	2020-01-02 17:30:00
535	0	人为调节营业额和利润的痕迹太明显了！有人不希望涨的过快！	股友libs8F	2020-01-02 17:30:00
516	0	一级致a物	mibolla7373	2020-01-02 17:30:00
469	0	茅台暴跌是股市之搞气	发k优	2020-01-02 17:30:00
508	0	快点做空，	陌想莫恋	2020-01-02 17:31:00
258	0	今年过年不送礼，送礼只送贵州茅台	姹紫嫣红雄霸全球	2020-01-02 17:32:00
422	0	现在还不卖吗？两年下跌，到三百块，	嘉泰创业投资	2020-01-02 17:32:00
464	0	这么高价，应该没有散户买了，庄家自买自卖。	樂皇slpSLP	2020-01-02 17:32:00
296	0	30多倍PE 增长10 但斌还在鼓吹 腰斩不为过	虚空下的积极	2020-01-02 17:32:00
486	0	茅台大跌还有35倍动态市盈率	好票多关注	2020-01-02 17:33:00
425	0	很正常，都在一季度好	陌想莫恋	2020-01-02 17:33:00
30244	20	1月2日复盘：茅台大跌，创业板新高，这个开门红意味深长	大柚子看盘	2020-01-02 17:33:00
373	0	讨厌酒鬼	股友253w9Z8865	2020-01-02 17:34:00
334	0	茅台不跌，牛市不来	夺命岛123	2020-01-02 17:34:00
404	0	是时候找接盘侠了	生财天涯	2020-01-02 17:34:00
448	0	茅台还要上10000每股，大家快买，赶紧上车	俊清23468	2020-01-02 17:34:00
423	0	茅台下跌才能给其他机会	一分钟的遐想	2020-01-02 17:35:00
536	1	茅台提前提现发給员工福利吗？害惨散户了	會飛的渔	2020-01-02 17:36:00
9921	0	开盘大跌、评级下调，茅台开年遭遇滑铁卢	时代财经TF	2020-01-02 17:38:00
2688	5	贵州茅台开年首个交易日盘中罕见大跌 A股“不倒翁”高处不胜寒业绩增速创3年最低	贵州茅台资讯	2020-01-02 17:39:00
1598	0	今天两市高开后，网红经济、云游戏等板块持续拉升。午后三大指数高位盘整，农业种植、	老股独jK36uU	2020-01-02 17:40:00
5943	12	龙低头？其实是盲目投资者的迷失和错乱——股市投资岂能只靠短消息.贵州茅台公告，初	東方奇龍DFQL7836	2020-01-02 17:40:00
562	0	呵呵[想一下][俏皮][微笑]	锦衣倾城	2020-01-02 17:40:00
497	0	看不懂	多财满腹的明月心	2020-01-02 17:41:00
355	0	转发	牛骨头	2020-01-02 17:42:00
36	2	茅台仍然是长期投资的好品种，业绩稳健，有护城河的公司。老窖的业绩增速有望提高，去年业绩还能保持30%以上的增速。	重庆牛散	2020-01-02 17:45:00
487	0	今天买了茅台，卖了001872，感觉做错了	金玉高升地晓彤	2020-01-02 17:46:00
475	1	你知道，你大跌有多少人拍手称快吗？	zz好运来临	2020-01-02 17:46:00
1280	2	需求没有变化，仍然是一瓶难求；主导性没有变化，想涨价随时可以涨价，想增加收入随时	公子小白23816	2020-01-02 17:46:00
477	0	茅台崩盘不远了	盘股仙君	2020-01-02 17:47:00
448	0	跌到90多元，我认为合理。机构抱团，等大盘崩了，看到时候踩踏。	寻常的净秋	2020-01-02 17:47:00
449	0	519，我要走，没花头了。目标250	ai5gu	2020-01-02 17:48:00
423	0	茅台占的资金太多了，是时候往别的股流动流动了	好福气11	2020-01-02 17:50:00
409	0	跑完了没[为什么][为什么]	彪子的baba	2020-01-02 17:50:00
2312	4	贵州茅台今日现多笔大宗交易 机构卖出4825万元	贵州茅台资讯	2020-01-02 17:51:00
396	0	能够来十个跌停就厉害了	股友pQZVhi	2020-01-02 17:51:00
465	0	该收割了[傲]	銀旋風	2020-01-02 17:52:00
573	1	阻止茅台发疯回归正常的状态是国家意志！持仓的赶紧逃命	股友0028f88U99	2020-01-02 17:52:00
428	3	大头大头下雨不愁	紫色的忘忧草	2020-01-02 17:53:00
520	0	告别茅台，喜迎牛市[财力][财力][财力]	股股金来2015	2020-01-02 17:53:00
1508	3	元旦前上证指数历史上第46次站上3000点，今天补上去年5月6日的缺口3052点	老股独jK36uU	2020-01-02 17:53:00
9014	0	巨研究 1月市场机会大曝光 这些概念股望成涨停排头兵	巨丰投顾财富号	2020-01-02 17:55:00
2838	4	贵州茅台：1.一条茅台19年营收增速放缓的消息，就让消费类版块剧震，什么利好都招	明阳价值投资	2020-01-02 17:56:00
518	0	机构快点出货吧，去其他股再报团去。	赚了你的钱	2020-01-02 17:57:00
429	0	跌势来了[献花]	股友Q3XtNy	2020-01-02 18:00:00
426	0	是谁在逃	DDBAO星星之火	2020-01-02 18:00:00
580	1	买茅台，等分红。	股友v99FSP	2020-01-02 18:02:00
3122	10	茅台既然一瓶难求，就应该涨价，如果出厂价2000元，利润肯定要翻番，利好茅台，赶	股友u07637V238	2020-01-02 18:02:00
395	0	涨到2000啊	永不言弃9998	2020-01-02 18:02:00
3319	21	我师父说了：茅台中期调到800元！	小胖学股	2020-01-02 18:04:00
480	0	感觉茅台2020年会大跌折半，走下神坛	优雅的小野兽	2020-01-02 18:05:00
477	1	好像现在白酒股基本没有行情吧？换啦……	倾国倾城得	2020-01-02 18:05:00
2583	0	贵州茅台的2020年第一个交易日，太冷！	览富财经网	2020-01-02 18:05:00
510	0	茅台不倒，牛市不来。不该买的，到300元都不会买。	壹画	2020-01-02 18:07:00
509	0	TMD这还是酒吗，炒成神水了。	优雅的小野兽	2020-01-02 18:07:00
8167	0	贵州茅台的2020年第一个交易日，太冷！	览富财经官方	2020-01-02 18:07:00
1517	2	贵州茅台01月02日发生6笔大宗交易 共成交6843.50万元	贵州茅台资讯	2020-01-02 18:08:00
477	0	茅台不倒，……	股友K20u899301	2020-01-02 18:08:00
602	0	融券做空茅台赚钱了，爽！	谦虚之小棉袄	2020-01-02 18:08:00
504	0	高价辣鸡	涨真嗨	2020-01-02 18:09:00
569	1	大家猜明天跌还是补涨	股友QRohh5	2020-01-02 18:09:00
12934	1	贵州茅台业绩增速下降 股价大跌 基金第一股会否走下神坛？	巨丰投顾财富号	2020-01-02 18:09:00
429	0	明天跌停	涨真嗨	2020-01-02 18:10:00
600	1	茅台跌了，牛市的到来才会有希望！！！！	股神的小弟1	2020-01-02 18:11:00
413	0	抄底	hjdueb008008	2020-01-02 18:12:00
2477	0	降准如此及时，股市全面上涨，投资者要着重关注上涨背后的情绪	财经伊点通	2020-01-02 18:12:00
698	0	今天大盘和茅台涨跌注解：极有可能是，在真正好股票中赶走小散，以便机构独占利润；在	道氏波段2021	2020-01-02 18:14:00
774	0	机构在贵州茅台和格力电器这两只股票上玩的不亦悦乎。	杨钦欢27年股龄	2020-01-02 18:15:00
339	0	只说一句：喝酒不能兴邦，唯有科技才能强国！[爱心][爱心][爱心]	火少股养家	2020-01-02 18:16:00
537	0	茅台暴跌就对了，股市有望	上善若水590852	2020-01-02 18:18:00
560	0	看看四川长虹就知道了该跌多少了，去掉一个末位.124.61	涨真嗨	2020-01-02 18:20:00
6657	9	数据复盘：主力资金扫货！64股净买入超亿元 贵州茅台被抛弃	贵州茅台资讯	2020-01-02 18:21:00
82694	43	传俊：茅台大跌，预示着投资转向在路上	传俊看盘	2020-01-02 18:22:00
488	0	芧台倒，刚全仓杀入，只十买不卖	股友1G153810t6	2020-01-02 18:23:00
4255	3	北向资金累计净流入破万亿 今抛售贵州茅台5亿	贵州茅台资讯	2020-01-02 18:23:00
434	0	上两千	诈骗买入	2020-01-02 18:24:00
15138	10	没有跟随茅台下跌，看来卖盘也缩手了。	明阳价值投资	2020-01-02 18:26:00
10045	0	【财闻联播】A股迎来开门红，外资单日扫货超百亿！华泰证券：2020年A股大概率在3000点以上	券商中国	2020-01-02 18:26:00
478	0	亏4个点抛了，买入东北药业~	股友tZ2TsA	2020-01-02 18:27:00
421	0	开启慢慢下跌路，跌至100元，牛市就差不多到尾声6000点了，再买回来茅台…	韭神来了	2020-01-02 18:27:00
531	0	茅台月线大五浪走完，小心为妙。	在古海中冲浪	2020-01-02 18:28:00
446	0	茅台不跌破股市怎么涨？科技怎么旺？钱都进茅台市场哪来钱？	面朝大海35	2020-01-02 18:29:00
1622	0	出来混总是要兑现的，如果没有新的资金接力，老资金总不能看账面吧，再说虚无缥缈的东	可大结局	2020-01-02 18:30:00
976	3	麻痹！慌什么！大宗交易平价成交，又没折价，说明大资金认可这个价位。要过年了，销售	荷塘老泥鳅	2020-01-02 18:30:00
630	1	牛市真的要来了！因为茅台高位放巨量下跌了！	强势主升浪	2020-01-02 18:30:00
578	3	希望茅台高层在决定茅台生产，销售过程中的一些敏感问题时，慎重考虑。必尽是一家影响	股友XCpAcX	2020-01-02 18:36:00
584	0	事实证明离开茅台，A股照样转	xtrs123	2020-01-02 18:38:00
12426	9	五粮液与洋河股份估值分析	格菲四师兄	2020-01-02 18:38:00
472	0	转发	王学英007	2020-01-02 18:40:00
437	0	难道这是传说中的牛市？	st大宵	2020-01-02 18:40:00
437	0	贵州茅台能值那么多钱吗？不跌才怪呢。	n934914302141218	2020-01-02 18:41:00
44	1	酒类板块看一季报，而不是看年报，等一季掖预报出来再定，长短自定！也不是大不了的事……[大笑][大笑][傲][傲]	东海鹏	2020-01-02 18:42:00
2038	2	保芳大叔2020刚到即发声，信披即不规范又涉嫌造假，工作顺心没压力就早早喝2两洗	zhfsq55	2020-01-02 18:42:00
2639	5	再怎么炒也是要套现的，散户买不了，只能是机构互相收割	股友679a6911V3	2020-01-02 18:43:00
532	1	茅台下跌大盘上涨，这是铁律，跌到500元大盘涨到5000点	捕捉飞马	2020-01-02 18:44:00
581	0	天灵灵地灵灵，茅台套死人。	牛风子	2020-01-02 18:51:00
516	0	茅台不跌，大盘不涨	咯拉咯乐	2020-01-02 18:51:00
492	0	好好好，大快人心！	草莓满	2020-01-02 18:53:00
3898	9	贵州茅台市值一天蒸发666亿 今日出现多笔大宗交易	贵州茅台资讯	2020-01-02 18:53:00
9804	0	驼峰晚报：贵州茅台股价跌4.48%市值一天蒸发666亿，奇正藏药12亿建医药产业基地	驼峰财经	2020-01-02 18:54:00
591	0	茅台不跌，牛市不来	破发转债收割	2020-01-02 18:54:00
493	0	茅台跌这么多！！！！不想活了！！这什么时候能涨回来！？？？唉买不起真好	隔夜投机	2020-01-02 18:57:00
254	0	剔除出成份股	韭菜再生	2020-01-02 18:57:00
419	0	一片看跌之日就是拉升之时！！！	没有起点没有终点	2020-01-02 18:58:00
486	0	如同东阿阿胶，库存终有一天会爆舱！	靓静的	2020-01-02 18:59:00
504	0	2020总龙头股[牛]	股友263d8f2655	2020-01-02 19:00:00
496	0	抓了10个高管就没警示作用吗	雨后彩虹40885	2020-01-02 19:00:00
667	0	茅哥大跌，无数的人都在幸灾乐祸。	Aubrey_J	2020-01-02 19:00:00
545	0	生活压力越来越大，心情不好郁闷的人越来越多，外卖吃的也多。胃不好的人越来越多。胃	耐心是一种修养	2020-01-02 19:01:00
667	0	毛台酒今天终天喝醉了，喝了几年，1600只基金	我是夫人	2020-01-02 19:02:00
671	1	这样调整不正常吗？太正常不过了，中长线无忧，那有只涨不调整股票，真的无需大惊小怪	股友3Djruz	2020-01-02 19:02:00
15624	5	每一次非理性的下杀，后面都是新高，这次会吗？	明阳价值投资	2020-01-02 19:04:00
676	0	贵州茅台历史上这么大量出现过一次，这次是第二次	华尔街期货王	2020-01-02 19:07:00
593	0	茅台其实对实体经济没什么帮助，一个国家强大，只能靠工业和高科技	绿韭菜待割	2020-01-02 19:08:00
682	1	***请给与专业的解释，茅台2019Q4的利润负增速	股友3H0575679z	2020-01-02 19:09:00
381	0	现在卖了还可以保住机构今年业绩，最后面的买单了	绿韭菜待割	2020-01-02 19:10:00
2134	2	关于茅台不做太多评价有人认为高位了确实是高位有人认为还有升值潜力这个也是事实所以	股市专业扶贫户	2020-01-02 19:11:00
928	4	自卖自买模式开始:抱团忽悠全中国人民终于彻底失败[献花][献花][献花]	股友1W088559P5	2020-01-02 19:11:00
445	0	要想股市好，茅台必须倒	为中华崛起而护盘	2020-01-02 19:12:00
532	0	茅台不跌，股市不涨	AAA29615	2020-01-02 19:12:00
4039	8	茅台业绩增速明显放缓 新年第一个交易日股价下跌4.48%	贵州茅台资讯	2020-01-02 19:12:00
6722	2	下一个目标，3288.45点！	吕杨先生	2020-01-02 19:14:00
625	0	要2O0元可以，要么1O送60股除权2O0元可以买到，否则你这辈子是买不到的。	神奇术医炒股参谋	2020-01-02 19:14:00
6722	2	下一个目标，3288.45点！	吕杨先生	2020-01-02 19:14:00
625	0	要2O0元可以，要么1O送60股除权2O0元可以买到，否则你这辈子是买不到的。	神奇术医炒股参谋	2020-01-02 19:14:00
372	0	跌到一毛，释放万亿资金，降准才释放8000亿	慎独不为过	2020-01-02 19:16:00
372	0	跌到一毛，释放万亿资金，降准才释放8000亿	慎独不为过	2020-01-02 19:16:00
396	0	终于顶不住了？接着忽悠，	黄山土豪	2020-01-02 19:18:00
12997	2	为何大盘勇攀高峰，茅台却跌落神坛？	或渊	2020-01-02 19:18:00
396	0	终于顶不住了？接着忽悠，	黄山土豪	2020-01-02 19:18:00
12997	2	为何大盘勇攀高峰，茅台却跌落神坛？	或渊	2020-01-02 19:18:00
8245	8	虽然被你拖累了一把，但是无碍我今天继续赚50万以上	东风盛势	2020-01-02 19:19:00
8245	8	虽然被你拖累了一把，但是无碍我今天继续赚50万以上	东风盛势	2020-01-02 19:19:00
4182	2	茅台大跌，意味着股市见底？我觉得下这样的定论太早了，因为茅台才刚刚开始跌，哈哈？	我只是个投资妹	2020-01-02 19:23:00
4182	2	茅台大跌，意味着股市见底？我觉得下这样的定论太早了，因为茅台才刚刚开始跌，哈哈？	我只是个投资妹	2020-01-02 19:23:00
469	0	换中国卫星国睿科技	稽山土	2020-01-02 19:25:00
469	0	换中国卫星国睿科技	稽山土	2020-01-02 19:25:00
551	1	哈哈，你也会有今天啊	刘先苼	2020-01-02 19:26:00
551	1	哈哈，你也会有今天啊	刘先苼	2020-01-02 19:26:00
464	0	中国卫星！	炒股发家发财	2020-01-02 19:27:00
464	0	中国卫星！	炒股发家发财	2020-01-02 19:27:00
464	0	增长十几个点，不配30几倍市盈率。	mc1998	2020-01-02 19:28:00
464	0	增长十几个点，不配30几倍市盈率。	mc1998	2020-01-02 19:28:00
22788	20	茅台“摔杯”，逆势大跌600亿，今年这白酒还能喝吗？	德林社	2020-01-02 19:29:00
22788	20	茅台“摔杯”，逆势大跌600亿，今年这白酒还能喝吗？	德林社	2020-01-02 19:29:00
402	0	签都去买小票了，聪明钱	只做价值投机	2020-01-02 19:30:00
464	0	估计得二十个跌停板，	精彩人生GO	2020-01-02 19:30:00
402	0	签都去买小票了，聪明钱	只做价值投机	2020-01-02 19:30:00
464	0	估计得二十个跌停板，	精彩人生GO	2020-01-02 19:30:00
379	0	茅台不死，空头不止	股友d7657V3363	2020-01-02 19:31:00
379	0	茅台不死，空头不止	股友d7657V3363	2020-01-02 19:31:00
524	0	湖南人民发来贺电	股友0P02t97677	2020-01-02 19:32:00
464	0	聚力文化002247明天起飞，割肉来大家伙一起吃肉行情，论称分金银！	越来越的海克斯	2020-01-02 19:32:00
524	0	湖南人民发来贺电	股友0P02t97677	2020-01-02 19:32:00
464	0	聚力文化002247明天起飞，割肉来大家伙一起吃肉行情，论称分金银！	越来越的海克斯	2020-01-02 19:32:00
958	9	我入市两年，每天盼着你跌啊，盼死我了	中京电龙头	2020-01-02 19:33:00
434	0	不惜血本，杀出	laofuz1	2020-01-02 19:33:00
438	0	酒这个东西根本不值钱，上到这么高价位简直是祸。害。是时候要管管了。	股友8q51d71960	2020-01-02 19:33:00
958	9	我入市两年，每天盼着你跌啊，盼死我了	中京电龙头	2020-01-02 19:33:00
434	0	不惜血本，杀出	laofuz1	2020-01-02 19:33:00
438	0	酒这个东西根本不值钱，上到这么高价位简直是祸。害。是时候要管管了。	股友8q51d71960	2020-01-02 19:33:00
554	0	严重高估了	股友9592P20N89	2020-01-02 19:34:00
6	0	茅台是个很优秀的公司，但股价过去几年涨幅较大，估值透支较多。未来一两年要横盘震荡整理了。不是好的投资标的	股友GfTAfD	2020-01-02 19:34:00
554	0	严重高估了	股友9592P20N89	2020-01-02 19:34:00
6	0	茅台是个很优秀的公司，但股价过去几年涨幅较大，估值透支较多。未来一两年要横盘震荡整理了。不是好的投资标的	股友GfTAfD	2020-01-02 19:34:00
5846	2	大家来说说，那个1301块买进的520万大宗交易是不是把数字打错了瞬间80万没了	股友mx27999565	2020-01-02 19:35:00
5846	2	大家来说说，那个1301块买进的520万大宗交易是不是把数字打错了瞬间80万没了	股友mx27999565	2020-01-02 19:35:00
475	0	今天想来抄底！才发现自己现在亏得来一手都买不起了[哭]	让我为梦想窒息	2020-01-02 19:40:00
601	0	才卖出4000多万元,毛毛雨,有什么好说的	开疆拓土88	2020-01-02 19:40:00
289	0	中绒借壳重组提速，速度卖掉虚高的茅台买入中绒！	价值发现1111	2020-01-02 19:40:00
475	0	今天想来抄底！才发现自己现在亏得来一手都买不起了[哭]	让我为梦想窒息	2020-01-02 19:40:00
601	0	才卖出4000多万元,毛毛雨,有什么好说的	开疆拓土88	2020-01-02 19:40:00
289	0	中绒借壳重组提速，速度卖掉虚高的茅台买入中绒！	价值发现1111	2020-01-02 19:40:00
86	0	一个大调整，套了不少机构进去，机构会傻到在如此高位死扛吗？答案是不会。1月3日有部分轻套的会斩仓出来，所以也会引发明天的下跌。长期看，调整的趋势不改，如果有仓位...	股友Y12280O368	2020-01-02 19:41:00
1	0	“大行情好”是因为降准0.5的刺激！追溯源头为啥要降准，不言自明！酒真能支撑起那么高的股价么，或许有疑问，但人民的收入需要，价格还是在那。未来还是需要基建拉动内...	股友zl96815363	2020-01-02 19:41:00
11	0	以茅台为首的白酒股前期整体的涨幅确实比较大，有些个股的股价已经完全透支了业绩，大幅上涨后出现回调也很正常。等回调到合理估值后，还会继续震荡向上的。	多看看就好了	2020-01-02 19:41:00
49	0	2020年A股首个交易日，白酒一哥贵州茅台股价大幅下跌，盘中一度跌超5%，截至收盘，贵州茅台报1130元，跌4.48%，单日成交额达到167亿元，最新市值1....	星空战舰领航员	2020-01-02 19:41:00
97	1	茅台现衰退，可能不可能？愚以为，茅台掉坑只是暂时，长线投资终生不改。自它上市十八年股票翻了270多倍，近5年也是翻了十倍。今天大跌今后阴跌并不能改变长线看好。...	股友璞玉顽石	2020-01-02 19:41:00
86	0	一个大调整，套了不少机构进去，机构会傻到在如此高位死扛吗？答案是不会。1月3日有部分轻套的会斩仓出来，所以也会引发明天的下跌。长期看，调整的趋势不改，如果有仓位...	股友Y12280O368	2020-01-02 19:41:00
1	0	“大行情好”是因为降准0.5的刺激！追溯源头为啥要降准，不言自明！酒真能支撑起那么高的股价么，或许有疑问，但人民的收入需要，价格还是在那。未来还是需要基建拉动内...	股友zl96815363	2020-01-02 19:41:00
11	0	以茅台为首的白酒股前期整体的涨幅确实比较大，有些个股的股价已经完全透支了业绩，大幅上涨后出现回调也很正常。等回调到合理估值后，还会继续震荡向上的。	多看看就好了	2020-01-02 19:41:00
49	0	2020年A股首个交易日，白酒一哥贵州茅台股价大幅下跌，盘中一度跌超5%，截至收盘，贵州茅台报1130元，跌4.48%，单日成交额达到167亿元，最新市值1....	星空战舰领航员	2020-01-02 19:41:00
97	1	茅台现衰退，可能不可能？愚以为，茅台掉坑只是暂时，长线投资终生不改。自它上市十八年股票翻了270多倍，近5年也是翻了十倍。今天大跌今后阴跌并不能改变长线看好。...	股友璞玉顽石	2020-01-02 19:41:00
418	0	该跌了	D方H	2020-01-02 19:43:00
418	0	该跌了	D方H	2020-01-02 19:43:00
758	0	167亿，大大的缺口，茅台几乎是没有这样的历史，捡钱时分！	JK飞	2020-01-02 19:44:00
758	0	167亿，大大的缺口，茅台几乎是没有这样的历史，捡钱时分！	JK飞	2020-01-02 19:44:00
481	0	都是唱空的人，那我就先不割肉了，安心的拿着了[大笑]	我只是个投资妹妹	2020-01-02 19:47:00
576	0	马后炮的人真多，酸的人也多，好东西大跌就是机会[大笑]	十七章	2020-01-02 19:47:00
481	0	都是唱空的人，那我就先不割肉了，安心的拿着了[大笑]	我只是个投资妹妹	2020-01-02 19:47:00
576	0	马后炮的人真多，酸的人也多，好东西大跌就是机会[大笑]	十七章	2020-01-02 19:47:00
498	0	国家确定汽车是战略性支柱性产业 国机汽车 汽车贸易龙头	双鱼遨游	2020-01-02 19:48:00
498	0	国家确定汽车是战略性支柱性产业 国机汽车 汽车贸易龙头	双鱼遨游	2020-01-02 19:48:00
618	2	唱多的出来走俩步！哈哈哈哈！	风筝yang	2020-01-02 19:51:00
618	2	唱多的出来走俩步！哈哈哈哈！	风筝yang	2020-01-02 19:51:00
565	0	每次大跌都是翻倍的前兆，明天无脑买入，静等翻翻！	八韭菜特	2020-01-02 19:52:00
596	0	a股两大类标志股一，贵州茅台，五粮液，云南白药等它跌，成长股厉害了它涨，成长股完	账户已注销	2020-01-02 19:52:00
565	0	每次大跌都是翻倍的前兆，明天无脑买入，静等翻翻！	八韭菜特	2020-01-02 19:52:00
596	0	a股两大类标志股一，贵州茅台，五粮液，云南白药等它跌，成长股厉害了它涨，成长股完	账户已注销	2020-01-02 19:52:00
4062	10	茅台涨无人喝彩，茅台大跌顺应民心	喜欢养花的伟东哥	2020-01-02 19:54:00
4062	10	茅台涨无人喝彩，茅台大跌顺应民心	喜欢养花的伟东哥	2020-01-02 19:54:00
4337	17	贵州茅台：近167亿资金高位出逃，股价跌4.48%	一战成名666	2020-01-02 19:56:00
4337	17	贵州茅台：近167亿资金高位出逃，股价跌4.48%	一战成名666	2020-01-02 19:56:00
566	1	矛台一变熊，牛市开始的信号，同意的点赞	我待股票如初恋88	2020-01-02 19:58:00
430	0	茅台不跌.牛市不來..來買智慧農業吧...	不做韭菜的人类	2020-01-02 19:58:00
566	1	矛台一变熊，牛市开始的信号，同意的点赞	我待股票如初恋88	2020-01-02 19:58:00
430	0	茅台不跌.牛市不來..來買智慧農業吧...	不做韭菜的人类	2020-01-02 19:58:00
998	2	今天这个成交量有点恐怖啊，下跌只剩下时间早晚的问题。	草民乐股	2020-01-02 20:00:00
998	2	今天这个成交量有点恐怖啊，下跌只剩下时间早晚的问题。	草民乐股	2020-01-02 20:00:00
1253	4	为何年增长百分之15%的茅台，一年涨了110…%炒股炒的只是趋势而已！	大鲨鱼89931	2020-01-02 20:03:00
1253	4	为何年增长百分之15%的茅台，一年涨了110…%炒股炒的只是趋势而已！	大鲨鱼89931	2020-01-02 20:03:00
454	0	说贵州茅台2019年能涨到1400的出来走两步	扒飞它	2020-01-02 20:07:00
454	0	说贵州茅台2019年能涨到1400的出来走两步	扒飞它	2020-01-02 20:07:00
501	0	一鲸落，万物生。	行走的灯塔	2020-01-02 20:10:00
6139	0	第一牛股也要炸了？	股民网校	2020-01-02 20:10:00
110	0	一句话：现在别拿业绩说事！股价涨高了必跌，业绩再好也会跌！股价与业绩没有直接性关系！贵州茅台震荡回落下跌趋势已经开始，支撑位900元附近！	红酒先生爱炒股	2020-01-02 20:10:00
75	1	茅台作为价值投资的典范，现在万亿估值不敢说高估，但是，绝对也算合理，茅台已经过了高速发展期，现在面临的问题就是当酒的价格提不上去，而销售收入又出现下滑，可能导致...	专注做T	2020-01-02 20:10:00
424	0	我来救你	股友RYbqRy	2020-01-02 20:10:00
501	0	一鲸落，万物生。	行走的灯塔	2020-01-02 20:10:00
6139	0	第一牛股也要炸了？	股民网校	2020-01-02 20:10:00
110	0	一句话：现在别拿业绩说事！股价涨高了必跌，业绩再好也会跌！股价与业绩没有直接性关系！贵州茅台震荡回落下跌趋势已经开始，支撑位900元附近！	红酒先生爱炒股	2020-01-02 20:10:00
75	1	茅台作为价值投资的典范，现在万亿估值不敢说高估，但是，绝对也算合理，茅台已经过了高速发展期，现在面临的问题就是当酒的价格提不上去，而销售收入又出现下滑，可能导致...	专注做T	2020-01-02 20:10:00
424	0	我来救你	股友RYbqRy	2020-01-02 20:10:00
529	0	茅台跌牛市来[献花]	百分百大实话	2020-01-02 20:11:00
529	0	茅台跌牛市来[献花]	百分百大实话	2020-01-02 20:11:00
419	0	哈哈，茅台大跌，牛市开启！	股友OKRObr	2020-01-02 20:15:00
419	0	哈哈，茅台大跌，牛市开启！	股友OKRObr	2020-01-02 20:15:00
627	0	验证了我的预言，茅台不跌，牛市不来！一瓶破酒	股友OKRObr	2020-01-02 20:17:00
627	0	验证了我的预言，茅台不跌，牛市不来！一瓶破酒	股友OKRObr	2020-01-02 20:17:00
19116	17	A股2020年开门红，贵州茅台却大跌，背后原因值得股民深思	文科生读财经	2020-01-02 20:19:00
3519	7	贵州茅台单日成交167亿创历史新高！市值一天蒸发667.8亿	贵州茅台资讯	2020-01-02 20:22:00
593	0	贵州茅台股价开跌了，牛市来了！兄弟们，瞄准中小创，上！！！！！！！	合金韭菜	2020-01-02 20:26:00
589	0	茅台换了管理层，未来三年业绩都将大幅下滑，即将崩盘大跌。	展翅飞翔01	2020-01-02 20:26:00
846	2	贵州茅台股价跌逾4%	亩产拾万斤	2020-01-02 20:27:00
609	0	这一波下行过程中会有几次假装反弹，但改变不了震荡下行的趋势，大概会在900左右，	股友1WIYBa	2020-01-02 20:27:00
752	0	那4%的无偿划拔起作用了[大笑]	绍兴巴罗斯	2020-01-02 20:29:00
111	0	茅台等白酒已涨了一年多了，价格已在高位；今天，茅台发布全年经营情况，营收净利有放缓迹象，而且市场预期中的第四季度直营放量增厚利润也并未出现，股价跌逾4%，正常现...	求索上下	2020-01-02 20:30:00
48399	17	贵州茅台逆势大跌，白酒股是否凉菜？（1. 02）	恬淡虚无股心常在	2020-01-02 20:30:00
446	0	千方百计出货	衙门股市	2020-01-02 20:31:00
556	1	想问一下谁在买茅台	日进满堂地云中鹤	2020-01-02 20:32:00
489	0	大A看到一丝曙光	Cqrj	2020-01-02 20:35:00
470	1	茅台跌下来，股市人好起来	tanglf	2020-01-02 20:37:00
1482	1	A股迎来开门红！沪指剑指3100点 茅台却跌了	东方财富资讯君	2020-01-02 20:38:00
1292	0	血茅台！！！	拉个板1	2020-01-02 20:38:00
457	0	贵州茅台和盛运环保你会选那一个？但我选了盛运环保。	小学生李	2020-01-02 20:40:00
499	0	[图片]	小学生李	2020-01-02 20:41:00
452	0	都是有钱人[大笑][大笑]	堆金发财得老顽童	2020-01-02 20:43:00
350	1	一瓶酒出厂价1499，现在黄牛收2100，市场卖2700，一瓶难求，自己想想吧	股友khghI5	2020-01-02 20:44:00
602	0	她生气了，丈夫已经没工作好几个月了，估计最快也得年后才能找到工作。现在家里只有自	中好韭菜	2020-01-02 20:44:00
443	0	被	A558568	2020-01-02 20:45:00
5053	24	为什么那么多人看到茅台跌会开心，只能说明这些人一直在亏钱，而且心胸狭隘，见不得别	阿迪淡雅	2020-01-02 20:46:00
441	0	茅台这垃圾还不赶紧连跌50个板，等到什么时候才跌	股友Ev0f92	2020-01-02 20:47:00
724	2	明天就涨给你看，信不信	怕热怕冷	2020-01-02 20:50:00
805	1	投资妹给贵州茅台500元的估值！意思至少折价50%！	我只是个投资妹	2020-01-02 20:51:00
[truncated: 113,703 more rows]
