# Supplementary material for: A structured multi-head attention prediction method based on heterogeneous financial data
Source: PeerJ Comput Sci. 2023 Nov 17;9:e1653. doi: 10.7717/peerj-cs.1653 (PMC10703059; doi:10.7717/peerj-cs.1653)
Supplement: Supplemental Information 4 [file peerj-cs-09-1653-s004.zip › 600519/600519data.xlsx]

## Sheet: Sheet1
	Unnamed: 0	open	close	high	low	volume	money	MACD_talib	RSI_talib	RSV	CCI_talib	pe_ratio	pb_ratio	ps_ratio	pcf_ratio	inc_return	roa	net_profit_margin	expense_to_total_revenue	net_profit_to_total_revenue	inc_net_profit_annual
42	2019-01-02	574.99	564.62	576.9	560.88	6607668	3754387984	-0.773488	63.5905	1.26057	165.925	23.6399	7.3502	10.517	77.1712	9.9	7.33	52.62	30.3	50.64	16.67
43	2019-01-03	565.56	556.16	567.15	552.2	3286235	1838179174	0.420313	56.8321	0.999646	100.914	23.2855	7.24	10.3594	76.0143	9.9	7.33	52.62	30.3	50.64	16.67
44	2019-01-04	553.59	567.47	572.81	548.64	3997655	2258501484	2.54159	62.7179	1.07772	102.669	23.7591	7.3873	10.5701	77.5603	9.9	7.33	52.62	30.3	50.64	16.67
45	2019-01-07	573.12	570.76	576.9	567.68	3686471	2105981461	4.10357	64.2915	1.16744	111.213	23.8969	7.4301	10.6313	78.0099	9.9	7.33	52.62	30.3	50.64	16.67
46	2019-01-08	570.77	570.1	576.9	565.85	3059296	1750413219	4.71959	63.6923	1.06655	86.3231	23.8692	7.4215	10.619	77.9198	9.9	7.33	52.62	30.3	50.64	16.67
47	2019-01-09	575	580.78	590.24	574.11	5292826	3084214779	6.14704	68.9035	1.23406	108.82	24.3164	7.5605	10.818	79.3795	9.9	7.33	52.62	30.3	50.64	16.67
48	2019-01-10	581.73	583.28	589.04	575.25	3081125	1797683134	6.95018	70.0226	1.29246	99.666	24.421	7.593	10.8645	79.7209	9.9	7.33	52.62	30.3	50.64	16.67
49	2019-01-11	589.15	599.41	600.46	583.26	4125035	2445929483	9.04374	76.1704	1.37208	138.286	25.0963	7.803	11.1649	81.9253	9.9	7.33	52.62	30.3	50.64	16.67
50	2019-01-14	596.69	588.77	599.42	585.9	2720966	1606308126	8.39896	66.2172	1.20243	105.645	24.6511	7.6646	10.9669	80.472	9.9	7.33	52.62	30.3	50.64	16.67
51	2019-01-15	591.85	622.12	623.56	589.15	5915820	3613919068	11.6672	76.7828	1.52509	165.675	26.0474	8.0987	11.5881	85.0303	9.9	7.33	52.62	30.3	50.64	16.67
52	2019-01-16	620.26	623.18	627.47	616.11	4464447	2775103930	13.0687	77.0365	1.5496	155.288	26.0916	8.1125	11.6077	85.1746	9.9	7.33	52.62	30.3	50.64	16.67
53	2019-01-17	624.97	621.44	631.29	618.18	3212762	2004454115	12.8396	75.5315	0.987557	124.325	26.0186	8.0898	11.5753	84.9363	9.9	7.33	52.62	30.3	50.64	16.67
54	2019-01-18	626.86	644.4	650.61	623.56	7278412	4647515824	14.7238	80.9795	1.39977	133.655	26.98	8.3887	12.003	88.0748	9.9	7.33	52.62	30.3	50.64	16.67
55	2019-01-21	650.42	647.57	658.79	642.77	4991509	3242615722	15.2743	81.6077	1.4595	126.786	27.113	8.4301	12.0622	88.5089	9.9	7.33	52.62	30.3	50.64	16.67
56	2019-01-22	646.65	632.51	646.65	627.06	4468539	2834735031	12.5985	69.4921	0.813109	70.8166	26.4824	8.234	11.7816	86.4501	9.9	7.33	52.62	30.3	50.64	16.67
57	2019-01-23	628.95	627.48	635.81	625.09	3567091	2247371221	9.29214	65.8634	0.68751	41.5387	26.2716	8.1684	11.6878	85.7621	9.9	7.33	52.62	30.3	50.64	16.67
58	2019-01-24	631.85	633.93	638.95	626.55	3092940	1960227058	7.20802	68.2273	0.768027	46.3562	26.5416	8.2524	11.8079	86.6434	9.9	7.33	52.62	30.3	50.64	16.67
59	2019-01-25	637.11	640.71	645.61	631.5	3075020	1966232090	6.0249	70.6047	0.883333	63.8255	26.8257	8.3407	11.9343	87.571	9.9	7.33	52.62	30.3	50.64	16.67
60	2019-01-28	644.77	638.17	654.17	637.25	3829977	2476277972	4.26525	68.472	0.64026	79.4935	26.7192	8.3076	11.8869	87.2231	9.9	7.33	52.62	30.3	50.64	16.67
61	2019-01-29	638.64	645.71	648.54	629.68	3218897	2069407513	3.51332	71.3285	0.928817	54.1976	27.0349	8.4058	12.0274	88.2538	9.9	7.33	52.62	30.3	50.64	16.67
62	2019-01-30	645.7	637.22	646.86	637.22	2408128	1545353573	1.37842	64.0663	0.603904	34.3305	26.6797	8.2953	11.8694	87.0943	9.9	7.33	52.62	30.3	50.64	16.67
63	2019-01-31	640.99	650.04	650.04	638.69	3892959	2515374970	1.2054	69.309	1.12295	98.0398	27.2164	8.4622	12.1082	88.8465	9.9	7.33	52.62	30.3	50.64	16.67
64	2019-02-01	657.06	652.94	658.9	650.05	3237783	2121326140	1.00221	70.3947	1.2673	149.835	27.3376	8.4999	12.1621	89.242	9.9	7.33	52.62	30.3	50.64	16.67
65	2019-02-11	655.13	683.7	687.66	648.71	6167867	4143849806	4.34441	79.1055	2.49202	231.707	28.6254	8.9003	12.735	93.446	9.9	7.33	52.62	30.3	50.64	16.67
66	2019-02-12	681.53	676.74	683.88	674.18	3722678	2521840124	4.90928	73.6569	1.9348	163.474	28.3341	8.8097	12.6054	92.4952	9.9	7.33	52.62	30.3	50.64	16.67
67	2019-02-13	681.53	693.08	693.93	676.08	3784804	2589623528	6.66647	77.6691	1.18847	144.358	29.0181	9.0224	12.9097	94.7279	9.9	7.33	52.62	30.3	50.64	16.67
68	2019-02-14	689.26	694.88	701	688.26	3422107	2375987077	7.20786	78.0778	1.24053	122.796	29.0935	9.0458	12.9432	94.974	9.9	7.33	52.62	30.3	50.64	16.67
69	2019-02-15	692.73	683.21	692.73	681.55	2465203	1691515518	5.22316	68.9834	0.823308	73.0262	28.6049	8.8939	12.7259	93.379	9.9	7.33	52.62	30.3	50.64	16.67
70	2019-02-18	689.07	697.55	702.22	689.07	4004276	2787522993	5.06707	73.2392	1.04631	90.6987	29.2056	9.0807	12.9931	95.3399	9.9	7.33	52.62	30.3	50.64	16.67
71	2019-02-19	698.46	688.84	699.91	684.98	3129670	2164408781	3.11178	67.032	0.895248	64.3121	28.8409	8.9673	12.8309	94.1494	9.9	7.33	52.62	30.3	50.64	16.67
72	2019-02-20	692.84	680.59	692.84	674.99	4018755	2742919644	0.182884	61.5427	0.643023	19.5129	28.4952	8.8598	12.677	93.0208	9.9	7.33	52.62	30.3	50.64	16.67
73	2019-02-21	678.7	678.94	688.58	675.87	3166683	2163554333	-2.36072	60.4427	0.582829	-10.7429	28.4261	8.8383	12.6463	92.7954	9.9	7.33	52.62	30.3	50.64	16.67
74	2019-02-22	675.87	684.37	686.7	673.14	2748534	1867253930	-3.62046	62.8693	0.366651	-43.87	28.6534	8.909	12.7475	93.5375	9.9	7.33	52.62	30.3	50.64	16.67
75	2019-02-25	688.83	699.75	701.74	676.81	8765026	6034261367	-2.73124	68.8777	1.10572	69.5037	29.2975	9.1093	13.034	95.6401	9.9	7.33	52.62	30.3	50.64	16.67
76	2019-02-26	704.91	685.63	706.21	684.36	6149187	4265279124	-4.30072	59.1191	0.359484	48.0326	28.7063	8.9255	12.771	93.7101	9.9	7.33	52.62	30.3	50.64	16.67
77	2019-02-27	690.95	698.21	714.54	689.07	6995492	4908445127	-3.91132	64.1475	0.925997	125.984	29.2332	9.0893	13.0054	95.4301	9.9	7.33	52.62	30.3	50.64	16.67
78	2019-02-28	695.57	711.7	719.63	694.68	6045392	4289145218	-2.1895	68.7303	1.57424	170.545	29.798	9.2649	13.2566	97.2738	9.9	7.33	52.62	30.3	50.64	16.67
79	2019-03-01	717.82	744.03	744.69	717.35	6772497	4952509171	2.68685	76.6709	3.12782	232.957	31.1513	9.6857	13.8587	101.692	9.9	7.33	52.62	30.3	50.64	16.67
80	2019-03-04	749.4	737.01	752.54	732.64	8973310	6661386571	4.2562	72.2448	1.77259	161.391	30.8577	9.5944	13.7281	100.733	9.9	7.33	52.62	30.3	50.64	16.67
81	2019-03-05	739.97	735.05	744.26	731.38	4755854	3501155936	4.30664	70.9737	0.862037	104.798	30.7756	9.5688	13.6916	100.465	9.9	7.33	52.62	30.3	50.64	16.67
82	2019-03-06	730.55	723.95	734.79	721.95	4957502	3602140487	2.22602	63.8994	0.691504	56.7599	30.3107	9.4243	13.4847	98.9474	9.9	7.33	52.62	30.3	50.64	16.67
83	2019-03-07	718.5	705.66	718.5	702.79	6384257	4526351877	-2.00402	54.0381	0.356856	-12.7755	29.545	9.1862	13.1441	96.4479	9.9	7.33	52.62	30.3	50.64	16.67
84	2019-03-08	695.57	695.2	703.99	691.57	5545625	3868415483	-6.35556	49.2121	0.16387	-67.7979	29.1069	9.05	12.9492	95.0178	9.9	7.33	52.62	30.3	50.64	16.67
85	2019-03-11	697.59	715.03	722.96	697.59	5628583	4001728730	-6.6746	57.2535	0.503425	-17.6472	29.9373	9.3082	13.3186	97.7286	9.9	7.33	52.62	30.3	50.64	16.67
86	2019-03-12	720.01	702.28	720.02	696.61	5570530	3946382127	-8.59255	51.4354	0.144993	-52.0324	29.4033	9.1422	13.0811	95.9854	9.9	7.33	52.62	30.3	50.64	16.67
87	2019-03-13	702.74	710.75	717.11	702.74	4302956	3058080906	-8.68413	54.824	0.318452	-40.3559	29.7581	9.2525	13.2389	97.1436	9.9	7.33	52.62	30.3	50.64	16.67
88	2019-03-14	713.58	733.37	739.97	710.75	6595582	4808607656	-5.80034	62.5731	0.781692	38.9711	30.7053	9.547	13.6603	100.236	9.9	7.33	52.62	30.3	50.64	16.67
89	2019-03-15	731.49	732.71	742.33	720.98	5558935	4084798328	-4.16094	62.227	0.897154	62.0344	30.6777	9.5384	13.648	100.146	9.9	7.33	52.62	30.3	50.64	16.67
90	2019-03-18	734.13	763.62	767.81	732.43	8626713	6499566987	0.651476	70.668	1.71694	154.194	31.9718	9.9408	14.2238	104.37	9.9	7.33	52.62	30.3	50.64	16.67
91	2019-03-19	756.94	747.15	761.58	746.85	4310761	3244967390	1.15156	62.411	1.36102	121.867	31.2819	9.7263	13.9168	102.118	9.9	7.33	52.62	30.3	50.64	16.67
92	2019-03-20	744.69	747.32	756.28	739.97	3301105	2470811128	1.04378	62.4613	0.761766	85.1076	31.2894	9.7286	13.9202	102.142	9.9	7.33	52.62	30.3	50.64	16.67
93	2019-03-21	742.8	740.68	747.32	736.67	3455540	2558222913	-0.310933	59.0328	0.664718	51.3034	31.0112	9.6421	13.7964	101.234	9.9	7.33	52.62	30.3	50.64	16.67
94	2019-03-22	743.01	748.46	754.09	739.97	3237452	2420497823	-0.534971	61.765	0.752853	61.6201	31.3368	9.7433	13.9412	102.297	9.9	7.33	52.62	30.3	50.64	16.67
95	2019-03-25	740.91	731.11	742.8	728.94	3953840	2903744159	-3.24483	53.0054	0.470003	-5.7275	30.6106	9.5175	13.6182	99.9265	9.9	7.33	52.62	30.3	50.64	16.67
96	2019-03-26	735.26	728.66	740.86	720.27	3988342	2914112997	-5.46155	51.8516	0.338755	-48.0649	30.508	9.4856	13.5725	99.5916	9.9	7.33	52.62	30.3	50.64	16.67
97	2019-03-27	736.2	743.27	748.34	730.55	4541226	3366132247	-5.06306	57.9207	0.374039	-0.994517	31.1197	9.6758	13.8447	101.588	9.9	7.33	52.62	30.3	50.64	16.67
98	2019-03-28	747.92	760.52	767.76	740.61	6106975	4615969704	-2.69779	63.8916	0.911327	105.746	31.842	9.9004	14.166	103.946	9.9	7.33	52.62	30.3	50.64	16.67
99	2019-03-29	787.1	805	816.97	782.55	9646738	7702154797	4.25787	74.3282	2.18364	274.377	30.4736	9.5072	13.8962	46.012	9.9	7.33	52.62	30.3	50.64	16.67
100	2019-04-01	810.67	809.73	819.11	802.19	6464254	5228521999	8.64287	75.176	2.54457	181.27	30.6524	9.563	13.9778	46.282	9.54	7.45	55.05	28.84	53	5.84
101	2019-04-02	810.66	801.24	810.66	788.1	5646597	4496538849	9.47972	70.5308	0.950747	100.893	30.3312	9.4628	13.8313	45.7971	9.54	7.45	55.05	28.84	53	5.84
102	2019-04-03	791.93	796.06	802.88	786.36	4567685	3629854319	8.44966	67.6951	0.83138	67.9744	30.1349	9.4016	13.7418	45.5007	9.54	7.45	55.05	28.84	53	5.84
103	2019-04-04	791.82	815.38	816.14	788.24	5916616	4763897857	9.41126	72.3089	1.06969	75.1516	30.8665	9.6298	14.0754	46.6053	9.54	7.45	55.05	28.84	53	5.84
104	2019-04-08	848.38	848.56	855.92	839.06	7028343	5944780639	13.3184	78.2394	1.47897	130.273	32.1225	10.0217	14.6482	48.5018	9.54	7.45	55.05	28.84	53	5.84
105	2019-04-09	851.2	853.09	856.11	841.32	5091003	4308645696	15.1797	78.9241	1.43485	121.435	32.2938	10.0751	14.7263	48.7604	9.54	7.45	55.05	28.84	53	5.84
106	2019-04-10	851.2	893.61	897.3	848.38	7194095	6331858748	20.2203	83.945	1.42787	154.741	33.8278	10.5537	15.4258	51.0767	9.54	7.45	55.05	28.84	53	5.84
107	2019-04-11	893.62	872.13	895.51	853.61	6482069	5643817564	19.0298	73.6153	1.20568	105.557	33.0146	10.3	15.055	49.8488	9.54	7.45	55.05	28.84	53	5.84
108	2019-04-12	856.86	861.57	867.22	848.38	5157027	4419349981	15.3466	68.9788	0.671553	59.7962	32.615	10.1753	14.8727	49.2453	9.54	7.45	55.05	28.84	53	5.84
109	2019-04-15	877.6	854.97	885.14	854.97	4829274	4205548308	10.7645	66.0882	0.603895	61.2045	32.3652	10.0974	14.7588	48.8682	9.54	7.45	55.05	28.84	53	5.84
110	2019-04-16	852.99	885.99	885.99	849.53	4924835	4297385218	10.6364	72.177	0.921886	71.6337	33.5392	10.4636	15.2942	50.6408	9.54	7.45	55.05	28.84	53	5.84
111	2019-04-17	884.2	897.39	900.7	871.94	4324137	3848216557	10.7782	74.0775	1.03875	102.481	33.9709	10.5983	15.4911	51.2927	9.54	7.45	55.05	28.84	53	5.84
112	2019-04-18	891.18	891.27	899.92	882.52	2079111	1853076080	8.82105	71.1774	0.970088	100.484	33.739	10.526	15.3853	50.9425	9.54	7.45	55.05	28.84	53	5.84
113	2019-04-19	889.81	897.92	905.83	877.89	3435012	3064971032	7.26065	72.4783	1.01085	105.43	33.9909	10.6046	15.5002	51.3229	9.54	7.45	55.05	28.84	53	5.84
114	2019-04-22	904.46	894.75	922.74	886.66	4310021	3897168684	4.76082	70.7861	0.940406	116.897	33.871	10.5672	15.4455	51.1419	9.54	7.45	55.05	28.84	53	5.84
115	2019-04-23	896.45	919.03	924.94	894.75	5182475	4725480295	5.29595	75.6285	1.4915	139.252	34.7899	10.8538	15.8645	52.5292	9.54	7.45	55.05	28.84	53	5.84
116	2019-04-24	923.67	914.36	933.21	896.66	4797911	4383873128	3.99817	73.0411	1.38277	115.093	34.6132	10.7987	15.784	52.2625	9.54	7.45	55.05	28.84	53	5.84
117	2019-04-25	913.22	897.74	918.12	896.66	4222329	3822767525	0.0852445	64.3371	0.667655	60.5595	31.5513	9.6436	14.7182	61.2192	9.54	7.45	55.05	28.84	53	5.84
118	2019-04-26	892.02	890.79	904.82	890.79	4591117	4119727292	-4.02765	60.9618	0.559163	6.97767	31.3071	9.569	14.6043	60.7454	9.54	7.45	55.05	28.84	53	5.84
119	2019-04-29	890.79	916.22	932.27	881.37	5577138	5086408528	-3.90826	67.8246	0.914952	75.5889	32.2006	9.8421	15.0211	62.4791	9.54	7.45	55.05	28.84	53	5.84
120	2019-04-30	912.47	918.13	928.46	907.87	3813036	3503937512	-4.1355	68.2898	0.96813	113.414	32.2678	9.8626	15.0525	62.6096	9.54	7.45	55.05	28.84	53	5.84
121	2019-05-06	872.41	854.03	881.37	841.78	14332063	12299395806	-12.9839	44.3684	-1.3017	-225.201	30.0151	9.1741	14.0016	58.2385	9.54	7.45	55.05	28.84	53	5.84
122	2019-05-07	842.04	838.95	861.52	820.3	10697331	9045117765	-20.4857	40.6466	-1.83569	-198.777	29.485	9.0121	13.7543	57.21	9.54	7.45	55.05	28.84	53	5.84
123	2019-05-08	810.67	833.67	850.07	810.67	8686564	7217709507	-25.4527	39.3621	-0.313231	-140.944	29.2995	8.9553	13.6678	56.85	9.54	7.45	55.05	28.84	53	5.84
124	2019-05-09	824.81	809.55	829.4	794.17	9711576	7863312116	-30.9172	33.9209	-0.367133	-129.299	28.4517	8.6962	13.2723	55.2051	9.54	7.45	55.05	28.84	53	5.84
125	2019-05-10	825.43	855.09	858.54	818.39	8476982	7121198718	-27.4456	48.7756	0.253611	-53.8813	30.0522	9.1854	14.0189	58.3105	9.54	7.45	55.05	28.84	53	5.84
126	2019-05-13	847.3	840.83	858.73	833.29	4947510	4179329433	-26.1249	45.2374	0.288083	-43.5456	29.5512	9.0323	13.7852	57.3386	9.54	7.45	55.05	28.84	53	5.84
127	2019-05-14	834.24	835.72	854.03	822.92	6363315	5349455647	-24.9943	43.9675	0.24102	-49.1749	29.3714	8.9773	13.7013	56.9895	9.54	7.45	55.05	28.84	53	5.84
128	2019-05-15	839.18	873.83	879.48	839.18	6696542	5778791845	-18.4687	54.542	0.592006	21.3816	30.7108	9.3867	14.3261	59.5884	9.54	7.45	55.05	28.84	53	5.84
129	2019-05-16	866.29	876.57	878.54	853.09	4725043	4108281950	-13.3761	55.2171	0.617241	56.4968	30.8072	9.4162	14.3711	59.7754	9.54	7.45	55.05	28.84	53	5.84
130	2019-05-17	873.85	854.78	878.82	848.47	5287452	4551116799	-12.549	48.8113	0.70364	70.5027	30.0412	9.1821	14.0138	58.2893	9.54	7.45	55.05	28.84	53	5.84
131	2019-05-20	848.38	834.2	848.38	821.04	4711026	3931645928	-14.2558	43.5138	0.367801	-48.0402	29.318	8.961	13.6764	56.886	9.54	7.45	55.05	28.84	53	5.84
132	2019-05-21	834.24	843.66	857.8	822	4496486	3791406204	-13.5946	46.4805	0.508953	-14.0765	29.6506	9.0627	13.8316	57.5314	9.54	7.45	55.05	28.84	53	5.84
133	2019-05-22	843.64	837.06	852.15	829.52	3399134	2853872828	-13.5028	44.6621	0.410474	-27.9811	29.4187	8.9918	13.7234	57.0814	9.54	7.45	55.05	28.84	53	5.84
134	2019-05-23	830.47	811.61	833.27	807.11	6159156	5062812286	-16.1477	38.2508	-0.53316	-159.357	28.5242	8.7184	13.3062	55.3459	9.54	7.45	55.05	28.84	53	5.84
135	2019-05-24	815.38	828.11	834.24	814.86	4671361	3858962204	-14.9783	44.0378	-0.143734	-91.1317	29.104	8.8956	13.5766	56.4708	9.54	7.45	55.05	28.84	53	5.84
136	2019-05-27	828.67	828.58	832.34	810.72	4154495	3417213669	-13.4912	44.2033	0.261238	-83.3873	29.1206	8.9007	13.5843	56.5029	9.54	7.45	55.05	28.84	53	5.84
137	2019-05-28	827.63	837.06	855.44	824.83	7932277	6670856081	-10.8299	47.3262	0.39178	-11.7276	29.4187	8.9918	13.7234	57.0814	9.54	7.45	55.05	28.84	53	5.84
138	2019-05-29	837.07	859.6	871.89	837.07	6964164	5963755397	-5.75292	54.798	0.738762	79.8605	30.2108	9.2339	14.0929	58.6184	9.54	7.45	55.05	28.84	53	5.84
139	2019-05-30	857.8	853.37	867.22	840.1	4269628	3634187681	-3.08689	52.5105	0.967338	86.7398	29.9919	10.7495	13.9908	58.1935	9.54	7.45	55.05	28.84	53	5.84
140	2019-05-31	848.88	838.95	854.96	838.95	3797189	3211384923	-3.11007	47.4196	0.569702	46.2428	29.485	10.5679	13.7543	57.21	9.54	7.45	55.05	28.84	53	5.84
141	2019-06-03	840.83	840.83	849.65	835.44	3657734	3076922330	-2.73004	48.1478	0.608877	25.7081	29.5512	10.5916	13.7852	57.3386	9.54	7.45	55.05	28.84	53	5.84
142	2019-06-04	843.66	825.09	844.07	821.04	4210462	3481384251	-4.35991	42.6525	0.280892	-45.8309	28.998	10.3933	13.5272	56.2651	9.54	7.45	55.05	28.84	53	5.84
143	2019-06-05	833.29	821.6	835.42	820.1	3614039	2988114670	-5.59064	41.486	0.208168	-59.7707	28.8754	10.3494	13.47	56.0272	9.54	7.45	55.05	28.84	53	5.84
144	2019-06-06	825.39	812.68	825.54	808.78	3690366	3009567792	-7.18701	38.4961	-0.359606	-116.608	28.5617	10.2369	13.3236	55.4185	9.54	7.45	55.05	28.84	53	5.84
145	2019-06-10	808.77	821.11	828.53	791.82	5887984	4790052574	-6.698	42.8232	-0.0128947	-109.044	28.8582	10.3432	13.4619	55.9938	9.54	7.45	55.05	28.84	53	5.84
146	2019-06-11	825.75	858.64	863.09	824.81	8498100	7209086880	-1.1981	57.5847	0.97954	63.6653	30.1771	10.8159	14.0772	58.5528	9.54	7.45	55.05	28.84	53	5.84
147	2019-06-12	854.24	854.69	858.74	842.72	4004437	3420899273	1.86263	55.897	0.895354	68.205	30.0382	10.7662	14.0124	58.2835	9.54	7.45	55.05	28.84	53	5.84
148	2019-06-13	857.8	857.8	859.97	845.55	3492048	2984741685	4.13095	56.9995	0.981723	81.6943	30.1476	10.8053	14.0634	58.4956	9.54	7.45	55.05	28.84	53	5.84
149	2019-06-14	858.74	860.63	878.82	857.82	4503847	3905679105	5.73853	58.0595	1.0433	123.03	30.247	10.841	14.1098	58.6885	9.54	7.45	55.05	28.84	53	5.84
150	2019-06-17	854.97	859.31	873.77	854.05	3476306	3001512189	6.30495	57.3271	1.01458	89.8759	30.2006	10.8243	14.0881	58.5985	9.54	7.45	55.05	28.84	53	5.84
151	2019-06-18	864.4	864.4	867.23	850.83	3123292	2687679912	6.99286	59.5152	1.07862	68.7962	30.3795	10.8885	14.1716	58.9456	9.54	7.45	55.05	28.84	53	5.84
152	2019-06-19	886.08	878.55	892.4	878.55	5699570	5051192622	8.86129	65.0506	1.37372	129.84	30.8767	11.0667	14.4036	59.9104	9.54	7.45	55.05	28.84	53	5.84
153	2019-06-20	879.01	919.07	919.54	878.73	7136554	6468666073	14.7173	75.6456	2.05704	170.943	32.301	11.5771	15.0679	62.6739	9.54	7.45	55.05	28.84	53	5.84
154	2019-06-21	914.33	920.3	928.02	909.18	4872144	4482726902	17.7172	75.8921	1.72685	161.805	32.344	11.5926	15.088	62.7574	9.54	7.45	55.05	28.84	53	5.84
155	2019-06-24	922.18	930.48	942.35	919.07	4856491	4532526991	19.8718	77.9449	1.17723	138.954	32.7018	11.7208	15.2549	63.4517	9.54	7.45	55.05	28.84	53	5.84
156	2019-06-25	935.1	926.6	941.7	911.53	5441736	5035624420	19.5437	75.232	1.09602	97.9909	32.5653	11.6719	15.1913	63.1868	9.54	7.45	55.05	28.84	53	5.84
157	2019-06-26	928.5	923.65	928.5	915.51	3138865	2896585581	17.7508	73.0832	0.906026	70.5123	32.462	11.6349	15.1431	62.9863	9.54	7.45	55.05	28.84	53	5.84
158	2019-06-27	928.5	939.2	943.58	924.84	5089799	4772724089	17.4547	76.9408	1.12252	86.7325	33.0083	11.8307	15.3979	64.0463	9.54	7.45	55.05	28.84	53	5.84
159	2019-06-28	943.2	941.29	945.96	929.17	3249887	3050739277	16.3545	77.424	1.15189	82.4743	32.5991	11.684	15.207	63.2524	9.54	7.45	55.05	28.84	53	5.84
160	2019-07-01	960.92	987.08	990.65	956.81	5471175	5325575854	20.3483	85.0499	1.64011	173.141	34.1847	12.2523	15.9467	66.3289	7.31	5.71	52.01	33.68	49.65	-22.11
161	2019-07-02	980.51	980.51	984.82	971.91	4083328	3989722046	20.5962	80.7039	1.62512	150.946	33.9574	12.1708	15.8407	65.8879	7.31	5.71	52.01	33.68	49.65	-22.11
162	2019-07-03	975.73	945.02	978.6	938.9	7018541	6717755678	14.7452	61.7615	0.381562	53.4022	32.7283	11.7303	15.2673	63.5031	7.31	5.71	52.01	33.68	49.65	-22.11
163	2019-07-04	943.02	938.62	947.8	929.07	4831351	4531686001	9.05742	58.9873	0.274334	-15.2545	32.5064	11.6508	15.1638	63.0724	7.31	5.71	52.01	33.68	49.65	-22.11
164	2019-07-05	943.21	956.43	962.34	933.93	5230267	4968920475	6.83958	63.9887	0.51679	22.3135	33.1232	11.8719	15.4515	64.2693	7.31	5.71	52.01	33.68	49.65	-22.11
165	2019-07-08	951.86	942.12	954.59	932.68	3513855	3313713091	2.79766	57.7062	0.291187	-16.178	32.6276	11.6942	15.2203	63.3077	7.31	5.71	52.01	33.68	49.65	-22.11
166	2019-07-09	936.8	933.7	946.08	926.32	3316259	3103986405	-1.4303	54.2256	0.158442	-57.1257	32.3361	11.5897	15.0843	62.742	7.31	5.71	52.01	33.68	49.65	-22.11
167	2019-07-10	938.36	939.88	947.59	934.6	2944461	2774054724	-3.68648	56.3716	0.0260008	-45.4049	32.5501	11.6664	15.1842	63.1573	7.31	5.71	52.01	33.68	49.65	-22.11
168	2019-07-11	947	938.9	955.05	933.64	3189861	3011117079	-5.49398	55.9098	0.0974148	-41.0265	32.5163	11.6543	15.1684	63.0917	7.31	5.71	52.01	33.68	49.65	-22.11
169	2019-07-12	938.71	943.29	948.47	937.48	2945209	2778937975	-6.22759	57.6373	0.179655	-41.5132	32.6684	11.7088	15.2393	63.3868	7.31	5.71	52.01	33.68	49.65	-22.11
170	2019-07-15	925.8	933.57	937.56	909.85	6258670	5785726590	-8.03638	52.57	-0.00277718	-128.608	31.1637	11.5882	14.7443	62.7337	7.31	5.71	52.01	33.68	49.65	-22.11
171	2019-07-16	933.11	925.99	939.67	923.12	3475356	3226755644	-10.1328	48.8488	-0.339199	-115.25	30.9104	11.494	14.6245	62.2239	7.31	5.71	52.01	33.68	49.65	-22.11
172	2019-07-17	925.99	921.68	930.76	920.37	2662438	2459954487	-11.8591	46.7577	-0.520122	-130.536	30.7667	11.4406	14.5565	61.9346	7.31	5.71	52.01	33.68	49.65	-22.11
173	2019-07-18	919.77	906.38	921.21	906.07	4103384	3748507464	-14.6387	40.0034	-0.644218	-166.957	30.2166	10.3721	14.3195	49.4019	7.31	5.71	52.01	33.68	49.65	-22.11
174	2019-07-19	913.55	914.38	919.1	906.86	2928583	2679887449	-14.9254	44.6487	-0.337807	-118.094	30.4836	10.4637	14.446	49.8383	7.31	5.71	52.01	33.68	49.65	-22.11
175	2019-07-22	918.34	915.48	922.16	909.01	2940153	2695084029	-14.4814	45.2958	0.246546	-85.0137	30.5202	10.4763	14.4634	49.8982	7.31	5.71	52.01	33.68	49.65	-22.11
176	2019-07-23	920.54	912.58	920.81	902.9	3395773	3087319264	-14.08	43.796	0.167976	-86.8605	30.4233	10.443	14.4175	49.7397	7.31	5.71	52.01	33.68	49.65	-22.11
177	2019-07-24	916.72	905.29	918.24	903.69	4889319	4450509786	-14.2547	40.0884	-0.0295313	-86.994	30.1803	10.3596	14.3023	49.3424	7.31	5.71	52.01	33.68	49.65	-22.11
178	2019-07-25	904.91	921.21	921.55	897.43	3999135	3633246146	-11.7864	50.2978	0.401788	-48.5604	30.7109	10.5418	14.5538	50.21	7.31	5.71	52.01	33.68	49.65	-22.11
179	2019-07-26	920.22	923.15	928.86	916.95	2766841	2556208822	-9.54844	51.4187	0.631542	52.728	30.7757	10.564	14.5845	50.3159	7.31	5.71	52.01	33.68	49.65	-22.11
180	2019-07-29	920.28	934.03	936.99	918.35	2820546	2626793557	-6.40928	57.4048	1.38841	113.956	31.1386	10.6886	14.7564	50.9092	7.31	5.71	52.01	33.68	49.65	-22.11
181	2019-07-30	934.12	936.44	940.34	928.86	2042440	1911965179	-3.93632	58.6585	1.74412	146.971	31.219	10.7161	14.7945	51.0406	7.31	5.71	52.01	33.68	49.65	-22.11
182	2019-07-31	932.68	930.39	939.16	924.64	2354821	2191909987	-3.08136	54.2081	0.873347	95.7179	31.0171	10.6468	14.6989	50.7105	7.31	5.71	52.01	33.68	49.65	-22.11
183	2019-08-01	934.13	917.67	934.6	911.66	3668152	3385045858	-4.12968	46.0467	0.397432	7.64045	30.593	10.5013	14.4979	50.0171	7.31	5.71	52.01	33.68	49.65	-22.11
184	2019-08-02	903.03	913.03	916.4	902.07	4152145	3772328947	-5.27526	43.3985	0.248475	-80.1809	30.4383	10.4482	14.4246	49.7642	7.31	5.71	52.01	33.68	49.65	-22.11
185	2019-08-05	903.99	901.53	912.6	899.2	3844275	3473341317	-7.28531	37.4648	-0.120706	-106.575	30.055	10.3166	14.2429	49.1375	7.31	5.71	52.01	33.68	49.65	-22.11
186	2019-08-06	890.59	905.23	906.86	883.71	4598702	4121445010	-7.77515	40.379	-0.00192616	-121.452	30.1784	10.3589	14.3014	49.3393	7.31	5.71	52.01	33.68	49.65	-22.11
187	2019-08-07	908.29	903.99	914.06	903.99	2808906	2553463419	-7.89929	39.6902	0.0704669	-63.601	30.1369	10.3447	14.2817	49.2715	7.31	5.71	52.01	33.68	49.65	-22.11
188	2019-08-08	912.12	929.51	931.73	910.68	4056884	3755086990	-4.35417	56.6129	0.80149	33.8579	30.9878	10.6368	14.685	50.6626	7.31	5.71	52.01	33.68	49.65	-22.11
189	2019-08-09	936.03	920.28	938.38	917.37	2975300	2760764357	-3.12048	50.876	0.537095	40.2362	30.68	10.5311	14.5391	50.1594	7.31	5.71	52.01	33.68	49.65	-22.11
190	2019-08-12	966.46	974.42	975.83	951.83	8519653	8208540716	4.69515	70.415	2.08794	211.744	32.485	11.1507	15.3945	53.1105	7.31	5.71	52.01	33.68	49.65	-22.11
191	2019-08-13	972.06	973.77	981.47	966.82	3170575	3088013760	9.22265	70.0434	2.50312	169.684	32.4634	11.1433	15.3842	53.0751	7.31	5.71	52.01	33.68	49.65	-22.11
192	2019-08-14	985.32	998.05	1006.25	985.32	4328975	4327071299	14.6128	75.4264	1.32419	152.412	33.2727	11.4211	15.7678	54.3984	7.31	5.71	52.01	33.68	49.65	-22.11
193	2019-08-15	983.38	999.55	1001.06	983.38	2847314	2821331120	17.3203	75.7258	1.34477	105.723	33.3228	11.4383	15.7915	54.4802	7.31	5.71	52.01	33.68	49.65	-22.11
194	2019-08-16	1004.28	1008.83	1028.9	995.82	3772397	3822488363	19.1579	77.6018	1.11169	105.602	33.6322	11.5445	15.9381	54.986	7.31	5.71	52.01	33.68	49.65	-22.11
195	2019-08-19	1014.95	1010.05	1023.54	1003.52	3435877	3471558016	19.2815	77.8519	1.10988	90.2111	33.673	11.5585	15.9575	55.0527	7.31	5.71	52.01	33.68	49.65	-22.11
196	2019-08-20	1009.21	1023.56	1027.08	1004.43	2989980	3038219263	19.8491	80.5266	1.1405	89.5298	34.1233	11.7131	16.1709	55.7889	7.31	5.71	52.01	33.68	49.65	-22.11
197	2019-08-21	1023.66	1019.74	1030.23	1015.58	2620388	2678841887	18.408	77.583	1.10794	84.2192	33.9957	11.6693	16.1104	55.5803	7.31	5.71	52.01	33.68	49.65	-22.11
198	2019-08-22	1026.42	1056.09	1056.09	1023.56	3929626	4099045126	20.8686	83.8318	1.31497	128.919	35.2076	12.0853	16.6847	57.5616	7.31	5.71	52.01	33.68	49.65	-22.11
199	2019-08-23	1057.04	1081.05	1084.36	1048.07	4201581	4495782910	24.1445	86.6673	2.15465	177.266	36.0399	12.371	17.0791	58.9225	7.31	5.71	52.01	33.68	49.65	-22.11
200	2019-08-26	1064.7	1055.08	1079.04	1049.08	5069822	5382792365	21.204	72.0578	0.987731	115.415	35.1741	12.0738	16.6688	57.5069	7.31	5.71	52.01	33.68	49.65	-22.11
201	2019-08-27	1068.52	1060.87	1082.21	1060.87	5453088	5830617878	18.5268	73.1778	0.756867	100.944	35.367	12.14	16.7603	57.8223	7.31	5.71	52.01	33.68	49.65	-22.11
202	2019-08-28	1060.87	1052.36	1074.44	1036.01	4914248	5169778985	14.2876	68.6818	0.647975	50.987	35.0835	12.0427	16.6259	57.3588	7.31	5.71	52.01	33.68	49.65	-22.11
203	2019-08-29	1057.04	1064.79	1069.65	1045.08	3066113	3247704307	11.9317	71.5214	0.774855	55.2784	35.4978	12.1849	16.8222	58.0361	7.31	5.71	52.01	33.68	49.65	-22.11
204	2019-08-30	1076.17	1092.44	1096.26	1074.26	4692745	5093877152	12.795	76.7352	1.16042	123.002	36.4194	12.5012	17.259	59.5429	7.31	5.71	52.01	33.68	49.65	-22.11
205	2019-09-02	1090.51	1089.34	1095.29	1080	2951531	3210850606	11.677	75.0242	1.13521	112.839	36.3161	12.4658	17.21	59.374	7.31	5.71	52.01	33.68	49.65	-22.11
206	2019-09-03	1090.52	1090.52	1101.07	1079.58	3082282	3358578409	9.89534	75.2575	0.97359	104.718	36.3556	12.4793	17.2288	59.4386	7.31	5.71	52.01	33.68	49.65	-22.11
207	2019-09-04	1091.29	1076.18	1093.31	1071.5	3512465	3785904728	5.78768	66.8272	0.594311	50.076	35.8776	12.3152	17.0022	58.6571	7.31	5.71	52.01	33.68	49.65	-22.11
208	2019-09-05	1080	1094.35	1095.21	1079.04	3442490	3746608087	4.57368	71.3462	1.04765	79.3107	36.4832	12.5231	17.2892	59.6472	7.31	5.71	52.01	33.68	49.65	-22.11
209	2019-09-06	1094.83	1092.91	1096.41	1081.91	2736421	2978155822	2.72367	70.5005	1.01173	69.2338	36.435	12.5066	17.2664	59.5685	7.31	5.71	52.01	33.68	49.65	-22.11
210	2019-09-09	1095.31	1087.19	1098.18	1085.74	3071227	3346080774	0.0195076	66.9955	0.829483	60.5922	36.2447	12.4412	17.1762	59.2572	7.31	5.71	52.01	33.68	49.65	-22.11
211	2019-09-10	1085.07	1075.07	1085.74	1071.4	2741698	2952753655	-3.89517	59.9757	0.540843	-22.2413	35.8406	12.3026	16.9847	58.5966	7.31	5.71	52.01	33.68	49.65	-22.11
212	2019-09-11	1070.65	1023.1	1071.36	1021.65	8542399	8904690560	-13.4408	40.0047	-1.41035	-218.508	34.108	11.7078	16.1636	55.7639	7.31	5.71	52.01	33.68	49.65	-22.11
213	2019-09-12	1019.74	1051.3	1061.81	1019.74	4308107	4498210332	-15.7521	50.0356	-1.23288	-153.146	35.0481	12.0305	16.6091	57.3009	7.31	5.71	52.01	33.68	49.65	-22.11
214	2019-09-16	1036	1051.3	1056.04	1036	3279513	3432292113	-16.9715	50.0356	0.395789	-95.667	35.0481	12.0305	16.6091	57.3009	7.31	5.71	52.01	33.68	49.65	-22.11
215	2019-09-17	1046.52	1046.53	1058.63	1039.82	2634011	2767385769	-18.0126	48.3476	0.328842	-71.4792	34.889	11.9759	16.5337	57.0408	7.31	5.71	52.01	33.68	49.65	-22.11
216	2019-09-18	1060.39	1099.04	1100.09	1060.08	7245924	7899560194	-11.5354	63.4358	1.06582	57.7987	36.6395	12.5768	17.3633	59.9027	7.31	5.71	52.01	33.68	49.65	-22.11
217	2019-09-19	1098.18	1095.31	1100.09	1087.75	2559044	2800064436	-7.83741	62.0062	1.01347	75.7567	36.5151	12.5341	17.3043	59.6993	7.31	5.71	52.01	33.68	49.65	-22.11
218	2019-09-20	1101.05	1107.19	1109.66	1097.78	3933377	4346138244	-4.0649	64.8125	1.10732	98.6612	36.9112	12.67	17.492	60.3469	7.31	5.71	52.01	33.68	49.65	-22.11
219	2019-09-23	1106.79	1099.13	1106.79	1081.91	3138861	3431058973	-2.97924	61.3941	1.00119	68.5569	36.6427	12.5779	17.3648	59.9079	7.31	5.71	52.01	33.68	49.65	-22.11
220	2019-09-24	1104.87	1132.61	1133.47	1102	3791465	4259833998	1.67419	68.952	1.3023	124.079	37.7588	12.961	17.8937	61.7328	7.31	5.71	52.01	33.68	49.65	-22.11
221	2019-09-25	1128.79	1123.05	1137.27	1119.7	2511457	2832308420	2.82266	64.9197	1.18861	105.029	37.4399	12.8515	17.7426	61.2114	7.31	5.71	52.01	33.68	49.65	-22.11
222	2019-09-26	1123.95	1116.35	1131.99	1108.52	2726527	3050478322	2.07268	62.0921	0.811106	77.1177	37.2167	12.7749	17.6368	60.8464	7.31	5.71	52.01	33.68	49.65	-22.11
223	2019-09-27	1113.48	1123.77	1131.66	1102.96	2386224	2671754323	1.96959	64.0204	0.897305	69.4912	37.4638	12.8597	17.7539	61.2505	7.31	5.71	52.01	33.68	49.65	-22.11
224	2019-09-30	1112.53	1100.09	1118.68	1100.09	3222366	3565988675	-1.69658	54.2371	0.622212	15.3226	36.6745	12.5888	17.3799	59.96	7.31	5.71	52.01	33.68	49.65	-22.11
225	2019-10-08	1102.96	1116.45	1128.79	1102.01	3245378	3631091491	-2.28945	59.0418	0.566756	38.0914	37.2199	12.776	17.6383	60.8516	8.75	6.85	52.3	32.73	50.21	20.85
226	2019-10-09	1115.59	1097.04	1115.59	1085.79	3741228	4105282379	-5.48526	51.8636	0.0463807	-71.3421	36.5728	12.5539	17.3317	59.7937	8.75	6.85	52.3	32.73	50.21	20.85
227	2019-10-10	1078.09	1104.87	1108.63	1060.89	4304173	4685560483	-6.65571	54.3512	0.171446	-118.143	36.834	12.6435	17.4555	60.2207	8.75	6.85	52.3	32.73	50.21	20.85
228	2019-10-11	1106.79	1123.62	1124	1102.2	2999087	3343559812	-5.08641	59.8692	0.747259	33.7194	37.4591	12.8581	17.7517	61.2427	8.75	6.85	52.3	32.73	50.21	20.85
229	2019-10-14	1134.53	1128.79	1136.11	1119.22	2842100	3209362988	-3.60385	61.3023	0.892606	96.9852	37.6313	12.9172	17.8333	61.5242	8.75	6.85	52.3	32.73	50.21	20.85
230	2019-10-15	1128.79	1158.44	1162.92	1125.95	4185109	4806856333	0.879362	68.476	2.29704	188.91	38.6199	13.2566	18.3018	63.1405	8.75	6.85	52.3	32.73	50.21	20.85
231	2019-10-16	1117.31	1119.22	1135.96	1109.66	6183423	6935972684	-1.78395	53.8141	0.698583	30.5967	35.9134	11.7338	17.1422	79.2776	8.75	6.85	52.3	32.73	50.21	20.85
232	2019-10-17	1124.96	1131.97	1135.16	1112.05	3189287	3578144114	-2.14967	57.1297	0.568893	52.0081	36.3225	11.8675	17.3375	80.1809	8.75	6.85	52.3	32.73	50.21	20.85
233	2019-10-18	1127.83	1124.76	1138.34	1120.84	2957519	3335011086	-3.59884	54.664	0.451466	52.389	36.0911	11.7918	17.227	79.67	8.75	6.85	52.3	32.73	50.21	20.85
234	2019-10-21	1121	1117.79	1127.74	1112.81	2642137	2955023935	-5.61229	52.2421	0.337948	-0.8475	35.8673	11.7187	17.1202	79.176	8.75	6.85	52.3	32.73	50.21	20.85
235	2019-10-22	1126.87	1119.99	1130.22	1113.38	2018549	2262188262	-6.69067	52.9728	0.373779	6.63097	35.9379	11.7418	17.1539	79.3318	8.75	6.85	52.3	32.73	50.21	20.85
236	2019-10-23	1117.31	1108.61	1126.87	1105.93	2412735	2684922174	-8.84446	48.691	0.0698152	-57.1022	35.5729	11.6226	16.9797	78.5262	8.75	6.85	52.3	32.73	50.21	20.85
237	2019-10-24	1114.39	1100.35	1115.39	1097.37	2736615	3025245582	-11.141	45.7111	-0.429028	-153.678	35.3077	11.5359	16.8531	77.9407	8.75	6.85	52.3	32.73	50.21	20.85
238	2019-10-25	1103.25	1120.51	1121.61	1093.42	2717799	3015928985	-9.75389	53.4386	0.238812	-83.5939	35.9548	11.7473	17.162	79.3691	8.75	6.85	52.3	32.73	50.21	20.85
239	2019-10-28	1115.4	1127.15	1129.75	1114.44	2350617	2644563044	-7.834	55.744	0.461353	15.4371	36.1678	11.8169	17.2637	79.8393	8.75	6.85	52.3	32.73	50.21	20.85
240	2019-10-29	1129.85	1141.22	1147.88	1126.65	2906515	3314271728	-4.71465	60.3644	1.29254	172.649	36.6193	11.9644	17.4792	80.8361	8.75	6.85	52.3	32.73	50.21	20.85
241	2019-10-30	1138.35	1132.42	1140.94	1124.96	2221907	2516524166	-3.9153	56.2811	1.01423	90.9444	36.3369	11.8722	17.3444	80.2127	8.75	6.85	52.3	32.73	50.21	20.85
242	2019-10-31	1144.09	1128.8	1146.01	1125.1	2708476	3068884874	-3.9419	54.5931	0.69611	82.3648	36.2206	11.8342	17.2889	79.9559	8.75	6.85	52.3	32.73	50.21	20.85
243	2019-11-01	1129.74	1133.57	1140.22	1121.61	2384693	2697638375	-3.40496	56.5031	0.812821	64.8209	36.3738	11.8842	17.362	80.294	8.75	6.85	52.3	32.73	50.21	20.85
244	2019-11-04	1138.35	1147.53	1157.48	1137.4	2795107	3209264033	-1.36222	61.7367	1.15439	132.052	36.8216	12.0305	17.5757	81.2826	8.75	6.85	52.3	32.73	50.21	20.85
245	2019-11-05	1147.44	1146.96	1152.7	1140.27	2326441	2667596023	-0.334186	61.4015	1.14045	101.23	36.8035	12.0246	17.5671	81.2426	8.75	6.85	52.3	32.73	50.21	20.85
246	2019-11-06	1145.05	1141.22	1151.75	1137.28	2063299	2362005422	-0.655164	57.8852	0.866257	73.9123	36.6193	11.9644	17.4792	80.8361	8.75	6.85	52.3	32.73	50.21	20.85
247	2019-11-07	1144.58	1149.23	1149.72	1137.4	1690141	1933203877	-0.0483673	61.3198	1.06292	75.277	36.8763	12.0484	17.6018	81.4032	8.75	6.85	52.3	32.73	50.21	20.85
248	2019-11-08	1152.7	1152.7	1162.89	1149.36	2562421	2964133776	0.528776	62.7809	1.25368	130.06	36.9877	12.0848	17.655	81.6492	8.75	6.85	52.3	32.73	50.21	20.85
249	2019-11-11	1149.35	1146.96	1153.85	1141.71	1812928	2082060830	-0.119647	58.7053	0.888889	54.8162	36.8035	12.0246	17.5671	81.2426	8.75	6.85	52.3	32.73	50.21	20.85
250	2019-11-12	1151.75	1149.45	1157.1	1146.21	2001940	2303205539	-0.451529	59.9582	0.864017	77.0602	36.8833	12.0507	17.6052	81.4188	8.75	6.85	52.3	32.73	50.21	20.85
251	2019-11-13	1154.62	1170.88	1174.51	1147.92	3342783	3890666569	1.85083	68.9632	1.76067	183.565	37.5709	12.2753	17.9334	82.9366	8.75	6.85	52.3	32.73	50.21	20.85
252	2019-11-14	1173.75	1176.62	1186.18	1168.96	2458826	2898399700	3.67677	70.9102	2.25039	200.303	37.7551	12.3355	18.0213	83.3431	8.75	6.85	52.3	32.73	50.21	20.85
253	2019-11-15	1176.62	1171.74	1179.4	1168.49	1708209	2003665313	3.74452	66.9433	1.029	121.726	37.5985	12.2844	17.9466	82.9976	8.75	6.85	52.3	32.73	50.21	20.85
254	2019-11-18	1171.95	1174.02	1176.09	1165.14	1885602	2204546132	3.61204	67.8762	0.926554	83.8503	37.6716	12.3082	17.9814	83.1588	8.75	6.85	52.3	32.73	50.21	20.85
255	2019-11-19	1174.7	1178.84	1187.72	1171.85	2155944	2542105913	3.67698	69.8733	1.06271	100.29	37.8263	12.3588	18.0553	83.5003	8.75	6.85	52.3	32.73	50.21	20.85
256	2019-11-20	1176.62	1180.2	1185.71	1174.76	1597380	1884957278	3.41225	70.4493	1.1207	88.2612	37.8702	12.3731	18.0762	83.5972	8.75	6.85	52.3	32.73	50.21	20.85
257	2019-11-21	1177.57	1177.86	1181.89	1168.07	2005791	2356277766	2.47473	67.9652	0.96926	53.2174	37.795	12.3485	18.0403	83.4312	8.75	6.85	52.3	32.73	50.21	20.85
258	2019-11-22	1169.92	1142.18	1175.66	1133.57	4918911	5677646465	-3.09632	42.5477	-0.143803	-100.643	36.65	11.9745	17.4938	80.9038	8.75	6.85	52.3	32.73	50.21	20.85
259	2019-11-25	1136.49	1130.76	1142.18	1121.19	4001858	4518778939	-8.17606	37.5532	-0.607805	-175.512	36.2835	11.8547	17.3189	80.0948	8.75	6.85	52.3	32.73	50.21	20.85
260	2019-11-26	1135.18	1133.57	1146.58	1131.66	4206527	4794179893	-10.8467	39.495	-0.22646	-122.186	36.3738	11.8842	17.362	80.294	8.75	6.85	52.3	32.73	50.21	20.85
261	2019-11-27	1141.03	1138.31	1144.69	1133.1	2074934	2363839726	-11.5962	42.827	0.15271	-86.1755	36.5257	11.9338	17.4345	80.6294	8.75	6.85	52.3	32.73	50.21	20.85
262	2019-11-28	1143.11	1124.77	1145.54	1118.28	3015368	3405325549	-13.4092	36.455	-0.121157	-94.056	36.0914	11.7919	17.2272	79.6706	8.75	6.85	52.3	32.73	50.21	20.85
263	2019-11-29	1114.92	1080	1114.92	1064.59	8613565	9338326554	-19.7491	23.5707	-1.0267	-175.201	34.6549	11.3226	16.5415	76.4995	8.75	6.85	52.3	32.73	50.21	20.85
264	2019-12-02	1069.67	1083.83	1090.54	1069.67	3218109	3479717421	-22.3459	26.0549	-0.738589	-148.303	34.7776	11.3627	16.6001	76.7706	8.75	6.85	52.3	32.73	50.21	20.85
265	2019-12-03	1083.83	1069.48	1083.83	1069.23	2858138	3066695648	-24.7301	22.9496	-0.10499	-126.188	34.3172	11.2123	16.3803	75.7542	8.75	6.85	52.3	32.73	50.21	20.85
266	2019-12-04	1090.52	1073.62	1094.98	1069.48	3688386	3980511004	-24.4396	25.785	-0.0651952	-85.4921	34.4501	11.2557	16.4438	76.0476	8.75	6.85	52.3	32.73	50.21	20.85
267	2019-12-05	1076.17	1080.77	1082.88	1069.48	2230692	2402503470	-22.048	30.6801	0.155296	-71.5467	34.6794	11.3306	16.5532	76.5537	8.75	6.85	52.3	32.73	50.21	20.85
268	2019-12-06	1086.67	1119.22	1119.22	1081.05	4129864	4565643688	-14.4197	50.2766	0.72265	6.13884	35.9134	11.7338	17.1422	79.2776	8.75	6.85	52.3	32.73	50.21	20.85
269	2019-12-09	1124	1108.41	1124.96	1105.92	2281427	2543532527	-10.1634	46.1969	0.565596	31.4975	35.5665	11.6204	16.9766	78.512	8.75	6.85	52.3	32.73	50.21	20.85
270	2019-12-10	1109.27	1113.86	1114.44	1101.05	1577105	1749356289	-6.14517	48.5362	0.644777	33.9625	35.7415	11.6776	17.0602	78.8982	8.75	6.85	52.3	32.73	50.21	20.85
271	2019-12-11	1117.31	1108.68	1119.94	1105.4	1522893	1689987674	-3.82964	46.4055	0.708989	56.113	35.5751	11.6233	16.9807	78.5309	8.75	6.85	52.3	32.73	50.21	20.85
272	2019-12-12	1105.83	1087.65	1109.6	1081.03	3074344	3362699683	-4.71697	38.7347	0.3653	-2.45086	34.9004	11.4028	16.6587	77.0416	8.75	6.85	52.3	32.73	50.21	20.85
273	2019-12-13	1096.26	1112.53	1114.44	1096.26	3136171	3473927971	-1.69479	49.6707	0.865501	57.5885	35.6985	11.6636	17.0396	78.8033	8.75	6.85	52.3	32.73	50.21	20.85
274	2019-12-16	1112.53	1098.1	1112.53	1088.55	3233999	3554133640	-1.39412	44.5465	0.575392	12.8824	35.2356	11.5123	16.8187	77.7815	8.75	6.85	52.3	32.73	50.21	20.85
275	2019-12-17	1099.8	1119.2	1122.67	1093.42	4455048	4937041950	1.72307	52.5069	0.999561	66.1409	35.9127	11.7336	17.1419	79.2763	8.75	6.85	52.3	32.73	50.21	20.85
276	2019-12-18	1123.05	1117.31	1124.2	1113.48	2053115	2295963803	3.50392	51.7673	0.950325	100.949	35.852	11.7137	17.1129	79.1421	8.75	6.85	52.3	32.73	50.21	20.85
277	2019-12-19	1112.53	1107.17	1112.53	1102	2043938	2262598597	3.29284	47.7572	0.618309	-7.86442	35.5266	11.6074	16.9576	78.4239	8.75	6.85	52.3	32.73	50.21	20.85
278	2019-12-20	1111.74	1096.55	1111.74	1091.96	2463292	2703612358	1.77557	43.8081	0.282092	-81.6736	35.1859	11.4961	16.795	77.6717	8.75	6.85	52.3	32.73	50.21	20.85
279	2019-12-23	1089.57	1099.42	1112.05	1086.7	2709512	2981937538	1.23688	45.1695	0.373059	-68.4245	35.278	11.5262	16.8389	77.875	8.75	6.85	52.3	32.73	50.21	20.85
280	2019-12-24	1102.96	1098.18	1104.87	1095.31	1235951	1358536199	0.812395	44.6502	0.333756	-54.6592	35.2381	11.5131	16.8199	77.7869	8.75	6.85	52.3	32.73	50.21	20.85
281	2019-12-25	1093.39	1084.5	1093.39	1080.97	2540872	2755735164	-1.1079	39.1347	-0.0998415	-148.215	34.7991	11.3697	16.6104	76.818	8.75	6.85	52.3	32.73	50.21	20.85
282	2019-12-26	1082.87	1085.84	1092.42	1071.38	2391520	2585996501	-1.94546	39.9422	-0.472848	-151.74	34.8421	11.3838	16.6309	76.9129	8.75	6.85	52.3	32.73	50.21	20.85
283	2019-12-27	1100.09	1112.53	1121.13	1100.09	4920166	5486452901	1.17951	53.5726	0.807781	76.2172	35.6985	11.6636	17.0396	78.8033	8.75	6.85	52.3	32.73	50.21	20.85
284	2019-12-30	1119.41	1134.34	1143.61	1119.41	4260996	4827682057	5.99875	61.5051	1.43631	162.859	36.3983	11.8922	17.3737	80.3482	8.75	6.85	52.3	32.73	50.21	20.85
285	2019-12-31	1131.66	1131.66	1136.44	1125.45	2361366	2.66671e+09	8.48784	60.103	1.43737	122.684	36.3124	11.8641	17.3327	80.1585	8.75	6.85	52.3	32.73	50.21	20.85
286	2020-01-02	1079.04	1080.96	1095.36	1067.56	15481836	1.66968e+10	3.23755	40.633	-0.0710273	-105.167	34.6855	11.3326	16.5561	76.5673	8.32	6.69	47.18	38.4	45.6	3.05
287	2020-01-03	1068.52	1031.75	1068.52	1030.16	13623129	1.42664e+10	-6.4056	30.1128	-1.05839	-191.228	33.1066	10.8167	15.8025	73.0818	8.32	6.69	47.18	38.4	45.6	3.05
288	2020-01-06	1024.38	1031.2	1045.47	1020.98	6629188	6.85392e+09	-12.0713	30.0163	-0.932184	-155.266	33.0891	10.811	15.7941	73.0432	8.32	6.69	47.18	38.4	45.6	3.05
289	2020-01-07	1030.74	1047.03	1051.3	1029.68	5002469	5.2207e+09	-12.8287	36.5223	0.148942	-100.239	33.5968	10.9769	16.0365	74.1639	8.32	6.69	47.18	38.4	45.6	3.05
290	2020-01-08	1037.96	1040.91	1047.95	1035.6	2614286	2.72037e+09	-13.2425	35.1198	0.0941439	-80.2179	33.4006	10.9128	15.9428	73.7309	8.32	6.69	47.18	38.4	45.6	3.05
291	2020-01-09	1046.52	1054.84	1057.42	1042.69	3910296	4.11095e+09	-10.8299	40.8631	0.229203	-47.7728	33.8476	11.0588	16.1562	74.7175	8.32	6.69	47.18	38.4	45.6	3.05
292	2020-01-10	1060.87	1064.22	1067.56	1054.65	3760808	3.99346e+09	-7.32825	44.5364	0.320147	-22.0824	34.1484	11.1571	16.2997	75.3815	8.32	6.69	47.18	38.4	45.6	3.05
293	2020-01-13	1064.22	1075.48	1080.19	1063.74	4026319	4.32569e+09	-3.07096	48.78	0.429319	9.27989	34.5097	11.2752	16.4722	76.179	8.32	6.69	47.18	38.4	45.6	3.05
294	2020-01-14	1075.41	1059.34	1076.07	1055.13	3673915	3.9163e+09	-2.05343	43.4815	0.280111	4.0146	33.9918	11.106	16.225	75.0359	8.32	6.69	47.18	38.4	45.6	3.05
295	2020-01-15	1060.88	1063.86	1072.92	1057.04	2721004	2.8956e+09	-0.478221	45.3293	0.65635	44.9295	34.137	11.1534	16.2943	75.3564	8.32	6.69	47.18	38.4	45.6	3.05
296	2020-01-16	1070.31	1058.96	1070.31	1054.73	2424385	2.57159e+09	0.162714	43.6118	0.62692	45.3302	33.9796	11.102	16.2192	75.0088	8.32	6.69	47.18	38.4	45.6	3.05
297	2020-01-17	1061.83	1059.43	1064.48	1053.23	2453770	2.59965e+09	0.869498	43.8386	0.637534	24.3374	33.9949	11.107	16.2265	75.0427	8.32	6.69	47.18	38.4	45.6	3.05
298	2020-01-20	1063.6	1043.65	1063.6	1035.04	3699699	3.85825e+09	-0.495552	38.1195	0.0792595	-70.9331	33.4884	10.9415	15.9847	73.9247	8.32	6.69	47.18	38.4	45.6	3.05
299	2020-01-21	1034.08	1028.63	1039.82	1025.76	3436553	3.54244e+09	-2.9895	33.4977	-0.355221	-160.088	33.0065	10.784	15.7547	72.8609	8.32	6.69	47.18	38.4	45.6	3.05
300	2020-01-22	1023.56	1028.83	1036.95	1009.58	3784242	3.87528e+09	-4.11085	33.6168	-0.465598	-159.703	33.013	10.7861	15.7578	72.8751	8.32	6.69	47.18	38.4	45.6	3.05
301	2020-01-23	1029.3	1007.11	1029.3	991.99	5589427	5.63895e+09	-7.10151	27.6438	-0.459338	-157.007	32.3159	10.5584	15.4251	71.3363	8.32	6.69	47.18	38.4	45.6	3.05
302	2020-02-03	942.25	960.35	966.82	937.47	12904344	1.2315e+10	-14.2868	19.399	-1.45742	-207.527	30.8155	10.0682	14.7089	68.0243	8.32	6.69	47.18	38.4	45.6	3.05
303	2020-02-04	970.95	992.96	1011.13	967.13	6546541	6.49047e+09	-13.5616	34.5298	-0.249339	-93.9659	31.8619	10.4101	15.2084	70.3342	8.32	6.69	47.18	38.4	45.6	3.05
304	2020-02-05	1004.43	1004.42	1008.26	988.2	4956959	4.95636e+09	-10.5849	39.0011	0.425756	-56.3678	32.2296	10.5302	15.3839	71.1459	8.32	6.69	47.18	38.4	45.6	3.05
305	2020-02-06	1013.45	1024.52	1028.34	1006.36	4931135	5.01125e+09	-5.22608	46.1661	0.647658	-0.4595	32.8745	10.7409	15.6917	72.5695	8.32	6.69	47.18	38.4	45.6	3.05
306	2020-02-07	1023.57	1029.3	1030.26	1014.97	3269781	3.34889e+09	-0.598586	47.7867	0.695902	25.9997	33.028	10.7911	15.765	72.9083	8.32	6.69	47.18	38.4	45.6	3.05
307	2020-02-10	1015.91	1020.2	1027.96	1011.32	3191871	3.25191e+09	1.55772	44.9259	0.718487	26.4556	32.7361	10.6957	15.6256	72.2639	8.32	6.69	47.18	38.4	45.6	3.05
308	2020-02-11	1016.87	1050.35	1051.95	1016.67	5009195	5.22292e+09	7.05824	54.8714	1.30529	102.67	33.7033	11.0117	16.0873	74.399	8.32	6.69	47.18	38.4	45.6	3.05
309	2020-02-12	1041.74	1049.65	1051.1	1038.75	2940147	3.07229e+09	10.4129	54.617	1.29514	114.577	33.6809	11.0044	16.0766	74.3495	8.32	6.69	47.18	38.4	45.6	3.05
310	2020-02-13	1050.35	1043.65	1065.55	1040.79	3173466	3.33528e+09	11.5464	52.307	0.925556	107.079	33.4884	10.9415	15.9847	73.9247	8.32	6.69	47.18	38.4	45.6	3.05
311	2020-02-14	1043.12	1040.78	1046.05	1036.1	2434415	2.53457e+09	11.6016	51.1571	0.893667	67.1294	33.3963	10.9114	15.9408	73.7214	8.32	6.69	47.18	38.4	45.6	3.05
312	2020-02-17	1035.52	1046.35	1048.61	1035.42	2825448	2.94618e+09	12.0288	53.3678	0.930301	64.0158	33.575	10.9698	16.0261	74.1158	8.32	6.69	47.18	38.4	45.6	3.05
313	2020-02-18	1042.7	1036.95	1049.27	1036	2787474	2.89773e+09	10.7287	49.1928	0.708252	41.2756	33.2736	10.8713	15.8822	73.4504	8.32	6.69	47.18	38.4	45.6	3.05
314	2020-02-19	1037.91	1048.91	1053.69	1031.21	3873248	4.05237e+09	11.1159	54.2523	0.952239	54.0338	33.6573	10.9967	16.0653	74.2974	8.32	6.69	47.18	38.4	45.6	3.05
315	2020-02-20	1049.1	1069.48	1075.22	1047.87	4892604	5.22066e+09	13.614	61.5662	1.63449	183.062	34.3172	11.2123	16.3803	75.7542	8.32	6.69	47.18	38.4	45.6	3.05
316	2020-02-21	1063.22	1064.58	1074.78	1061.83	3025308	3.22534e+09	14.0223	59.0668	1.47197	158.432	34.16	11.1609	16.3053	75.4073	8.32	6.69	47.18	38.4	45.6	3.05
317	2020-02-24	1057.52	1040	1061.83	1038.39	4040391	4.22186e+09	10.5555	48.1674	0.0937596	-15.2719	33.3712	10.9032	15.9288	73.6659	8.32	6.69	47.18	38.4	45.6	3.05
318	2020-02-25	1031.21	1028.16	1035.13	1021.53	4012716	4.12743e+09	6.44367	43.838	-0.270212	-160.23	32.9915	10.7791	15.7475	72.8277	8.32	6.69	47.18	38.4	45.6	3.05
319	2020-02-26	1015.91	1027.1	1036.95	1009.21	4553731	4.66328e+09	3.50429	43.4495	-0.302797	-143.824	32.9574	10.768	15.7313	72.7525	8.32	6.69	47.18	38.4	45.6	3.05
320	2020-02-27	1029.3	1040.2	1047.47	1029.3	3606346	3.75878e+09	3.2532	49.5845	0.291384	-35.2862	33.3776	10.9053	15.9318	73.6801	8.32	6.69	47.18	38.4	45.6	3.05
321	2020-02-28	1023.85	1011.13	1035.04	1004.4	5221263	5.30793e+09	-0.68955	39.1202	-0.376829	-140.879	32.4448	10.6005	15.4866	71.6209	8.32	6.69	47.18	38.4	45.6	3.05
322	2020-03-02	1004.53	1038.88	1048.96	1004.44	4982549	5.15433e+09	0.514328	50.2551	0.277961	-51.0799	33.3353	10.8914	15.9116	73.5866	8.32	6.69	47.18	38.4	45.6	3.05
323	2020-03-03	1050.35	1064.7	1070.32	1050.35	5252998	5.58523e+09	4.6334	58.1655	0.918081	89.2401	34.1637	11.1621	16.3071	75.4154	8.32	6.69	47.18	38.4	45.6	3.05
324	2020-03-04	1076.17	1079.92	1089.57	1067.79	5623356	6.08015e+09	9.00023	62.1117	1.17892	123.534	34.6524	11.3218	16.5403	76.4941	8.32	6.69	47.18	38.4	45.6	3.05
325	2020-03-05	1086.99	1120.18	1123.99	1081.49	6525871	7.21049e+09	16.4689	70.3358	2.03565	168.275	35.944	11.7438	17.1569	79.3454	8.32	6.69	47.18	38.4	45.6	3.05
326	2020-03-06	1112.53	1105.35	1124.96	1101.98	3203117	3.55362e+09	18.4213	64.597	1.36968	132.058	35.4683	11.5884	16.9298	78.2951	8.32	6.69	47.18	38.4	45.6	3.05
327	2020-03-09	1085.74	1065.66	1085.74	1063.08	4537332	4.86529e+09	13.5988	51.9842	0.500046	32.8188	34.1947	11.1723	16.3219	75.4838	8.32	6.69	47.18	38.4	45.6	3.05
328	2020-03-10	1064.7	1105.83	1117.31	1064.7	6069722	6635936156	14.9447	60.629	0.868409	72.9837	35.4836	11.5934	16.9371	78.329	8.32	6.69	47.18	38.4	45.6	3.05
329	2020-03-11	1105.35	1108.24	1118.82	1091.48	3716035	4.12461e+09	15.2328	61.0959	0.890509	81.0921	35.561	11.6186	16.974	78.4998	8.32	6.69	47.18	38.4	45.6	3.05
330	2020-03-12	1091.69	1089.09	1102.96	1076.27	3829255	4.17261e+09	12.0561	55.3051	0.714901	32.3062	34.9465	11.4179	16.6807	77.1432	8.32	6.69	47.18	38.4	45.6	3.05
331	2020-03-13	1042.69	1063.77	1079.98	1033.13	7932820	8.3485e+09	6.05939	48.5455	0.30615	-71.3264	34.134	11.1524	16.2929	75.3497	8.32	6.69	47.18	38.4	45.6	3.05
332	2020-03-16	1056.07	1020.69	1059.86	1015.91	5355694	5.54895e+09	-3.67115	39.4338	-0.793259	-158.424	32.7518	10.7008	15.6331	72.2985	8.32	6.69	47.18	38.4	45.6	3.05
333	2020-03-17	1009.21	999.74	1031.21	967.24	8295961	8.27747e+09	-12.399	35.8027	-1.13508	-182.055	32.0795	10.4812	15.3122	70.8146	8.32	6.69	47.18	38.4	45.6	3.05
334	2020-03-18	994.86	964.24	1014	964.24	7679273	7.58276e+09	-21.8696	30.5128	-0.567394	-148.208	30.9404	10.109	14.7685	68.3	8.32	6.69	47.18	38.4	45.6	3.05
335	2020-03-19	950.85	952.77	970.95	918.43	10690480	1.00759e+10	-28.1924	28.9759	-0.432903	-143.123	30.5724	9.9887	14.5928	67.4876	8.32	6.69	47.18	38.4	45.6	3.05
336	2020-03-20	967.12	990.35	997.73	967.12	6286768	6.16909e+09	-25.886	39.9815	0.181319	-72.1133	31.7781	10.3827	15.1684	70.1492	8.32	6.69	47.18	38.4	45.6	3.05
337	2020-03-23	956.6	974.77	990.35	948.49	5067126	4.91812e+09	-25.0179	37.3178	0.141506	-74.1138	31.2784	10.2194	14.9298	69.0461	8.32	6.69	47.18	38.4	45.6	3.05
338	2020-03-24	997.73	1010.17	1012.92	990.08	4876750	4.90036e+09	-18.5331	46.3429	0.369203	-20.163	32.4141	10.5905	15.4719	71.5531	8.32	6.69	47.18	38.4	45.6	3.05
339	2020-03-25	1040.76	1033.22	1043.99	1027.58	3872954	4.01506e+09	-10.4017	51.4049	0.590156	47.0447	33.1539	10.8322	15.825	73.1861	8.32	6.69	47.18	38.4	45.6	3.05
340	2020-03-26	1026.75	1018.7	1043.84	1015.91	3141185	3.23175e+09	-6.4362	48.2208	0.593964	54.0361	32.6879	10.6799	15.6026	72.1575	8.32	6.69	47.18	38.4	45.6	3.05
341	2020-03-27	1037.91	1028.82	1044.61	1028.35	3790627	3.93176e+09	-2.12998	50.5909	0.945308	87.1686	33.0127	10.786	15.7576	72.8744	8.32	6.69	47.18	38.4	45.6	3.05
342	2020-03-30	1014.23	1025.47	1030.26	1011.13	3207969	3.27982e+09	0.449629	49.7533	0.903667	60.9197	32.9052	10.7509	15.7064	72.6373	8.32	6.69	47.18	38.4	45.6	3.05
343	2020-03-31	1035.04	1062.78	1066.61	1034.85	5016140	5.29317e+09	7.00044	58.2976	1.36743	114.55	34.1023	11.1421	16.2778	75.2799	8.32	6.69	47.18	38.4	45.6	3.05
344	2020-04-01	1068.52	1055.13	1080	1055.13	3471186	3.70018e+09	9.94248	56.1233	1.27234	109.512	33.8568	11.0618	16.1606	74.7378	9.23	7.6	56.8	26.63	54.8	19.94
345	2020-04-02	1056.09	1095.31	1095.31	1055.97	4725657	5.09517e+09	16.5505	63.9661	1.36962	139.331	35.146	11.4831	16.7759	77.5837	9.23	7.6	56.8	26.63	54.8	19.94
346	2020-04-03	1089.6	1090.32	1098.14	1082.85	2887061	3.14842e+09	19.3069	62.4264	1.31292	126.386	34.9861	11.4308	16.6996	77.2306	9.23	7.6	56.8	26.63	54.8	19.94
347	2020-04-07	1111.52	1109.61	1115.87	1099.03	4546103	5.04153e+09	22.5597	65.9472	1.16796	134.89	35.6049	11.633	16.995	78.5967	9.23	7.6	56.8	26.63	54.8	19.94
348	2020-04-08	1102	1109.43	1115.69	1102	2532347	2.80942e+09	23.4165	65.8832	1.18431	110.256	35.599	11.6311	16.9922	78.5838	9.23	7.6	56.8	26.63	54.8	19.94
349	2020-04-09	1115.39	1108.22	1118.26	1098.14	2385217	2.64023e+09	22.542	65.409	0.98471	85.9296	35.5604	11.6184	16.9737	78.4984	9.23	7.6	56.8	26.63	54.8	19.94
350	2020-04-10	1107.63	1114.44	1130.22	1103.44	2906581	3.2526e+09	21.525	66.7749	1.0574	87.9092	35.7599	11.6836	17.0689	78.9388	9.23	7.6	56.8	26.63	54.8	19.94
351	2020-04-13	1114.44	1111.86	1119.2	1098.65	1670654	1.85456e+09	19.2997	65.5814	1.02674	63.5104	35.677	11.6566	17.0294	78.7559	9.23	7.6	56.8	26.63	54.8	19.94
352	2020-04-14	1124.96	1133.67	1139.84	1115.39	3846913	4.34086e+09	19.5029	70.5289	1.32423	110.486	36.3769	11.8852	17.3634	80.3008	9.23	7.6	56.8	26.63	54.8	19.94
353	2020-04-15	1140.27	1137.97	1151.74	1135.58	3066308	3.50132e+09	18.9381	71.4286	1.39673	146.603	36.515	11.9303	17.4294	80.6057	9.23	7.6	56.8	26.63	54.8	19.94
354	2020-04-16	1141.19	1145.15	1145.15	1132.71	2271352	2.58843e+09	18.2461	72.9601	1.26482	123.467	36.7452	12.0056	17.5393	81.1139	9.23	7.6	56.8	26.63	54.8	19.94
355	2020-04-17	1157.49	1172.79	1180.98	1152.71	3998088	4.67662e+09	20.0804	78.0033	1.73075	168.532	37.6323	12.2954	17.9627	83.0721	9.23	7.6	56.8	26.63	54.8	19.94
356	2020-04-20	1168.01	1174.03	1178.05	1163.99	2533834	2.96348e+09	19.9866	78.2059	1.78202	136.127	37.6722	12.3084	17.9817	83.1602	9.23	7.6	56.8	26.63	54.8	19.94
357	2020-04-21	1168.03	1147.92	1170.87	1141.22	3055011	3.51702e+09	15.153	64.3399	0.614837	59.9587	36.8342	12.0346	17.5817	81.3104	9.23	7.6	56.8	26.63	54.8	19.94
358	2020-04-22	1153.66	1190.49	1195.27	1150.04	4603257	5.43038e+09	16.3332	73.0092	1.25011	116.343	37.9391	11.4943	17.5944	68.6863	9.23	7.6	56.8	26.63	54.8	19.94
359	2020-04-23	1195.75	1197.91	1210.75	1193.62	2811889	3.37704e+09	16.6975	74.2228	1.38411	140.503	38.1757	11.5659	17.7041	69.1146	9.23	7.6	56.8	26.63	54.8	19.94
360	2020-04-24	1193.84	1196.29	1205.21	1181.57	1998998	2.39044e+09	15.3392	73.422	1.07376	98.5965	38.1239	11.5502	17.6801	69.0208	9.23	7.6	56.8	26.63	54.8	19.94
361	2020-04-27	1202.45	1220.62	1222.7	1196.67	2707916	3.28451e+09	16.2498	77.4774	1.35352	130.558	38.8994	11.7852	18.0397	70.4248	9.23	7.6	56.8	26.63	54.8	19.94
362	2020-04-28	1229.53	1223.62	1243.52	1216.68	3623450	4.45855e+09	15.7751	77.9386	1.42893	135.846	37.3	10.7766	17.5281	68.0245	9.23	7.6	56.8	26.63	54.8	19.94
363	2020-04-29	1222.34	1219.57	1232.2	1203.4	2450771	2.97672e+09	13.5213	75.616	0.986087	87.234	37.1767	10.741	17.4701	67.7995	9.23	7.6	56.8	26.63	54.8	19.94
364	2020-04-30	1215.84	1210.77	1229.24	1204.24	2577972	3.13441e+09	9.63348	70.5409	0.830251	65.6774	36.9084	10.6635	17.3441	67.3102	9.23	7.6	56.8	26.63	54.8	19.94
365	2020-05-06	1196.71	1243.58	1243.58	1195.75	3746062	4.59859e+09	10.2142	76.9498	1.26367	89.832	37.9086	10.9525	17.8141	69.1343	9.23	7.6	56.8	26.63	54.8	19.94
366	2020-05-07	1243.01	1255.06	1257.92	1236.88	2920213	3.64763e+09	10.8195	78.7473	1.41532	134.037	38.2585	11.0536	17.9785	69.7725	9.23	7.6	56.8	26.63	54.8	19.94
367	2020-05-08	1259.84	1257.56	1279.93	1251.72	3039797	3.83922e+09	10.2377	79.1409	1.26333	158.247	38.3346	11.0756	18.0143	69.9113	9.23	7.6	56.8	26.63	54.8	19.94
368	2020-05-11	1262.71	1265.59	1277.06	1256.66	2474514	3.13599e+09	9.62488	80.4341	1.17917	133.589	38.5796	11.1463	18.1294	70.358	9.23	7.6	56.8	26.63	54.8	19.94
369	2020-05-12	1260.8	1275.15	1277.05	1258.88	2061658	2.62182e+09	9.19801	81.9171	1.28709	107.002	38.8709	11.2305	18.2663	70.8893	9.23	7.6	56.8	26.63	54.8	19.94
370	2020-05-13	1275.15	1277.97	1279.92	1265.47	2301309	2.93146e+09	8.02887	82.3555	1.22583	95.4621	38.9569	11.2553	18.3067	71.0462	9.23	7.6	56.8	26.63	54.8	19.94
371	2020-05-14	1272.28	1269.02	1276.95	1267.6	1941766	2.46798e+09	4.9352	75.8701	0.904784	72.3228	38.684	11.1765	18.1784	70.5484	9.23	7.6	56.8	26.63	54.8	19.94
372	2020-05-15	1271.32	1256.02	1275.63	1245.38	2759575	3.46974e+09	0.269288	67.3149	0.673363	26.1613	38.2877	11.062	17.9922	69.8257	9.23	7.6	56.8	26.63	54.8	19.94
373	2020-05-18	1249.32	1287.78	1292.84	1248.49	3592111	4.58799e+09	0.574858	74.9749	1.14598	79.7323	39.2561	11.3418	18.4473	71.5918	9.23	7.6	56.8	26.63	54.8	19.94
374	2020-05-19	1304.8	1287.69	1304.8	1279.93	2591206	3.34221e+09	-0.0860562	74.9196	1.28264	143.66	39.2532	11.3409	18.4459	71.5865	9.23	7.6	56.8	26.63	54.8	19.94
375	2020-05-20	1287.69	1292.37	1300.19	1278.79	2214448	2.85946e+09	-0.709081	75.9445	1.14028	135.761	39.3958	11.3821	18.5129	71.8465	9.23	7.6	56.8	26.63	54.8	19.94
376	2020-05-21	1296.19	1306.81	1312.42	1294.15	2409742	3.14711e+09	-0.0283615	78.9003	1.59918	166.26	39.8361	11.5094	18.7199	72.6495	9.23	7.6	56.8	26.63	54.8	19.94
377	2020-05-22	1306.71	1270.56	1306.81	1265.47	3598942	4.6087e+09	-5.03593	58.7608	0.4	15.7514	38.7309	11.19	18.2005	70.634	9.23	7.6	56.8	26.63	54.8	19.94
378	2020-05-25	1272.28	1303.75	1307.27	1263.67	3299291	4.26039e+09	-4.47184	67.262	0.939752	66.1373	39.7428	11.4824	18.676	72.4794	9.23	7.6	56.8	26.63	54.8	19.94
379	2020-05-26	1310.43	1299.06	1310.49	1296.19	2348965	3.05619e+09	-5.26973	65.1532	0.847411	101.214	39.5999	11.4411	18.6089	72.2188	9.23	7.6	56.8	26.63	54.8	19.94
380	2020-05-27	1300.02	1279.93	1300.98	1275.15	2799229	3.59665e+09	-8.71051	57.0475	0.470762	0.919175	39.0167	11.2726	18.3348	71.1552	9.23	7.6	56.8	26.63	54.8	19.94
381	2020-05-28	1279.9	1285.67	1288.48	1263.79	2768757	3.53655e+09	-10.4333	58.7581	0.583776	-45.5216	39.1917	11.3232	18.417	71.4743	9.23	7.6	56.8	26.63	54.8	19.94
382	2020-05-29	1274.29	1307.29	1310.52	1274.29	3182560	4.14425e+09	-8.93831	64.6499	1.01324	66.894	39.8507	11.5136	18.7267	72.6761	9.23	7.6	56.8	26.63	54.8	19.94
383	2020-06-01	1321.06	1357.89	1358.47	1321.06	3708946	4.98618e+09	-1.78563	74.2254	2.4091	261.989	41.3933	11.9593	19.4516	75.4894	9.23	7.6	56.8	26.63	54.8	19.94
384	2020-06-02	1354.55	1349.48	1365.93	1345.61	2713790	3.67921e+09	1.01053	70.6893	2.14865	178.093	41.1369	11.8852	19.3311	75.0219	9.23	7.6	56.8	26.63	54.8	19.94
385	2020-06-03	1353.59	1338.57	1355.98	1335.19	2462615	3.30838e+09	0.608152	66.1471	0.77877	98.8445	40.8042	11.7891	19.1748	74.4151	9.23	7.6	56.8	26.63	54.8	19.94
386	2020-06-04	1335.41	1346.88	1349.76	1335.41	1885576	2.53446e+09	0.673843	67.8931	0.873926	76.8609	41.0576	11.8623	19.2939	74.8773	9.23	7.6	56.8	26.63	54.8	19.94
387	2020-06-05	1344.26	1363.15	1366.87	1340.27	1917946	2.59752e+09	2.04391	71.1321	1.06747	85.3289	41.5537	12.0056	19.527	75.7819	9.23	7.6	56.8	26.63	54.8	19.94
388	2020-06-08	1363.15	1345.07	1372.72	1341.16	3062980	4.1453e+09	-0.229221	63.2532	0.835557	64.0378	41.0025	11.8464	19.268	74.7768	9.23	7.6	56.8	26.63	54.8	19.94
389	2020-06-09	1346.89	1355.07	1363.15	1339.89	2363780	3.19985e+09	-1.08215	65.5952	0.902908	54.7727	41.3072	11.9344	19.4112	75.3325	9.23	7.6	56.8	26.63	54.8	19.94
390	2020-06-10	1363.15	1361.87	1371.12	1355.5	2373066	3.23484e+09	-1.40618	67.1757	0.98348	79.0273	41.5146	11.9943	19.5086	75.7106	9.23	7.6	56.8	26.63	54.8	19.94
391	2020-06-11	1349.77	1339.68	1356.45	1336.36	3210509	4.31485e+09	-5.07867	57.5838	0.579842	-7.54985	40.8381	11.7988	19.1907	74.4768	9.23	7.6	56.8	26.63	54.8	19.94
392	2020-06-12	1326.97	1354.9	1354.9	1323.27	2971716	3.99232e+09	-5.87097	61.7466	0.664361	-66.2173	41.302	11.9329	19.4087	75.3229	9.23	7.6	56.8	26.63	54.8	19.94
393	2020-06-15	1341.15	1322.98	1350.34	1321.06	3618590	4.81951e+09	-10.8198	50.2539	-0.634255	-159.528	40.3289	11.6517	18.9514	73.5483	9.23	7.6	56.8	26.63	54.8	19.94
394	2020-06-16	1337.8	1342.95	1352.63	1332.67	3053173	4.09972e+09	-11.4669	55.9529	0.178194	-45.2776	40.9378	11.8277	19.2376	74.6587	9.23	7.6	56.8	26.63	54.8	19.94
395	2020-06-17	1350.58	1344.02	1350.62	1334.48	2033565	2.7301e+09	-11.7699	56.2512	0.523774	-42.234	40.9704	13.8193	19.2529	74.7183	9.23	7.6	56.8	26.63	54.8	19.94
396	2020-06-18	1343.93	1351.68	1351.87	1339.33	2196364	2.9568e+09	-10.9734	58.488	0.714464	-2.37607	41.2037	13.8979	19.3625	75.1437	9.23	7.6	56.8	26.63	54.8	19.94
397	2020-06-19	1358.37	1377.35	1382.48	1353.68	4072585	5.60323e+09	-7.20583	65.1271	1.39805	171.653	41.9864	14.1619	19.7303	76.5711	9.23	7.6	56.8	26.63	54.8	19.94
398	2020-06-22	1372.82	1376.55	1381.22	1371	2430171	3.34354e+09	-5.13562	64.7684	1.37747	145.469	41.9619	14.1537	19.7188	76.5264	9.23	7.6	56.8	26.63	54.8	19.94
399	2020-06-23	1372.72	1410.51	1417.68	1371.3	3547384	4.96319e+09	0.21051	72.0333	1.6099	171.134	42.9971	14.5028	20.2053	78.4143	9.23	7.6	56.8	26.63	54.8	19.94
400	2020-06-24	1416.43	1412.95	1418.47	1398.43	2597619	3.66354e+09	3.30611	72.4862	1.65477	144.262	42.5746	14.3603	20.0067	77.6437	9.23	7.6	56.8	26.63	54.8	19.94
401	2020-06-29	1401.33	1416.01	1418.75	1390.7	2901578	4.06405e+09	4.90046	73.0934	1.06284	106.564	42.6667	14.3914	20.05	77.8118	9.23	7.6	56.8	26.63	54.8	19.94
402	2020-06-30	1415.96	1415.73	1421.64	1408.22	2319366	3.28164e+09	5.03279	72.9298	1.0309	98.9501	42.6582	14.3885	20.046	77.7963	9.23	7.6	56.8	26.63	54.8	19.94
403	2020-07-01	1420.69	1446.11	1457.56	1416.84	3997073	5.75964e+09	8.14366	78.6831	1.41199	124.6	43.5736	14.6973	20.4762	79.4657	6.65	5.69	51.49	33.23	49.49	-27.4
404	2020-07-02	1450.69	1494.24	1500.91	1446.82	4741179	7.01429e+09	15.2053	84.4869	2.08668	170.839	45.0237	15.1864	21.1576	82.1103	6.65	5.69	51.49	33.23	49.49	-27.4
405	2020-07-03	1500.04	1492.1	1502.46	1467.99	3629561	5.39564e+09	17.9221	83.3655	1.48703	145.799	44.9593	15.1647	21.1274	81.9928	6.65	5.69	51.49	33.23	49.49	-27.4
406	2020-07-06	1488.43	1548.43	1563.92	1482.44	5354779	8.22807e+09	25.1953	88.017	1.46045	156.758	46.6567	15.7372	21.925	85.0884	6.65	5.69	51.49	33.23	49.49	-27.4
407	2020-07-07	1551.42	1633.6	1688.58	1549.4	6888404	1.12199e+10	38.5666	91.847	2.18413	188.642	49.2229	16.6028	23.1309	89.7683	6.65	5.69	51.49	33.23	49.49	-27.4
408	2020-07-08	1625.85	1627.15	1663.6	1606.5	5494070	8.96319e+09	43.2773	89.4415	1.57077	145.018	49.0286	16.5373	23.0396	89.4141	6.65	5.69	51.49	33.23	49.49	-27.4
409	2020-07-09	1636.5	1651.02	1656.82	1627.79	3619995	5.95173e+09	46.084	90.468	1.07895	113.882	49.7477	16.7798	23.3775	90.7255	6.65	5.69	51.49	33.23	49.49	-27.4
410	2020-07-10	1634.56	1658.61	1680.63	1634.51	3833600	6.35251e+09	45.3673	90.7846	1.11479	97.3316	49.9766	16.857	23.4851	91.143	6.65	5.69	51.49	33.23	49.49	-27.4
411	2020-07-13	1659.42	1724.56	1729.41	1659.42	6274956	1.06795e+10	49.8251	93.0219	1.31255	104.588	51.9636	17.5272	24.4188	94.7667	6.65	5.69	51.49	33.23	49.49	-27.4
412	2020-07-14	1724.56	1705.21	1724.6	1692.05	4762856	8.13583e+09	46.2917	86.1995	1.21929	91.2274	51.3807	17.3306	24.1449	93.7036	6.65	5.69	51.49	33.23	49.49	-27.4
413	2020-07-15	1688.64	1696.05	1725.15	1688.48	4206880	7.17656e+09	39.1298	82.9978	0.877355	81.1515	51.1046	17.2375	24.0152	93.2	6.65	5.69	51.49	33.23	49.49	-27.4
414	2020-07-16	1674.16	1561.98	1674.16	1548.43	10564717	1.69014e+10	14.0371	51.7425	0.300611	-40.8133	47.065	15.8749	22.1169	85.8329	6.65	5.69	51.49	33.23	49.49	-27.4
415	2020-07-17	1567.79	1594.93	1618.68	1567.79	6809680	1.08634e+10	0.306622	56.2423	0.26401	-68.9404	48.0579	16.2098	22.5834	87.6437	6.65	5.69	51.49	33.23	49.49	-27.4
416	2020-07-20	1599.24	1584.2	1610.36	1537.67	4678830	7.36382e+09	-11.1582	54.4067	0.136671	-112.248	47.7345	16.1008	22.4315	87.054	6.65	5.69	51.49	33.23	49.49	-27.4
417	2020-07-21	1593.57	1614.24	1647.92	1578.42	4336721	7.02635e+09	-15.3728	58.6089	0.321442	-48.4038	48.6396	16.4061	22.8568	88.7047	6.65	5.69	51.49	33.23	49.49	-27.4
418	2020-07-22	1604.56	1624	1654.89	1604.56	4050673	6.63727e+09	-17.3756	59.9418	0.381474	-23.9184	48.9336	16.5052	22.995	89.2407	6.65	5.69	51.49	33.23	49.49	-27.4
419	2020-07-23	1618.11	1621.98	1636.5	1596.82	3546350	5.73905e+09	-19.351	59.5012	0.369049	-33.4903	48.8729	16.4847	22.9665	89.1301	6.65	5.69	51.49	33.23	49.49	-27.4
420	2020-07-24	1601.51	1543.88	1612.31	1533.92	8137469	1.27059e+10	-30.8722	45.2212	-0.11133	-99.9003	46.5197	15.691	21.8606	84.8385	6.65	5.69	51.49	33.23	49.49	-27.4
421	2020-07-27	1563.93	1570.26	1577.27	1548.43	4007993	6.27966e+09	-34.3667	49.7475	0.0578091	-89.4471	47.3143	15.959	22.234	86.2876	6.65	5.69	51.49	33.23	49.49	-27.4
422	2020-07-28	1577.47	1616.18	1625.85	1577.47	5674024	9.13372e+09	-30.0747	56.6719	0.475127	0.179559	48.698	16.4257	22.8842	88.811	6.65	5.69	51.49	33.23	49.49	-27.4
423	2020-07-29	1635.53	1618.11	1635.53	1580.37	5243851	8.41179e+09	-26.6735	56.9489	0.926485	51.4052	47.8911	15.3058	22.5081	310.877	6.65	5.69	51.49	33.23	49.49	-27.4
424	2020-07-30	1617.34	1625.85	1645.78	1616.66	3965098	6.48686e+09	-23.2066	58.1415	1.02309	93.1066	48.1202	15.379	22.6158	312.365	6.65	5.69	51.49	33.23	49.49	-27.4
425	2020-07-31	1630.69	1624.09	1650.05	1592.95	4203967	6.84675e+09	-21.0398	57.7374	1.00112	59.9787	48.0681	15.3624	22.5913	312.026	6.65	5.69	51.49	33.23	49.49	-27.4
426	2020-08-03	1632.51	1614.24	1641.9	1606.5	3581546	5.79004e+09	-20.7861	55.3454	0.858363	48.896	47.7765	15.2692	22.4542	310.134	6.65	5.69	51.49	33.23	49.49	-27.4
427	2020-08-04	1621.02	1616.17	1628.75	1606.5	3300423	5.33719e+09	-20.194	55.7446	0.881908	33.0442	47.8335	15.2874	22.481	310.504	6.65	5.69	51.49	33.23	49.49	-27.4
428	2020-08-05	1608.52	1614.24	1619.17	1590.35	2637164	4.23661e+09	-19.8673	55.1964	0.858363	6.56209	47.7765	15.2692	22.4542	310.134	6.65	5.69	51.49	33.23	49.49	-27.4
429	2020-08-06	1616.18	1585.17	1620.08	1577.47	3373608	5.37294e+09	-23.1429	47.3957	0.503721	-36.1468	46.916	14.9942	22.0498	304.548	6.65	5.69	51.49	33.23	49.49	-27.4
430	2020-08-07	1591.76	1578.43	1596.5	1546.98	3538241	5.56007e+09	-25.6018	45.7308	0.146969	-127.011	46.7167	14.9305	21.9561	303.254	6.65	5.69	51.49	33.23	49.49	-27.4
431	2020-08-10	1575.5	1581.33	1591.94	1556.28	2441028	3.85772e+09	-26.1312	46.6271	-0.0943953	-134.097	46.8023	14.9579	21.9964	303.81	6.65	5.69	51.49	33.23	49.49	-27.4
432	2020-08-11	1587.14	1589.57	1612.72	1587.14	3701103	5.9369e+09	-24.6822	49.2723	0.234922	-36.1217	47.0464	15.0358	22.1111	305.394	6.65	5.69	51.49	33.23	49.49	-27.4
433	2020-08-12	1580.37	1574.51	1588.11	1553.51	2886420	4.52927e+09	-24.9869	44.7668	-0.0826655	-104.993	46.6007	14.8934	21.9016	302.501	6.65	5.69	51.49	33.23	49.49	-27.4
434	2020-08-13	1577.47	1582.3	1586.06	1557.14	2122543	3.34165e+09	-23.4014	47.5246	0.0847569	-79.089	46.8313	14.9671	22.01	303.998	6.65	5.69	51.49	33.23	49.49	-27.4
435	2020-08-14	1587.05	1607.47	1612.01	1578.43	3890715	6.23048e+09	-18.4426	55.5012	0.791167	26.1228	47.576	15.2051	22.36	308.832	6.65	5.69	51.49	33.23	49.49	-27.4
436	2020-08-17	1620.05	1635.53	1649.42	1616.18	4502309	7.36361e+09	-11.2185	62.5522	1.46471	160.14	48.4066	15.4706	22.7504	314.224	6.65	5.69	51.49	33.23	49.49	-27.4
437	2020-08-18	1642.67	1650.05	1664.56	1636.5	3143598	5.19275e+09	-4.65591	65.679	1.90133	175.686	48.8363	15.6079	22.9523	317.013	6.65	5.69	51.49	33.23	49.49	-27.4
438	2020-08-19	1645.21	1632.63	1661.66	1628.75	2781133	4.57814e+09	-2.91802	59.1009	0.952475	109.229	48.3207	15.4431	22.71	313.666	6.65	5.69	51.49	33.23	49.49	-27.4
439	2020-08-20	1620.05	1610.37	1624.89	1602.63	2312773	3.72718e+09	-4.90635	51.7428	0.474715	25.3107	47.6619	15.2326	22.4004	309.39	6.65	5.69	51.49	33.23	49.49	-27.4
440	2020-08-21	1619.08	1621.98	1643.27	1617.14	2591773	4.21705e+09	-4.79179	54.9902	0.628409	51.5413	48.0056	15.3424	22.5619	311.621	6.65	5.69	51.49	33.23	49.49	-27.4
441	2020-08-24	1645.21	1641.68	1652.95	1636.51	3196362	5.26029e+09	-2.32169	60.0578	0.889198	79.0202	48.5885	15.5287	22.8359	315.405	6.65	5.69	51.49	33.23	49.49	-27.4
442	2020-08-25	1649.85	1671.34	1690.48	1643.88	4326697	7.22731e+09	2.77187	66.3884	1.28184	117.974	49.4664	15.8093	23.2485	321.104	6.65	5.69	51.49	33.23	49.49	-27.4
443	2020-08-26	1678.11	1671.34	1688.76	1659.75	2708879	4.53037e+09	5.45077	66.3884	1.31424	117.612	49.4664	15.8093	23.2485	321.104	6.65	5.69	51.49	33.23	49.49	-27.4
444	2020-08-27	1676.17	1675.21	1678.09	1650.05	2338936	3.89676e+09	6.95729	67.2252	1.06059	91.421	49.581	15.8459	23.3023	321.847	6.65	5.69	51.49	33.23	49.49	-27.4
445	2020-08-28	1675.21	1700.37	1707.15	1666.02	4370833	7.38924e+09	10.3515	72.2209	1.47614	138.277	50.3257	16.0839	23.6523	326.682	6.65	5.69	51.49	33.23	49.49	-27.4
446	2020-08-31	1713.51	1728.92	1757.47	1713.51	4940259	8.60893e+09	15.1601	76.6989	1.82835	186.335	51.1707	16.354	24.0494	332.166	6.65	5.69	51.49	33.23	49.49	-27.4
447	2020-09-01	1734.24	1743.9	1743.92	1717.8	3269363	5.66159e+09	18.8365	78.7006	1.48367	141.204	51.6141	16.4957	24.2578	335.045	6.65	5.69	51.49	33.23	49.49	-27.4
448	2020-09-02	1766.18	1737.15	1769.08	1712.95	3307530	5.74635e+09	18.7941	75.4553	1.06942	110.533	51.4141	16.4318	24.1639	333.747	6.65	5.69	51.49	33.23	49.49	-27.4
449	2020-09-03	1737.15	1735.21	1753.6	1722.34	3145101	5.47133e+09	16.9942	74.4746	0.928724	84.696	51.3569	16.4135	24.1369	333.375	6.65	5.69	51.49	33.23	49.49	-27.4
450	2020-09-04	1709.08	1712.95	1719.72	1689.73	3188562	5433479408	11.5548	63.888	0.697222	16.7389	50.6981	16.2029	23.8273	329.099	6.65	5.69	51.49	33.23	49.49	-27.4
451	2020-09-07	1703.28	1667.95	1720.69	1649.05	3214814	5.44635e+09	1.1905	48.4258	-0.04672	-58.7917	49.3662	15.7772	23.2013	320.453	6.65	5.69	51.49	33.23	49.49	-27.4
452	2020-09-08	1676.18	1656.24	1681.79	1623.02	3562042	5.86596e+09	-7.47095	45.2588	-0.208104	-111.519	49.0196	15.6665	23.0385	318.203	6.65	5.69	51.49	33.23	49.49	-27.4
453	2020-09-09	1644.89	1633.6	1655.85	1625.89	2682822	4.40181e+09	-15.9891	39.6835	-0.452271	-123.771	48.3493	15.4523	22.7234	313.852	6.65	5.69	51.49	33.23	49.49	-27.4
454	2020-09-10	1648.83	1650.82	1664.56	1645.21	2560352	4.23669e+09	-18.8469	45.3708	-0.0618298	-85.8421	48.8592	15.6152	22.9631	317.162	6.65	5.69	51.49	33.23	49.49	-27.4
455	2020-09-11	1633.6	1677.15	1680.05	1633.6	3212332	5.33988e+09	-16.8014	52.9136	0.394832	-55.8649	49.6383	15.8642	23.3292	322.219	6.65	5.69	51.49	33.23	49.49	-27.4
456	2020-09-14	1688.76	1709.08	1711.99	1674.8	3209027	5.44819e+09	-11.0367	60.2997	0.684316	16.1153	50.5835	16.1663	23.7735	328.355	6.65	5.69	51.49	33.23	49.49	-27.4
457	2020-09-15	1712.94	1703.28	1712.94	1691.42	2151427	3.65487e+09	-8.03372	58.4492	0.672912	34.0297	50.4116	16.1114	23.6927	327.239	6.65	5.69	51.49	33.23	49.49	-27.4
458	2020-09-16	1703.28	1669.5	1707.93	1663.6	2326583	3.91646e+09	-10.472	48.765	0.353312	-3.08275	49.412	15.7919	23.2229	320.75	6.65	5.69	51.49	33.23	49.49	-27.4
459	2020-09-17	1645.21	1616.68	1645.21	1604.56	6580058	1.06834e+10	-18.5993	37.8651	-0.213233	-134.606	47.8487	15.2923	22.4881	310.602	6.65	5.69	51.49	33.23	49.49	-27.4
460	2020-09-18	1611.34	1640.37	1640.37	1582.31	4877335	7.85367e+09	-20.0585	44.0925	0.0896926	-114.076	48.5498	15.5164	22.8177	315.154	6.65	5.69	51.49	33.23	49.49	-27.4
461	2020-09-21	1638.2	1613.08	1638.2	1612.94	2319153	3.75677e+09	-23.7229	39.0793	-0.038961	-92.5069	47.7421	15.2582	22.4381	309.911	6.65	5.69	51.49	33.23	49.49	-27.4
462	2020-09-22	1596.82	1612.01	1632.61	1596.82	2404028	3.89007e+09	-25.1768	38.8867	-0.0505411	-89.2666	47.7103	15.248	22.4231	309.704	6.65	5.69	51.49	33.23	49.49	-27.4
463	2020-09-23	1582.3	1596.8	1612.32	1568.78	3691529	5.87869e+09	-26.9162	36.0781	-0.169583	-110.56	47.2603	15.1042	22.2116	306.783	6.65	5.69	51.49	33.23	49.49	-27.4
464	2020-09-24	1583.24	1576.81	1605.41	1574.37	3105156	4.91539e+09	-29.2923	32.636	-0.362625	-98.7385	46.6686	14.9151	21.9335	302.942	6.65	5.69	51.49	33.23	49.49	-27.4
465	2020-09-25	1577.47	1582.41	1596.82	1572.63	2333504	3700843486	-28.6099	34.5788	-0.128162	-86.977	46.8344	14.9681	22.0115	304.018	6.65	5.69	51.49	33.23	49.49	-27.4
466	2020-09-28	1582.49	1607.47	1614.72	1582.49	2503923	4.01964e+09	-23.4972	42.7838	0.242429	-50.6054	47.576	15.2051	22.36	308.832	6.65	5.69	51.49	33.23	49.49	-27.4
467	2020-09-29	1615.53	1599.05	1615.6	1599.05	1801128	2.89508e+09	-20.0954	40.8702	0.23994	-28.4558	47.3268	15.1255	22.2429	307.214	6.65	5.69	51.49	33.23	49.49	-27.4
468	2020-09-30	1606.5	1614.72	1637.37	1606.5	2798992	4.53601e+09	-14.8238	45.876	0.596444	66.3925	47.7908	15.2738	22.4609	310.227	6.65	5.69	51.49	33.23	49.49	-27.4
469	2020-10-09	1637.47	1641.34	1651.42	1633.6	3538017	5.81728e+09	-7.22515	53.3332	1.01526	149.275	48.5785	15.5255	22.8311	315.34	7.86	6.68	51.26	33.57	49.8	18.46
470	2020-10-12	1645.21	1694.19	1694.19	1645.21	4518535	7.59799e+09	4.79804	64.2107	3.09628	204.268	50.1427	16.0254	23.5663	325.493	7.86	6.68	51.26	33.57	49.8	18.46
471	2020-10-13	1694.2	1682.95	1694.2	1679.08	2370799	3.99556e+09	10.7731	60.8586	1.64482	150.529	49.8101	15.9191	23.41	323.335	7.86	6.68	51.26	33.57	49.8	18.46
472	2020-10-14	1683.92	1673.27	1690.68	1670.37	2116348	3.55432e+09	12.8186	57.963	0.821775	97.1087	49.5237	15.8276	23.2754	321.475	7.86	6.68	51.26	33.57	49.8	18.46
473	2020-10-15	1665.66	1669.4	1679.08	1665.53	1674401	2.80125e+09	13.0063	56.7633	0.788806	67.3512	49.4091	15.791	23.2215	320.732	7.86	6.68	51.26	33.57	49.8	18.46
474	2020-10-16	1669.4	1656.82	1678.68	1648.11	1795610	2.99125e+09	10.8784	52.815	0.665683	38.5659	49.0368	15.672	23.0465	318.315	7.86	6.68	51.26	33.57	49.8	18.46
475	2020-10-19	1669.4	1644.24	1678.09	1637.37	1986661	3.28438e+09	7.38578	49.0261	0.474984	9.57621	48.6644	15.553	22.8715	315.897	7.86	6.68	51.26	33.57	49.8	18.46
476	2020-10-20	1645.2	1678.11	1679.05	1640.37	2865859	4.78781e+09	9.13278	58.0328	0.830986	31.7295	49.6669	15.8734	23.3427	322.405	7.86	6.68	51.26	33.57	49.8	18.46
477	2020-10-21	1678.21	1677.47	1686	1667.47	1953084	3.27536e+09	9.64675	57.8183	0.789606	60.1559	49.6477	15.8672	23.3337	322.281	7.86	6.68	51.26	33.57	49.8	18.46
478	2020-10-22	1674.24	1686.34	1688.76	1660.22	2322955	3.89773e+09	10.5528	60.0898	0.851466	58.1399	49.9104	15.9512	23.4571	323.986	7.86	6.68	51.26	33.57	49.8	18.46
479	2020-10-23	1684.68	1660.05	1691.27	1658.76	1993416	3.33999e+09	7.14531	51.0384	0.316517	-16.1234	49.1322	15.7025	23.0914	318.934	7.86	6.68	51.26	33.57	49.8	18.46
480	2020-10-26	1566.82	1590.05	1609.32	1548.43	6821380	1.08219e+10	-4.38235	35.3052	-1.28717	-295.523	46.2986	13.903	21.7438	123.643	7.86	6.68	51.26	33.57	49.8	18.46
481	2020-10-27	1590.05	1572.63	1591.01	1564.03	4540788	7.15669e+09	-13.6742	32.5322	-1.70095	-174.42	45.7914	13.7507	21.5056	122.288	7.86	6.68	51.26	33.57	49.8	18.46
482	2020-10-28	1573.59	1611.15	1622.95	1572.7	3579003	5.73945e+09	-13.9066	43.4457	0.21913	-81.1214	46.9132	14.0876	22.0324	125.284	7.86	6.68	51.26	33.57	49.8	18.46
483	2020-10-29	1601.51	1621.98	1652.95	1593.92	4068503	6.63317e+09	-11.951	46.1661	0.433999	-30.9828	47.2285	14.1823	22.1805	126.126	7.86	6.68	51.26	33.57	49.8	18.46
484	2020-10-30	1623.92	1616.2	1641.34	1611.34	2692318	4.3796e+09	-10.8193	44.8858	0.383168	-23.9924	47.06	14.1317	22.1014	125.676	7.86	6.68	51.26	33.57	49.8	18.46
485	2020-11-02	1621.02	1620.06	1640.37	1618.11	2176801	3.54442e+09	-9.0083	45.9971	0.417114	-12.8554	47.1725	14.1654	22.1542	125.976	7.86	6.68	51.26	33.57	49.8	18.46
486	2020-11-03	1630.68	1640.37	1650.92	1621.5	2428003	3.97662e+09	-4.7463	51.6918	0.595726	18.4482	47.7639	14.343	22.432	127.556	7.86	6.68	51.26	33.57	49.8	18.46
487	2020-11-04	1645.21	1644.8	1649.08	1630.69	1699134	2.7884e+09	-1.18752	52.8956	0.634685	41.7645	47.893	14.3818	22.4926	127.9	7.86	6.68	51.26	33.57	49.8	18.46
488	2020-11-05	1661.66	1666.4	1676.64	1656.92	2430757	4.05304e+09	3.93815	58.4986	1.07264	118.392	48.522	14.5707	22.788	129.58	7.86	6.68	51.26	33.57	49.8	18.46
489	2020-11-06	1674.77	1645.81	1675.78	1635.53	2381922	3.9327e+09	4.3833	51.9533	1.01399	89.6628	47.9223	14.3906	22.5063	127.979	7.86	6.68	51.26	33.57	49.8	18.46
490	2020-11-09	1646.55	1686.41	1694.26	1645.81	4285077	7.19868e+09	9.67147	61.4126	1.21339	128.636	49.1044	14.7456	23.0615	131.136	7.86	6.68	51.26	33.57	49.8	18.46
491	2020-11-10	1696.42	1688.76	1707.61	1680.05	3119484	5.28797e+09	12.8138	61.895	1.40471	145.039	49.1729	14.7661	23.0937	131.319	7.86	6.68	51.26	33.57	49.8	18.46
492	2020-11-11	1688.76	1675.55	1720.21	1675.21	3601137	6.12237e+09	12.4313	57.4115	0.845321	110.307	48.7883	14.6506	22.913	130.291	7.86	6.68	51.26	33.57	49.8	18.46
493	2020-11-12	1674.25	1678.88	1693.6	1666.76	2425482	4.07173e+09	11.9423	58.2584	0.863837	63.3153	48.8852	14.6797	22.9586	130.55	7.86	6.68	51.26	33.57	49.8	18.46
494	2020-11-13	1668.44	1650.05	1673.16	1636.5	2909314	4.79128e+09	7.28018	48.9035	0.436536	-28.5695	48.0457	14.4277	22.5643	128.308	7.86	6.68	51.26	33.57	49.8	18.46
495	2020-11-16	1655.85	1674.29	1674.29	1642.56	3163301	5.2479e+09	7.00384	55.5687	0.700971	-6.69888	48.7516	14.6396	22.8958	130.194	7.86	6.68	51.26	33.57	49.8	18.46
496	2020-11-17	1683.92	1660.5	1686.19	1646.25	2606407	4.35529e+09	4.62098	51.3359	0.357143	-18.4042	48.3501	14.519	22.7072	129.121	7.86	6.68	51.26	33.57	49.8	18.46
497	2020-11-18	1659.73	1639.06	1665.08	1628.91	3635052	5.97315e+09	0.0557675	45.3662	-0.157159	-122.926	47.7259	14.3316	22.4141	127.454	7.86	6.68	51.26	33.57	49.8	18.46
498	2020-11-19	1630.21	1664.75	1669.4	1626.43	2874211	4.76751e+09	0.377339	52.6906	0.440978	-63.7705	48.4738	14.5562	22.7653	129.452	7.86	6.68	51.26	33.57	49.8	18.46
499	2020-11-20	1664.56	1664.53	1680.05	1657.45	2260315	3.77189e+09	0.437104	52.6235	0.512475	-5.59819	48.4673	14.5542	22.7623	129.434	7.86	6.68	51.26	33.57	49.8	18.46
500	2020-11-23	1713.93	1732.51	1751.57	1713.93	6885646	1.19269e+10	9.03337	67.0405	1.88028	198.417	50.4469	15.1487	23.692	134.721	7.86	6.68	51.26	33.57	49.8	18.46
501	2020-11-24	1712.94	1706.66	1725.05	1695.02	3354656	5.73696e+09	10.5329	59.4029	1.69764	101.776	49.6942	14.9227	23.3385	132.711	7.86	6.68	51.26	33.57	49.8	18.46
502	2020-11-25	1704.73	1671.22	1711.87	1668.44	2916634	4.91054e+09	6.25773	50.6184	0.344141	27.6787	48.6623	14.6128	22.8539	129.955	7.86	6.68	51.26	33.57	49.8	18.46
503	2020-11-26	1670.37	1678.49	1683.91	1669.58	2400187	4.02775e+09	4.02421	52.2286	0.421937	7.7735	48.8739	14.6763	22.9533	130.52	7.86	6.68	51.26	33.57	49.8	18.46
504	2020-11-27	1676.82	1681.89	1683.95	1662.63	2228691	3.7377e+09	2.68433	53.0245	0.45832	-3.75859	48.9728	14.706	22.9997	130.784	7.86	6.68	51.26	33.57	49.8	18.46
505	2020-11-30	1679.08	1658.67	1682.86	1658.67	3300377	5.52032e+09	-1.42896	47.073	0.209845	-38.7059	48.2968	14.503	22.6822	128.979	7.86	6.68	51.26	33.57	49.8	18.46
506	2020-12-01	1670.37	1681.02	1682.94	1664.57	2913522	4.89183e+09	-1.24535	52.7454	0.44901	-9.43132	48.9475	14.6984	22.9878	130.716	7.86	6.68	51.26	33.57	49.8	18.46
507	2020-12-02	1689.73	1681.99	1692.63	1675.21	2435670	4.10137e+09	-1.10416	52.9884	0.315818	2.89573	48.9759	14.707	23.0012	130.792	7.86	6.68	51.26	33.57	49.8	18.46
508	2020-12-03	1681.99	1692.63	1699.08	1676.27	3048841	5.14736e+09	0.239795	55.7607	0.459913	14.5088	49.2856	14.8	23.1466	131.62	7.86	6.68	51.26	33.57	49.8	18.46
509	2020-12-04	1695.53	1735.32	1742.08	1695.53	6457234	1.1176e+10	6.35733	64.9698	1.03806	119.776	50.5286	15.1732	23.7304	134.939	7.86	6.68	51.26	33.57	49.8	18.46
510	2020-12-07	1744.6	1753.99	1781.07	1742.52	6027394	1.06173e+10	12.0659	68.1878	1.98625	198.057	51.0722	15.3365	23.9857	136.391	7.86	6.68	51.26	33.57	49.8	18.46
511	2020-12-08	1756.5	1790.38	1814.57	1754.57	6350061	1.13334e+10	19.453	73.4665	1.71833	172.069	52.1317	15.6546	24.4833	139.22	7.86	6.68	51.26	33.57	49.8	18.46
512	2020-12-09	1805.81	1780.7	1805.86	1779.73	3218958	5.76604e+09	21.5805	70.0319	1.28021	121.969	51.8499	15.57	24.3509	138.468	7.86	6.68	51.26	33.57	49.8	18.46
513	2020-12-10	1780.7	1773.83	1790.15	1769.08	3374100	6.00924e+09	20.6094	67.5418	0.874345	82.2466	51.6499	15.5099	24.257	137.933	7.86	6.68	51.26	33.57	49.8	18.46
514	2020-12-11	1775.65	1761.34	1778.1	1746.64	3180072	5.59536e+09	16.9826	63.0158	0.779516	47.0073	51.2864	15.4008	24.0862	136.963	7.86	6.68	51.26	33.57	49.8	18.46
515	2020-12-14	1768.86	1770.05	1771	1756.5	3415273	6.02681e+09	14.5487	64.8413	0.8141	42.5665	51.54	15.4769	24.2054	137.64	7.86	6.68	51.26	33.57	49.8	18.46
516	2020-12-15	1774.41	1757.48	1778.01	1746.83	3059091	5.38358e+09	10.2407	60.0856	0.696466	24.0638	51.1739	15.367	24.0334	136.662	7.86	6.68	51.26	33.57	49.8	18.46
517	2020-12-16	1771.5	1780.7	1786.18	1761.55	3322086	5.9013e+09	9.52874	65.3081	0.900972	54.5095	51.8499	15.57	24.3509	138.468	7.86	6.68	51.26	33.57	49.8	18.46
518	2020-12-17	1786.02	1805.39	1807.79	1780.7	3723057	6.68342e+09	11.2739	69.9529	1.27261	120.669	52.5688	15.7859	24.6885	140.387	7.86	6.68	51.26	33.57	49.8	18.46
519	2020-12-18	1792.13	1785.54	1808.77	1781.74	2797873	5.02097e+09	8.757	62.4802	0.866996	85.891	51.9908	15.6123	24.4171	138.844	7.86	6.68	51.26	33.57	49.8	18.46
520	2020-12-21	1780.7	1783.12	1791.57	1778.37	3171901	5.66353e+09	5.90547	61.5889	0.53517	32.0222	51.9204	15.5912	24.384	138.656	7.86	6.68	51.26	33.57	49.8	18.46
521	2020-12-22	1790.35	1820.38	1837.79	1783.13	4200439	7.61858e+09	8.04477	69.1235	1.31288	157.924	53.0053	15.917	24.8935	141.553	7.86	6.68	51.26	33.57	49.8	18.46
522	2020-12-23	1836.82	1782.29	1844.76	1762.33	4929485	8.901e+09	3.56443	56.5286	0.517846	64.5489	51.8964	15.584	24.3728	138.592	7.86	6.68	51.26	33.57	49.8	18.46
523	2020-12-24	1759.41	1771.35	1798.97	1737.17	3911790	6.92199e+09	-1.37295	53.4222	0.220509	-56.1664	51.5777	15.4883	24.2231	137.741	7.86	6.68	51.26	33.57	49.8	18.46
524	2020-12-25	1744.88	1771.02	1787.47	1741.99	2385695	4.219e+09	-4.98061	53.324	0.215262	-70.8947	51.5681	15.4854	24.2186	137.715	7.86	6.68	51.26	33.57	49.8	18.46
525	2020-12-28	1767.73	1812.63	1827.92	1767.2	3108214	5.61653e+09	-2.20134	62.8838	0.876789	75.9479	52.7799	15.8493	24.7877	140.951	7.86	6.68	51.26	33.57	49.8	18.46
526	2020-12-29	1812.63	1806.83	1825.99	1795.21	2362915	4.27599e+09	-1.61073	60.9504	0.725486	92.0035	52.6108	15.7985	24.7083	140.5	7.86	6.68	51.26	33.57	49.8	18.46
527	2020-12-30	1809.73	1870.7	1870.7	1809.72	3559946	6.60446e+09	6.47314	71.6248	2.01945	209.373	54.4706	16.357	25.5817	145.466	7.86	6.68	51.26	33.57	49.8	18.46
528	2020-12-31	1878.44	1933.61	1934.55	1876.51	4015423	7.6823e+09	18.6926	78.1589	3.29396	234.551	56.3023	16.907	26.4419	150.358	7.86	6.68	51.26	33.57	49.8	18.46
529	2021-01-04	1935.52	1932.64	1940.37	1919.87	4496315	8.68692e+09	24.6676	77.8518	1.62139	158.926	56.2741	16.8985	26.4287	150.283	8.3	6.89	54.17	29.77	52.64	8.04
530	2021-01-05	1925.86	1993.07	1993.07	1918.57	5385167	1.05926e+10	34.1961	82.588	1.36571	142.144	58.0339	17.427	27.2552	154.982	8.3	6.89	54.17	29.77	52.64	8.04
531	2021-01-06	1998.25	2032.32	2056.51	1970.41	4898910	9.88259e+09	42.6711	84.9159	1.60711	136.758	59.1766	17.7701	27.7918	158.034	8.3	6.89	54.17	29.77	52.64	8.04
532	2021-01-07	2029.41	2071.03	2071.03	2008.12	3919462	7.99118e+09	49.8754	86.8434	1.35109	121.832	60.3037	18.1086	28.3212	161.044	8.3	6.89	54.17	29.77	52.64	8.04
533	2021-01-08	2072.96	2022.64	2081.56	1996.53	5565540	1.13452e+10	44.6747	73.7532	0.962954	92.2885	58.8948	17.6855	27.6595	157.281	8.3	6.89	54.17	29.77	52.64	8.04
534	2021-01-11	2022.64	2032.06	2081.19	1992.25	5278102	1.07686e+10	39.2484	74.5819	0.852498	78.1941	59.169	17.7678	27.7883	158.013	8.3	6.89	54.17	29.77	52.64	8.04
535	2021-01-12	2020.7	2091.25	2091.25	2017.8	4242597	8.80056e+09	40.228	79.1729	1.07653	90.0116	60.8927	18.2855	28.5978	162.617	8.3	6.89	54.17	29.77	52.64	8.04
536	2021-01-13	2094.25	2094.25	2103.28	2066.19	3553522	7.41833e+09	37.9078	79.3827	1.11591	96.3951	60.98	18.3117	28.6388	162.85	8.3	6.89	54.17	29.77	52.64	8.04
537	2021-01-14	2086.51	2065.22	2093.29	2047.91	3735618	7.72209e+09	29.4665	71.6279	0.835887	71.4769	60.1347	18.0578	28.2418	160.592	8.3	6.89	54.17	29.77	52.64	8.04
538	2021-01-15	2046.83	2014.9	2065.56	1963.61	6149123	1.23721e+10	14.8465	60.2855	0.509003	-24.3336	58.6693	17.6178	27.5536	156.679	8.3	6.89	54.17	29.77	52.64	8.04
539	2021-01-18	1994.63	1996.51	2024.07	1974.51	4044766	8.07672e+09	1.1619	56.6432	0.0339988	-87.4852	58.1339	17.457	27.3022	155.249	8.3	6.89	54.17	29.77	52.64	8.04
540	2021-01-19	2006.29	1944.65	2028.74	1942.17	4788863	9.47928e+09	-15.4937	47.6271	-0.885318	-154.888	56.6238	17.0036	26.5929	151.216	8.3	6.89	54.17	29.77	52.64	8.04
541	2021-01-20	1943.28	1974.86	1989.24	1918.6	4658380	9.12645e+09	-22.6281	52.5189	-0.221506	-133.603	57.5036	17.2677	27.0061	153.566	8.3	6.89	54.17	29.77	52.64	8.04
542	2021-01-21	1981.99	2003.28	2022.66	1975.22	3958602	7.95346e+09	-23.5975	56.7422	0.391912	-45.1888	58.3312	17.5163	27.3948	155.776	8.3	6.89	54.17	29.77	52.64	8.04
543	2021-01-22	2002.32	2012.91	2032.32	1993.7	3022164	6.09026e+09	-22.9966	58.1439	0.456283	-17.1117	58.6116	17.6005	27.5265	156.525	8.3	6.89	54.17	29.77	52.64	8.04
544	2021-01-25	2015.87	2104.9	2109.26	2015.87	5782070	1.20295e+10	-10.8785	68.8553	1.07119	86.1122	61.29	18.4048	28.7844	163.678	8.3	6.89	54.17	29.77	52.64	8.04
545	2021-01-26	2114.58	2072.86	2116.51	2056.62	3280475	6.82017e+09	-7.98269	62.6506	0.857019	88.4412	60.357	18.1246	28.3462	161.186	8.3	6.89	54.17	29.77	52.64	8.04
546	2021-01-27	2072.86	2021.67	2072.86	2017.8	3835638	7.80945e+09	-13.445	54.0106	0.480624	28.5895	58.8666	17.677	27.6462	157.206	8.3	6.89	54.17	29.77	52.64	8.04
547	2021-01-28	2012.96	2020.7	2041.67	1993.63	3629853	7.33708e+09	-17.4193	53.8542	0.474571	2.91854	58.8384	17.6686	27.633	157.131	8.3	6.89	54.17	29.77	52.64	8.04
548	2021-01-29	2033.47	2047.98	2080.2	2022.85	3482369	7.16618e+09	-16.6071	57.6827	0.644805	60.2286	59.6325	17.907	28.006	159.251	8.3	6.89	54.17	29.77	52.64	8.04
549	2021-02-01	2061.35	2041.34	2090.38	2027.48	3031772	6.21964e+09	-17.129	56.4168	0.60337	53.0469	59.4392	17.849	27.9152	158.735	8.3	6.89	54.17	29.77	52.64	8.04
550	2021-02-02	2044.14	2075.87	2080.7	2034.35	3573394	7.37223e+09	-13.1659	61.3213	0.776761	62.4943	60.4446	18.1509	28.3874	161.42	8.3	6.89	54.17	29.77	52.64	8.04
551	2021-02-03	2080.71	2119.33	2127.42	2071.03	4000345	8.38405e+09	-5.42969	66.5805	1.142	142.047	61.7102	18.5309	28.9817	164.8	8.3	6.89	54.17	29.77	52.64	8.04
552	2021-02-04	2120.38	2246.05	2254.9	2120.38	6597744	1.45969e+10	14.9052	76.8004	2.53441	240.979	65.4	19.639	30.7146	174.654	8.3	6.89	54.17	29.77	52.64	8.04
553	2021-02-05	2250.07	2238.45	2288.39	2217.16	4105216	9.25357e+09	24.8928	75.2666	2.20775	184.192	65.1788	19.5725	30.6107	174.063	8.3	6.89	54.17	29.77	52.64	8.04
554	2021-02-08	2261.68	2292.45	2302.21	2238.45	3697750	8.42076e+09	35.6769	78.6352	1.2059	139.712	66.7512	20.0447	31.3492	178.262	8.3	6.89	54.17	29.77	52.64	8.04
555	2021-02-09	2292.45	2377.26	2377.26	2274.26	3440543	7.97293e+09	50.2461	82.7379	1.58225	131.335	69.2205	20.7862	32.5089	184.857	8.3	6.89	54.17	29.77	52.64	8.04
556	2021-02-10	2404.91	2517.17	2517.36	2404.91	6341440	1.56759e+10	73.3421	87.232	1.82694	155.651	73.2944	22.0096	34.4222	195.736	8.3	6.89	54.17	29.77	52.64	8.04
557	2021-02-18	2504.57	2391.36	2543.18	2385.55	6810740	1.67041e+10	66.4894	69.225	1.04197	108.619	69.6311	20.9095	32.7017	185.953	8.3	6.89	54.17	29.77	52.64	8.04
558	2021-02-19	2372.16	2380.71	2416.19	2304.84	6136318	1.45252e+10	55.7716	67.9065	0.713217	58.9173	69.3211	20.8164	32.5561	185.125	8.3	6.89	54.17	29.77	52.64	8.04
559	2021-02-22	2375.88	2214.28	2375.88	2204.79	8156426	1.84988e+10	23.183	51.0303	0.313642	-9.62348	64.4748	19.3611	30.2801	172.183	8.3	6.89	54.17	29.77	52.64	8.04
560	2021-02-23	2192.14	2232.65	2269.31	2192	5936801	1.33161e+10	2.12862	52.4787	0.284838	-48.9392	65.0097	19.5218	30.5313	173.611	8.3	6.89	54.17	29.77	52.64	8.04
561	2021-02-24	2233.6	2118.45	2243.29	2090.87	8485049	1.8195e+10	-27.518	43.576	-0.316385	-117.469	61.6845	18.5232	28.9697	164.731	8.3	6.89	54.17	29.77	52.64	8.04
562	2021-02-25	2137.8	2080.71	2152.81	2052.84	6171550	1.29821e+10	-51.1743	41.0208	-0.440985	-137.661	60.5855	18.1932	28.4535	161.797	8.3	6.89	54.17	29.77	52.64	8.04
563	2021-02-26	2032.32	2054.36	2109.69	2000.67	6874055	1.4097e+10	-68.2655	39.2359	-0.160739	-129.479	59.8185	17.9629	28.0933	159.748	8.3	6.89	54.17	29.77	52.64	8.04
564	2021-03-01	2108.77	2088.45	2108.77	2051.67	4641211	9.68695e+09	-72.4759	42.8128	0.0177336	-87.581	60.811	18.2609	28.5594	162.399	8.3	6.89	54.17	29.77	52.64	8.04
565	2021-03-02	2109.74	1991.67	2109.74	1967.48	7312117	1.47967e+10	-84.9306	36.1081	-0.135455	-94.9893	57.993	17.4147	27.236	154.873	8.3	6.89	54.17	29.77	52.64	8.04
566	2021-03-03	1974.25	2071.03	2080.48	1967.48	5602100	1.13667e+10	-79.2246	44.0862	0.0494659	-74.783	60.3037	18.1086	28.3212	161.044	8.3	6.89	54.17	29.77	52.64	8.04
567	2021-03-04	2027.48	1967.48	2028.45	1945.32	6725593	1.32973e+10	-85.6002	37.3285	-0.0621787	-99.485	57.2885	17.2032	26.9051	152.992	8.3	6.89	54.17	29.77	52.64	8.04
568	2021-03-05	1935.54	1993.71	2027.48	1923.93	6590324	1.31003e+10	-82.4543	39.9204	0.00846543	-95.3219	58.0525	17.4326	27.2639	155.032	8.3	6.89	54.17	29.77	52.64	8.04
569	2021-03-08	2008.08	1896.83	2017.8	1896.83	6520100	1.27242e+10	-89.0308	34.128	-0.266433	-121.939	55.2315	16.5855	25.939	147.498	8.3	6.89	54.17	29.77	52.64	8.04
570	2021-03-09	1891.99	1874.56	1935.54	1838.94	8500551	1.61008e+10	-91.6305	32.9084	-0.615487	-150.742	54.5831	16.3907	25.6345	145.767	8.3	6.89	54.17	29.77	52.64	8.04
571	2021-03-10	1913.28	1906.52	1935.41	1903.6	5287591	1.01369e+10	-84.4709	36.5254	0.0505688	-93.7537	55.5135	16.6702	26.0715	148.251	8.3	6.89	54.17	29.77	52.64	8.04
572	2021-03-11	1911.35	1981.99	2012.95	1898.26	5865955	1.15217e+10	-65.8237	44.3913	0.502268	-28.4826	57.7112	17.3301	27.1036	154.121	8.3	6.89	54.17	29.77	52.64	8.04
573	2021-03-12	2003.28	1960.7	2010.06	1937.49	4166537	8.18159e+09	-53.1538	42.7315	0.40273	-12.5727	57.0913	17.1439	26.8125	152.465	8.3	6.89	54.17	29.77	52.64	8.04
574	2021-03-15	1983.93	1911.78	2003.09	1888.27	6456581	1.246e+10	-48.3	39.0078	0.189444	-52.2213	55.6668	16.7162	26.1435	148.661	8.3	6.89	54.17	29.77	52.64	8.04
575	2021-03-16	1911.28	1945.7	1954.89	1901.67	3580240	6.9186e+09	-37.9161	42.845	0.362091	-39.8936	56.6545	17.0128	26.6074	151.298	8.3	6.89	54.17	29.77	52.64	8.04
576	2021-03-17	1935.54	1964.92	1983.93	1912.32	3241979	6.35266e+09	-26.4003	45.0226	0.758372	22.7127	57.2142	17.1808	26.8702	152.793	8.3	6.89	54.17	29.77	52.64	8.04
577	2021-03-18	1969.41	2002.99	2019.12	1969.41	3499268	6.99703e+09	-12.3126	49.2758	1.07789	127.313	58.3227	17.5137	27.3908	155.754	8.3	6.89	54.17	29.77	52.64	8.04
578	2021-03-19	1969.41	1945.22	1977.15	1928.02	3697238	7.21152e+09	-9.55584	43.5899	0.657731	18.0772	56.6404	17.0085	26.6007	151.261	8.3	6.89	54.17	29.77	52.64	8.04
579	2021-03-22	1935.64	1925.85	1960.79	1892.52	3814342	7.32339e+09	-9.12271	41.7933	0.399362	-45.2219	56.0766	16.8392	26.3359	149.755	8.3	6.89	54.17	29.77	52.64	8.04
580	2021-03-23	1934.46	1931.67	1944.06	1906.51	2836023	5.45952e+09	-6.93273	42.5833	0.260703	-66.9211	56.2459	16.8901	26.4155	150.207	8.3	6.89	54.17	29.77	52.64	8.04
581	2021-03-24	1917.15	1924.9	1948.12	1917.15	3033508	5.85785e+09	-5.34752	41.8492	0.143844	-68.1569	56.0487	16.8308	26.3228	149.681	8.3	6.89	54.17	29.77	52.64	8.04
582	2021-03-25	1906.52	1907.48	1924.78	1884.06	3262678	6.21673e+09	-5.5716	39.8832	-0.047144	-125.657	55.5414	16.6785	26.0846	148.326	8.3	6.89	54.17	29.77	52.64	8.04
583	2021-03-26	1921.02	1948.12	1956.83	1894.89	5168212	9.98763e+09	0.505241	46.409	0.398421	-23.6874	56.725	17.0339	26.6404	151.487	8.3	6.89	54.17	29.77	52.64	8.04
584	2021-03-29	1977.35	1968.54	2028.79	1960.85	5889021	1.17401e+10	7.63089	49.4713	0.639305	126.795	57.3195	17.2125	26.9197	153.075	8.3	6.89	54.17	29.77	52.64	8.04
585	2021-03-30	1974.25	1989.78	2018.77	1969.49	3371355	6.71749e+09	15.1276	52.6014	0.86169	109.935	57.9381	17.3982	27.2102	154.726	8.3	6.89	54.17	29.77	52.64	8.04
586	2021-03-31	1979.19	1944.25	1980.08	1935.54	3839176	7.48909e+09	13.9073	45.8382	0.384986	8.04271	54.0439	15.6438	25.7538	98.0585	8.3	6.89	54.17	29.77	52.64	8.04
587	2021-04-01	1955.86	1978.61	1980.83	1936.72	2747308	5.37978e+09	17.4523	51.1092	0.864277	54.4497	54.9988	15.9202	26.2089	99.7913	8.3	6.89	54.17	29.77	52.64	8.04
588	2021-04-02	1989.74	2092.32	2095.22	1989.74	5376025	1.09818e+10	33.8864	63.9942	2.24593	196.568	58.1597	16.8352	27.7152	105.526	8.3	6.89	54.17	29.77	52.64	8.04
589	2021-04-06	2091.35	2057.51	2092.3	2034.54	3383217	6.96753e+09	38.504	58.7295	1.82296	140.489	57.1921	16.5551	27.2541	103.771	8.3	6.89	54.17	29.77	52.64	8.04
590	2021-04-07	2036.25	1994.57	2049.06	1983.93	4153978	8.3178e+09	31.7951	50.3995	0.471164	46.8617	55.4427	16.0487	26.4204	100.597	8.3	6.89	54.17	29.77	52.64	8.04
591	2021-04-08	1981.05	2003.28	2011.99	1978.12	2949834	5.89331e+09	27.4112	51.4582	0.518286	20.2262	55.6848	16.1188	26.5358	101.036	8.3	6.89	54.17	29.77	52.64	8.04
592	2021-04-09	1976.19	1954.9	1987.8	1940.39	2976828	5.83245e+09	17.3651	45.4688	0.0719254	-64.1328	54.3398	15.7295	25.8948	98.5954	8.3	6.89	54.17	29.77	52.64	8.04
593	2021-04-12	1946.19	1944.14	1964.57	1927.51	3300687	6.40992e+09	9.05895	44.1976	-0.000742892	-102.665	54.0409	15.6429	25.7524	98.0532	8.3	6.89	54.17	29.77	52.64	8.04
594	2021-04-13	1954.9	1955.86	1983.74	1944.25	2995768	5.88379e+09	5.12725	46.0239	0.0784089	-58.6701	54.3667	15.7372	25.9077	98.6442	8.3	6.89	54.17	29.77	52.64	8.04
595	2021-04-14	1969.41	1981.03	1981.99	1951.02	2491774	4.90879e+09	5.84851	49.9341	0.248954	-33.0228	55.0661	15.9397	26.241	99.9133	8.3	6.89	54.17	29.77	52.64	8.04
596	2021-04-15	1965.44	1950.64	1980.93	1925.86	3551071	6.90377e+09	2.34361	45.5111	0.0438656	-69.0077	54.2214	15.6952	25.8384	98.3807	8.3	6.89	54.17	29.77	52.64	8.04
597	2021-04-16	1959.81	1988.75	2001.35	1947.15	3130257	6.1839e+09	5.11124	51.4973	0.301053	-21.2601	55.2808	16.0018	26.3433	100.303	8.3	6.89	54.17	29.77	52.64	8.04
598	2021-04-19	1988.77	2020.7	2030.73	1967.48	3281141	6.61058e+09	10.8674	56.0001	0.675311	53.1195	56.169	16.259	26.7666	101.915	8.3	6.89	54.17	29.77	52.64	8.04
599	2021-04-20	2004.35	2027.29	2060.38	2003.28	2923253	5.94967e+09	14.9334	56.9167	1.40599	138.222	56.352	16.3119	26.8537	102.246	8.3	6.89	54.17	29.77	52.64	8.04
600	2021-04-21	2009.09	2012.96	2030.19	1998.54	2702062	5.44615e+09	15.0226	54.1891	0.898903	88.3534	55.9538	16.1967	26.664	101.524	8.3	6.89	54.17	29.77	52.64	8.04
601	2021-04-22	2022.54	1989.25	2031.35	1985.38	2774421	5.5393e+09	11.3833	49.8016	0.542514	53.2219	55.2947	16.0059	26.3499	100.328	8.3	6.89	54.17	29.77	52.64	8.04
602	2021-04-23	1989.71	2040.97	2051.56	1986.35	3457718	7.0027e+09	15.1992	58.0366	1.16452	92.7499	56.7323	16.422	27.035	102.937	8.3	6.89	54.17	29.77	52.64	8.04
603	2021-04-26	2063.29	2010.85	2066.19	2006.77	3517892	7.16084e+09	13.0076	52.4671	0.785519	82.7916	55.8952	16.1797	26.6361	101.418	8.3	6.89	54.17	29.77	52.64	8.04
604	2021-04-27	2019.81	2026.94	2027.72	1998.53	2284411	4.60778e+09	13.034	55.0287	0.844681	47.1232	56.3423	16.3091	26.8491	102.229	8.3	6.89	54.17	29.77	52.64	8.04
605	2021-04-28	1945.22	1976.19	1981.51	1938.44	8405192	1.64636e+10	5.88818	46.2868	0.282852	-111.772	53.9374	14.6351	25.4582	120.124	8.3	6.89	54.17	29.77	52.64	8.04
606	2021-04-29	1981.06	1961.05	1983.87	1949.09	4265866	8.37043e+09	-0.846683	43.9713	-0.530448	-126.05	53.5243	14.523	25.2632	119.204	8.3	6.89	54.17	29.77	52.64	8.04
607	2021-04-30	1960.7	1942.1	1970.38	1939.13	3968025	7.72375e+09	-7.45529	41.1112	-0.526243	-137.735	53.0071	14.3827	25.0191	118.052	8.3	6.89	54.17	29.77	52.64	8.04
608	2021-05-06	1935.54	1895.86	1942.16	1890.06	5532939	1.0585e+10	-17.1045	34.9481	-0.815691	-156.669	51.7451	14.0402	24.4234	115.241	8.3	6.89	54.17	29.77	52.64	8.04
609	2021-05-07	1901.67	1841.67	1904.55	1839.73	5424158	1.01017e+10	-29.1294	29.2402	-1.01578	-171.277	50.2659	13.6389	23.7253	111.947	8.3	6.89	54.17	29.77	52.64	8.04
610	2021-05-10	1838.76	1818.47	1847.47	1805.87	4753523	8.67775e+09	-37.9911	27.1322	-0.53332	-159.358	49.6328	13.4671	23.4264	110.537	8.3	6.89	54.17	29.77	52.64	8.04
611	2021-05-11	1815.54	1895.86	1902.64	1812.92	4390930	8.20925e+09	-31.4803	42.4971	0.271902	-78.8733	51.7451	14.0402	24.4234	115.241	8.3	6.89	54.17	29.77	52.64	8.04
612	2021-05-12	1886.26	1920.06	1934.57	1886.18	3378784	6.4732e+09	-22.3928	46.4224	0.487312	-20.6714	52.4054	14.2194	24.7351	116.712	8.3	6.89	54.17	29.77	52.64	8.04
613	2021-05-13	1902.39	1907.96	1921.07	1890.06	2591267	4.93495e+09	-16.7486	44.7262	0.42927	-17.8612	52.0753	14.1298	24.5793	115.976	8.3	6.89	54.17	29.77	52.64	8.04
614	2021-05-14	1918.12	1945.07	1965.06	1912.31	3679725	7.1503e+09	-7.23958	50.8463	0.802688	55.2998	53.0882	14.4047	25.0574	118.232	8.3	6.89	54.17	29.77	52.64	8.04
615	2021-05-17	1959.83	1991.63	2017.99	1959.83	4600678	9.17851e+09	5.41612	57.4189	1.21448	131.95	54.359	14.7495	25.6572	121.062	8.3	6.89	54.17	29.77	52.64	8.04
616	2021-05-18	1998.45	1992.94	2010.06	1979.15	1808723	3.59589e+09	13.5928	57.5961	1.37812	123.246	54.3947	14.7592	25.674	121.142	8.3	6.89	54.17	29.77	52.64	8.04
617	2021-05-19	1992.64	1982.96	2007.94	1974.25	2315603	4.60645e+09	17.0615	55.6357	0.949931	97.7735	54.1223	14.6853	25.5455	120.535	8.3	6.89	54.17	29.77	52.64	8.04
618	2021-05-20	2007.16	1992.52	2007.25	1979.44	2258507	4.50066e+09	19.8526	57.1867	0.997593	81.5703	54.3833	14.7561	25.6687	121.117	8.3	6.89	54.17	29.77	52.64	8.04
619	2021-05-21	1988.85	1976.28	2012.85	1971.37	2505577	4.9766e+09	18.7345	53.6466	0.904511	61.8213	53.9401	14.6358	25.4595	120.129	8.3	6.89	54.17	29.77	52.64	8.04
620	2021-05-24	1984.9	2004.53	2013.02	1965.54	3363203	6.70588e+09	20.8605	58.6001	1.11939	61.0216	54.7111	14.845	25.8234	121.847	8.3	6.89	54.17	29.77	52.64	8.04
621	2021-05-25	2017.8	2123.77	2129.19	2017.8	7001346	1.46367e+10	36.4744	72.4217	2.53954	206.363	57.9656	15.7281	27.3595	129.095	8.3	6.89	54.17	29.77	52.64	8.04
622	2021-05-26	2136.82	2148.45	2169.55	2122.4	3988984	8.55804e+09	47.5715	74.3881	2.49032	207.482	58.6391	15.9108	27.6774	130.595	8.3	6.89	54.17	29.77	52.64	8.04
623	2021-05-27	2139.76	2172.64	2245.23	2130.16	4688445	1.02404e+10	55.0848	76.2337	1.27348	154.625	59.2995	16.09	27.9891	132.065	8.3	6.89	54.17	29.77	52.64	8.04
624	2021-05-28	2168.74	2158.13	2177.48	2134.43	2666677	5.74133e+09	54.8929	72.7403	1.05622	94.7496	58.9033	15.9825	27.8021	131.183	8.3	6.89	54.17	29.77	52.64	8.04
625	2021-05-31	2144.1	2146.51	2146.85	2102	3279601	6.96086e+09	50.1254	69.8905	0.866928	57.9262	58.5863	15.8965	27.6525	130.477	8.3	6.89	54.17	29.77	52.64	8.04
626	2021-06-01	2150.39	2168.72	2176.47	2134.9	3163596	6.83259e+09	46.9436	72.2033	0.980037	69.3735	59.1925	16.061	27.9386	131.827	8.3	6.89	54.17	29.77	52.64	8.04
627	2021-06-02	2177.48	2150.39	2191.03	2137.01	2362417	5.08891e+09	39.6411	67.4522	0.886688	58.7623	58.692	15.9252	27.7023	130.712	8.3	6.89	54.17	29.77	52.64	8.04
628	2021-06-03	2148.45	2150.6	2187.49	2138.85	2423128	5.24245e+09	32.4147	67.4794	0.887757	50.4241	58.6978	15.9267	27.7051	130.725	8.3	6.89	54.17	29.77	52.64	8.04
629	2021-06-04	2143.61	2178.93	2214.26	2142.68	3246864	7.05872e+09	29.13	71.1044	1.03742	74.2504	59.4712	16.1366	28.0701	132.448	8.3	6.89	54.17	29.77	52.64	8.04
630	2021-06-07	2192	2197.81	2205.55	2167.82	2631437	5.75659e+09	27.2156	73.3076	1.51504	118.604	59.9863	16.2764	28.3132	133.595	8.3	6.89	54.17	29.77	52.64	8.04
631	2021-06-08	2187.16	2120.38	2206.51	2091.5	4888932	1.04799e+10	13.9057	54.405	-0.805984	-99.8176	57.8731	15.703	27.3158	128.889	8.3	6.89	54.17	29.77	52.64	8.04
632	2021-06-09	2121.35	2128.61	2142.64	2090.49	2635166	5.59138e+09	5.05272	55.7524	-0.348928	-149.816	58.0977	15.7639	27.4218	129.389	8.3	6.89	54.17	29.77	52.64	8.04
633	2021-06-10	2124.26	2166.33	2178.81	2119.49	2641808	5.70734e+09	3.20975	61.5404	0.593439	-0.96101	59.1273	16.0433	27.9078	131.682	8.3	6.89	54.17	29.77	52.64	8.04
634	2021-06-11	2166.84	2108.59	2171.68	2108.59	3510199	7.5138e+09	-6.33426	50.3404	-0.152267	-86.1432	57.5512	15.6156	27.1639	128.172	8.3	6.89	54.17	29.77	52.64	8.04
635	2021-06-15	2124.35	2122.32	2137.69	2078.77	3033912	6.41282e+09	-11.0683	52.6188	0.0250549	-125.993	57.926	15.7173	27.3408	129.006	8.3	6.89	54.17	29.77	52.64	8.04
636	2021-06-16	2121.35	2088.45	2124.26	2078.77	2851209	5.97892e+09	-18.5895	46.741	-0.225734	-129.294	57.0015	15.4665	26.9044	126.947	8.3	6.89	54.17	29.77	52.64	8.04
637	2021-06-17	2086.17	2087.39	2117.48	2075.25	2176914	4.5587e+09	-23.2334	46.5601	-0.237615	-109.739	56.9727	15.4587	26.8908	126.883	8.3	6.89	54.17	29.77	52.64	8.04
638	2021-06-18	2077.8	2023.55	2087	1998.45	5582751	1.13292e+10	-33.7904	36.984	-0.593453	-178.394	55.2302	14.9859	26.0684	123.002	8.3	6.89	54.17	29.77	52.64	8.04
639	2021-06-21	2017.8	2014.55	2032.02	1983.93	3667013	7.36799e+09	-40.4236	35.8296	-0.659663	-166.431	54.9845	17.3132	25.9524	122.455	8.3	6.89	54.17	29.77	52.64	8.04
640	2021-06-22	2024.58	2008.09	2030.38	1987.69	3433478	6.90083e+09	-43.8334	34.9594	-0.108278	-126.077	54.8083	17.2577	25.8693	122.063	8.3	6.89	54.17	29.77	52.64	8.04
641	2021-06-23	2012.96	1972.32	2015.87	1968.59	3831385	7.59674e+09	-48.6852	30.4147	-0.278232	-115.015	53.8318	16.9502	25.4083	119.888	8.3	6.89	54.17	29.77	52.64	8.04
642	2021-06-24	1974.26	2001.4	2012.96	1955.86	3252187	6.45256e+09	-45.7984	37.7273	-0.0422776	-85.9389	54.6255	17.2001	25.783	121.656	8.3	6.89	54.17	29.77	52.64	8.04
643	2021-06-25	2002.57	2043.64	2060.24	1995.38	3672441	7459680452	-36.4284	46.7577	0.475467	-23.6472	55.2581	17.3993	26.0816	123.065	8.3	6.89	54.17	29.77	52.64	8.04
644	2021-06-28	2051.45	2054.39	2069.04	2025.08	2810208	5.75024e+09	-27.4223	48.8549	0.547133	13.9816	55.549	17.4909	26.2188	123.713	8.3	6.89	54.17	29.77	52.64	8.04
645	2021-06-29	2059.27	2014.33	2066.11	2003.59	3381229	6.83564e+09	-25.539	42.0041	0.36175	-12.0552	54.4657	17.1498	25.7076	121.3	8.3	6.89	54.17	29.77	52.64	8.04
646	2021-06-30	2017.26	2009.15	2026.05	1998.99	2243429	4.51148e+09	-23.7087	41.1745	0.320066	-37.6321	54.3257	17.1057	25.6415	120.988	8.3	6.89	54.17	29.77	52.64	8.04
647	2021-07-01	2012.35	2056.34	2061.22	1984.63	3449877	6.97073e+09	-15.2694	50.975	1.02376	58.5317	55.6015	17.5074	26.2436	123.83	6.34	5.34	52.41	32.4	50.47	-22.59
648	2021-07-02	2027.03	1966.46	2027.03	1965	4737041	9.38864e+09	-20.5902	37.6873	-0.0714025	-101.959	53.1714	16.7423	25.0967	118.418	6.34	5.34	52.41	32.4	50.47	-22.59
649	2021-07-05	1953.76	1947.9	1973.18	1939.11	3523551	6.8728e+09	-25.1067	35.5605	-0.290645	-155.865	52.6696	16.5842	24.8598	117.3	6.34	5.34	52.41	32.4	50.47	-22.59
650	2021-07-06	1948.88	1966.37	1967.44	1914.7	3611746	7.01588e+09	-24.0989	39.3454	-0.00100134	-120.312	53.1688	16.7414	25.0954	118.412	6.34	5.34	52.41	32.4	50.47	-22.59
651	2021-07-07	1963.53	1957.67	1981.98	1952.8	2878762	5.65821e+09	-23.0942	38.1719	0.0900959	-76.2739	52.9337	16.6674	24.9845	117.888	6.34	5.34	52.41	32.4	50.47	-22.59
652	2021-07-08	1953.86	1939.11	1957.67	1922.5	3635719	7.02771e+09	-23.35	35.6517	-0.0810586	-101.249	52.4318	16.5094	24.7476	116.77	6.34	5.34	52.41	32.4	50.47	-22.59
653	2021-07-09	1919.1	1926.52	1940	1900.04	3163933	6.07234e+09	-23.5673	33.9616	-0.19716	-108.077	52.0914	16.4022	24.5869	116.012	6.34	5.34	52.41	32.4	50.47	-22.59
654	2021-07-12	1929.88	1915.67	1952.57	1895.64	3993341	7658786228	-23.4732	32.487	-0.199949	-94.3069	51.7979	16.3098	24.4484	115.359	6.34	5.34	52.41	32.4	50.47	-22.59
655	2021-07-13	1922.5	1937.06	1959.14	1919.57	3063287	5.94629e+09	-19.0205	38.3506	0.0811893	-52.9918	52.3764	16.4919	24.7214	116.647	6.34	5.34	52.41	32.4	50.47	-22.59
656	2021-07-14	1928.37	1916.64	1928.85	1900.04	3149887	6.01181e+09	-17.3623	35.1156	0.00689557	-96.9641	51.8243	16.3181	24.4608	115.418	6.34	5.34	52.41	32.4	50.47	-22.59
657	2021-07-15	1909.82	1951.8	1966.46	1905.51	4318847	8.39151e+09	-10.409	44.1318	0.711361	-7.81831	52.775	16.6174	24.9095	117.535	6.34	5.34	52.41	32.4	50.47	-22.59
658	2021-07-16	1934.23	1910.68	1950.44	1904.92	3624555	6.9583e+09	-10.2138	37.3818	-0.0984221	-74.0476	51.6632	16.2674	24.3848	115.059	6.34	5.34	52.41	32.4	50.47	-22.59
659	2021-07-19	1910.67	1929.34	1940.09	1896.13	3076352	5.90035e+09	-6.61117	41.8652	0.269625	-59.7894	52.1677	16.4262	24.6229	116.182	6.34	5.34	52.41	32.4	50.47	-22.59
660	2021-07-20	1929.34	1934.23	1942.95	1916.07	2403075	4.6393e+09	-2.80427	43.0524	0.50117	-3.8314	52.2998	16.4678	24.6852	116.476	6.34	5.34	52.41	32.4	50.47	-22.59
661	2021-07-21	1943.02	1923.48	1959.63	1916.65	3048487	5.90266e+09	-1.05869	41.0068	0.311284	37.7194	52.0092	16.3763	24.5481	115.829	6.34	5.34	52.41	32.4	50.47	-22.59
662	2021-07-22	1914.69	1895.16	1928.27	1894.14	4001554	7.61908e+09	-2.93676	36	-0.377432	-149.834	51.2435	16.1352	24.1867	114.124	6.34	5.34	52.41	32.4	50.47	-22.59
663	2021-07-23	1893.02	1856.08	1893.02	1851.28	4871157	9.05776e+09	-8.35428	30.3233	-1.32782	-247.338	50.1867	15.8024	23.6879	111.77	6.34	5.34	52.41	32.4	50.47	-22.59
664	2021-07-26	1835.56	1762.4	1835.56	1738.85	10095329	1.78944e+10	-22.6561	21.3544	-2.34393	-255.286	47.6538	15.0049	22.4924	106.129	6.34	5.34	52.41	32.4	50.47	-22.59
665	2021-07-27	1761.32	1673.29	1768.16	1663.63	8862582	1.52308e+10	-41.1418	16.2687	-1.90963	-201.485	45.2443	14.2462	21.3551	100.763	6.34	5.34	52.41	32.4	50.47	-22.59
666	2021-07-28	1663.63	1728.01	1746.86	1643.23	8738908	1.47925e+10	-42.8292	27.9728	-0.181573	-130.35	46.7238	14.7121	22.0534	104.058	6.34	5.34	52.41	32.4	50.47	-22.59
667	2021-07-29	1768.17	1709.34	1780.86	1694.25	6537518	1.12996e+10	-43.1689	26.5651	0.138154	-83.7493	46.219	14.5531	21.8151	102.934	6.34	5.34	52.41	32.4	50.47	-22.59
668	2021-07-30	1685.12	1640.18	1685.12	1619.44	7957549	1.31097e+10	-48.9919	22.0068	-0.126887	-109.759	44.3489	13.9643	20.9325	98.769	6.34	5.34	52.41	32.4	50.47	-22.59
669	2021-08-02	1625.53	1714.43	1715.39	1583.25	9970562	1.65153e+10	-39.5308	35.2585	0.157661	-79.2015	45.2235	13.6309	21.3874	75.3416	6.34	5.34	52.41	32.4	50.47	-22.59
670	2021-08-03	1690.01	1708.86	1728.09	1649.76	5566152	9.44782e+09	-31.0835	34.7662	0.242429	-52.6265	45.0766	13.5866	21.318	75.0969	6.34	5.34	52.41	32.4	50.47	-22.59
671	2021-08-04	1693.97	1684.15	1719.31	1678.28	3907891	6.61468e+09	-26.0866	32.5272	0.172445	-45.7924	44.4247	13.3901	21.0097	74.0108	6.34	5.34	52.41	32.4	50.47	-22.59
672	2021-08-05	1653.74	1659.72	1704.66	1637.61	4919701	8.17737e+09	-23.4191	30.3781	0.0905049	-71.2633	43.7804	13.1959	20.705	72.9376	6.34	5.34	52.41	32.4	50.47	-22.59
673	2021-08-06	1649.95	1632.37	1654.85	1608.53	4676725	7.61611e+09	-22.6707	28.071	-0.0639012	-133.602	43.0589	12.9785	20.3638	71.7355	6.34	5.34	52.41	32.4	50.47	-22.59
674	2021-08-09	1612.83	1654.64	1669.49	1611.86	4882651	8.02816e+09	-16.7796	32.6955	0.164636	-85.6315	43.6465	13.1555	20.6416	72.7143	6.34	5.34	52.41	32.4	50.47	-22.59
675	2021-08-10	1660.7	1757.41	1761.2	1636.28	8525597	1.45495e+10	2.33908	49.3822	1.3074	90.4073	46.3573	13.9726	21.9237	77.2305	6.34	5.34	52.41	32.4	50.47	-22.59
676	2021-08-11	1738.86	1710.03	1743.74	1709.55	3957753	6.82129e+09	9.57643	43.8173	0.946381	88.7214	45.1075	13.5959	21.3326	75.1484	6.34	5.34	52.41	32.4	50.47	-22.59
677	2021-08-12	1691.96	1650.93	1708.57	1647.21	4867625	8.13069e+09	7.46972	37.8982	0.148433	-19.4806	43.5485	13.126	20.5953	72.5512	6.34	5.34	52.41	32.4	50.47	-22.59
678	2021-08-13	1650.93	1660.74	1673.4	1640.19	3880152	6.41841e+09	8.3951	39.4078	0.226887	-52.7628	43.8072	13.204	20.7177	72.9822	6.34	5.34	52.41	32.4	50.47	-22.59
679	2021-08-16	1656.79	1659.92	1673.99	1646.12	2872093	4.77305e+09	9.79652	39.319	0.220329	-42.8754	43.7856	13.1975	20.7074	72.9462	6.34	5.34	52.41	32.4	50.47	-22.59
680	2021-08-17	1660.7	1597.2	1660.7	1591.22	6264907	1.01403e+10	3.4999	33.0013	-0.28127	-133.01	42.1313	12.6988	19.9251	70.1901	6.34	5.34	52.41	32.4	50.47	-22.59
681	2021-08-18	1587.1	1582.55	1605.01	1563.01	6138944	9.70156e+09	-1.16418	31.6802	-0.398433	-162.166	41.7447	12.5823	19.7423	69.5461	6.34	5.34	52.41	32.4	50.47	-22.59
682	2021-08-19	1584.72	1582.52	1605.21	1563.01	4226912	6.68236e+09	-2.69182	31.6773	-0.0916297	-118.739	41.744	12.5821	19.7419	69.5448	6.34	5.34	52.41	32.4	50.47	-22.59
683	2021-08-20	1519.22	1512.21	1560.62	1490.23	11725521	1.78252e+10	-11.1376	25.6046	-0.402265	-157.999	39.8894	12.0231	18.8648	66.4552	6.34	5.34	52.41	32.4	50.47	-22.59
684	2021-08-23	1502.33	1533.89	1562.03	1501.24	7329153	1.12188e+10	-11.7103	30.1897	-0.27806	-106.234	40.4612	12.1955	19.1352	67.4078	6.34	5.34	52.41	32.4	50.47	-22.59
685	2021-08-24	1538.59	1587.61	1604.58	1529.57	7431240	1.17038e+10	-3.20202	40.3169	0.381155	-47.7586	41.8782	12.6226	19.8054	69.7685	6.34	5.34	52.41	32.4	50.47	-22.59
686	2021-08-25	1609.55	1626.53	1642.01	1605.02	5552245	9.03763e+09	8.67022	46.5579	0.769676	34.273	42.9048	12.932	20.2909	71.4788	6.34	5.34	52.41	32.4	50.47	-22.59
687	2021-08-26	1626.5	1558.13	1626.5	1557.85	5529875	8.72223e+09	8.311	38.6632	0.309163	-22.6659	41.1005	12.3882	19.4376	68.4729	6.34	5.34	52.41	32.4	50.47	-22.59
688	2021-08-27	1552.27	1559.13	1587.43	1547.48	3694964	5.79143e+09	9.14311	38.8317	0.317649	-43.5112	41.1271	12.3962	19.4501	68.5171	6.34	5.34	52.41	32.4	50.47	-22.59
689	2021-08-30	1567.9	1549.34	1575.71	1510.21	5280851	8.09819e+09	9.28029	37.705	0.32479	-72.0819	40.8686	12.3183	19.3279	68.0865	6.34	5.34	52.41	32.4	50.47	-22.59
690	2021-08-31	1553.05	1521.98	1578.98	1519.15	4471070	6.88808e+09	6.71101	34.5888	0.0854619	-68.3263	40.1471	12.1008	18.9867	66.8845	6.34	5.34	52.41	32.4	50.47	-22.59
691	2021-09-01	1522.96	1584.51	1597.19	1495.7	7914577	1.23702e+10	14.0379	45.9355	0.632435	-9.81936	41.7965	12.598	19.7667	69.6324	6.34	5.34	52.41	32.4	50.47	-22.59
692	2021-09-02	1595.24	1581.38	1605.02	1563.88	4385051	6.93971e+09	18.7709	45.4966	0.605056	60.7229	41.7138	12.573	19.7276	69.4946	6.34	5.34	52.41	32.4	50.47	-22.59
693	2021-09-03	1572.8	1619.89	1621.42	1545.43	5408551	8.63117e+09	26.9019	51.7939	0.93649	78.7288	42.7296	12.8792	20.208	71.1869	6.34	5.34	52.41	32.4	50.47	-22.59
694	2021-09-06	1610.88	1632.05	1668.67	1588.56	5664762	9.30603e+09	33.312	53.6718	1.0528	144.322	43.0504	12.9759	20.3597	71.7214	6.34	5.34	52.41	32.4	50.47	-22.59
695	2021-09-07	1622.63	1630.42	1645.54	1612.83	3194983	5.20405e+09	36.4714	53.3622	1.03721	106.774	43.0074	12.9629	20.3394	71.6497	6.34	5.34	52.41	32.4	50.47	-22.59
696	2021-09-08	1621.62	1595.35	1632.55	1590.44	3384612	5.42827e+09	33.0765	46.895	0.666576	59.3853	42.0823	12.6841	19.9019	70.1085	6.34	5.34	52.41	32.4	50.47	-22.59
697	2021-09-09	1588.41	1596.3	1606.97	1586.47	2042225	3.25779e+09	30.2735	47.088	0.675207	29.1045	42.1076	12.6917	19.9138	70.1506	6.34	5.34	52.41	32.4	50.47	-22.59
698	2021-09-10	1596.3	1624.14	1630.22	1595.25	3417823	5.52803e+09	31.3515	52.6872	0.928137	66.0162	42.842	12.9131	20.2612	71.3741	6.34	5.34	52.41	32.4	50.47	-22.59
699	2021-09-13	1626.51	1615.76	1645.07	1602.18	2837601	4.60503e+09	30.1111	50.8863	0.852003	67.8389	42.6209	12.8464	20.1566	71.0057	6.34	5.34	52.41	32.4	50.47	-22.59
700	2021-09-14	1620.65	1618.69	1644.09	1614.79	3455955	5.63896e+09	28.8575	51.5299	0.736333	71.4527	42.6982	12.8697	20.1932	71.1345	6.34	5.34	52.41	32.4	50.47	-22.59
701	2021-09-15	1611.86	1578.39	1621.62	1572.78	4255380	6.78176e+09	22.078	42.9314	-0.0590093	-82.6358	41.635	12.5493	19.6903	69.3632	6.34	5.34	52.41	32.4	50.47	-22.59
702	2021-09-16	1565.94	1600.2	1605.99	1548.36	4705584	7.45846e+09	20.0674	48.1355	0.132153	-111.323	42.2104	12.7227	19.9625	70.3219	6.34	5.34	52.41	32.4	50.47	-22.59
703	2021-09-17	1582.55	1647.02	1666.17	1582.55	5643490	9.2421e+09	24.2977	57.4012	1.27898	82.9039	43.4455	13.095	20.5466	72.3795	6.34	5.34	52.41	32.4	50.47	-22.59
704	2021-09-22	1620.48	1599.83	1648.98	1597.2	3249419	5.22772e+09	20.1635	47.8315	0.41207	16.7359	42.2006	12.7197	19.9578	70.3055	6.34	5.34	52.41	32.4	50.47	-22.59
705	2021-09-23	1600.13	1597.2	1617.6	1587.51	3105984	4.96421e+09	16.6449	47.3427	0.274078	-41.6986	42.1313	12.6988	19.9251	70.1901	6.34	5.34	52.41	32.4	50.47	-22.59
706	2021-09-24	1590.36	1654.84	1680.22	1590.36	7118217	1.17566e+10	21.3511	57.8348	1.11394	126.446	43.6516	13.1571	20.6441	72.7229	6.34	5.34	52.41	32.4	50.47	-22.59
707	2021-09-27	1709.54	1812.12	1820.32	1709.54	12987125	2.32707e+10	43.6347	73.7141	3.40565	309.002	47.8003	14.4076	22.6061	79.6346	6.34	5.34	52.41	32.4	50.47	-22.59
708	2021-09-28	1805.28	1779.94	1817	1753.5	5038586	8.97341e+09	51.4862	67.9008	2.63636	168.415	46.9515	14.1517	22.2047	78.2205	6.34	5.34	52.41	32.4	50.47	-22.59
709	2021-09-29	1767.18	1777.93	1802.36	1744.61	4431511	7.87015e+09	53.6136	67.5312	0.85372	106.6	46.8984	14.1357	22.1796	78.1321	6.34	5.34	52.41	32.4	50.47	-22.59
710	2021-09-30	1776.15	1787.69	1807.45	1761.71	4149864	7.41174e+09	53.4219	68.4575	0.895478	86.9521	47.1561	14.2134	22.3014	78.5614	6.34	5.34	52.41	32.4	50.47	-22.59
711	2021-10-08	1780.29	1797.07	1834.58	1765.45	4857490	8.78038e+09	51.6164	69.3901	0.929974	77.8804	47.4035	14.288	22.4184	78.9735	7.56	6.11	52.31	31.8	50.77	16.91
712	2021-10-11	1796.98	1823.96	1846.21	1788.68	3856715	7.04048e+09	51.0112	72.0246	1.05509	79.5604	48.1126	14.5017	22.7538	80.1549	7.56	6.11	52.31	31.8	50.77	16.91
713	2021-10-12	1822.86	1827.74	1833.61	1799.83	3133071	5.68816e+09	48.1243	72.3957	1.07268	70.7427	48.2123	14.5318	22.801	80.321	7.56	6.11	52.31	31.8	50.77	16.91
714	2021-10-13	1826.77	1885.29	1904.87	1818.95	5132922	9.62577e+09	50.7118	77.4548	1.27046	116.299	49.7304	14.9893	23.5189	82.85	7.56	6.11	52.31	31.8	50.77	16.91
715	2021-10-14	1884.34	1866.82	1896.91	1852.17	2725257	5097602232	46.7765	72.7033	1.22603	124.329	49.2433	14.8425	23.2885	82.0387	7.56	6.11	52.31	31.8	50.77	16.91
716	2021-10-15	1846.41	1872.65	1885.37	1846.41	2923667	5452953879	41.954	73.2782	0.882265	103.834	49.3972	14.8889	23.3613	82.295	7.56	6.11	52.31	31.8	50.77	16.91
717	2021-10-18	1844.35	1758.39	1844.35	1745.69	7130032	12651498607	21.4049	50.2372	-0.182004	-71.5472	46.3831	13.9804	21.9358	77.2735	7.56	6.11	52.31	31.8	50.77	16.91
718	2021-10-19	1758.39	1770.29	1796.29	1758.27	4126860	7330114082	8.12962	51.9843	-0.0711624	-83.7628	46.6969	14.075	22.0843	77.7964	7.56	6.11	52.31	31.8	50.77	16.91
719	2021-10-20	1790.63	1798.44	1807.04	1764.26	2934170	5246404615	2.16485	56.0409	0.315603	-59.4254	47.4396	14.2988	22.4355	79.0336	7.56	6.11	52.31	31.8	50.77	16.91
720	2021-10-21	1798.54	1801.37	1817	1786.72	2356343	4.23858e+09	-2.12903	56.4662	0.338692	-40.0355	47.5169	14.3221	22.472	79.1624	7.56	6.11	52.31	31.8	50.77	16.91
721	2021-10-22	1812.12	1857.05	1876.6	1811.14	3681365	6.79485e+09	1.58706	63.8516	0.777463	49.2742	48.9857	14.7648	23.1667	81.6094	7.56	6.11	52.31	31.8	50.77	16.91
722	2021-10-25	1836.54	1829.73	1841.43	1815.05	3322952	6.07622e+09	-0.468493	58.446	0.562175	6.47427	46.9299	13.4954	22.3084	74.0503	7.56	6.11	52.31	31.8	50.77	16.91
723	2021-10-26	1820.94	1818.03	1835.55	1801.37	2163030	3.93422e+09	-4.03912	56.1828	0.469976	-14.9018	46.6298	13.4091	22.1657	73.5766	7.56	6.11	52.31	31.8	50.77	16.91
724	2021-10-27	1809.48	1776.95	1815.34	1758.49	3546721	6.30227e+09	-12.1129	48.8091	0.162437	-73.2776	45.5762	13.1061	21.6648	71.9142	7.56	6.11	52.31	31.8	50.77	16.91
725	2021-10-28	1783.01	1783.29	1801.16	1760.34	3018883	5.3832e+09	-16.5059	49.9359	0.217924	-66.049	45.7388	13.1528	21.7421	72.1708	7.56	6.11	52.31	31.8	50.77	16.91
726	2021-10-29	1782.81	1783.87	1805.28	1771.09	2945683	5.2669e+09	-19.059	50.0476	0.258261	-43.7683	45.7536	13.1571	21.7492	72.1941	7.56	6.11	52.31	31.8	50.77	16.91
727	2021-11-01	1738.85	1761.32	1784.08	1719.31	4267656	7.48694e+09	-23.234	45.6458	-0.103389	-127.726	45.1753	12.9908	21.4743	71.2816	7.56	6.11	52.31	31.8	50.77	16.91
728	2021-11-02	1755.16	1762.92	1801.59	1746.67	3326935	5.87534e+09	-25.0712	46.0201	-0.175156	-77.901	45.2164	13.0026	21.4938	71.3465	7.56	6.11	52.31	31.8	50.77	16.91
729	2021-11-03	1758.39	1724.2	1768.14	1720.48	2848788	4.95831e+09	-30.436	38.8302	-0.387757	-135.021	44.2232	12.717	21.0217	69.7793	7.56	6.11	52.31	31.8	50.77	16.91
730	2021-11-04	1736.84	1762.49	1774.02	1728.52	3186713	5.59221e+09	-27.832	47.7924	0.0122219	-77.2241	45.2054	12.9994	21.4886	71.3291	7.56	6.11	52.31	31.8	50.77	16.91
731	2021-11-05	1762.5	1777.87	1802.34	1762.5	2771801	4.95633e+09	-23.2306	50.9967	0.508576	3.69751	45.5997	13.1129	21.676	71.9513	7.56	6.11	52.31	31.8	50.77	16.91
732	2021-11-08	1777.93	1778.02	1788.48	1760.39	1812472	3.22044e+09	-19.5093	51.0293	0.573591	4.83535	45.6037	13.114	21.6779	71.9577	7.56	6.11	52.31	31.8	50.77	16.91
733	2021-11-09	1777.91	1748.63	1785.61	1740.8	2799920	4.91517e+09	-20.2606	44.5788	0.409418	-49.6204	44.8498	12.8972	21.3196	70.7681	7.56	6.11	52.31	31.8	50.77	16.91
734	2021-11-10	1748.63	1713.44	1753.5	1694.89	3618529	6.2048e+09	-24.4701	38.1611	-0.180325	-164.164	43.9473	12.6377	20.8906	69.344	7.56	6.11	52.31	31.8	50.77	16.91
735	2021-11-11	1712.41	1728.69	1728.69	1701.24	2318792	3.98724e+09	-24.1326	42.1699	0.0752472	-131.739	44.3384	12.7501	21.0765	69.9612	7.56	6.11	52.31	31.8	50.77	16.91
736	2021-11-12	1736.9	1732.77	1743.78	1725.82	1802329	3.1244e+09	-22.3336	43.2632	0.299319	-60.7804	44.4432	12.7803	21.1263	70.1264	7.56	6.11	52.31	31.8	50.77	16.91
737	2021-11-15	1732.68	1720.43	1742.76	1709.54	2553772	4.41098e+09	-21.7577	40.6787	0.108238	-76.402	44.1265	12.6892	20.9757	69.6267	7.56	6.11	52.31	31.8	50.77	16.91
738	2021-11-16	1727.13	1766.2	1775.97	1724.2	3431963	6.03354e+09	-14.5121	52.3983	0.816971	32.7996	45.3006	13.0268	21.5338	71.4793	7.56	6.11	52.31	31.8	50.77	16.91
739	2021-11-17	1763.27	1753.5	1778.41	1748.63	2508538	4.41145e+09	-10.8957	49.39	0.620316	41.2744	44.9748	12.9332	21.379	70.9653	7.56	6.11	52.31	31.8	50.77	16.91
740	2021-11-18	1740.04	1750.57	1765.23	1729.08	1998285	3.48567e+09	-8.47171	48.6736	0.574946	2.0223	44.8997	12.9115	21.3433	70.8467	7.56	6.11	52.31	31.8	50.77	16.91
741	2021-11-19	1752.71	1786.14	1806.26	1746.86	3189288	5.69988e+09	-1.98895	57.072	1.12574	116.492	45.812	13.1739	21.7769	72.2862	7.56	6.11	52.31	31.8	50.77	16.91
742	2021-11-22	1806.26	1811.4	1864.87	1805.28	4358015	7.99402e+09	5.38657	61.9807	1.85671	211.896	46.4599	13.3602	22.0849	73.3086	7.56	6.11	52.31	31.8	50.77	16.91
743	2021-11-23	1809.19	1852.59	1872.68	1809.19	4686563	8.6763e+09	14.956	68.5056	1.91403	165.974	47.5162	13.664	22.5871	74.9754	7.56	6.11	52.31	31.8	50.77	16.91
744	2021-11-24	1856.08	1896.13	1920.55	1853.15	5580237	1.05557e+10	25.6647	73.7889	1.93141	162.939	48.633	13.9851	23.1179	76.7375	7.56	6.11	52.31	31.8	50.77	16.91
745	2021-11-25	1907.85	1910.81	1940.28	1901.26	4069362	7.80304e+09	32.784	75.3387	1.44053	138.654	49.0096	14.0934	23.2969	77.3317	7.56	6.11	52.31	31.8	50.77	16.91
746	2021-11-26	1919.41	1896.14	1921.53	1880.5	3342836	6.33735e+09	33.4596	70.6972	1.00006	92.4584	48.6332	13.9852	23.118	76.7379	7.56	6.11	52.31	31.8	50.77	16.91
747	2021-11-29	1914.69	1939.11	1944	1905.98	4340271	8.37248e+09	37.3416	75.5914	1.17661	103.184	49.7354	14.3021	23.642	78.477	7.56	6.11	52.31	31.8	50.77	16.91
748	2021-11-30	1939.5	1886.13	1943.9	1882.94	3779869	7.19217e+09	30.6981	61.5159	0.845981	62.2603	48.3767	13.9114	22.9961	76.333	7.56	6.11	52.31	31.8	50.77	16.91
749	2021-12-01	1904.92	1888.3	1914.64	1874.66	2687571	5.07146e+09	24.7748	61.8393	0.730508	38.4184	48.4323	13.9274	23.0225	76.4208	7.56	6.11	52.31	31.8	50.77	16.91
750	2021-12-02	1895.15	1889.29	1897.25	1875.22	2090510	3.93973e+09	19.4064	62.0011	0.674315	18.5585	48.4576	13.9347	23.0345	76.4607	7.56	6.11	52.31	31.8	50.77	16.91
751	2021-12-03	1887.34	1926.29	1942.65	1886.41	3666602	7.04585e+09	19.219	67.6917	0.899616	79.1133	49.4067	14.2076	23.4857	77.9583	7.56	6.11	52.31	31.8	50.77	16.91
752	2021-12-06	1937.16	1921.82	1944	1904.92	3179900	6.12254e+09	16.9521	66.3578	0.800162	84.785	49.2919	14.1746	23.4311	77.7772	7.56	6.11	52.31	31.8	50.77	16.91
753	2021-12-07	1934.95	1910.65	1941.91	1901.73	3785501	7.28666e+09	12.6067	62.9153	0.462816	49.939	49.0055	14.0922	23.295	77.3253	7.56	6.11	52.31	31.8	50.77	16.91
754	2021-12-08	1919.46	1995.77	1997.72	1904.92	6249276	1.22851e+10	19.4477	74.2333	2.06946	212.142	51.1886	14.72	24.3328	80.77	7.56	6.11	52.31	31.8	50.77	16.91
755	2021-12-09	2007.43	2038.31	2067.98	1997.72	6575939	1.34047e+10	27.4624	77.9672	2.8724	241.139	52.2798	15.0338	24.8514	82.4918	7.56	6.11	52.31	31.8	50.77	16.91
756	2021-12-10	2012.38	2041.68	2047.33	2008.47	4416931	8.94458e+09	30.7306	78.2447	1.41873	144.887	52.3663	15.0587	24.8925	82.6282	7.56	6.11	52.31	31.8	50.77	16.91
757	2021-12-13	2104.2	2069.23	2129.6	2069.04	6736386	1.4139e+10	33.8686	80.4781	1.20318	149.404	53.0728	15.2618	25.2284	83.7431	7.56	6.11	52.31	31.8	50.77	16.91
758	2021-12-14	2069.23	2100.3	2117.78	2051.45	4140664	8.67373e+09	37.1326	82.7032	1.38219	110.618	53.8696	15.491	25.6072	85.0003	7.56	6.11	52.31	31.8	50.77	16.91
759	2021-12-15	2092.63	2085.64	2114.9	2075.89	3079007	6.44472e+09	34.3831	78.0399	1.0912	89.1567	53.4938	15.3829	25.4285	84.4073	7.56	6.11	52.31	31.8	50.77	16.91
760	2021-12-16	2066.11	2070	2094.48	2038	3809196	7.8655e+09	27.805	73.1507	0.840232	55.39	53.0926	15.2675	25.2378	83.7743	7.56	6.11	52.31	31.8	50.77	16.91
761	2021-12-17	2051.94	2003.29	2059.27	1988.93	4954863	9.98887e+09	12.5905	56.4034	0.488479	-7.38961	51.3816	14.7755	24.4245	81.0744	7.56	6.11	52.31	31.8	50.77	16.91
762	2021-12-20	2003.29	2011.36	2037.44	1993.82	3302106	6.6546e+09	2.27627	57.7049	0.531031	-28.0846	51.5885	14.835	24.5228	81.401	7.56	6.11	52.31	31.8	50.77	16.91
763	2021-12-21	1997.72	1991.08	2021.3	1966.3	2690794	5.35419e+09	-8.04956	53.2648	-0.0448675	-86.4419	51.0684	14.6854	24.2756	80.5803	7.56	6.11	52.31	31.8	50.77	16.91
764	2021-12-22	1992.84	2000.65	2015.31	1992.84	1784329	3.57093e+09	-14.0131	55.0772	-0.0272137	-81.3198	51.3139	14.756	24.3923	80.9677	7.56	6.11	52.31	31.8	50.77	16.91
765	2021-12-23	2005.54	2070.99	2070.99	1978.19	4002380	8.1263e+09	-9.14145	65.8824	0.731643	-7.74348	53.1179	15.2748	25.2498	83.8142	7.56	6.11	52.31	31.8	50.77	16.91
766	2021-12-24	2099.2	2143.37	2165.71	2099.2	5745789	1.2296e+10	2.54728	73.2412	1.39434	133.922	54.9743	15.8086	26.1323	86.7434	7.56	6.11	52.31	31.8	50.77	16.91
767	2021-12-27	2117.88	2082.54	2117.88	2063.18	3844465	8.02068e+09	0.887999	60.9626	0.837392	55.4709	53.4141	15.36	25.3906	84.2815	7.56	6.11	52.31	31.8	50.77	16.91
768	2021-12-28	2083.69	2088.75	2105.67	2067.67	2830505	5901940633	-0.495937	61.6911	0.641342	55.3901	53.5734	15.4058	25.4664	84.533	7.56	6.11	52.31	31.8	50.77	16.91
769	2021-12-29	2100.3	1993.82	2104.45	1993.82	5532808	11195625154	-14.5426	46.8433	0.017992	-30.0888	51.1385	14.7056	24.3089	80.691	7.56	6.11	52.31	31.8	50.77	16.91
770	2021-12-30	1993.82	2027.03	2040.69	1981.12	3609581	7272866657	-19.4015	51.3909	0.236063	-47.6891	51.9904	14.9506	24.7139	82.0351	7.56	6.11	52.31	31.8	50.77	16.91
771	2021-12-31	2022.15	2002.61	2025.06	1981.12	3036692	6061415344	-25.5582	48.0335	0.0757108	-67.7602	51.364	14.7705	24.4161	81.0468	7.56	6.11	52.31	31.8	50.77	16.91
772	2022-01-04	2007.49	2003.81	2021.12	1967.44	3464350	6913653122	-28.8773	48.2182	0.0835905	-72.3326	51.3949	14.7793	24.4308	81.0954	8.37	6.73	51.18	33.03	49.81	20.78
773	2022-01-05	1997.72	1977.21	2017.26	1971.35	2906748	5774992117	-33.7265	44.3369	-0.111067	-86.0732	50.7126	14.5831	24.1065	80.0189	8.37	6.73	51.18	33.03	49.81	20.78
774	2022-01-06	1975.27	1936.4	1988.93	1893.7	5302046	10226933847	-41.0172	38.9871	-0.383952	-140.585	49.6658	14.2821	23.6088	78.3671	8.37	6.73	51.18	33.03	49.81	20.78
775	2022-01-07	1929.34	1897.11	1942.9	1894.49	3052230	5831695311	-49.1685	34.5301	-0.482065	-137.514	48.658	13.9923	23.1298	76.777	8.37	6.73	51.18	33.03	49.81	20.78
776	2022-01-10	1883.44	1920.55	1931.3	1873.22	3032781	5792738145	-49.3134	39.1419	-0.104037	-123.139	49.2594	14.1652	23.4157	77.7258	8.37	6.73	51.18	33.03	49.81	20.78
777	2022-01-11	1902.97	1895.69	1919.57	1886.53	2280381	4332180604	-50.4847	36.1418	-0.00740973	-102.334	48.6217	13.9819	23.1125	76.7197	8.37	6.73	51.18	33.03	49.81	20.78
778	2022-01-12	1902.97	1921.53	1933.05	1902.97	2812427	5384359628	-45.6518	41.3349	0.187962	-61.8189	49.2844	14.1724	23.4276	77.7654	8.37	6.73	51.18	33.03	49.81	20.78
779	2022-01-13	1919.4	1833.99	1922.49	1822.43	5809026	10781720544	-51.6762	31.6473	-0.469773	-124.182	47.0392	13.5268	22.3603	74.2226	8.37	6.73	51.18	33.03	49.81	20.78
780	2022-01-14	1833.99	1823.84	1849.24	1819.93	3001553	5506186026	-54.1945	30.7197	-0.664539	-140.523	46.7789	13.4519	22.2365	73.8119	8.37	6.73	51.18	33.03	49.81	20.78
781	2022-01-17	1824.82	1818.57	1834.88	1792.91	2800114	5074077665	-53.6367	30.2089	-0.090802	-137.741	46.6438	13.4131	22.1723	73.5988	8.37	6.73	51.18	33.03	49.81	20.78
782	2022-01-18	1818.64	1848.53	1864.72	1809.19	3195448	5906705861	-46.5614	36.8423	0.160983	-77.1138	47.412	13.634	22.5375	74.8109	8.37	6.73	51.18	33.03	49.81	20.78
783	2022-01-19	1874.64	1867.8	1874.64	1845.21	2699500	5026993463	-37.0302	40.8595	0.417805	-29.4294	47.9064	13.7762	22.7725	75.5909	8.37	6.73	51.18	33.03	49.81	20.78
784	2022-01-20	1871.71	1923.99	1934.22	1871.71	3481884	6665294954	-21.6626	50.9645	1.02389	66.7673	49.3476	14.1906	23.4576	77.865	8.37	6.73	51.18	33.03	49.81	20.78
785	2022-01-21	1914.69	1939.1	1947.41	1905.91	3154175	6091427695	-8.63643	53.3462	1.17065	98.2387	49.7352	14.3021	23.6418	78.4766	8.37	6.73	51.18	33.03	49.81	20.78
786	2022-01-24	1909.8	1905.12	1938.13	1886.79	2455342	4685441775	-4.00655	47.5724	0.821002	59.0951	48.8635	14.0514	23.2275	77.1012	8.37	6.73	51.18	33.03	49.81	20.78
787	2022-01-25	1898.08	1898.08	1920.55	1886.36	2611381	4971078498	-1.43438	46.416	0.65967	43.355	48.6831	13.9995	23.1417	76.8165	8.37	6.73	51.18	33.03	49.81	20.78
788	2022-01-26	1897.14	1909.8	1923.48	1874.64	2447084	4655706528	2.11091	48.7218	0.756907	50.5047	48.9837	14.086	23.2846	77.2909	8.37	6.73	51.18	33.03	49.81	20.78
789	2022-01-27	1954.75	1919.57	1964.33	1906.87	4367482	8450329058	5.82659	50.6873	0.837966	84.5581	49.2343	14.158	23.4037	77.6863	8.37	6.73	51.18	33.03	49.81	20.78
790	2022-01-28	1909.8	1843.38	1922.5	1836.55	4199084	7889492895	-1.53052	38.05	0.205841	-40.4191	47.28	13.596	22.4747	74.6026	8.37	6.73	51.18	33.03	49.81	20.78
791	2022-02-07	1857.04	1824.78	1869.32	1807.23	3598225	6601799703	-8.08818	35.6398	-0.262228	-121.6	46.8029	13.4588	22.248	73.8498	8.37	6.73	51.18	33.03	49.81	20.78
792	2022-02-08	1825.68	1796.49	1829.57	1748.62	4270019	7585130459	-15.0193	32.1935	-0.489866	-170.444	46.0773	13.2502	21.903	72.7049	8.37	6.73	51.18	33.03	49.81	20.78
793	2022-02-09	1796.57	1852.15	1863.89	1784.73	3468667	6346699784	-11.072	44.0259	0.239416	-79.9896	47.505	13.6607	22.5817	74.9576	8.37	6.73	51.18	33.03	49.81	20.78
794	2022-02-10	1856.08	1829.7	1861.84	1814.45	2357687	4315456868	-10.4576	40.8326	0.232873	-61.8585	46.9292	13.4952	22.308	74.0491	8.37	6.73	51.18	33.03	49.81	20.78
795	2022-02-11	1814.07	1807.2	1856.85	1798.44	3454509	6296909575	-11.9469	37.781	0.0870166	-70.3401	46.3522	13.3292	22.0337	73.1386	8.37	6.73	51.18	33.03	49.81	20.78
796	2022-02-14	1797.46	1825.47	1833.61	1794.84	2067380	3762313349	-9.44581	41.7112	0.235457	-63.0084	46.8207	13.464	22.2564	73.8779	8.37	6.73	51.18	33.03	49.81	20.78
797	2022-02-15	1825.6	1846.91	1866.82	1816.02	2774731	5131842112	-4.14858	46.1468	0.409652	-9.35879	47.3707	13.6221	22.5179	74.7457	8.37	6.73	51.18	33.03	49.81	20.78
798	2022-02-16	1856.08	1848.8	1862.91	1844.35	1493204	2769034316	0.137707	46.5452	0.425008	25.5991	47.419	13.636	22.5408	74.822	8.37	6.73	51.18	33.03	49.81	20.78
799	2022-02-17	1856.67	1843.37	1867.29	1837.52	1864468	3450265032	2.63106	45.4713	0.842257	66.2185	47.2797	13.596	22.4746	74.6022	8.37	6.73	51.18	33.03	49.81	20.78
800	2022-02-18	1834.22	1862.91	1863.87	1822.53	1984424	3670339742	7.05098	50.0768	1.19332	83.5764	47.7811	13.7401	22.7129	75.3933	8.37	6.73	51.18	33.03	49.81	20.78
801	2022-02-21	1856.08	1833.6	1862.82	1825.74	2130833	3920377358	6.19569	43.8975	0.666727	34.6652	47.0292	13.5239	22.3555	74.2068	8.37	6.73	51.18	33.03	49.81	20.78
802	2022-02-22	1817.01	1766.08	1817.98	1758.41	5353645	9473992638	-2.81224	33.3606	-0.738108	-221.754	45.2973	13.0259	21.5323	71.4742	8.37	6.73	51.18	33.03	49.81	20.78
803	2022-02-23	1769.53	1784.77	1791.6	1758.47	2877687	5118197820	-5.44802	37.9421	-0.402621	-147.889	45.7769	13.1638	21.7602	72.2309	8.37	6.73	51.18	33.03	49.81	20.78
804	2022-02-24	1766.2	1723.33	1772.05	1707.69	6690596	11578557075	-14.1667	30.3266	-0.441495	-175.177	44.2009	12.7106	21.0111	69.7441	8.37	6.73	51.18	33.03	49.81	20.78
805	2022-02-25	1733.97	1757.47	1766.48	1733.97	3990156	6999524161	-14.0093	38.0086	-0.0889187	-98.6319	45.0766	12.9624	21.4274	71.1259	8.37	6.73	51.18	33.03	49.81	20.78
806	2022-02-28	1745.75	1749.01	1755.46	1726.15	2960749	5158148387	-13.7021	36.8888	0.183981	-88.1969	44.8596	12.9	21.3242	70.7835	8.37	6.73	51.18	33.03	49.81	20.78
807	2022-03-01	1760.34	1815.52	1820.49	1760.34	4850052	8721229267	-3.7171	49.807	0.660481	1.24785	46.5654	13.3905	22.1351	73.475	8.37	6.73	51.18	33.03	49.81	20.78
808	2022-03-02	1797.46	1802.23	1808.2	1782.81	2054954	3690612341	1.63351	47.6419	0.565267	9.88414	46.2246	13.2925	21.9731	72.9374	8.37	6.73	51.18	33.03	49.81	20.78
809	2022-03-03	1803.13	1758.39	1807.48	1752.53	3229348	5703580558	-0.104088	41.0944	0.251182	-27.4978	45.1001	12.9692	21.4385	71.163	8.37	6.73	51.18	33.03	49.81	20.78
810	2022-03-04	1731.04	1739.34	1751.44	1714.53	3178175	5509157654	-3.02904	38.5373	0.145189	-99.1961	44.6115	12.8287	21.2063	70.3921	8.37	6.73	51.18	33.03	49.81	20.78
811	2022-03-07	1719.51	1667.54	1727.13	1664.41	5031907	8487507372	-13.2707	30.5709	-0.605163	-172.877	42.77	12.2991	20.3309	67.4863	8.37	6.73	51.18	33.03	49.81	20.78
812	2022-03-08	1719.29	1712.67	1745.36	1691.96	5856945	10087484369	-12.6069	39.3299	-0.115631	-82.0097	43.9275	12.632	20.8811	69.3128	8.37	6.73	51.18	33.03	49.81	20.78
813	2022-03-09	1723.32	1738.05	1763.27	1681.32	5776993	10018590069	-7.6345	43.7631	0.476483	-46.671	44.5785	12.8192	21.1906	70.3399	8.37	6.73	51.18	33.03	49.81	20.78
814	2022-03-10	1766.2	1752.95	1778.9	1749.6	3732464	6587438866	-1.54251	46.3216	0.577173	27.6111	44.9606	12.929	21.3722	70.9428	8.37	6.73	51.18	33.03	49.81	20.78
815	2022-03-11	1725.17	1728.11	1735.92	1678.36	4885621	8335618341	-0.136829	42.7213	0.409312	-69.9776	44.3237	12.7459	21.0694	69.9378	8.37	6.73	51.18	33.03	49.81	20.78
816	2022-03-14	1690.01	1660.7	1709.54	1660.7	5016634	8416841920	-7.17525	34.61	-0.0462225	-117.368	42.5946	12.2487	20.2475	67.2095	8.37	6.73	51.18	33.03	49.81	20.78
817	2022-03-15	1611.86	1565.94	1646.05	1565.94	9116336	14567142622	-22.6118	26.6939	-0.754325	-205.458	40.1642	11.5498	19.0922	63.3746	8.37	6.73	51.18	33.03	49.81	20.78
818	2022-03-16	1596.23	1636.23	1644.97	1556.17	7942903	12753010156	-21.3851	38.3211	-0.250486	-126.379	41.9669	12.0682	19.9492	66.2192	8.37	6.73	51.18	33.03	49.81	20.78
819	2022-03-17	1680.24	1680.38	1714.43	1672.09	6996950	11843531813	-13.0662	44.4682	0.611946	-3.6428	43.0994	12.3939	20.4875	68.0062	8.37	6.73	51.18	33.03	49.81	20.78
820	2022-03-18	1678.28	1668.31	1704.66	1653.16	3925619	6564085394	-7.88407	43.1615	0.547404	-17.8034	42.7897	12.3048	20.3403	67.5175	8.37	6.73	51.18	33.03	49.81	20.78
821	2022-03-21	1684.15	1664.9	1685.76	1655.83	2853687	4763083283	-3.81629	42.767	0.52917	-25.4741	42.7023	12.2797	20.2987	67.3795	8.37	6.73	51.18	33.03	49.81	20.78
822	2022-03-22	1684.03	1655.82	1684.03	1647.35	2155228	3578291198	-1.37523	41.641	0.480616	-28.9829	42.4693	12.2126	20.188	67.0118	8.37	6.73	51.18	33.03	49.81	20.78
823	2022-03-23	1665.58	1711.68	1729.08	1657.77	5944154	10096341448	8.21005	50.5421	0.779317	49.3414	43.9022	12.6247	20.8691	69.2729	8.37	6.73	51.18	33.03	49.81	20.78
824	2022-03-24	1697.82	1681.15	1699.78	1677.65	2642623	4457504430	10.7256	46.2576	0.710427	45.2921	43.119	12.3995	20.4968	68.037	8.37	6.73	51.18	33.03	49.81	20.78
825	2022-03-25	1672.42	1650.93	1693.91	1646.05	3041171	5054831352	8.69318	42.3126	0.583162	2.57425	42.344	12.1766	20.1284	66.8142	8.37	6.73	51.18	33.03	49.81	20.78
826	2022-03-28	1587.43	1622.41	1626.31	1566.92	5890335	9392008017	4.11393	38.8393	0.387471	-107.323	41.6124	11.9662	19.7806	65.6597	8.37	6.73	51.18	33.03	49.81	20.78
827	2022-03-29	1623.09	1628.46	1652.4	1623.09	2654873	4343365464	2.58141	40.0002	-0.102982	-65.8864	41.7677	12.0109	19.8545	65.9049	8.37	6.73	51.18	33.03	49.81	20.78
828	2022-03-30	1658.75	1690.1	1690.1	1655.82	4343761	7276379091	10.1282	50.6122	0.758261	41.3098	43.3487	12.4655	20.606	68.3995	8.37	6.73	51.18	33.03	49.81	20.78
829	2022-03-31	1680.24	1679.26	1698.41	1669.3	2576959	4338022922	13.696	48.9215	0.636832	57.296	41.1628	11.3929	19.727	67.6928	8.37	6.73	51.18	33.03	49.81	20.78
830	2022-04-01	1689.95	1738.86	1751.55	1681.89	4592356	7936957252	23.5423	57.5787	1.30447	151.215	42.6237	11.7973	20.4272	70.0953	8.7	7.09	55.59	27.68	54.09	11.19
831	2022-04-06	1712.47	1724.2	1747.38	1712.47	2847812	4910792426	27.2758	55.0296	1.14025	122.736	42.2643	11.6978	20.2549	69.5042	8.7	7.09	55.59	27.68	54.09	11.19
832	2022-04-07	1717.36	1724.2	1743.73	1709.64	2067364	3568182341	28.7911	55.0296	0.874109	95.9045	42.2643	11.6978	20.2549	69.5042	8.7	7.09	55.59	27.68	54.09	11.19
833	2022-04-08	1727.13	1742.76	1747.35	1725.7	2348422	4081618543	31.14	57.94	1.03349	101.917	42.7192	11.8237	20.473	70.2524	8.7	7.09	55.59	27.68	54.09	11.19
834	2022-04-11	1729.08	1680.24	1729.08	1666.59	4490161	7568782591	23.4686	46.6421	0.496608	9.04179	41.1867	11.3995	19.7385	67.7322	8.7	7.09	55.59	27.68	54.09	11.19
835	2022-04-12	1689.03	1740.8	1746.64	1668.51	4261472	7284546261	25.5747	55.8977	0.983714	50.3205	42.6713	11.8104	20.45	70.1737	8.7	7.09	55.59	27.68	54.09	11.19
836	2022-04-13	1726.15	1728.1	1753.5	1710.6	3188476	5534915753	24.2898	53.7262	0.871741	63.2113	42.36	11.7243	20.3008	69.6617	8.7	7.09	55.59	27.68	54.09	11.19
837	2022-04-14	1746.67	1767.18	1793.46	1739.05	3854084	6834657201	27.5005	59.1518	1.38457	155.87	43.3179	11.9894	20.7598	71.2369	8.7	7.09	55.59	27.68	54.09	11.19
838	2022-04-15	1760.54	1764.24	1775.97	1754.37	2153906	3800797635	27.9348	58.5777	1.33827	135.188	43.2458	11.9694	20.7253	71.1184	8.7	7.09	55.59	27.68	54.09	11.19
839	2022-04-18	1739.95	1749.42	1756.43	1727.13	2026155	3525102977	25.026	55.5575	0.795721	45.1636	42.8825	11.8689	20.5512	70.521	8.7	7.09	55.59	27.68	54.09	11.19
840	2022-04-19	1758.39	1748.91	1790.62	1734.45	2477756	4359851980	21.9439	55.4482	0.789855	79.9307	42.8701	11.8655	20.5452	70.5005	8.7	7.09	55.59	27.68	54.09	11.19
841	2022-04-20	1760.04	1755.46	1777.93	1727.79	2472736	4342043328	19.7657	56.6649	0.865194	52.8408	43.0305	11.9099	20.6221	70.7644	8.7	7.09	55.59	27.68	54.09	11.19
842	2022-04-21	1748.81	1738.83	1764.25	1729.08	2963777	5160788004	15.2646	52.6116	0.673913	11.4426	42.623	11.7971	20.4268	70.0941	8.7	7.09	55.59	27.68	54.09	11.19
843	2022-04-22	1722.24	1732.01	1746.55	1719.49	2855999	4955360846	10.7609	50.9508	0.595468	-29.7574	42.4558	11.7508	20.3467	69.8193	8.7	7.09	55.59	27.68	54.09	11.19
844	2022-04-25	1709.54	1668.51	1735.43	1662.65	5492783	9352986852	-0.767258	38.4081	-1.52482	-190.195	40.8994	11.32	19.6008	67.2596	8.7	7.09	55.59	27.68	54.09	11.19
845	2022-04-26	1663.95	1692.43	1708.55	1660.7	4561856	7692845226	-4.93429	44.1614	-0.912743	-152.66	41.4855	11.4822	19.8817	68.2236	8.7	7.09	55.59	27.68	54.09	11.19
846	2022-04-27	1726.27	1753.43	1768.16	1726.27	5876086	10289893014	0.47491	55.8477	0.860647	31.8476	40.4439	10.9041	19.6775	84.3526	8.7	7.09	55.59	27.68	54.09	11.19
847	2022-04-28	1751.55	1792.58	1802.35	1745.2	4505155	8038681950	8.81284	61.5815	1.29604	118.111	41.347	11.1475	20.1168	86.2361	8.7	7.09	55.59	27.68	54.09	11.19
848	2022-04-29	1793.56	1786.11	1806.26	1769.11	3571082	6384066537	12.7065	60.1472	1.3525	125.169	41.1978	11.1073	20.0443	85.925	8.7	7.09	55.59	27.68	54.09	11.19
849	2022-05-05	1787.69	1794.53	1826.77	1786.7	3445752	6235017580	15.4821	61.4457	1.01572	128.675	41.3921	11.1597	20.1388	86.3301	8.7	7.09	55.59	27.68	54.09	11.19
850	2022-05-06	1773.03	1751.55	1776.95	1739.83	2927290	5138176680	10.8156	51.8621	0.6693	18.8895	40.4007	10.8924	19.6564	84.2623	8.7	7.09	55.59	27.68	54.09	11.19
851	2022-05-09	1738.85	1711.5	1738.85	1697.82	3107009	5324616273	2.07845	44.6516	0.341136	-61.7056	39.4768	10.6433	19.2069	82.3355	8.7	7.09	55.59	27.68	54.09	11.19
852	2022-05-10	1680.24	1725.36	1743.7	1665.59	4106860	7018451097	-1.87594	47.4604	0.451119	-58.2587	39.7966	10.7295	19.3625	83.0024	8.7	7.09	55.59	27.68	54.09	11.19
853	2022-05-11	1714.43	1727.13	1747.13	1711.5	3103001	5372950033	-4.16415	47.836	0.465164	-23.6519	39.8373	10.7405	19.3823	83.0875	8.7	7.09	55.59	27.68	54.09	11.19
854	2022-05-12	1712.47	1721.92	1736.9	1709.54	2255976	3888480084	-6.16948	46.7431	0.288834	-46.0766	39.7172	10.7081	19.3239	82.837	8.7	7.09	55.59	27.68	54.09	11.19
855	2022-05-13	1738.85	1737.13	1756.38	1725.17	2122110	3690141231	-5.27202	50.4178	0.308684	-25.4836	40.0681	10.8027	19.4946	83.5687	8.7	7.09	55.59	27.68	54.09	11.19
856	2022-05-16	1755.46	1717.36	1755.46	1702.38	2842237	4881208653	-7.05485	45.8489	0.0705769	-52.8236	39.612	10.6798	19.2727	82.6175	8.7	7.09	55.59	27.68	54.09	11.19
857	2022-05-17	1728.96	1727.13	1733.97	1714.43	2062146	3557048801	-6.63775	48.4157	0.188245	-44.6984	39.8373	10.7405	19.3823	83.0875	8.7	7.09	55.59	27.68	54.09	11.19
858	2022-05-18	1732.66	1720.29	1732.91	1702.73	2543852	4362486907	-6.96854	46.694	0.105865	-56.3708	39.6796	10.698	19.3056	82.7585	8.7	7.09	55.59	27.68	54.09	11.19
859	2022-05-19	1704.66	1715.41	1716.38	1698.8	2024426	3459059182	-7.4847	45.4137	0.097628	-105.094	39.567	10.6676	19.2508	82.5235	8.7	7.09	55.59	27.68	54.09	11.19
860	2022-05-20	1719.3	1758.4	1759.51	1711.5	4294233	7493460272	-1.96303	56.9634	1.82989	154.412	40.5586	10.935	19.7333	84.5918	8.7	7.09	55.59	27.68	54.09	11.19
861	2022-05-23	1758.39	1739.83	1762.19	1731.04	2268147	3950856594	-0.799172	51.7119	1.12431	121.129	40.1303	10.8195	19.5249	83.6984	8.7	7.09	55.59	27.68	54.09	11.19
862	2022-05-24	1744.71	1719.31	1745.69	1714.92	2798927	4824599922	-2.67479	46.4539	0.0907188	-14.092	39.6571	10.6919	19.2946	82.7115	8.7	7.09	55.59	27.68	54.09	11.19
863	2022-05-25	1724.46	1714.93	1731.04	1706.61	2291851	3929477102	-4.29103	45.36	-0.0111654	-72.2601	39.5559	10.6646	19.2454	82.5005	8.7	7.09	55.59	27.68	54.09	11.19
864	2022-05-26	1720.29	1702.51	1720.29	1690.01	2871732	4888109192	-6.67639	42.2272	-0.30007	-136.175	39.2695	10.5874	19.1061	81.9032	8.7	7.09	55.59	27.68	54.09	11.19
865	2022-05-27	1719.3	1714.58	1738.85	1712.48	2571403	4436904896	-6.27777	46.2367	-0.00805153	-12.5536	39.548	10.6625	19.2416	82.484	8.7	7.09	55.59	27.68	54.09	11.19
866	2022-05-30	1725.17	1737.3	1749.16	1725.17	3528131	6135631304	-2.78146	53.0515	0.622473	78.8995	40.0719	10.8038	19.4965	83.5767	8.7	7.09	55.59	27.68	54.09	11.19
867	2022-05-31	1733.74	1762.32	1772.94	1726.13	4171518	7329201058	2.77302	59.3553	1.07014	128.697	40.6492	10.9594	19.7773	84.7807	8.7	7.09	55.59	27.68	54.09	11.19
868	2022-06-01	1760.34	1746.91	1772.83	1737.87	2227496	3897858999	4.15974	54.3603	0.794418	94.7196	40.2936	10.8635	19.6043	84.0391	8.7	7.09	55.59	27.68	54.09	11.19
869	2022-06-02	1746.64	1744.71	1754.29	1738.85	1731501	3019718032	4.53808	53.6442	0.705568	54.5155	40.2429	10.8499	19.5797	83.9334	8.7	7.09	55.59	27.68	54.09	11.19
870	2022-06-06	1748.62	1746.67	1753.5	1717.36	3761073	6535329352	4.78516	54.2409	0.738338	24.0605	40.288	10.862	19.6016	84.0274	8.7	7.09	55.59	27.68	54.09	11.19
871	2022-06-07	1742.89	1775.87	1782.81	1729.38	3587801	6356031009	8.40291	62.2786	1.22655	118.936	40.9617	11.0437	19.9294	85.4325	8.7	7.09	55.59	27.68	54.09	11.19
872	2022-06-08	1782.81	1822.47	1838.49	1782.81	4540343	8236953846	16.1454	71.2373	2.00568	221.638	42.0365	11.3334	20.4523	87.6742	8.7	7.09	55.59	27.68	54.09	11.19
873	2022-06-09	1828.72	1810.16	1844.7	1806.26	2695209	4897066622	18.5115	66.5951	1.46742	164.585	41.7526	11.2569	20.3142	87.082	8.7	7.09	55.59	27.68	54.09	11.19
874	2022-06-10	1802.36	1856.66	1862.91	1792.58	4846502	8882462598	24.8478	73.7694	1.3169	137.65	42.8251	11.5461	20.836	89.319	8.7	7.09	55.59	27.68	54.09	11.19
875	2022-06-13	1846.31	1813.09	1848.26	1805.36	3762498	6847248995	21.7876	60.289	0.889867	80.7268	41.8202	11.2751	20.3471	87.223	8.7	7.09	55.59	27.68	54.09	11.19
876	2022-06-14	1791.6	1827.75	1832.06	1789.65	3011236	5467949348	20.3809	62.8285	0.74176	55.9691	42.1582	11.3662	20.5115	87.928	8.7	7.09	55.59	27.68	54.09	11.19
877	2022-06-15	1826.77	1831.75	1860.96	1819.92	3446026	6354869100	18.6772	63.5354	0.77749	79.3129	42.2506	11.3912	20.5565	88.1206	8.7	7.09	55.59	27.68	54.09	11.19
878	2022-06-16	1850.79	1833.61	1863.53	1831.98	2752297	5087605391	16.561	63.8902	0.794105	79.4451	42.2934	11.4027	20.5773	88.2099	8.7	7.09	55.59	27.68	54.09	11.19
879	2022-06-17	1834.67	1905.9	1906.87	1834.67	5173767	9749530916	23.2488	74.5743	1.44768	157.333	43.9608	11.8522	21.3885	91.6876	8.7	7.09	55.59	27.68	54.09	11.19
880	2022-06-20	1904.92	1897.12	1924.46	1885.38	3580245	6802792459	24.7038	71.7109	1.5008	171.19	43.7584	13.5867	21.2901	91.2656	8.7	7.09	55.59	27.68	54.09	11.19
881	2022-06-21	1903.94	1900.76	1921.52	1883.43	2427828	4617805127	24.3316	72.2026	0.946313	125.859	43.8423	13.6127	21.3309	91.4404	8.7	7.09	55.59	27.68	54.09	11.19
882	2022-06-22	1909.8	1891.24	1912.74	1887.34	2011158	3813775294	21.0985	68.7314	0.846877	85.746	43.6228	13.5446	21.2241	90.9826	8.7	7.09	55.59	27.68	54.09	11.19
883	2022-06-23	1897.79	1911.86	1919.61	1895.15	2747877	5239860443	20.0407	71.974	1.06422	87.1763	44.0982	13.6922	21.4554	91.9742	8.7	7.09	55.59	27.68	54.09	11.19
884	2022-06-24	1924.46	1962.57	1973.3	1919.57	4057260	7921199792	24.1965	78.1621	1.6106	135.029	45.2679	14.0554	22.0245	94.4138	8.7	7.09	55.59	27.68	54.09	11.19
885	2022-06-27	1973.24	1964.07	2002.55	1954.06	4106449	8124448900	25.0663	78.3195	1.62073	146.644	45.3026	14.0662	22.0414	94.4861	8.7	7.09	55.59	27.68	54.09	11.19
886	2022-06-28	1973.05	1988.93	1993.82	1954.74	2584314	5112298787	26.7552	80.859	1.2015	130.531	45.876	14.2442	22.3204	95.6822	8.7	7.09	55.59	27.68	54.09	11.19
887	2022-06-29	1981.12	1983.07	1994.79	1964.52	3107859	6142508408	24.8871	78.4522	1.14564	99.3489	45.7408	14.2022	22.2546	95.4002	8.7	7.09	55.59	27.68	54.09	11.19
888	2022-06-30	1974.85	2019.28	2050.88	1974.84	3947896	7984019438	26.2003	82.1085	1.31068	123.798	46.0788	14.3072	22.419	96.1051	8.7	7.09	55.59	27.68	54.09	11.19
