# Supplementary material for: A structured multi-head attention prediction method based on heterogeneous financial data
Source: PeerJ Comput Sci. 2023 Nov 17;9:e1653. doi: 10.7717/peerj-cs.1653 (PMC10703059; doi:10.7717/peerj-cs.1653)
Supplement: Supplemental Information 5 [file peerj-cs-09-1653-s005.zip]

Archive with 2 entries (2 files):
- additional data/600104(May-June).xlsx
- additional data/60050 ú¿April-Mayú⌐.xlsx
