# Supplementary material for: A structured multi-head attention prediction method based on heterogeneous financial data
Source: PeerJ Comput Sci. 2023 Nov 17;9:e1653. doi: 10.7717/peerj-cs.1653 (PMC10703059; doi:10.7717/peerj-cs.1653)
Supplement: Supplemental Information 5 [file peerj-cs-09-1653-s005.zip › additional data/600104(May-June).xlsx]

## Sheet: Sheet1
279	0	支持上汽	股友BUWAOJ	2022-05-01 06:14:00
520	1	做上汽股东、做时间朋友！	股友2X3777E079	2022-05-01 07:27:00
259	0	$上汽集团(SH600104)$支持079，上周四五，已加仓，无视波动，坚决加仓	讲原则地小白	2022-05-01 07:52:00
305	0	尊敬的上汽投资者，股息7%股价9.74元，有股卖出，不卖跌到9.74元，请您注意	灵鹫之峰五元处	2022-05-01 07:57:00
826	7	看到这么多人唱空，我就放心了	苹综狐影	2022-05-01 08:49:00
616	10	划给上海国际的股票就这价格还减持了一千多万股。严重不看好上汽的未来。	平安幸福31	2022-05-01 08:58:00
539	1	坚决不买上汽产品，抵制陈虹！！！！！！	股友xeWRw2	2022-05-01 09:01:00
267	0	节后16.11元能卖掉8手上汽我就放心！《疫情猛于虎》也！	灵鹫之峰五元处	2022-05-01 09:05:00
252	0	$上汽集团(SH600104)$节后16.11元能卖掉8手上汽我就放心了！《疫情	灵鹫之峰五元处	2022-05-01 09:06:00
539	1	上汽年报信息	天天天蓝79	2022-05-01 09:43:00
1016	4	上汽财报	天天天蓝79	2022-05-01 09:46:00
244	0	比较冲动买了上汽，还是得多看，多学习，看月线才知道为什么一路下行！	嚼不烂就赶快吐了	2022-05-01 11:56:00
449	0	不止Robotaxi！上汽多项成果落地，堪称智能驾驶领域模范生	webike	2022-05-01 11:59:00
449	0	“MPV世家”旗舰有多强？上汽大通MAXUS G90一次性满足你的期待	车市谈	2022-05-01 12:03:00
331	0	$上汽集团(SH600104)$上汽集团财务费用基本为零公司货币资金1500多亿	风来了你在哪	2022-05-01 12:07:00
224	0	$上汽集团(SH600104)$	股友1eN3909153	2022-05-01 12:14:00
4200	46	$上汽集团(SH600104)$上汽集团有2个问题，需要5月5日说明并解释清楚的	圣超然	2022-05-01 12:16:00
3382	18	作为一个老股民，上汽集团20的时候我就劝大家别买上汽了。现在我任然奉劝大家别买，	股友H21803Q707	2022-05-01 12:35:00
2085	2	制造业企业也许现在正是入手的时机，但股价不会马上大幅上涨	年糕猫	2022-05-01 12:47:00
808	4	$上汽集团(SH600104)$上汽们196亿天价研发费用比全大A车企的所有研发	股友2AC4579	2022-05-01 12:59:00
775	0	$上汽集团(SH600104)$该跌的早就跌完了，大股东早就知道年报了。3月25	淡名利定风波	2022-05-01 14:45:00
222	0	转发	一股之后	2022-05-01 15:53:00
625	3	汽车板块一季度，长安出售股权收入才高于上汽，还有谁能超越，静待上汽转型。	烟火zqn2008	2022-05-01 18:06:00
526	1	股价跌成这样了还有脸吹牛。	股友Oh4TIl	2022-05-01 18:22:00
586	3	陈红不倒，上汽不起	q闲云野鹤	2022-05-01 19:10:00
505	1	$上汽集团(SH600104)$最不要脸的董事长	q闲云野鹤	2022-05-01 19:12:00
639	2	看看长安的业绩！我怎么选了这个呀！（当初就是看中这个是乘用车龙头）！卧槽卧槽卧槽	天天夜晚涨停板	2022-05-01 19:31:00
512	1	我已经躺平了。就当买了银行股了，每年拿点利息。等回调了就抛	卖裤衩还钱	2022-05-01 19:58:00
589	2	上汽总体向好，200亿研发，搞智已、飞凡，不是一般企业做得到的。	这是个圈套	2022-05-01 20:49:00
688	2	$上汽集团(SH600104)$上汽跨越前高我买辆智己	今天还是韭菜	2022-05-01 21:51:00
320	0	丧气一季报暴雷。继续加码新能源车。可是他的飞凡智己奥迪等有销量吗?而且新能源车补	一只咸鱼啊5298	2022-05-01 22:20:00
632	4	上汽研发请报销	灵魂上汽	2022-05-01 23:23:00
510	1	五穷六绝七死八活，穷五月又要开始了，16.11元减持8手上汽，我就放心了。	灵鹫之峰五元处	2022-05-02 05:12:00
487	1	五穷六绝七死八活，穷五月又要开始了，16.11元减持8手上汽，我就放心了。	灵鹫之峰五元处	2022-05-02 05:18:00
236	0	当上汽股东！做时间朋友！	股友2X3777E079	2022-05-02 06:17:00
558	3	当上汽股东！做时间朋友！	股友2X3777E079	2022-05-02 06:59:00
235	0	买上汽车！分上汽红！	股友2X3777E079	2022-05-02 07:10:00
497	1	买上汽车！分上汽红！	股友2X3777E079	2022-05-02 07:10:00
1302	9	股市当然要做股息的朋友，上汽股息7%股价9.74元，已定下来了，朝此目标不懈努力	灵鹫之峰五元处	2022-05-02 07:42:00
259	0	$上汽集团(SH600104)$股市当然要做股息的朋友，上汽股息7%股价9.74	灵鹫之峰五元处	2022-05-02 07:44:00
608	7	当上汽股东！做上汽朋友！	股友2X3777E079	2022-05-02 07:49:00
257	0	愿上海疫情速战速决，三四季度加油	吕顺顺	2022-05-02 07:51:00
737	4	$上汽集团(SH600104)$当上汽的利润还在穿鞋的时候，上汽的研发费用早就围	股友2AC4579	2022-05-02 09:23:00
504	1	买	股友2X3777E079	2022-05-02 09:31:00
300	0	上海疫情接近尾声复工复厂至大干快上节后大盘跌上汽涨！！！	第一束阳光	2022-05-02 09:35:00
284	0	研发费用是从净利润中扣除了还是	股友EqLwoO	2022-05-02 09:51:00
655	2	$上汽集团(SH600104)$上汽目标市值一万亿，对应股价100元	雪山飞狐令狐冲	2022-05-02 09:57:00
1811	7	尊敬的上汽投资者，股息7%股价9.74元，有股卖出，不卖跌到9.74元，请您注意	灵鹫之峰五元处	2022-05-02 10:00:00
881	8	上汽真的很赚钱！算上研发费用，一年赚了400多亿！如果今年的研发费用，降到100	股友2X3777E079	2022-05-02 10:01:00
558	3	陈红不倒上汽不起	悠闲自在5	2022-05-02 10:15:00
733	3	$上汽集团(SH600104)$上汽一季度净利润下降那么多，比亚迪，广汽，长安利	股友ZL3dVf	2022-05-02 10:58:00
753	4	买股票觉得绩优高分红比较安全，看看近来软件科技股跌到你心服口服，几拾元股价软件股	股友TKmP6m	2022-05-02 11:14:00
729	5	一个叫【彩莲】的当初也像079一样在TcL叫了一年，然后TcL深不见底，彩莲消失	简致人生	2022-05-02 11:39:00
617	3	净资产收益率为什么这么低	红遍天886	2022-05-02 13:53:00
984	7	$上汽集团(SH600104)$作为上汽的老股民，上汽这波能不能有行情，能不能破	A股东方朔	2022-05-02 14:01:00
571	0	大刀（上汽）砍砍砍，砍到9.74元（股息7）！ 小刀（普冉）砍砍砍，砍到53.6	灵鹫之峰五元处	2022-05-02 14:16:00
213	0	大刀（上汽）砍砍砍，砍到9.74元（股息7%）！	灵鹫之峰五元处	2022-05-02 14:17:00
574	2	十大股东里面有个河北港口集团能不能给他顶下去	股友ebkeUE	2022-05-02 14:24:00
2806	5	华域汽车2021年实现营收1399亿元，近半来自上汽以外整车客户	盖世汽车	2022-05-02 14:44:00
511	2	炒股要量力而行，1234手肯定封鹫峰5涨停板，直逼梦姑的灵鹫宫5元！	灵鹫之峰五元处	2022-05-02 16:32:00
194	0	万事具备只待开盘！1234手封鹫峰5涨停板！欢迎股民来《围观》	灵鹫之峰五元处	2022-05-02 20:02:00
483	1	万事具备只待开盘！1234手封鹫峰5涨停板！欢迎股民来《围观》	灵鹫之峰五元处	2022-05-02 20:03:00
2092	6	吴通电池管理系统、热管理系统、车载娱乐系统进入吉利、上汽供应链！	股友武二郎	2022-05-02 20:08:00
1130	11	整车销量连续16年夺冠 上汽集团2021年净利润同比增长20.1%	上汽集团资讯	2022-05-02 20:55:00
2351	13	整车销量连续16年夺冠 上汽集团2021年净利润同比增长20.1%	中国经营报	2022-05-02 21:03:00
500	1	$上汽集团(SH600104)$支持079，看完上汽的报表再看看商品，就一个字，	讲原则地小白	2022-05-02 21:24:00
650	3	上汽分红最无耻，就是降股价，一分钱不多，很少见[呲牙]	阿根T	2022-05-02 21:37:00
649	3	中信还买它的股票了	玉皇天帝888	2022-05-02 21:53:00
875	5	$上汽集团(SH600104)$通用，福特市盈率4.9倍。上汽8倍市盈率。高了还	春天的故事616818	2022-05-02 23:19:00
340	2	强烈要求纪委入驻上汽好好查查！！！	带你飞AAAAAA	2022-05-03 05:24:00
321	1	$上汽集团(SH600104)$从财务上讲，研发费用并不是从利润中扣除。而是实行	圣超然	2022-05-03 06:57:00
236	1	跌到这个份上也就安心持有，坐等分红吧！	artzhang	2022-05-03 07:36:00
200	2	坚定持股！绝不割肉在黄金坑！牺牲在黎明前！	股友2X3777E079	2022-05-03 08:11:00
230	0	天降大任于斯人：必先苦其心志、劳其筋骨！	股友2X3777E079	2022-05-03 08:12:00
155	0	宝剑锋从磨砺出、梅花香自苦寒来！	股友2X3777E079	2022-05-03 08:12:00
205	0	星星三红、可以燎原！	股友2X3777E079	2022-05-03 08:13:00
217	0	雄关漫道真如铁、而今迈步从头越！	股友2X3777E079	2022-05-03 08:13:00
235	6	两岸空声啼不住、多方已过万重山！	股友2X3777E079	2022-05-03 08:14:00
202	0	普冉停产3个月了 半年报巨亏是必然的 有股卖出 不卖《脚踝斩》53	灵鹫之峰五元处	2022-05-03 08:27:00
254	1	《公告》上汽股息到账或许有点起色，每年都是股息到账才有行情。	灵鹫之峰五元处	2022-05-03 08:33:00
519	1	毛利率和长安为什么相差这么大？哪位大佬解释一下，谢谢！	天天夜晚涨停板	2022-05-03 09:14:00
478	2	历时一年半、不跌百分之五十的下降通道已转上升通道：现在谁卖谁亏！谁买谁赚！	股友2X3777E079	2022-05-03 10:03:00
228	0	尊敬的上汽股资者，股息7%股价9.74元，有股卖出，请您注意投资风险。	灵鹫之峰五元处	2022-05-03 10:10:00
228	0	如果一次分红回不了本，那就分十次[大笑]	应激性红绿色盲	2022-05-03 10:52:00
536	2	$上汽集团(SH600104)$望变电气上市，上汽才2.5%	盈利韭菜518	2022-05-03 11:08:00
607	4	丧气的高管不买自家的股票就说明了一切。	恭喜满堂得紫薇	2022-05-03 11:14:00
542	1	$上汽集团(SH600104)$16元的上汽股价我全盘押注，智己L7的成功	劲新69	2022-05-03 11:14:00
538	6	狭路相逢勇者胜、正义者胜：持股者的对手就是持币者，只要我们持股者不割肉践卖，看中	股友2X3777E079	2022-05-03 12:23:00
506	3	支持079，坚决买入上汽，无惧波动，屏蔽一切质疑和杂音。	讲原则地小白	2022-05-03 13:06:00
610	5	上汽，先刚16，再刚18，然后20	股上起舞	2022-05-03 13:24:00
202	0	所以在吧里看信息时，先要判断留言的人是持股者还是持币者！你是持股者就和持股者一起	股友2X3777E079	2022-05-03 13:25:00
469	2	我们持股者如果不团结起来战胜唱空的持币者，就会被唱空的持币者战败！这是胜负之战：	股友2X3777E079	2022-05-03 13:29:00
534	3	谁是我们的敌人、谁是我们的朋友！这是炒股的首要问题！	股友2X3777E079	2022-05-03 13:30:00
600	9	$上汽集团(SH600104)$都来举报这条	股友11lD168156	2022-05-03 13:56:00
2605	2	我拿到上汽奥迪上市的那一天	牛市行情8888888	2022-05-03 14:46:00
523	2	$上汽集团(SH600104)$200亿就搞了一个五菱很有良心的企业了	燕云十八骑妖哥	2022-05-03 14:46:00
580	4	$上汽集团(SH600104)$上汽的股民真是倒霉，一方面是股价的跌跌不休，另一	抢摘079的小金桃	2022-05-03 15:49:00
169	0	所有变着花样恶意唱空、做空上汽的空头们：放下屠刀、回头是岸！由空转多是你们现在唯	股友2X3777E079	2022-05-03 16:20:00
549	3	$上汽集团(SH600104)$等尉，小，理，零跑，哪吒这些赔钱赚吆喝的造车新势	劲新69	2022-05-03 16:22:00
469	4	上汽的持有者们，16元以下：我们坚壁清野！只买不卖！坚决把所有恶意空头一网打尽于	股友2X3777E079	2022-05-03 16:30:00
229	1	除了我们自己和优秀的上汽、股市没有其他的救世主！有高股息分红的优秀上汽做后盾、我	股友2X3777E079	2022-05-03 16:44:00
589	4	那些恶意造谣、上海国际卖了所有受让股票、的造谣者哪里去了！	股友2X3777E079	2022-05-03 16:46:00
830	9	如果上汽没有价值、中信证券怎么会成为上汽的前十大股东！	股友2X3777E079	2022-05-03 16:48:00
192	0	万事俱备，只待开盘，16.11元减持8手上汽，我就放心了。好好好。	灵鹫之峰五元处	2022-05-03 16:55:00
214	0	$上汽集团(SH600104)$支持079，为079鼓掌，关于上汽不讨论任何，买	讲原则地小白	2022-05-03 17:22:00
548	3	$上汽集团(SH600104)$坚决买进，无脑买进。怎么像回到去年1.16买美邦	讲原则地小白	2022-05-03 17:41:00
508	4	上汽的持有者，一定希望有个负责任的带头人，团结大家战胜空头！相反，空头就不希望上	股友2X3777E079	2022-05-03 17:41:00
527	2	$上汽集团(SH600104)$hetui,看看比亚迪，再看看你	吾名傲风	2022-05-03 18:08:00
183	0	穷5月后天就开盘了大盘20年均线2744点翻倍加仓上汽《中美核心资产》	灵鹫之峰五元处	2022-05-03 18:45:00
183	0	$上汽集团(SH600104)$穷5月大盘跌10%（2744点）	灵鹫之峰五元处	2022-05-03 18:52:00
865	4	$上汽集团(SH600104)$曾经龙头变龙尾，研发投入使劲赔。智己奥迪都白费，	李府福公	2022-05-03 20:06:00
262	0	1万股上汽持仓不动，留分红的。	灵鹫之峰五元处	2022-05-03 20:19:00
202	0	不多，总市值15万元。还没有《中美核心资产上汽》市值多。1万股上汽持仓不动，留分	灵鹫之峰五元处	2022-05-03 20:19:00
978	0	上汽集团第一支撑15.7元，第一压力16.3元，可高抛低吸	Chinastocks	2022-05-03 21:22:00
2780	12	累计产销量100万台，上汽郑州跑出“郑州加速度”	kqsxulei	2022-05-03 21:25:00
574	0	面对疫情暴发、原材料涨价，车企一季度业绩冷暖不一	kqsxulei	2022-05-03 21:46:00
1637	0	几家欢喜几家愁？面对疫情暴发、原材料涨价，车企一季度业绩不一	和讯网	2022-05-03 21:55:00
494	3	怎么屏蔽079,哪位大神指点下	股友Ch7Jqi	2022-05-03 22:31:00
214	0	14进，16，17出，准备熊市吧，上汽适合度过熊市	泡面加个蛋	2022-05-03 23:14:00
476	1	历时一年半、下跌百分之五十的下降通道已转上升通道！现在可静享公司高股息分红及估值	股友2X3777E079	2022-05-04 07:11:00
193	0	万事俱备，只待开盘，明天1万股上汽开盘价卖，收盘价买，还是1万股。	灵鹫之峰五元处	2022-05-04 07:25:00
204	0	万事俱备，只待开盘，明天1万股上汽开盘价卖，收盘价买，还是1万股	灵鹫之峰五元处	2022-05-04 07:26:00
221	0	万事俱备，只待开盘，明天1万股上汽开盘价卖，收盘价买，还是1万股(中美核心资产）	灵鹫之峰五元处	2022-05-04 07:31:00
584	4	《熊市吃股息》上汽股息7%股价9.74元《中美核心资产》股息丰厚。	灵鹫之峰五元处	2022-05-04 08:34:00
619	3	$上汽集团(SH600104)$上汽我从来没鼓动大家买进，欢迎空头来砸盘，砸到1	讲原则地小白	2022-05-04 08:34:00
193	0	丰股肥息就在9.74元（股息7%），好好好！	灵鹫之峰五元处	2022-05-04 08:38:00
806	1	奉劝上汽大股东，不要倒行逆驶，赶快《减持》	灵鹫之峰五元处	2022-05-04 08:42:00
487	0	持有15000股，18.38。以前也算是高分红，业绩也还不错。不过确实有点让人失	奥马哈的十字军	2022-05-04 08:57:00
215	0	牛市熊市都分不清，你炒啥股呀？笨蛋！	灵鹫之峰五元处	2022-05-04 09:06:00
204	0	$上汽集团(SH600104)$再说一句，过分看空和看多的，本人一概不理。	奥马哈的十字军	2022-05-04 09:23:00
822	2	上汽不被看好的几个原因，一是毛利率太低了，二是一季度经营情况有点差，经营现金为负	喜盈盈得龙啸天	2022-05-04 09:31:00
3805	8	系列点评四十七：合资盈利恢复 自主品牌向上	上汽集团资讯	2022-05-04 09:33:00
1119	10	华西证券给予上汽集团买入评级：合资盈利恢复 自主品牌向上	上汽集团资讯	2022-05-04 09:40:00
228	0	股东越来越多，中信证券减持了，还进十大股东了。上汽百万股东不是梦。	灵鹫之峰五元处	2022-05-04 11:13:00
224	0	明天比亚迪起飞，我们买了上汽的，又要求神拜佛烧香了，祈求少跌点	多才多鱼	2022-05-04 11:47:00
449	2	四月份产销赶紧发出来，-80%还是-90%都可以接受，重要的是赶紧发别吊着	家财满斗得何书桓	2022-05-04 12:48:00
170	0	买上汽车！分上汽红！	股友2X3777E079	2022-05-04 13:09:00
243	0	$上汽集团(SH600104)$上汽集团超强赚钱能力很多隐含股权，财务费用几乎为	风来了你在哪	2022-05-04 13:18:00
393	1	当上汽股东！做时间朋友！	股友2X3777E079	2022-05-04 13:34:00
221	0	现在是上汽盈利和估值的双重大底！耐心持有，可静享上汽高股息分红和估值修复至净资产	股友2X3777E079	2022-05-04 13:36:00
185	0	股吧二极都不被股友欢迎，即极端的看多与极端的看空，卖与买都值得被尊重，一味不定的	thl123cc	2022-05-04 13:48:00
464	1	上汽集团本周沪股通持股市值增加4539.08万元，居汽车整车板块第四	胖猫周周见	2022-05-04 14:04:00
1343	5	中金公司维持上汽集团跑赢行业评级 目标价21元	公司研报提示	2022-05-04 14:30:00
382	1	转发	thl123cc	2022-05-04 14:32:00
1148	5	特斯拉上海第二工厂要来了！利好利空？哪位大佬解释一下，谢谢！我担心把上汽压到丧气	天天夜晚涨停板	2022-05-04 14:41:00
215	0	$上汽集团(SH600104)$上海汽车能不能把特斯拉买过来?	茅台五粮液	2022-05-04 14:52:00
250	0	上汽集团本周融资净偿还1.36亿元，居汽车整车板块第五	大眼看两融	2022-05-04 15:03:00
3584	81	600104:上汽集团关于控股股东增持股份计划的公告	上汽集团资讯	2022-05-04 15:34:00
2212	54	上汽集团：控股股东拟增持股份金额不低于16亿元且不超过32亿元	上汽集团资讯	2022-05-04 15:38:00
203	0	$上汽集团(SH600104)$麻麻麻蛋的上汽又要计划增持？？？？？？？	虚心得麦兜	2022-05-04 15:39:00
1119	16	上汽集团：控股股东拟增持16亿-32亿元公司股份	上汽集团资讯	2022-05-04 15:47:00
692	7	上汽集团控股股东拟以16亿至32亿元增持公司股份	上汽集团资讯	2022-05-04 15:50:00
521	4	$上汽集团(SH600104)$大股东增持了，这是下了一盘大棋啊，我们小散又被割	七月七日晴10	2022-05-04 15:50:00
421	1	明天开盘就增持，主力使劲拉让上汽高位增持	堆金腾达地火舞	2022-05-04 15:59:00
1791	68	上汽集团：公司控股股东上海汽车工业（集团）有限公司拟增持股份金额不低于人民币16亿元且不超过32亿元	上汽集团资讯	2022-05-04 16:01:00
426	1	$上汽集团(SH600104)$明目张胆抢筹	超越时空的股神	2022-05-04 16:09:00
196	0	$上汽集团(SH600104)$砸盘的引起注意了	超越时空的股神	2022-05-04 16:12:00
1376	2	我们的上汽集团回购股份，大股东已经持有75%还要单独增持股份，20%股份在市场上	百年长安	2022-05-04 16:12:00
201	0	必须等上汽大幅亏损的时候买入，现在的价格不合适	股友IlDx01	2022-05-04 16:31:00
196	0	能不能像长安来个一字板	股友6577772n9t	2022-05-04 16:35:00
413	1	重大利好，明天资金买帐拉涨停嘛[大笑]	翡翠亨通地波塞西	2022-05-04 16:38:00
238	0	我之前一直在说：高股息价值股、只要觉得价格值、大胆买就是了！无需纠结其他！可能上	股友2X3777E079	2022-05-04 16:59:00
185	0	公司要大手笔增持了，人气直线上升啊！	股友2X3777E079	2022-05-04 17:00:00
541	4	控股股东，上汽公司都回购增持，开始抢筹了。	烟火zqn2008	2022-05-04 17:16:00
396	1	$上汽集团(SH600104)$有钱的上汽，黑暗已过未来可期。虽然你一直被误解，	风来了你在哪	2022-05-04 17:19:00
868	25	上汽集团：控股股东拟增持16亿-32亿元	上汽集团资讯	2022-05-04 17:28:00
174	0	之前一直对恶意唱空、做空的空头说：放下屠刀、回头是岸！由空转多是你们现在唯一的出	股友2X3777E079	2022-05-04 17:46:00
959	5	上汽集团一一汽车行业，标普概念，富时概念，万达概念，MSCI中国，超级品牌，新能	千评投资小姐姐	2022-05-04 17:51:00
376	1	祝贺熬过了14元多至暗时刻的小散们：现在我们终于等来了解放大军！让之前恶意唱空、	股友2X3777E079	2022-05-04 17:51:00
455	3	$上汽集团(SH600104)$真是秀肌肉哦，回购没结束，又增持	温哥华有你无语	2022-05-04 17:52:00
178	0	$上汽集团(SH600104)$喷子们，不看好就赶紧卖了吧。	买烂股练技术	2022-05-04 18:00:00
395	1	上周全割了[哭]	师妹乔	2022-05-04 18:06:00
437	7	$上汽集团(SH600104)$上汽你憋屈很久了，明天敢不敢来个涨停	基民92Wjan	2022-05-04 18:18:00
162	0	$上汽集团(SH600104)$喷子们，不看好就卖了吧。	买烂股练技术	2022-05-04 18:26:00
193	0	$上汽集团(SH600104)$卖了长安，买了你……[哭][哭][哭][哭]	基民rMp06H	2022-05-04 18:37:00
141	0	上汽控股股东要增持了、你愿意让他吃掉吗！	股友2X3777E079	2022-05-04 18:42:00
142	0	上汽控股股东要增持了！你愿意被他吃掉吗！	股友2X3777E079	2022-05-04 18:43:00
140	0	宝剑峰从磨砺出！梅花香自苦寒来！	股友2X3777E079	2022-05-04 18:50:00
131	0	雄关漫道真如铁、而今迈步从头越！	股友2X3777E079	2022-05-04 18:51:00
143	0	天降大任于斯人：必先苦其心志、劳其筋骨！	股友2X3777E079	2022-05-04 18:51:00
146	0	两岸空声啼不住、多方已过万重山！	股友2X3777E079	2022-05-04 18:52:00
170	0	星星之红、可以燎原！	股友2X3777E079	2022-05-04 18:52:00
170	0	买上汽车！分上汽红！	股友2X3777E079	2022-05-04 18:57:00
440	4	$上汽集团(SH600104)$这个月股价能超过净资产我立马去嘉定提一辆上汽	骑万里马	2022-05-04 19:01:00
2384	25	控股股东拟斥资16-32亿元增持 上汽集团打出“回购+增持”组合拳 多公司今晚增持回购	上汽集团资讯	2022-05-04 19:06:00
545	4	2问，望广大网友解惑。1：此次增持是否和上次回购有着本质区别？，此次是上汽大股东	害羞地龙鱼	2022-05-04 19:18:00
4965	10	智己、飞凡助力公司自主业务向上突破	上汽集团资讯	2022-05-04 19:18:00
525	1	上汽集团：控股股东拟增持16亿元-32亿元股份	看财经官号	2022-05-04 19:25:00
651	3	平安证券给予上汽集团推荐评级 智己、飞凡助力公司自主业务向上突破	上汽集团资讯	2022-05-04 19:28:00
363	1	$上汽集团(SH600104)$我明明屏蔽了他啊	金桃抢摘员	2022-05-04 19:33:00
385	1	$上汽集团(SH600104)$稍有点…敏感性就懂了。	mggyyy	2022-05-04 19:37:00
362	1	利好明天超千亿封盘！[偷笑]	天天夜晚涨停板	2022-05-04 19:38:00
342	1	带带整车吧	股友168N56v995	2022-05-04 19:41:00
192	0	$上汽集团(SH600104)$感觉上汽下面400多家汽车供应链的厂家可能比造车	讲原则地小白	2022-05-04 19:44:00
385	1	$上汽集团(SH600104)$为啥要老盯着上汽造车呢，造车根本不挣钱，看上汽财	讲原则地小白	2022-05-04 19:47:00
396	1	$上汽集团(SH600104)$大股东不动的持股占比80%左右，实际流通股也就2	不打新股做韭菜	2022-05-04 19:52:00
1253	20	上汽集团：控股股东拟增持16亿元-32亿元公司股票	上汽集团资讯	2022-05-04 19:55:00
346	1	涨停大家解套了	风雨无阻77	2022-05-04 19:55:00
158	0	人气不要上升得太快哦！	股友2X3777E079	2022-05-04 19:58:00
189	0	$上汽集团(SH600104)$等他买完了，发广告出来在说，现在远还不到时候，我	游资孙哥股票贴吧	2022-05-04 20:08:00
173	0	L7卖了多少台了，有兄弟知道吗？	账户已注销	2022-05-04 20:08:00
194	0	$上汽集团(SH600104)$哈哈哈，每一页都有被屏蔽的信息，除了079还能有	堆金积玉得带土	2022-05-04 20:12:00
381	1	不要太乐观，底部不会发利好，明天冲高我再卖点	堆金积玉得带土	2022-05-04 20:15:00
443	4	人气进前50了！明天真会涨停吗！我倒希望能行稳致远！	股友2X3777E079	2022-05-04 20:17:00
187	0	排名又上来了，一个，25个点的亏损，能回本，这辈子都不买上汽的票和车了	多才多鱼	2022-05-04 20:44:00
354	1	该股第一目标位13元……	带你飞AAAAAA	2022-05-04 20:48:00
399	1	$上汽集团(SH600104)$排名直线上升，估计明天有动作了	嘻嘻哈哈啊啊的	2022-05-04 20:50:00
441	3	乘用车龙头不是新能源汽车龙头！大家搞清楚了！虽说我也被套！但是不敢看的太高突破历	天天夜晚涨停板	2022-05-04 20:51:00
187	0	金子总会发光、上汽必将上起！这包话我喊了几个月了！明天就要实现了、真是功夫不负有	股友2X3777E079	2022-05-04 21:01:00
370	1	$上汽集团(SH600104)$上汽必到10左右	匆匆那年丶	2022-05-04 21:01:00
195	0	上汽人气指数居然奇迹般的达到25了！已经超过我的认知了！	股友2X3777E079	2022-05-04 21:06:00
684	6	见底了吗？季线图看十有八九。没有一个股票是无底的。	爱养花的伟东哥	2022-05-04 21:09:00
427	3	$上汽集团(SH600104)$买进，上汽集团是最佳长线投资公司。	股友5t1qy3	2022-05-04 21:09:00
389	2	这人气……直线上升鸭！明天早盘真的一字板？我还真不信！因为我有持仓！估计没有一字	天天夜晚涨停板	2022-05-04 21:15:00
158	0	$上汽集团(SH600104)$就问你，明天16.11元能不能卖掉？	灵鹫之峰五元处	2022-05-04 21:27:00
267	0	热点概念与活跃概念,及部分强势品种：（4.29复盘专用）	一代小散A79D79	2022-05-04 21:28:00
339	1	$上汽集团(SH600104)$明天应该不会跌了吧！在跌我要了	盈利韭菜518	2022-05-04 21:28:00
347	1	明天一直板	炒股养家bbb	2022-05-04 21:31:00
156	0	$上汽集团(SH600104)$增持使股息降低了，这是《倒行逆施》行为！	灵鹫之峰五元处	2022-05-04 21:36:00
174	0	$上汽集团(SH600104)$16.11元减持8手+开盘价卖1万股！明天看成交	灵鹫之峰五元处	2022-05-04 21:38:00
1488	22	上汽集团2021年营收净利双增长 控股股东拟斥资16亿元至32亿元增持	上汽集团资讯	2022-05-04 21:42:00
163	0	$上汽集团(SH600104)$怎样都该涨了…	金城瑶	2022-05-04 21:55:00
173	0	上海国际不是一个行动吗，为什么要无尝划股	股友XgvcEs	2022-05-04 22:00:00
168	0	300981！绝地反击！	莎莎的春天	2022-05-04 22:07:00
160	0	$上汽集团(SH600104)$《战神》九一三遇难者之墓	灵鹫之峰五元处	2022-05-04 22:15:00
160	0	上汽为什么没有扣非净利润？	恶有恶报啊	2022-05-04 22:15:00
2666	2	上汽集团最新消息	生手99532	2022-05-04 22:22:00
426	1	什么情况。20多人气。上汽要开冲了吗	平泽唯	2022-05-04 22:47:00
395	2	香港中央结算公司一直在减持,这次打算清仓	买啥都想赔的隔壁老王	2022-05-04 22:59:00
333	1	$上汽集团(SH600104)$打压了这么久是时候抢筹码了	万事发财得李洛阳	2022-05-04 23:06:00
161	0	$上汽集团(SH600104)$上海制造业股票，看着意义不大。	股友30u17L1236	2022-05-04 23:21:00
381	1	$上汽集团(SH600104)$为什么排名上升	诚实地神机军师	2022-05-04 23:43:00
1574	5	$上汽集团(SH600104)$增持个毛啊！学习比亚迪才是正道！减持，融资，天天	起起伏伏看淡	2022-05-04 23:50:00
495	1	$上汽集团(SH600104)$被套了郁闷	疯投啊	2022-05-05 00:05:00
271	0	$上汽集团(SH600104)$被套了。郁闷	疯投啊	2022-05-05 00:05:00
475	2	要求不高，20还给大股东，大家两不相欠	泡面加个蛋	2022-05-05 01:16:00
456	2	说比亚迪利润不行的，去Tesla当韭菜吧，价格低消费者拿到实实在在的消费价值需求	今天刚割的肉	2022-05-05 04:04:00
3137	2	$上汽集团(SH600104)$估值都按低点算--旗下子公司--2021年的销量	疯投啊	2022-05-05 04:47:00
229	0	$上汽集团(SH600104)$万事具备，只待开盘！虎口拔牙，高抛低吸！速度与激	灵鹫之峰五元处	2022-05-05 05:33:00
537	2	评论里一堆喊空的，不用想肯定是前两天被洗出来的人，涨停是你能喊没的？韭菜就是韭菜	股友58a056593f	2022-05-05 06:03:00
1213	26	控股股东拟最多斥资32亿元增持 上汽集团打出“回购+增持”组合拳	上汽集团资讯	2022-05-05 06:33:00
544	2	会不会开盘涨停	股友aaMy9r	2022-05-05 06:46:00
228	0	079这么喊，今天看来又够呛啊，079挺有意思，还没等开盘呢，好像涨停了一样	股友759T65077p	2022-05-05 06:52:00
309	1	今天两个点的跌幅，实力验证……	带你飞AAAAAA	2022-05-05 07:57:00
615	4	上汽每一次增持都是高开低走，连跌数天，大家可以查看历史，短线的千万别跟，盘子太大	Word很大你忍一下	2022-05-05 08:10:00
154	0	每次增持都会创新低……	风雨无阻来去自由	2022-05-05 08:11:00
449	3	出年报前出货，出了年报再接回来。有多少老油条这样瞎几把折腾。	扶你上去	2022-05-05 08:17:00
358	1	又要跌。。。	股友9y922F3317	2022-05-05 08:19:00
314	0	招商证券维持上汽集团强烈推荐评级 预计2022年净利润同比增长8.46%	公司研报提示	2022-05-05 08:21:00
145	0	8块等你	一颗小韭菜而已	2022-05-05 08:27:00
203	0	我就纳闷儿，079这玩意儿到底是想让人买还是卖	不要碧连	2022-05-05 08:35:00
303	1	看空到7.5-7.8，清仓低位再接回	基民L5aIBb	2022-05-05 08:58:00
153	0	$上汽集团(SH600104)$先站稳19.5元再说	拿破仑小民	2022-05-05 08:58:00
1670	3	上汽集团：控股股东拟增持股份金额不低于16亿元且不超过32亿元	胜马财经	2022-05-05 09:06:00
141	0	$上汽集团(SH600104)$来了来了，1万股开盘价压上！收盘价买回来！	灵鹫之峰五元处	2022-05-05 09:11:00
150	0	今天涨停就不卖了。	常胜将军998	2022-05-05 09:13:00
348	1	组合拳就是增持两个桃子，卖出三个桃子，遍地都是黄金桃子。	gsjb战无不胜	2022-05-05 09:13:00
145	0		上汽集团股友	2022-05-05 09:20:00
151	0	$上汽集团(SH600104)$15元买入一万股，长期投资，每年分红每股不低于六	Fdp2733	2022-05-05 09:25:00
153	0	分红党为增持发来贺电	应激性红绿色盲	2022-05-05 09:30:00
158	0	弱鸡	隆基狗庄	2022-05-05 09:32:00
160	0	长安又涨停了	菜鸟互啄2020	2022-05-05 09:33:00
148	0	$上汽集团(SH600104)$最起码这两天人气上来了。[呲牙][呲牙][呲牙]	生意民丰得火舞	2022-05-05 09:33:00
660	0	每日财报｜比亚迪前4月新能源销售增长387.9% 上汽集团股东拟增持	每日财报	2022-05-05 09:33:00
294	1	丧了大半年，还是当一回龙头吧？？？	股友xeWRw2	2022-05-05 09:36:00
143	0	$上汽集团(SH600104)$终于像个爷们了，挺到下午哈	股友qp9Ej3	2022-05-05 09:38:00
167	0	$上汽集团(SH600104)$同样板块的，肯定要选长安汽车，市值小，业绩好，股	昊天神裔	2022-05-05 09:41:00
279	1	就这么无力吗？	灵敏的甜夢	2022-05-05 09:43:00
308	1		上汽集团股友	2022-05-05 09:47:00
169	0	$上汽集团(SH600104)$上海国际减持，然后上汽又是回购又是增持，一手好t	股友gfJXkG	2022-05-05 09:48:00
167	0	隔壁长安都涨停几个板了，兄弟，你咋雄不起啊？	炒股一年未亏	2022-05-05 09:48:00
156	0	$上汽集团(SH600104)$划转给上海国际，然后上海国际减持，上汽增持，这玩	宏图利市的柯镇恶	2022-05-05 09:49:00
282	1	$上汽集团(SH600104)$走了，20线过不去就得跌	股友qqBvQ2	2022-05-05 09:52:00
135	0	太垃圾了	股友aaMy9r	2022-05-05 09:52:00
164	0	研发投入200亿，还有四年2800亿怎么弄，不得吧利润搞没了	一滴水4	2022-05-05 09:53:00
143	0	$上汽集团(SH600104)$增持都跑不赢板块[大笑]	宏图利市的柯镇恶	2022-05-05 09:54:00
5239	20	事件点评：上汽开启新一轮增长，欲打造万亿级汽车产业集团	上汽集团资讯	2022-05-05 09:56:00
145	0	$上汽集团(SH600104)$主力一直不看好这个股，资金持续流出。	乖乖的小韭菜	2022-05-05 09:56:00
817	12	国海证券给予上汽集团增持评级 上汽开启新一轮增长 欲打造万亿级汽车产业集团	上汽集团资讯	2022-05-05 10:01:00
140	0	这么垃圾的股票谁还信	股友Q65U932761	2022-05-05 10:01:00
133	0	省省吧，就这样	神派我来的1	2022-05-05 10:02:00
313	1	大股东增持了！你被他吃了吗，	股友2X3777E079	2022-05-05 10:03:00
163	0	如果今天上汽集团能涨停，那么猪都可以飞了	artzhang	2022-05-05 10:05:00
460	0	5月5日，个股公告精选	争议哥论股	2022-05-05 10:07:00
139	0	$上汽集团(SH600104)$老铁们，今天有业绩说明会吗？	生意民丰得火舞	2022-05-05 10:08:00
139	0	又落后板块啦，哈哈，你这利好估计套人的	神派我来的1	2022-05-05 10:09:00
870	9	上汽大通G90上市 复工复产后千辆新能源新车发往墨西哥等国	上汽集团资讯	2022-05-05 10:10:00
137	0	赶紧回购啊	勤于思考的洪七公	2022-05-05 10:11:00
154	0	$上汽集团(SH600104)$垃圾上汽负债极高，只能通过回购股票收割散户来还债	ptp1207	2022-05-05 10:12:00
692	7		上汽集团股友	2022-05-05 10:14:00
136	0	垃圾货，无语了。	灵敏的甜夢	2022-05-05 10:15:00
147	0	$上汽集团(SH600104)$无视所有利好阿	拾年佬韭	2022-05-05 10:17:00
162	0	公告，本人已经增持了长安汽车，放弃了上汽这个怂货。不要问为什么。时间证明一切。	n899613311269658	2022-05-05 10:19:00
135	0	一起骂把，哈哈	神派我来的1	2022-05-05 10:19:00
161	0	这个位置是回购，增持的好价位，从图形来看也是，卖盘越大越好，都珍惜手中带血筹码，	烟火zqn2008	2022-05-05 10:26:00
147	0	$上汽集团(SH600104)$辣子。	勿忘坑	2022-05-05 10:28:00
160	0	32亿的增持都挽回不了丢失人心的上汽。如此大利好下，涨幅缺低于板块，还不如把大众	害羞地龙鱼	2022-05-05 10:28:00
153	0	资金不买帐啊？！[为什么]	翡翠亨通地波塞西	2022-05-05 10:29:00
190	0	他们说荣威上海工厂出羊了？	是不见星空吖	2022-05-05 10:30:00
156	0	$上汽集团(SH600104)$左手上海国际大手笔减持，右手又是回购又是增持，一	股友gfJXkG	2022-05-05 10:30:00
222	0	废物上汽，那么高的研发费看不到故事看不到宣传成果	股友McKOEs	2022-05-05 10:31:00
306	1	上汽有氢能源吗	悠闲自在5	2022-05-05 10:34:00
146	0	$上汽集团(SH600104)$就增持成这样子啊，哎	温哥华有你无语	2022-05-05 10:34:00
135	0	要绿，要绿	小蜗牛慢悠悠	2022-05-05 10:34:00
139	0	快绿吧，丧气	股友20053Z165l	2022-05-05 10:35:00
149	0	带不动，这两个股可买好了。买个上汽，买个长城。	灵敏的甜夢	2022-05-05 10:35:00
144	0	$上汽集团(SH600104)$就这尿性。开始下杀！	乖乖的小韭菜	2022-05-05 10:39:00
133	0	大家看到了吧，不要脸就是不要脸	股友Q65U932761	2022-05-05 10:45:00
305	1	$上汽集团(SH600104)$30亿增持都不能涨，基本废了	hijuili	2022-05-05 10:45:00
140	0	业绩亏损的都能涨，上汽死活起不来	茫然惘然	2022-05-05 10:46:00
147	0	$上汽集团(SH600104)$上汽彻彻底底的完了！	李府福公	2022-05-05 10:46:00
156	0	$上汽集团(SH600104)$都说了，上海高位减持，砸下来，然后上汽自己增持和	股友gfJXkG	2022-05-05 10:47:00
130	0	$上汽集团(SH600104)$一如既往的垃圾	骑万里马	2022-05-05 10:47:00
145	0	$上汽集团(SH600104)$这个垃圾半死不活的，看着好恶心！	股友0G17917F50	2022-05-05 10:48:00
158	0	$上汽集团(SH600104)$弱、丧气	kelin_wu	2022-05-05 10:48:00
151	0	上汽集团，垃圾就是垃圾不要找什么借口，不要拿以前业绩说话，股价证明一切。投资者现	n899613311269658	2022-05-05 10:50:00
150	0	$上汽集团(SH600104)$这是想把我们恶心走吗？	股友0G17917F50	2022-05-05 10:51:00
145	0	先不要涨，分红吧，我还等分红的钱买你呢[得意]	烟火zqn2008	2022-05-05 10:51:00
153	0	$上汽集团(SH600104)$还得是买比亚迪靠谱	抢摘079的小金桃	2022-05-05 10:52:00
308	1	可能还要绿	神派我来的1	2022-05-05 10:52:00
153	0	倒数是你的本分，不能插队	FENGKY	2022-05-05 10:52:00
327	1	$上汽集团(SH600104)$涨不过长安，比亚迪等优质企业也就算了，人家业绩好	宏图利市的柯镇恶	2022-05-05 10:52:00
306	0	东北证券维持上汽集团买入评级 目标价26元	公司研报提示	2022-05-05 10:52:00
156	0	$上汽集团(SH600104)$这届股民学乖了，居然不跟风追涨了，看来股市又有希	迪哥V	2022-05-05 10:52:00
141	0	不争气呀	星神哥哥	2022-05-05 10:53:00
160	0	这个星期上汽股价不到16.4元，坚决不买。	n899613311269658	2022-05-05 10:54:00
144	0	姥姥的，想超个底它想超咱家。	家财富贵的逍遥子	2022-05-05 10:56:00
162	0	利好消息出货中	淤泥也是好泥土	2022-05-05 10:56:00
153	0	$上汽集团(SH600104)$不咋地啊	无限火力全开	2022-05-05 10:57:00
175	0	上汽集团今天是不是你相信买入了，偷偷告诉你，你被忽悠了。忠告，今天上汽集团又将套	n899613311269658	2022-05-05 10:57:00
151	0	$上汽集团(SH600104)$你就打算一直跑不赢板块？	不想当韭菜的菜鸟	2022-05-05 10:57:00
213	0	出阳了荣威	是不见星空吖	2022-05-05 10:58:00
149	0	大家记着这种无良公司以后买车千万不要考虑	浑源城主	2022-05-05 10:59:00
142	0	$上汽集团(SH600104)$那么大的利好，这货今天都可能绿呢	哥特乐	2022-05-05 10:59:00
143	0	$上汽集团(SH600104)$这拉极不是造车的，是造的，幸亏劳资清仓了！	明月千里abc	2022-05-05 10:59:00
147	0	$上汽集团(SH600104)$这拉极不是造车的，是造的，幸亏劳资清仓了！	明月千里abc	2022-05-05 10:59:00
242	2		上汽集团股友	2022-05-05 10:59:00
153	0	好，独自一人跳水，上汽必将上起097？呵呵	神派我来的1	2022-05-05 10:59:00
159	0	$上汽集团(SH600104)$今天上海国际比以往减持都狠，一早上已经出货1亿多	股友gfJXkG	2022-05-05 11:01:00
199	0	居然还有这么多相信上汽集团。今天早上买入上汽到目前为止脑壳是不是翁翁翁翁翁有	n899613311269658	2022-05-05 11:02:00
158	0	16.16是上不去了，60分钟k连续4根阴，目标新低	股痴天涯	2022-05-05 11:02:00
150	0	$上汽集团(SH600104)$期待5月20日股东大会的精彩活动[呲牙]，估计有	七月七日晴10	2022-05-05 11:04:00
174	0	$上汽集团(SH600104)$有点失望。要被大盘反超了[滴汗]	平泽唯	2022-05-05 11:04:00
151	0	$上汽集团(SH600104)$哎，上汽。真的是被资金压的死死的。byd不分红，	股友K0116600H7	2022-05-05 11:06:00
153	0	$上汽集团(SH600104)$上海国际减持一早上了，一分钟都没停	股友gfJXkG	2022-05-05 11:06:00
143	0	早知道换成格力，至少人家还知道要维护下股价搞下市值管理	浑源城主	2022-05-05 11:06:00
152	0	天天套猴子，别的股有这利好都是一字板，再差都不会低于三个点吧，侧面验证说明还得深	gsjb战无不胜	2022-05-05 11:06:00
302	1	$上汽集团(SH600104)$上海国际减持确实是个迈不过去的坎啊，慢慢熬吧，熬	手321机123	2022-05-05 11:06:00
150	0	$上汽集团(SH600104)$大资金决定股价，大资金为什么不看好上汽。	股友K0116600H7	2022-05-05 11:07:00
153	0	$上汽集团(SH600104)$真讽刺，哎	温哥华有你无语	2022-05-05 11:07:00
336	2	$上汽集团(SH600104)$离谱，增持还要打压股价，一边划分股份变相减持，一	上汽小股民	2022-05-05 11:10:00
147	0	$上汽集团(SH600104)$中信进来要加一把是否	股友325190OX03	2022-05-05 11:12:00
180	0	这么快成交额就4亿了，瞎扣了	老乡来点肉	2022-05-05 11:14:00
143	0	$上汽集团(SH600104)$大股东来了	大别山农夫	2022-05-05 11:18:00
302	1	上汽以后的车可能连二手都难卖出去	浑源城主	2022-05-05 11:20:00
652	1	如果上海国际集团有限公司敢宣布其持有的上汽集团股票在2022年5月31日之前无条	江德明永创佳绩	2022-05-05 11:26:00
324	1	$上汽集团(SH600104)$一边装模作样增持，一边白手套减持，玩的6啊，到头	zhuo_lang	2022-05-05 11:28:00
321	1	哈哈大资金进场拉升了	翡翠亨通地波塞西	2022-05-05 11:29:00
161	0	$上汽集团(SH600104)$偷袭20分钟没盯盘筹码没了	家财满斗de杨戬	2022-05-05 11:33:00
183	0	大股东在增持，这个价位是不是太低。	股友xeWRw2	2022-05-05 11:35:00
630	1	本田加速新能源转型，上汽集团在新能源市场的“组合拳”威力初显	股友a8519991K2	2022-05-05 11:36:00
148	0	多的不说，能不能刚一波上去	股上起舞	2022-05-05 11:42:00
325	1	$上汽集团(SH600104)$终于见到十一点后回购入市抽起[大笑]	股友TAvxBY	2022-05-05 11:43:00
320	1	上汽盘子太大，这点金额不足以让股价大涨，但能稳住股价不下跌。一个业余人员见解	一颗扣子米	2022-05-05 11:48:00
1421	51	上汽集团拟分拆捷氢科技至科创板上市	上汽集团资讯	2022-05-05 11:52:00
527	1	$上汽集团(SH600104)$上汽每天成交5个亿左右，想维护股价其实非常简单，	昊天神裔	2022-05-05 11:55:00
183	1		上汽集团股友	2022-05-05 12:18:00
167	0	经营活动现金流净额为负，这钱去哪了	duoMai1	2022-05-05 12:29:00
393	2	请问上汽一边回购，一边无偿转让股份给上海国际减持，破净还减持，这么明目张胆的割韭菜，什么资金敢相信上汽的价值投资？	者001	2022-05-05 12:30:00
175	0	$上汽集团(SH600104)$这两手看来是买不回来了	如果长线是金	2022-05-05 12:33:00
279	1	$上汽集团(SH600104)$公司回购约1亿股，目前处于低位，将开启连续上涨模	股友3cu8MH	2022-05-05 12:52:00
152	0	$上汽集团(SH600104)$公司回购约1亿股，目前处于低位，将开启连续上涨模	股友3cu8MH	2022-05-05 12:52:00
189	0	据传，特斯拉要和上汽合作开发氢能电池！！！求证？	股友95H7719h05	2022-05-05 12:54:00
166	0	据传，特斯拉要和上汽合作开发氢能电池！！！求证？	股友95H7719h05	2022-05-05 12:57:00
185	0	首创证券维持上汽集团买入评级 预计2022年净利润同比增长0.59%	公司研报提示	2022-05-05 13:04:00
2226	2	公司简评报告：2H21合资单车盈利显著走强，合资触底及自主向上持续	上汽集团资讯	2022-05-05 13:05:00
782	8	首创证券给予上汽集团买入评级 2H21 合资单车盈利显著走强 合资触底+自主向上持续	上汽集团资讯	2022-05-05 13:08:00
138	0	争气上汽。	陈晓翠	2022-05-05 13:10:00
149	0	$上汽集团(SH600104)$你是汽车股么[旺柴]	没点定力炒什么股	2022-05-05 13:13:00
149	0	你爹可是16.32买的啊	恶有恶报啊	2022-05-05 13:16:00
591	2	上汽今天就来个表决心吧，收盘要是在16.23元，就说明后市会涨到23，要是16.	mian601398	2022-05-05 13:18:00
681	5		上汽集团股友	2022-05-05 13:23:00
466	2		上汽集团股友	2022-05-05 13:23:00
258	0		上汽集团股友	2022-05-05 13:23:00
136	0	$上汽集团(SH600104)$这货可以踢出出汽车股了	你聚糖	2022-05-05 13:23:00
163	0	祥林嫂：上汽终于发光了，上汽终于龙抬头了[大笑]大嫂你辛苦了！！！	thl123cc	2022-05-05 13:25:00
167	0	$上汽集团(SH600104)$比长安汽车差得太远了，上汽的领导们脸红不？	风雨无阻来去自由	2022-05-05 13:27:00
145	0	人心倒了，太难起来	五年计划	2022-05-05 13:29:00
164	0	还是只配给比亚迪提鞋	恭喜满堂得紫薇	2022-05-05 13:30:00
177	0	看看长安再看看你，真的，你上海的骄傲呢？	维狠也	2022-05-05 13:31:00
159	0	亏7千多万了	迷途小输童	2022-05-05 13:33:00
275	0	最高斥资32亿增持！1800亿新能源汽车龙头股价腰斩，抢先复工复产走出阴霾？	科创板日报	2022-05-05 13:35:00
142	0	$上汽集团(SH600104)$这破玩意真没9了	拾年佬韭	2022-05-05 13:35:00
451	5	$上汽集团(SH600104)$感觉两个月内，上汽股价有机会冲击19元。这次因为	AmonXie	2022-05-05 13:35:00
291	2	$上汽集团(SH600104)$看看今天跑的对不对吧	我只是想改善生活	2022-05-05 13:36:00
485	1	真拉胯，如果不是释放回购信息，今天还是绿色了长安也要弯道超车了，你投入那么多资金	好花半开美酒微醺	2022-05-05 13:45:00
134	0	$上汽集团(SH600104)$买板块我都比你好太多	一战到底de赛莉娜	2022-05-05 13:45:00
153	0	$上汽集团(SH600104)$板块都快涨停了，这货还在这玛卡巴卡呢	抢摘079的小金桃	2022-05-05 13:46:00
151	0	$上汽集团(SH600104)$垃圾永远都是垃圾！不接受任何反驳！因为这个是事实	基民AK直话直说	2022-05-05 13:51:00
395	0	上汽集团：控股股东拟增持16亿-32亿元	猫头鹰车志	2022-05-05 13:52:00
136	0	今天出了国际谁会跑呢？	红色20cm	2022-05-05 13:56:00
153	0	连版块都涨不过，再怎么吹也改变不了拉机的本性。	心动LI不如行动	2022-05-05 13:56:00
132	0	这利好那利好全是放空炮	股友I7201U6387	2022-05-05 13:57:00
154	0	又搞增持，又搞业绩说明会，结果股票上涨不到2个点。去上海	小蜗牛慢悠悠	2022-05-05 14:00:00
145	0	我的天[捂脸]	账户已注销	2022-05-05 14:03:00
153	0	历时一年半、下跌百分之五十的下降通道已转上升通道！现在谁卖谁亏！谁买谁赚！	股友2X3777E079	2022-05-05 14:03:00
292	2	控股大股东增持了！你愿意成为他的盘中餐吗！	股友2X3777E079	2022-05-05 14:04:00
464	4	$上汽集团(SH600104)$吗的！嘴都叫痛了！！！！	基民AK直话直说	2022-05-05 14:06:00
294	2	主力睡醒了?[想一下]	茫然惘然	2022-05-05 14:07:00
136	0	上汽你牛逼。	华谊老股东	2022-05-05 14:09:00
152	0	回购不行啊，一点浪花也没有	淤泥也是好泥土	2022-05-05 14:15:00
167	0	$上汽集团(SH600104)$董大姐比陈H还是厉害多多的！上汽难涨易跌！	基民AK直话直说	2022-05-05 14:15:00
169	0	肯定是开始回购了，没有持续的买入，上汽也涨不起来	者001	2022-05-05 14:16:00
158	0	$上汽集团(SH600104)$我20的本，恭喜自己成为上汽的股东	该卖就卖免受其害	2022-05-05 14:16:00
334	1	别分红了，丢人，直接92亿回购	淤泥也是好泥土	2022-05-05 14:17:00
319	0	跑了跑了，留1000股观望等4月销量出来再进来吧	老乡来点肉	2022-05-05 14:19:00
140	0	不拉涨停都是骗子	没啥聊的	2022-05-05 14:19:00
186	0	$上汽集团(SH600104)$散户、机构、上海汽车都在争夺筹码	jinsuiren	2022-05-05 14:25:00
349	2	20-17-进了两次都亏损出来，还是看好上汽大资产和新能源发展前景，今天第三次建	暴雨不大	2022-05-05 14:25:00
157	0	今天放量了，可加仓否？	股友591V9y5272	2022-05-05 14:38:00
144	0	$上汽集团(SH600104)$有货的合适价走吧，又快下了！	才望兴隆得鲁班	2022-05-05 14:43:00
146	0	跑喽，跑喽，此时不跑更待何时	堆金积玉得带土	2022-05-05 14:44:00
151	0	此股目前宜看多	敏锐的斯特拉	2022-05-05 14:45:00
295	1	缺一根大阳，否则是树立不起信心的，股民也不会买账	股友Q65U932761	2022-05-05 14:46:00
155	0	$上汽集团(SH600104)$上海疫情持续好转5月上汽将会稳步回升	短线小幽灵	2022-05-05 14:47:00
638	21	$上汽集团(SH600104)$继续卖出	如果长线是金	2022-05-05 14:50:00
143	0	$上汽集团(SH600104)$追啊，冲啊，抢钱啦。	东财网友6513513700062546	2022-05-05 14:52:00
297	1	XX国际减持没结束，就算再多的利好，再怎么吹，股民都不会买账。	心动LI不如行动	2022-05-05 14:52:00
339	1	今天该公告回购情况了，有可能两份回购公告。	烟火zqn2008	2022-05-05 14:54:00
162	0	$上汽集团(SH600104)$新一代话事人来了	陈晓翠	2022-05-05 14:56:00
433	3	$上汽集团(SH600104)$今天估计大股东买了2个亿，被骂急眼了。	骑万里马	2022-05-05 15:00:00
428	5	$上汽集团(SH600104)$难道明天要让我赚钱了	如果长线是金	2022-05-05 15:01:00
417	4	$上汽集团(SH600104)$15块不回购16块回购	股市透支二十年啊	2022-05-05 15:01:00
147	0	$上汽集团(SH600104)$各位注意，我最近买啥跌啥。	华天哥哥	2022-05-05 15:02:00
386	4	加上今年分红，这么回本了嘛	应激性红绿色盲	2022-05-05 15:03:00
179	0	$上汽集团(SH600104)$尾盘发力还可以的，有资金流入	上汽小股民	2022-05-05 15:04:00
201	0	今天超过比亚迪了，还不错	财源腾达de丁春秋	2022-05-05 15:06:00
319	2	$上汽集团(SH600104)$长城汽车，资产6块，股价24，上汽垃圾，找谁说理	丰田哥	2022-05-05 15:08:00
594	7	16.3踢飞了，大家说我还能不能接回来了，干嘛今天犯病飞要做反踢啊，吃亏就是吃在	何时才能回头	2022-05-05 15:09:00
366	2	$上汽集团(SH600104)$尾盘拉升明天可以高抛非奸即盗。	股友TAvxBY	2022-05-05 15:11:00
304	1	减持上汽8手，成交3单！34股普冉赚150元！	灵鹫之峰五元处	2022-05-05 15:17:00
153	0	今天可以表扬一下上汽	喜盈盈得龙啸天	2022-05-05 15:18:00
175	0	$上汽集团(SH600104)$今天争气了。再接再厉[鼓掌]	平泽唯	2022-05-05 15:18:00
289	1	大家快来围观079翻跟头。。。	年年高雅的伯南	2022-05-05 15:20:00
159	0	$上汽集团(SH600104)$今天量还可以，估计增持回购一起买了。	鱼跃龙门3734	2022-05-05 15:21:00
287	1	四连阳	玉皇天帝888	2022-05-05 15:24:00
281	1	这票太大了。。比银行股健康，	账户已注销	2022-05-05 15:25:00
412	1	去提问啊，大家都去问问上海国际为什么在净资产以下还要减持？？？国有资产流失不算吗	股友11lD168156	2022-05-05 15:28:00
524	1	说好的新能源电动车省钱，怎么就越开越贵了？	华谊老股东	2022-05-05 15:58:00
311	1	$上汽集团(SH600104)$疫情影响的那点产能下半年要回补，现在零售大于批发	陈虹继续留任呀	2022-05-05 15:59:00
1582	9	上汽集团：正探索车电分离及换电补能生态 将推更多换电车型播	上汽集团资讯	2022-05-05 16:04:00
740	4	上汽集团整车企业上海基地基本恢复单班生产 力争补回损失	上汽集团资讯	2022-05-05 16:06:00
448	7	哈哈哈，兴奋了吧，明天来个自由落体，咚	堆金积玉得带土	2022-05-05 16:21:00
375	0	拟控股股东拟斥资16-32亿元增持 上汽集团打出“回购+增持”组合拳	猫头鹰车志	2022-05-05 16:26:00
319	1	$上汽集团(SH600104)$都洗洗睡吧！早的很呢，今天买的都是用来砸盘用的。	万事善贾的李白	2022-05-05 16:42:00
201	0	$上汽集团(SH600104)$业绩说明会，都是象征性的回答，没有提股价低迷的问	文广闲人	2022-05-05 16:43:00
264	0	天风证券维持上汽集团买入评级 预计2022年净利润同比增长7.57%	公司研报提示	2022-05-05 16:53:00
2530	7	21年业绩符合预期，受疫情扰动短期业绩承压	上汽集团资讯	2022-05-05 16:55:00
679	6	上汽集团正探索车电分离及换电补能生态	上汽集团资讯	2022-05-05 17:17:00
193	0	$上汽集团(SH600104)$21附近的套牢盘竟然是最多的[想一下]	柒1995	2022-05-05 17:23:00
4052	94	600104:上汽集团关于控股股东增持股份计划进展暨首次增持公司股份的公告	上汽集团资讯	2022-05-05 17:32:00
175	0	$上汽集团(SH600104)$一个月能到20吗？我这不多，100手	科技股受害者	2022-05-05 17:32:00
165	0	$上汽集团(SH600104)$今天这走势很舒服。不会是一日游吧	小散户赚钱不易	2022-05-05 17:33:00
473	0	不止Robotaxi！上汽多项成果落地，堪称智能驾驶领域模范生	武汉大幂幂	2022-05-05 17:37:00
2375	58	上汽集团：上汽总公司首次增持公司约1903万股A股股份	上汽集团资讯	2022-05-05 17:44:00
537	1	一季度营收净利双双下滑 上汽集团迅速复产补损	上汽集团资讯	2022-05-05 17:45:00
318	0	一季度营收净利双双下滑 上汽集团迅速复产补损	21世纪经济报道	2022-05-05 17:45:00
239	1	忙了一天没顾得上看股票，账户竟然红了	用二百万闲钱买基十年	2022-05-05 17:48:00
655	0	【收盘点读】沪指收获四连阳！超3400股飘红~	华安基金	2022-05-05 17:54:00
376	4	还是比亚迪厉害啊	和气暴富得婉琳	2022-05-05 17:55:00
304	1	还是老大出手大方，一天就3亿，10天就完事了。。。	泡面加个蛋	2022-05-05 17:59:00
188	0	上汽增持1900万股，减持1500元股，边增边减！这是《操盘》	灵鹫之峰五元处	2022-05-05 18:11:00
396	5	做t的彻底死了，不会再有机会！	股友65x621O229	2022-05-05 18:12:00
362	2	$上汽集团(SH600104)$明天高开3个点，横盘，问做T的情何以堪[大哭]	专买破净股	2022-05-05 18:21:00
299	2	$上汽集团(SH600104)$成功忽悠韭菜进场	神马总是浮云	2022-05-05 18:23:00
550	6	$上汽集团(SH600104)$现在这价格，上汽的30亿肯定会往死里买的。大的回	AmonXie	2022-05-05 18:39:00
295	1	也就能反弹到30而已，不稀罕[傲]	账户已注销	2022-05-05 18:40:00
157	0	牛逼	jackiedeng	2022-05-05 18:46:00
337	1	过往见过很多上市公司增持股份，都是先把股价打个骨折，之后才慢慢买入的	股友ShPp0d	2022-05-05 18:50:00
420	3	$上汽集团(SH600104)$汽车工业(集团)有限公司于2022年5月5日增持	基民AK直话直说	2022-05-05 19:05:00
173	0	好，明天我开始买点	股友5591236Zq5	2022-05-05 19:18:00
226	0	$上汽集团(SH600104)$增持均价16.35元，略有盈利。增持量约占当日成	股友3cu8MH	2022-05-05 19:39:00
177	0	$上汽集团(SH600104)$啥时候踢出50指数？	拿破仑小民	2022-05-05 19:47:00
213	0	$上汽集团(SH600104)$如果你有200亿的人民币，把广汇汽车的所有股份都	好人世界	2022-05-05 20:04:00
197	0	$上汽集团(SH600104)$空头发言:除非拉涨停，不然打爆大股东！！	万事有余de紫薇	2022-05-05 20:07:00
180	0	四十亿全部砸进去能拉到20吗	平安幸福31	2022-05-05 20:07:00
356	1	《一句话股评》熊市在蔓延，反弹已结束	灵鹫之峰五元处	2022-05-05 20:09:00
1451	10	“回购+增持”双管齐下 上汽集团大股东拟增持高达32亿元	上汽集团资讯	2022-05-05 20:12:00
170	0	目标价8元，哈哈哈哈	阿龙红	2022-05-05 20:12:00
282	1	目标价8元。	阿龙红	2022-05-05 20:13:00
2203	32	上汽集团：控股股东今日实施首次增持 耗资3.11亿元	上汽集团资讯	2022-05-05 20:19:00
176	0	明天16.42元高抛15.42元低吸上汽，好好好，明天看成交。	灵鹫之峰五元处	2022-05-05 20:31:00
367	2	大股东买了3亿多才4个点，眼泪都快掉出来了[哭]	尘世间迷途小散户	2022-05-05 20:40:00
7553	104	上汽集团获控股股东火速增持 多家上市公司开启回购大幕	上汽集团资讯	2022-05-05 20:45:00
161	0	$上汽集团(SH600104)$发消息讲故事了，该卖了。放量上涨，背地里偷偷出貨	福太来了三地主	2022-05-05 20:53:00
321	2	$上汽集团(SH600104)$用不了几天就得把大股东按地上摩擦	大吉斗金得楚留香	2022-05-05 20:55:00
187	0	这次大股东如果不来真的，上汽就会退出历史舞台的	股友5591236Zq5	2022-05-05 20:56:00
222	0	所以相信上汽集团这次是真的，不是忽悠人的，明天买入	股友5591236Zq5	2022-05-05 20:57:00
300	1	股东数好少	股友V250d35063	2022-05-05 20:57:00
164	0	厉害	股友qU62701109	2022-05-05 21:02:00
344	2	$上汽集团(SH600104)$好几天连涨。可怕	十月的玫瑰	2022-05-05 21:09:00
462	4	$上汽集团(SH600104)$擦亮自己的双眼，看看是谁在大幅减持，天天叫啊叫，	大王子呀	2022-05-05 21:26:00
180	0	$上汽集团(SH600104)$上汽国企龙头，应在为难时刻起带头作用，稳步前进。	mggyyy	2022-05-05 21:31:00
460	0	激流勇退	不懂股票的炒股人	2022-05-05 21:33:00
359	1	上汽真有钱，一天就花了3亿，散户拼命逃命？	菜鸟互啄2020	2022-05-05 22:08:00
197	0	虎口拔牙16.42元高抛15.42元低吸上汽！速度与激情9《委托图》明天看成交！	灵鹫之峰五元处	2022-05-05 22:14:00
166	0	$上汽集团(SH600104)$讲个鬼故事，外围大跌4个点，A50期货掉了1.3	抢摘079的小金桃	2022-05-05 22:38:00
290	1	$上汽集团(SH600104)$到了压力位，明天开始回调，创新低才能买	哦是超鸡剑	2022-05-05 22:44:00
193	0	$上汽集团(SH600104)$就是回购也是怂货，都没见你有过脾气。干啥啥不行，	尼古拉斯烛光	2022-05-05 23:03:00
1411	2	没文化真可怕，一直以来都认为上海国际是外资，要不这14元的上汽，怎么卖的那么欢？	板小板	2022-05-05 23:41:00
165	0	$上汽集团(SH600104)$3亿4个点，16亿回购有15个点吧[大笑][傲]	等得钱	2022-05-05 23:45:00
713	6	$上汽集团(SH600104)$上汽回购，你说他做空自己，上汽增持，你说他低吸高	最爱破净高分红	2022-05-06 01:38:00
243	0	.	我的名字叫大白	2022-05-06 01:41:00
211	0	看着你们评论都想笑，是你们太菜还是我太菜了，涨几天都美得不行了？？	堆金积玉得带土	2022-05-06 06:02:00
180	0	$上汽集团(SH600104)$大股东如果这么看好，坚决增持，那应该在未来一年多	股友56x3570m76	2022-05-06 06:42:00
337	1	公司增持还有15亿，大股东增持还有27亿，短期可以持有	丰田哥	2022-05-06 06:48:00
313	1	$上汽集团(SH600104)$今天就看你表演了	温哥华有你无语	2022-05-06 06:49:00
170	0	今天15.42元能低吸到上汽，我就放心了，好好好。	灵鹫之峰五元处	2022-05-06 07:02:00
161	0	今天15.42元能低吸到上汽《中美核心资产》，我就放心了，好好好。	灵鹫之峰五元处	2022-05-06 07:04:00
652	0	从盘面看，回购约2个亿、增持3.11亿，用力拉高4个点，为业绩说明会撑门面！不知	淡定交易收获盈利	2022-05-06 07:06:00
178	0	今天15.42元能低吸到上汽《中美核心资产》，我就放心了，好好好。	灵鹫之峰五元处	2022-05-06 07:10:00
178	0	《三个账户》15.42低吸1万股上汽	灵鹫之峰五元处	2022-05-06 07:24:00
328	1	《三个账户》15.42元低吸1万股上汽	灵鹫之峰五元处	2022-05-06 07:26:00
261	1	上汽不接地气	越来越好之芍药	2022-05-06 07:27:00
195	0	《公告》10：20低吸不到上汽，就封鹫峰5涨停板	灵鹫之峰五元处	2022-05-06 07:33:00
174	0	$上汽集团(SH600104)$分红一年不如一年了	二马头	2022-05-06 07:45:00
481	1	上汽集团05月05日被沪股通减持250.3万股	上汽集团资讯	2022-05-06 07:46:00
288	1	$上汽集团(SH600104)$国有控股公司增持和回购的公告包括年报和财务报表无	讲原则地小白	2022-05-06 07:47:00
408	3	大股东拿2021年股息都40多亿，在股价受疫情影响只有净资产不到70％，旗下众多	股友2v9060896S	2022-05-06 07:52:00
320	0	上汽集团：连续9日融资净偿还累计1.53亿元（05-05）	上汽集团资讯	2022-05-06 08:11:00
184	0	就冲上汽集团大股东增持3.11亿，本人将也不定时买入上汽股票。	n899613311269658	2022-05-06 08:44:00
133	0	上汽什么时候分红？	嫩韭菜1978	2022-05-06 09:10:00
173	0	可以，大股东还是可以的，继续加油，恢复股东信心才行	喜盈盈得龙啸天	2022-05-06 09:12:00
214	0	$上汽集团(SH600104)$昨天花了三个亿涨了四个点，今天开盘七百万给你跌两	科技股受害者	2022-05-06 09:26:00
130	0	难啊	灵敏的甜夢	2022-05-06 09:31:00
135	0	上汽集团增持的决心看能不能收阳了。	华谊老股东	2022-05-06 09:31:00
146	0	$上汽集团(SH600104)$准备挂15.6买回来，不知道有没有机会	如果长线是金	2022-05-06 09:35:00
266	2	今天回购呀，把今天稳定了就有希望	亏的没饭吃	2022-05-06 09:35:00
143	0	不要抱怨，怪自己就好，哈哈哈	堆金积玉得带土	2022-05-06 09:35:00
254	2	看看节前买入的长安汽车。再看看你，我真庆幸。	n899613311269658	2022-05-06 09:35:00
141	0	再来3个亿	好花半开美酒微醺	2022-05-06 09:38:00
150	0	护盘吧孩子	账户已注销	2022-05-06 09:38:00
151	0	$上汽集团(SH600104)$大股东成功让老外做了个T，玩个蛇啊，一点都不会操	七月七日晴10	2022-05-06 09:41:00
159	0	$上汽集团(SH600104)$回购+增持都涨不过连年亏损的北汽蓝谷[滴汗]	宏图利市的柯镇恶	2022-05-06 09:41:00
208	0	长安汽车加油，长安股价赶超上汽。	n899613311269658	2022-05-06 09:45:00
153	0	快快上涨，提振信心	账户已注销	2022-05-06 09:46:00
684	0	别客气。给大股东提供低吸机会[微笑]	麦田123	2022-05-06 09:48:00
429	13	$上汽集团(SH600104)$上汽已经失去民心！也失去群众基础！要涨真的比登天	基民AK直话直说	2022-05-06 09:50:00
149	0	大股东增持的钱呢	生意发财de林平之	2022-05-06 09:55:00
172	0	上汽把陈虹换了，能涨上去吗？	喜盈盈得龙啸天	2022-05-06 09:55:00
150	0	$上汽集团(SH600104)$主业不行，资本玩的贼溜，这股水深。	股友957tg31906	2022-05-06 10:00:00
154	0	$上汽集团(SH600104)$如此腊鸡的东西！	乖乖的小韭菜	2022-05-06 10:00:00
153	0	今天会不会把昨天涨的吐回去[笑哭]	回本远离你	2022-05-06 10:00:00
152	0	$上汽集团(SH600104)$昨天为了开会要脸增持了吧	Johnsmith3	2022-05-06 10:01:00
144	0	$上汽集团(SH600104)$今天完全就是上海国际减持，然后大股东增持，这个高	股友gfJXkG	2022-05-06 10:04:00
199	0	$上汽集团(SH600104)$跟着长安汽车大哥混吧上汽。你太弱b	纪律操作顺势而为	2022-05-06 10:08:00
176	0	$上汽集团(SH600104)$今天完全就是上海国际减持砸盘，给大股东低价增持，	股友gfJXkG	2022-05-06 10:13:00
229	2	汽车股里的垃圾	股友Q65U932761	2022-05-06 10:15:00
157	0	$上汽集团(SH600104)$散户自己在砸盘	隆基狗庄	2022-05-06 10:16:00
382	1	长安出氢能源车真的假的啊，还二季度上市，这样上汽又落在后头啦？永远开发最早成品最	呵呵你的呵呵哒	2022-05-06 10:18:00
641	7	上汽集团成立能源科技公司 注册资本3000万	上汽集团资讯	2022-05-06 10:21:00
202	0	$上汽集团(SH600104)$坐等今年广汽，长安市值超越上汽[滴汗]	宏图利市的柯镇恶	2022-05-06 10:25:00
162	0	$上汽集团(SH600104)$等几天四月份经营数据出来后再买吧	劲新69	2022-05-06 10:26:00
158	0	$上汽集团(SH600104)$下来吧，你不适合连续上涨，下跌通道非常顺畅，一路	我只是想改善生活	2022-05-06 10:30:00
259	1	大胆和控股股东一起抢摘17元以下的上汽金桃！	股友2X3777E079	2022-05-06 10:30:00
257	2	还是完犊子玩意，回购也没资金看好，	平安幸福31	2022-05-06 10:37:00
287	1	昨天涨是大股东增持，看看长安广汽，哎	神派我来的1	2022-05-06 10:38:00
260	1	趁大股东休息时，再加点仓！等大股东扫货时，16.30元以下的低价就买不到了！	股友2X3777E079	2022-05-06 10:40:00
252	2	快让我赚点钱啊	迷途小输童	2022-05-06 10:42:00
304	4	终于知道是垃圾了，被骗进来了	股友5591236Zq5	2022-05-06 10:43:00
264	1	上汽集团这个怂货，我真的买错了吗？。信不信我把你股票卖出。	n899613311269658	2022-05-06 10:43:00
263	2	把不坚定分子洗掉后、再轻装前行！	股友2X3777E079	2022-05-06 10:44:00
542	1	中国车企为双碳目标贡献能量，继上汽之后广汽又立下发展目标	小五小	2022-05-06 10:46:00
256	1	广汽都红了，你就是为了砸盘要好回购筹码	跟新钢股份干上了	2022-05-06 10:47:00
144	0	做个人吧！	多才多鱼	2022-05-06 10:47:00
231	1	药物过后，打回原形	陈晓翠	2022-05-06 10:47:00
150	0	$上汽集团(SH600104)$上汽没有什么可多说的！要多看看外面！不要以为在上	基民AK直话直说	2022-05-06 10:51:00
893	4	中国本土企业黑芝麻科技量产高端芯片，上汽集团扮演幕后主导者	小五小	2022-05-06 10:59:00
981	4	上汽2021年净利润达245.3亿，为“十四五”开局贡献上汽能量	小五小	2022-05-06 11:01:00
149	0	快跑快跑快跑快跑快跑快跑。上汽又要创新低。	n899613311269658	2022-05-06 11:01:00
155	0	昨天增持，今天减持你也是人才那	跟新钢股份干上了	2022-05-06 11:01:00
275	2	$上汽集团(SH600104)$给个机会，让我做一单	如果长线是金	2022-05-06 11:03:00
235	0		上汽集团股友	2022-05-06 11:03:00
159	0	抛，进入计算机ETF，快	股友5591236Zq5	2022-05-06 11:07:00
147	0	$上汽集团(SH600104)$回购+大股东增持就这？昨天火速回购是怕业绩说明会	陈虹继续留任呀	2022-05-06 11:08:00
219	0	$上汽集团(SH600104)$上汽赚2.12元每股，分红0.682元。一汽赚0	金先生14	2022-05-06 11:14:00
312	2	董秘这样的股价能造出好车吗？	股友Oh4TIl	2022-05-06 11:17:00
305	1	今天有看场子的，不能砸	股痴天涯	2022-05-06 11:19:00
280	2	这个增持今天持续在进行	keaidejacky2	2022-05-06 11:20:00
277	1	卖车不行，套股民很在行。	好一个冷怂	2022-05-06 11:21:00
325	3	我感觉上汽的散户应该不可能抛，套牢的太多了，那么空头是谁，搞到股价一直涨不起来	喜盈盈得龙啸天	2022-05-06 11:33:00
150	0	中美核心资产，牛！低吸不到不给低吸	灵鹫之峰五元处	2022-05-06 11:34:00
255	2	就这样的股价市值，上汽造的车能好才有鬼了	浑源城主	2022-05-06 11:38:00
159	0	$上汽集团(SH600104)$吗的！居然还能见红！	基民AK直话直说	2022-05-06 11:40:00
277	1	$上汽集团(SH600104)$今天不知道大股东顶不顶得住，目前来看大股东没顶住	七月七日晴10	2022-05-06 11:41:00
278	2	买了上汽就跟买了退市股一样恶心完全看不到希望	浑源城主	2022-05-06 11:45:00
161	0	上汽这两天表现还可以，终于可以跑赢大盘了	股友591V9y5272	2022-05-06 11:53:00
241	1	$上汽集团(SH600104)$乱泥是永远扶不上墙的	股友QC0nmV	2022-05-06 11:57:00
1367	14	上汽集团投资成立能源科技公司	上汽集团资讯	2022-05-06 11:58:00
365	8	昨天卖出的，今天接回	thl123cc	2022-05-06 11:59:00
201	0	哈哈哈，又开始骂了，你们得笑死我啊，为啥昨天不卖？提醒你们今天不卖明天更低。哈哈	堆金积玉得带土	2022-05-06 12:04:00
270	1	这股能解套的唯一可能就是公司解散按照净资产分给投资者	浑源城主	2022-05-06 12:09:00
240	2	如果能再给个机会打死都不买这垃圾宁肯套在格力里面也不想在这里面	浑源城主	2022-05-06 12:21:00
147	0	$上汽集团(SH600104)$是怎么了？利好还提不起精神。抛盘挺多，买方无力，	秋黄丰硕	2022-05-06 12:26:00
292	4	回购从20多跌到14多，增持从16跌到多少？	浑源城主	2022-05-06 12:31:00
379	2	昨天增持均价16.34，今天就干到16.25。主力是想斗倒大股东？干倒陈虹吗？	害羞地龙鱼	2022-05-06 12:39:00
153	0	$上汽集团(SH600104)$上汽出口逐年增长，人民币贬值受益。	金城瑶	2022-05-06 12:47:00
281	1		上汽集团股友	2022-05-06 12:48:00
183	0	不诚心的增持回购只会让人看透上汽这家公司的本质虚伪小气	浑源城主	2022-05-06 12:52:00
295	1	二季度必破13元……	带你飞AAAAAA	2022-05-06 12:54:00
314	1	看不起上汽就卖出，不要骂。最好的办法就是别买股票，拿着钱吃喝赌不香吗？别人又没	hello_tanjun	2022-05-06 12:58:00
281	1	大家记着看见上汽车违章停车立马一个举报让交警来拖车	浑源城主	2022-05-06 13:00:00
154	0	$上汽集团(SH600104)$加油	天外飞股82	2022-05-06 13:07:00
173	0	算了拿准备补仓的去买格力了，还是格力被套起放心点	浑源城主	2022-05-06 13:19:00
143	0	就这完事了。	灵敏的甜夢	2022-05-06 13:23:00
275	1	$上汽集团(SH600104)$上汽不接下气	华天哥哥	2022-05-06 13:25:00
182	0	公司回购、大股东增持！对我们小散要求不高：只要我们小散做到不割肉就行了！	股友2X3777E079	2022-05-06 13:27:00
177	0	$上汽集团(SH600104)$上汽集团对于散户，是苦秦已久，稍稍有点拉升就卖出	股友99W0259r36	2022-05-06 13:31:00
170	0	大单进，小单卖，假的，忽悠散户接盘，进入五千多万还是绿两个点。	平安幸福31	2022-05-06 13:35:00
306	1	价格高一点都不愿意回购。16块钱都高了。	平安幸福31	2022-05-06 13:38:00
166	0	$上汽集团(SH600104)$干脆跌停我加仓好了	一片韭菜绿油油	2022-05-06 13:40:00
270	1	$上汽集团(SH600104)$今天北向关门，你还绿两个点。怪谁！难道怪散户砸盘	淡名利定风波	2022-05-06 13:54:00
181	0	有点离谱，大单没走，小单跑了一大堆	茫然惘然	2022-05-06 13:54:00
270	1	上汽改名为上气比较合适。	平安幸福31	2022-05-06 14:17:00
160	0	$上汽集团(SH600104)$陈虹说不打压股价他睡不着	文广闲人	2022-05-06 14:19:00
342	4	尾盘这个大狗东会抄底买一笔大的	老乡来点肉	2022-05-06 14:21:00
839	4	新能源汽车补齐最后一块短板，上汽集团精准布局成功“领跑”	股友a8519991K2	2022-05-06 14:23:00
193	0	反弹就走，绝对错不了，跌到10元	昊天神裔	2022-05-06 14:25:00
178	0	多么搞笑，一边说增持，一边出货	股友Q65U932761	2022-05-06 14:29:00
176	0	$上汽集团(SH600104)$广汽是红的。你想来赚钱，先亏10个点再说。上汽没	股友K0116600H7	2022-05-06 14:30:00
443	4	$上汽集团(SH600104)$byd市值7000亿，不分红。上汽市值跌破净资产	股友K0116600H7	2022-05-06 14:36:00
317	0	$上汽集团(SH600104)$智己汽车注册资本为100亿元，其中，上汽集团出资	老乡来点肉	2022-05-06 14:42:00
156	0	大胆和控股股东一起枪摘17元以下的上汽金桃！	股友2X3777E079	2022-05-06 14:44:00
303	1	你今天被大股东吃掉了吗！	股友2X3777E079	2022-05-06 14:46:00
381	3	周末出利好	恶有恶报啊	2022-05-06 14:48:00
347	2	尾盘的异动是机构下周打算卖给上汽的货，尾盘半小时上汽不能回购	股友Mggsma8199	2022-05-06 14:49:00
404	3	尾盘大股东又在买吧？哪个二哈一直卖？	拾年佬韭	2022-05-06 14:54:00
166	0	$上汽集团(SH600104)$今天可能又花了2个亿在增持股票。	jinsuiren	2022-05-06 14:54:00
303	2	空头太强了，大股东都干不过，	多才多鱼	2022-05-06 14:54:00
563	8	今天太精彩了，北向资金还是赢了大股东！	年年四海de张三丰	2022-05-06 14:55:00
310	1	$上汽集团(SH600104)$今天增持没有起到作用，不过也说明大股东很实在，价	鱼跃龙门3734	2022-05-06 15:01:00
483	3	$上汽集团(SH600104)$昨天16.30卖出，今天16.21买进。对上汽有	AmonXie	2022-05-06 15:06:00
166	0	$上汽集团(SH600104)$减持上汽0手成交4单！34股普冉亏112元！	灵鹫之峰五元处	2022-05-06 15:09:00
336	3	上汽今天跑赢大盘[赞]。不容易啊，顶住了韭菜们的抛压。	华谊老股东	2022-05-06 15:12:00
775	7	今天估计是公司回购，操盘手比较谨慎，想便宜点，实际上今天大盘跌时候回购是最便宜，	thl123cc	2022-05-06 15:25:00
432	3	为什么股价下跌？上汽国际卖4个，然后大股东买1个，他们是同一个爹，请问他爹是买了	股友M8jaDk	2022-05-06 15:44:00
443	5	4月销量数据就要出来了，这时买不明智	听说明年大牛市	2022-05-06 15:59:00
154	0	我给大股东提供了低吸的机会	麦田123	2022-05-06 15:59:00
184	0	上汽想下一盘大棋，不知道会怎么样？踩到飞升的步伐，应该可以达到万亿市值。	点石来财的洪七公	2022-05-06 16:13:00
287	2		上汽集团股友	2022-05-06 16:15:00
637	7	大股东也是尽力了！现在看来16-32亿有点少，如果是100亿就好了	我要日月红	2022-05-06 16:38:00
351	0	华创证券维持上汽集团强推评级 目标价19.2~23.1元	公司研报提示	2022-05-06 17:06:00
874	3	中信证券维持上汽集团买入评级 目标价23元	公司研报提示	2022-05-06 17:13:00
3567	54	600104:上汽集团2022年4月份产销快报	上汽集团资讯	2022-05-06 17:22:00
2648	21	600104:上汽集团关于以集中竞价交易方式回购公司股份的回购进展公告	上汽集团资讯	2022-05-06 17:22:00
482	1	上汽产销与转型并重，“新三驾马车”发展成为第一助力	武汉大幂幂	2022-05-06 17:28:00
587	1	上汽集团：4月汽车总销量约17万辆	上汽集团资讯	2022-05-06 17:31:00
1418	17	上汽集团：累计回购约6946万股 占比0.5945%	上汽集团资讯	2022-05-06 17:31:00
271	1	周一开盘拉个涨停，提振下投资者的士气。	今夜打老虎y	2022-05-06 17:31:00
611	12	上汽集团：4月整车销量16.66万辆 上年同期为41.95万辆	上汽集团资讯	2022-05-06 17:32:00
157	0	悄悄的站在20天线上	浪涛涛ct	2022-05-06 17:36:00
760	4	上汽集团：4月整车合计产量15.82万辆 去年同期产量41.64万辆	上汽集团资讯	2022-05-06 17:40:00
289	0	四月就这个销量吧里这么多人唱多？哈哈哈，懂得人自然懂，礼拜一接着跌，今天给你们机	堆金积玉得带土	2022-05-06 17:44:00
424	3	上汽集团4月整车销售16.7万辆 力争5月下旬产销达到去年同期水平	上汽集团资讯	2022-05-06 17:59:00
532	2	上汽集团旗下整车企业有望5月中旬逐步恢复正常生产	上汽集团资讯	2022-05-06 18:19:00
426	2	$上汽集团(SH600104)$再大的牛逼在一场疫情中吹破了，上图为上汽各地区产	害羞地龙鱼	2022-05-06 18:30:00
619	0	别急，星期一有可能涨停，有一种销量好于预期涨停，大家预期是4月基本没销量，股市就	神派我来的1	2022-05-06 18:31:00
537	0	那些觉得4月产销不及预期的人可以去回看一下2020年2月的产销，我觉得上汽4月这	家财满斗得何书桓	2022-05-06 18:42:00
1431	3	荣威RX5系列，走过经典和潮流	AutocarMax	2022-05-06 18:43:00
339	1	$上汽集团(SH600104)$疫情期有这样的成绩巳大大好于预期。当五月同比持平	股友5t1qy3	2022-05-06 18:58:00
774	16	汽车行业复工复产重磅消息！上汽集团称力争5月下旬产销量追平去年同期	上汽集团资讯	2022-05-06 19:01:00
1102	30	上汽集团：4月整车合计销量16.66万辆 同比下降60.29%	上汽集团资讯	2022-05-06 19:01:00
154	0	跌到6元？	九浪九谷	2022-05-06 19:10:00
365	3	$上汽集团(SH600104)$最困难低谷的时候也就到此了吧，未来的上汽必会振荡	守长做短	2022-05-06 19:20:00
411	3	礼拜一芭比Q.，了，跌停伺候。	平安幸福31	2022-05-06 19:36:00
162	0	上汽股价要是能超过他们所谓的净资产上方，难如登天。	平安幸福31	2022-05-06 19:39:00
162	0	10元看得见！	庄家在想什么	2022-05-06 19:47:00
199	0	$上汽集团(SH600104)$利空已出，便是利好，未来可期	宏图利市的柯镇恶	2022-05-06 19:54:00
355	1	$上汽集团(SH600104)$比：以上长安，但是上海已经五连阳了，确实厉害	菜鸟互啄2020	2022-05-06 20:17:00
359	2	$上汽集团(SH600104)$一个牌子估值200亿。加起来都有2200亿了。还	疯投啊	2022-05-06 20:26:00
992	1	销量第一的五菱宏光，撑不起上汽的新能源梦	华宝基金	2022-05-06 20:27:00
444	2	$上汽集团(SH600104)$国难当头，鄙人虽不才不能做出更大的贡献，但决心以	讲原则地小白	2022-05-06 20:35:00
319	0	上汽集团产销加快恢复，5月份力争追平去年同期	看财经官号	2022-05-06 20:40:00
182	0	礼拜一再来加仓，今天买的少了。资金已经在来的路上了[坏笑]	Ling小路	2022-05-06 20:43:00
599	4	上汽集团：旗下整车企业有望于5月下旬逐步恢复正常生产	上汽集团资讯	2022-05-06 20:43:00
221	0	广汽集团1-4月汽车销量同比增7.1%新能源汽车销量同比翻番证券时报——广汽不是	基民AK直话直说	2022-05-06 20:46:00
174	0	$上汽集团(SH600104)$	Ling小路	2022-05-06 20:48:00
691	3	上汽集团：产销加快恢复 力争5月下旬追平去年同期	上汽集团资讯	2022-05-06 20:54:00
502	2	上汽集团：旗下整车企业有望5月下旬逐步恢复正常生产	上汽集团资讯	2022-05-06 21:05:00
199	0	$上汽集团(SH600104)$年产量一千万量，只要有人买，上汽产量应该不是问题	盈利韭菜518	2022-05-06 21:24:00
383	2	上汽已成明牌：公司回购、大股东增持双管齐下！也就是明确地告诉你：要抢你手上带血的	股友2X3777E079	2022-05-06 21:32:00
867	6	上汽集团4月销量同比下降超六成 5月力争恢复至去年同期水平	上汽集团资讯	2022-05-06 21:34:00
379	0	4月产销下滑超60%，上汽集团迎来至暗时刻	车市观察	2022-05-06 21:37:00
312	1	上汽五月下旬产销量有望达到去年同期水平 今年目标超600万辆	上汽集团资讯	2022-05-06 21:39:00
185	0	5月下降更多封城效应逐步显现	灵鹫之峰五元处	2022-05-06 22:04:00
155	0	转发	稀缺的价值	2022-05-06 22:05:00
1137	3	我今天15.42元要低吸1万股还不给吸！装啥装？下周15.42元肯定能吸到！	灵鹫之峰五元处	2022-05-06 22:08:00
390	1	这次疫情后，买车的会更多，因为公共交通太危险了，以后都是自驾车了。	点石来财的洪七公	2022-05-06 22:23:00
423	0	* 上汽集团2022年4月份整车销量16.66万辆，同比下滑超六成	阿尔法工场	2022-05-06 22:28:00
208	0	上汽集团4月销量为16.66万辆	上汽集团资讯	2022-05-06 22:35:00
351	0	$上汽集团(SH600104)$在上汽待了188天，已经有60天不交易不做T。昨	淡名利定风波	2022-05-06 22:50:00
1806	7	上汽集团预计五月下旬复工复产率超80% 力争产销与去年同期持平	上汽集团资讯	2022-05-06 22:59:00
557	0	公告精选丨阳光城拟不超过57亿元出售永康项目公司股权；上汽集团4月整车合计销量16.66万辆	21世纪经济报道	2022-05-06 23:22:00
338	0	别的白手起家的公司能干成的事、坚信有強大人力、物力、财力做坚强后盾的上汽，一定能	股友2X3777E079	2022-05-07 01:02:00
505	1	$上汽集团(SH600104)$这款车赶紧国内上市。在出个电车甲壳虫。销量立马上	疯投啊	2022-05-07 04:00:00
466	3	$上汽集团(SH600104)$不只是我衰，还是这只股太衰，持有两年多，还是如此	善于理财的金吉拉	2022-05-07 06:44:00
1526	4	融资客们已经扛不住了！最后一杀近在眼前？	Focus_SAIC	2022-05-07 07:09:00
253	0	$上汽集团(SH600104)$看谁跑的快	在路上的苏小语	2022-05-07 07:24:00
351	0	上汽集团：连续10日融资净偿还累计1.56亿元（05-06）	上汽集团资讯	2022-05-07 07:28:00
410	1	跌了五个月了，可以试着反弹一点吧，亏得生活不能自理了	多才多鱼	2022-05-07 08:00:00
241	0	大胆和控股大股东一起抢摘17元以下的上汽金桃！	股友2X3777E079	2022-05-07 08:06:00
770	2	上汽集团：1-4月整车合计销量138.71万辆，同比下降11.19%	胜马财经	2022-05-07 08:23:00
402	1	送它一年半年零交易,怎么增减T佣税?消费再省,肥都减了	蓝色影子111	2022-05-07 09:00:00
232	0	15.5加仓可以吗	跟新钢股份干上了	2022-05-07 09:06:00
248	0	$上汽集团(SH600104)$特斯拉的“野心”：2030年电动车年销量2000	基民AK直话直说	2022-05-07 09:37:00
504	3	下个礼拜一跌4个点还是涨4个点？	股友HvNblp	2022-05-07 09:44:00
1215	2	打了一场漂亮的“逆风局”，来看看上汽是如何“出装”的！	股友a8519991K2	2022-05-07 10:10:00
451	2	回购和大股东增持有区别吗	股友XgvcEs	2022-05-07 10:20:00
615	1	博世5亿欧元加码氢能源领域，上汽二十年潜心布局已抢占高地	小五小	2022-05-07 10:26:00
4164	37	销量第一的五菱宏光，撑不起上汽的新能源梦	pianjj	2022-05-07 10:33:00
480	1	$上汽集团(SH600104)$三百多亿的流通，大股东的增持，役情好转开工复产，	秋黄丰硕	2022-05-07 10:57:00
201	0	紧密团结在公司、控股大股东周围！和公司、控股大股东保持高度一致！大胆和公司、控股	股友2X3777E079	2022-05-07 11:02:00
668	0	一家上海工厂的闭环复工：厂长带病上阵，工人在公司群开“线上运动会”	经济观察报	2022-05-07 11:14:00
1633	3	21家上市车企2022年一季报：乘用车企喜报多 商用车企业一片惨淡	经济观察报	2022-05-07 11:19:00
235	0	谁说要收购小鹏汽车的？？？	带你飞AAAAAA	2022-05-07 12:13:00
244	0	上汽的高层希望你们考虑下中小投资者利益，被收割完了哪来钱买你家产品？	今夜打老虎y	2022-05-07 12:54:00
851	9	上海国际集团在减持	听说明年大牛市	2022-05-07 13:45:00
1361	1	业绩大比拼！上汽集团竟是汽车行业的“双料王”，其他家表现如何？	证券之星	2022-05-07 14:42:00
516	5	说实话我就指望你跌到前期14.6的低点，能打到13元最佳。	风雨桥31	2022-05-07 14:47:00
6748	35	短期业绩承压，研发加大布局未来	上汽集团资讯	2022-05-07 15:24:00
579	1	中银证券下调上汽集团增持评级 预计2022年净利润同比增长4.48%	公司研报提示	2022-05-07 15:24:00
478	2	上海疫情数据大幅减少。动态清零在望。上汽涨起来	股友ImdqSE9340	2022-05-07 16:03:00
496	3	$上汽集团(SH600104)$[哭]好多大咖都在唱空上汽，说上汽的时代已经过去	炒股亏10年	2022-05-07 16:18:00
896	1	【上汽集团：旗下整车企业有望5月下旬逐步恢复正常生产】	股友881AZ31385	2022-05-07 16:37:00
1468	2	北京开启乘用车无人化运营试点，上汽发力智能网联新赛道成果斐然	武汉大幂幂	2022-05-07 16:43:00
416	1	牛市终结了！史诗级大熊市！2744点破了今年收盘多少点？	灵鹫之峰五元处	2022-05-07 16:44:00
1949	8	这两天似乎关于比亚迪长沙工厂的事件持续发酵。梳理一下事件的几个关键要素：1.从居	Jerry131	2022-05-07 17:12:00
173	0	当优秀上汽股东！享上汽四化未来！	股友2X3777E079	2022-05-07 17:40:00
163	0	不忘初心，不辱使命，大盘2744点加仓1万股上汽《中美核心资产》。	灵鹫之峰五元处	2022-05-07 18:23:00
189	0	不忘初心，不辱使命，大盘2744点加仓1万股上汽《中美核心资产》。	灵鹫之峰五元处	2022-05-07 18:25:00
407	0	天花板！特斯拉的“野心”：2030年电动车年销量2000万辆	朋友pamm123lxy8	2022-05-07 19:14:00
420	2	$上汽集团(SH600104)$买入长守，新能车和人工智能车是未来方向。	股友5t1qy3	2022-05-07 19:19:00
775	9	$上汽集团(SH600104)$说真的，荣威鲸是真帅，未来的独立品牌肯定牛逼，上	老乡来点肉	2022-05-07 20:02:00
649	7	20倍市盈率是必须要到的，未来三年就投上汽集团守中长线，比投什么都好，16元铁底	六G方舟	2022-05-07 20:40:00
160	0	大盘2744点近在眼前，加仓1万股《中美核心资上汽》的机会就要来了，好好好。	灵鹫之峰五元处	2022-05-07 21:31:00
159	0	好好好。	灵鹫之峰五元处	2022-05-07 21:34:00
522	6	$上汽集团(SH600104)$下周一挂跌停价清仓，不知道能否卖出去[捂脸]	天天收割韭菜	2022-05-07 22:43:00
409	1	$上汽集团(SH600104)$北汽蓝谷，无人驾驶，来了！	巨量出击	2022-05-07 23:59:00
549	1	$上汽集团(SH600104)$	拎壶冲8888	2022-05-08 00:50:00
575	1	$上汽集团(SH600104)$一边喊着增持，一边偷偷减仓，无耻至极	涨不停1234567899	2022-05-08 01:17:00
226	0	16.42元卖7手上汽排在1千多名明天卖不掉了排队排迟了	灵鹫之峰五元处	2022-05-08 05:26:00
1382	7	假设明天大盘跌160点！上汽跌8毛416.42元卖上汽的时间仅1秒！排在1千多名	灵鹫之峰五元处	2022-05-08 05:35:00
934	0	《痛苦啊》大盘20均线2744点跌破我国股市长期向好的《牛市》就被《终结》了！	灵鹫之峰五元处	2022-05-08 05:56:00
442	1	《痛苦啊》大盘20年均线2744点跌破我国股市长期向好的《牛市》就被《终结》了！	灵鹫之峰五元处	2022-05-08 06:00:00
497	3	成红息股了吧	马上涨起	2022-05-08 06:24:00
314	0	上汽股东祝大家母亲节快乐！	股友2X3777E079	2022-05-08 07:01:00
464	2	上汽如果真的没减持股票希望上海国际发个公告说自己不会减持	浑源城主	2022-05-08 09:35:00
455	2	一堆人在唱空，这垃圾还需要唱空吗？本来上汽就不希望涨	浑源城主	2022-05-08 09:41:00
833	5	大股东持股67%，为何还能在二级市场直接增持？金额还高达16-32亿！这样不是直	越洋扁舟	2022-05-08 09:42:00
1201	1	上汽、长城、比亚迪、长安、吉利、蔚来等中国21家汽车企业2021年业绩|财报汇总	财见caijian	2022-05-08 10:04:00
200	0	周末搞测试，测试好了么？穷五月大盘跌几百点？	灵鹫之峰五元处	2022-05-08 10:09:00
401	2	价格底部有些人唱空，各位想想是什么原因呢	大有可为的摩羯	2022-05-08 10:13:00
439	4	从投入来说：一年200亿的研发费用、几万人的创新研究院，上汽格局小吗！从产出来说	股友2X3777E079	2022-05-08 10:17:00
183	0	五穷六绝七死八活死七月股息才能到账八月活才能活过来！才有《汽》	灵鹫之峰五元处	2022-05-08 10:17:00
357	1	五穷六绝七死八活死七月股息才能到账八月才能活过来！才有《汽》	灵鹫之峰五元处	2022-05-08 10:19:00
194	0	历时一年半、下跌百分之五十的下降通道，在公司回购、控股大股东大手笔增持的推动下，	股友2X3777E079	2022-05-08 11:21:00
397	4	现在是铁底，马上20。	gsjb战无不胜	2022-05-08 11:23:00
537	5	有人问上汽买自己的股票也能被骂，咋不好好想想，不是大股东做空，股价能下跌五年？	gsjb战无不胜	2022-05-08 11:43:00
452	4	$上汽集团(SH600104)$非要来上老师这里补课。一年分红4%，复投，如果你	应激性红绿色盲	2022-05-08 11:57:00
559	3	持股人和持币人不是一个阵营的！看到公司回购、控股大股东大手笔增持，持币人急了！于	股友2X3777E079	2022-05-08 12:09:00
383	3	销量进入冰河时代，看不到向好的转折点。	市场之花怒放	2022-05-08 12:10:00
1849	5	汽车消费电子：汽车从交通工具转变为大型移动智能终端的最大受益行业	交易者的日常vx	2022-05-08 12:35:00
213	0	坚定持股！绝不割肉在黄金坑！牺牲在黎明前！	股友2X3777E079	2022-05-08 12:37:00
483	5	$上汽集团(SH600104)$车中诺基亚，什么时候卖出都是对的下周清	大旺才6781	2022-05-08 14:39:00
376	2	《中美核心资产上汽》不忘初心不辱使命就指望您扛起《牛市大旗了》	灵鹫之峰五元处	2022-05-08 14:59:00
553	6	这货明天会不会跟着比亚迪崩	Johnsmith3	2022-05-08 15:42:00
3945	12	系列点评四十八：静待供给改善 自主新品可期	上汽集团资讯	2022-05-08 15:57:00
469	3	华西证券维持上汽集团买入评级 预计2022年净利润同比增长9.58%	公司研报提示	2022-05-08 15:57:00
431	3	$上汽集团(SH600104)$明天汽车板块应该有波像样的反弹了…[旺柴]	锋虎云龙	2022-05-08 16:07:00
343	1	越是唱空上汽的人：越是想买上汽！	股友2X3777E079	2022-05-08 16:29:00
240	0	东吴证券维持上汽集团买入评级 预计2022年净利润同比增长4.06%	公司研报提示	2022-05-08 16:44:00
5814	21	4月疫情影响下产量环比-62%，复工复产进行时	上汽集团资讯	2022-05-08 16:45:00
1365	37	东吴证券维持上汽集团买入评级	上汽集团资讯	2022-05-08 16:50:00
168	0	$上汽集团(SH600104)$一只大阳线，千军万马来相见[微笑]	大山籽3789	2022-05-08 16:50:00
590	2	目标价翻倍，也许，明天会有，3000点下方大胆买入，年内小姐姐就来收割主力，为什	大连投资小姐姐A	2022-05-08 17:06:00
358	1	$上汽集团(SH600104)$上汽即将暴涨	狂奔的蜗牛7	2022-05-08 17:26:00
239	0	本人对于那些，证券公司给出的上汽集团买入或者上汽集团增持等等评价，我都是会以这些	n899613311269658	2022-05-08 17:49:00
188	0	$上汽集团(SH600104)$小米造电动车，小牛也要造电动汽车了，燃油车不景气	劲新69	2022-05-08 18:41:00
177	0	$上汽集团(SH600104)$周一跌还是涨，跌多少？涨多少？上海看来5月底能解	卢瑟法克	2022-05-08 18:54:00
418	3	$上汽集团(SH600104)$明天是不是要gg了，拿了几个月了还亏7.8个点。	啊亮闯荡股票	2022-05-08 18:57:00
172	0	上汽集团雄起	稀缺的价值	2022-05-08 20:31:00
1384	5	上汽集团4月销量同比下降超六成	爱喝伊利	2022-05-08 21:42:00
225	0	目标价8元	阿龙红	2022-05-08 22:22:00
308	1	目标价8元	阿龙红	2022-05-08 22:23:00
134	0	明天16.42元卖掉8手，我就放心了，好好好！前天（本周五）没卖掉！	灵鹫之峰五元处	2022-05-08 22:36:00
148	0	5年内是自主品牌高速完善整车全自主，抢占合资份额，高速出口的黄金时段，当然少不了	宏光侠	2022-05-08 22:55:00
1454	4	上汽集团4月销量解读电话会议20220507	kqsxulei	2022-05-08 22:56:00
142	0	$上汽集团(SH600104)$底仓保留，16元继续加仓一千股，15元加仓二千股	守长做短	2022-05-08 23:00:00
148	0	没有大的主力机构鸟他，肯定是有原因的吧？燃油车的时代正在逐渐远去，靠合资车躺赢的	恭喜满堂得紫薇	2022-05-08 23:15:00
132	0	$上汽集团(SH600104)$反弹了一下都出利好，危险啊！	日进暴富得俊之	2022-05-08 23:21:00
274	0	$上汽集团(SH600104)$上海666家企业明天复工上海的票子要动一动了	短线小幽灵	2022-05-09 00:10:00
285	0	$上汽集团(上汽集团这段时间会让看空的失望了，这段时间会趋势向上，你以为上汽集团	股友99W0259r36	2022-05-09 00:13:00
1444	6	上汽我只会买不会卖了，请随意跌，目标10万股，目前不到四万股还早的很，目前浮盈2	用二百万闲钱买基十年	2022-05-09 00:28:00
354	0	$上汽集团(SH600104)$上汽集团跟华为合作了，5.7发布会，非凡R7用上	股友79P6l56333	2022-05-09 04:54:00
173	0	$上汽集团(SH600104)$用脚投票	名雕股份大股东	2022-05-09 07:19:00
5895	2	比亚迪的十大股东。第一港股，第二伯克希尔。占有50%以上。船夫5.7%你觉得他是	应激性红绿色盲	2022-05-09 07:20:00
149	0	上海汽车挺起脊梁	n14228551658a789	2022-05-09 09:00:00
155	0		上汽集团股友	2022-05-09 09:03:00
140	0		上汽集团股友	2022-05-09 09:03:00
361	0		上汽集团股友	2022-05-09 09:04:00
155	0	《公告》三个账户15.42元买1万股上汽！《若》10：20买不到《则》撤单封鹫峰	灵鹫之峰五元处	2022-05-09 09:06:00
159	0		上汽集团股友	2022-05-09 09:09:00
283	1	拿好手里的票17.4见	Prometheus998	2022-05-09 09:09:00
132	0	$上汽集团(SH600104)$今天我来了	散户降妖	2022-05-09 09:12:00
251	0		上汽集团股友	2022-05-09 09:12:00
171	0		上汽集团股友	2022-05-09 09:15:00
356	6	大胆和控股大股东一起抢摘16.50元以下的上汽金桃！	股友2X3777E079	2022-05-09 09:17:00
139	0	上午9时就变成已报了参与《集合竞价》了	灵鹫之峰五元处	2022-05-09 09:17:00
128	0	举报，又超大盘超板块	神派我来的1	2022-05-09 09:26:00
125	0	上汽不接下汽	五云山1	2022-05-09 09:32:00
155	0	$上汽集团(SH600104)$跟你们讲个笑话，今天受比亚迪的影响，上汽大跌。	生意民丰得火舞	2022-05-09 09:33:00
266	4	$上汽集团(SH600104)$上汽智己的电池是怎么回事儿？	股友9Ve0098722	2022-05-09 09:36:00
123	0	这个垃圾股	灵敏的甜夢	2022-05-09 09:39:00
127	0	$上汽集团(SH600104)$太渣了，跌成狗	拾年佬韭	2022-05-09 09:39:00
124	0	帅呆了啦，只上海拉几	神派我来的1	2022-05-09 09:41:00
264	1	$上汽集团(SH600104)$老散户都知道，上汽一发研报高低得跌一下[大笑]	温氏东风路	2022-05-09 09:45:00
133	0	$上汽集团(SH600104)$唯一能看得下去的业绩，也会因为疫情的影响而变得十	股友qp9Ej3	2022-05-09 09:46:00
126	0	我说你是个青铜，结果你本质就是个废铁[大笑][大笑][大笑]	心态好de波塞冬	2022-05-09 09:48:00
120	0	全部板块都红了，你要拉后腿嘛？	皮皮虾我们走丶	2022-05-09 09:50:00
122	0	又跑输各板块	股友591V9y5272	2022-05-09 09:51:00
125	0	$上汽集团(SH600104)$跌不要脸，涨一分分	流水段股	2022-05-09 09:53:00
127	0	$上汽集团(SH600104)$太垃圾了	不想当韭菜的菜鸟	2022-05-09 10:00:00
127	0	$上汽集团(SH600104)$这啥呀，看得胸闷，一潭死水	股友7309983A5q	2022-05-09 10:00:00
121	0	$上汽集团(SH600104)$什么鬼	师妹乔	2022-05-09 10:01:00
138	0	各位别买，上汽发行价格才7块钱，破发今年就能见到	喜盈盈得龙啸天	2022-05-09 10:02:00
126	0	$上汽集团(SH600104)$跌到15好加仓	韭菜变辣椒	2022-05-09 10:02:00
289	2	上汽本次反弹是否宣告结束！反正是买什么都比买上汽好多多！	基民AK直话直说	2022-05-09 10:03:00
123	0	万花丛中一点绿	杨果粿	2022-05-09 10:05:00
309	2	$上汽集团(SH600104)$16.1加的仓，21的本，也不知道什么时候才能回	财源腾达de丁春秋	2022-05-09 10:05:00
116	0	无论整车板块涨跌，天天倒数，跌得多，涨得少，长期板块最差，	基民L5aIBb	2022-05-09 10:06:00
122	0	除非我出手，要不然今天是上不去了	Word很大你忍一下	2022-05-09 10:07:00
141	0	疫情下上汽这个数字已经不错了，总体还是低估的，而且从数据上看上汽也已经把重心移到	股友503027EP61	2022-05-09 10:11:00
141	0	$上汽集团(SH600104)$看到那几个几千单几千单吗？一动不动，全是操盘手在	不动如山稳	2022-05-09 10:12:00
276	1	托了BYD的福，所以今天跌了	Word很大你忍一下	2022-05-09 10:14:00
433	4		上汽集团股友	2022-05-09 10:16:00
142	0	$上汽集团(SH600104)$下跌趋势没变，只是把大坑填上了而已	我只是想改善生活	2022-05-09 10:19:00
130	0	2.22e+18	kelin_wu	2022-05-09 10:21:00
130	0	每次买你都亏	恶有恶报啊	2022-05-09 10:28:00
130	0	$上汽集团(SH600104)$都特码掀桌子别玩了	万事发财得李洛阳	2022-05-09 10:33:00
207	1		上汽集团股友	2022-05-09 10:33:00
155	0	$上汽集团(SH600104)$上汽的增持，回购完全就是为了吸引接盘上海国际减持	股友gfJXkG	2022-05-09 10:33:00
121	0	价值回归继续探底	理富贵	2022-05-09 10:34:00
542	1	值得打call！上汽以一份出色的“年度答卷”助力产销恢复	股友a8519991K2	2022-05-09 10:37:00
234	1	$上汽集团(SH600104)$一包辣条要是钱多点就好了[大笑][大笑]	如果长线是金	2022-05-09 10:38:00
238	1		上汽集团股友	2022-05-09 10:40:00
137	0	汽车龙头争夺战！！！	谯城投资	2022-05-09 10:40:00
122	0	每天都发利好，却全是空炮。啥东西。	股友I7201U6387	2022-05-09 10:41:00
252	3	$上汽集团(SH600104)$079喊起来	抢摘079的小金桃	2022-05-09 10:42:00
223	1	比亚迪涨的时候也没见他张	股友I7201U6387	2022-05-09 10:44:00
315	2	$上汽集团(SH600104)$上海国际一直在减持，每天都要流出好几亿，增持和回	股友gfJXkG	2022-05-09 10:48:00
243	1	这垃圾是增持还是减持？	今夜打老虎y	2022-05-09 10:48:00
142	0	完了，上汽	股友K0116600H7	2022-05-09 10:49:00
130	0		上汽集团股友	2022-05-09 10:49:00
119	0	又发研报	今年好运1	2022-05-09 10:50:00
224	1	看样子还是要跌回14.6	回本远离你	2022-05-09 10:51:00
135	0	$上汽集团(SH600104)$哈哈哈企业，国资委买完直接亏1200多万牛逼	风声雨起	2022-05-09 10:51:00
140	0	$上汽集团(SH600104)$又不敢增持哦，我记得刚开始22也敢增，这一次16	kelin_wu	2022-05-09 10:51:00
127	0	1212	一路奔跑的木偶	2022-05-09 10:53:00
148	0	$上汽集团(SH600104)$今天跌是4月份销量暴跌。但是不科学啊。上几波跌完	小散户赚钱不易	2022-05-09 10:53:00
137	0	$上汽集团(SH600104)$汽车行业跟房地产一个样，现在农村家里都好多了	神马总是浮云	2022-05-09 10:54:00
258	2	挂了15.85的买单 每天踢t	风雨桥31	2022-05-09 10:57:00
151	0	垃圾就是垃圾，一夜回到解放前。看好你呦，上汽股价必将到10元	n899613311269658	2022-05-09 10:58:00
379	1	兴业证券下调上汽集团审慎增持评级 预计2022年净利润同比减少0.03%	公司研报提示	2022-05-09 11:05:00
151	0	研报，利好都没球用，股价拉到60以上，20多万散户就是你上汽最好的宣传员，看看比	平安幸福31	2022-05-09 11:06:00
138	0	看样子这个也可以Pk上汽！	基民AK直话直说	2022-05-09 11:08:00
154	0	$上汽集团(SH600104)$比亚迪带崩了汽车股.......上汽现在在股价方	炒股亏10年	2022-05-09 11:08:00
151	0	$上汽集团(SH600104)$回购，增持就是为了掩护出货的，等上海国际高位卖出	金桃抢摘员	2022-05-09 11:09:00
137	0	今天又是拉尾盘，哈哈，增持还能让自己亏	jackiedeng	2022-05-09 11:10:00
5783	2	汽车股涨跌榜：长安“起飞”，三势力抱团“跳水”	汽车K线	2022-05-09 11:10:00
114	0	$上汽集团(SH600104)$浪费感情	隆基狗庄	2022-05-09 11:16:00
158	0		上汽集团股友	2022-05-09 11:16:00
132	0	$上汽集团(SH600104)$跌了半年，呵呵	小郎君168	2022-05-09 11:22:00
146	0	$上汽集团(SH600104)$上海国资委买了就亏1200多万厉害厉害	风声雨起	2022-05-09 11:23:00
243	1	$上汽集团(SH600104)$做空上汽最大空头是他自己，回购增持赚麻了	股友8812635V3n	2022-05-09 11:27:00
148	0	$上汽集团(SH600104)$上汽集团要死了，彻底死了，没有希望了。	股友8620l0h379	2022-05-09 11:27:00
348	0	吹响复工复产的号角！上汽加快产销恢复，实力“迎春”	小五小	2022-05-09 11:27:00
302	1		上汽集团股友	2022-05-09 11:28:00
159	0	20左右横盘了半年左右跌到如今的15块，所以说横久必跌是有规律的。	生财兴隆得江别鹤	2022-05-09 11:29:00
121	0	跌给谁？	熬人生	2022-05-09 11:31:00
375	1		上汽集团股友	2022-05-09 11:31:00
266	2	上汽有氢能源车技术，未来是氢能源车的天下。电车有充电时间及电池污染的天然短板。	正派之东方不败	2022-05-09 11:36:00
138	0	600104上海汽车平静了几天，又上气不接下气，看	股友9110N98y82	2022-05-09 11:37:00
319	3	$上汽集团(SH600104)$今天又缩到4亿左右的成交量了，看着也不像出货量，	财源腾达de丁春秋	2022-05-09 11:39:00
122	0	吧	斯斯文文得萧十郎	2022-05-09 11:40:00
274	0	不要绝望 A股中这种股都不敢买 那还要买什么股？	风雨桥31	2022-05-09 11:41:00
136	0	这种拉几为什么要上市	股友VE6RDe	2022-05-09 11:43:00
574	0	上汽集团4月产销解析：俯下身，期待更好地起跳	汽车K线	2022-05-09 11:44:00
322	2	$上汽集团(SH600104)$主力资金流入1个多亿涨了百分之4，今天主力资金流	文广闲人	2022-05-09 11:51:00
135	0	今天又进来了不少散户，明天又不会让今天进来的轻易出去了	堆金积玉得带土	2022-05-09 12:01:00
130	0	$上汽集团(SH600104)$这是真的要破产清算吗？懒得看垃圾股了。	平路起飞	2022-05-09 12:02:00
271	1	$上汽集团(SH600104)$今天港仔没上班，上班又该砸盘了。	卢瑟法克	2022-05-09 12:02:00
166	0	下跌趋势中回调了十二个点，已经是极限了，这波继续下跌破了15.5估计就不是底了。	gsjb战无不胜	2022-05-09 12:14:00
167	0	陈红的目标是12元，越低越好，你们不要抄腰上了，哈哈	股友y1dka5	2022-05-09 12:21:00
142	0	$上汽集团(SH600104)$这支股票还是下行趋势，拉不动	A股的嫩韭菜	2022-05-09 12:25:00
437	3	2点45分，让你们见识见识大股东继续增持。	年年四海de张三丰	2022-05-09 12:31:00
302	1	$上汽集团(SH600104)$520股东大会，上海估计还没完全解封。陈虹怕被人	陈虹继续留任呀	2022-05-09 12:39:00
122	0	把不坚定分子换掉后、再轻装前行！	股友2X3777E079	2022-05-09 12:40:00
243	2	那些恐慌割肉的、真应了这句话：可怜之人、必有可恨之处！	股友2X3777E079	2022-05-09 12:42:00
148	0	青柠饮料出来继续跳啊，小丑	韭韭年韭月韭	2022-05-09 12:47:00
260	4	$上汽集团(SH600104)$我来了	散户降妖	2022-05-09 12:56:00
141	0	$上汽集团(SH600104)$吃肉时只有比亚迪自己吃，吃板子时，谁也落不下！	李府福公	2022-05-09 12:58:00
151	0	$上汽集团(SH600104)$两天就把增持的10个亿套牢了。上海国际果然厉害	鱼跃龙门3734	2022-05-09 13:03:00
244	1	谁在抛？	股友延迟满足	2022-05-09 13:03:00
135	0	大股东也是骗子，这下子把上汽的市场声誉搞没有了	股友5591236Zq5	2022-05-09 13:03:00
139	0	$上汽集团(SH600104)$目测跌停[得意][得意]	散户降妖	2022-05-09 13:03:00
196	0	比亚迪汽车为什么卖的好？因为股价涨了，买入股票的人都赚钱了	股友5591236Zq5	2022-05-09 13:04:00
151	0	$上汽集团(SH600104)$比亚迪长得时候咋不跟呢跌跟的快他是你爹	山里红山里红	2022-05-09 13:07:00
251	2	过份了呀，大股东快增持把[偷笑]公司快回购吧，难道还要等更低的价格买？	神派我来的1	2022-05-09 13:10:00
126	0	$上汽集团(SH600104)$下汽集团	金银腾达地连	2022-05-09 13:13:00
132	0	$上汽集团(SH600104)$下汽集团	金银腾达地连	2022-05-09 13:13:00
122	0	15元见	淤泥也是好泥土	2022-05-09 13:15:00
151	0	$上汽集团(SH600104)$神龟虽寿，犹有竟时。腾蛇乘雾，终为土灰。老骥伏枥	股友1eN3909153	2022-05-09 13:15:00
402	0	华创证券维持上汽集团强推评级 目标价19.2~23.1元	公司研报提示	2022-05-09 13:16:00
141	0	$上汽集团(SH600104)$南风知我意，吹梦到西洲！	春来江水绿油油	2022-05-09 13:17:00
135	0	$上汽集团(SH600104)$增持+回购，骗人的！接盘就是接飞刀！	李府福公	2022-05-09 13:18:00
135	0	全是小票在涨，3500只股票上涨	神派我来的1	2022-05-09 13:19:00
149	0	车好卖，谁都不会卖，更不会跌到六年低点。靠合资车赚取绝大部分利润的时代不会太久了	恭喜满堂得紫薇	2022-05-09 13:21:00
135	0	这是什么时候，它为什么还这么贵？	茅台五粮液	2022-05-09 13:22:00
145	0	$上汽集团(SH600104)$好不了两天[滴汗]	平泽唯	2022-05-09 13:23:00
146	0	大盘没跌，你整3个点？[笑哭]	神派我来的1	2022-05-09 13:24:00
248	1	不管业绩好不好，机构就是不买，所以一直跌	淤泥也是好泥土	2022-05-09 13:24:00
133	0	15块的机会，加仓	股上起舞	2022-05-09 13:25:00
140	0	牛气集团	喜盈盈de摩羯	2022-05-09 13:25:00
228	1	$上汽集团(SH600104)$增持的呢，垃圾。	上进的水仙	2022-05-09 13:26:00
148	0	$上汽集团(SH600104)$上海国际真减持，上汽假回购	股友gfJXkG	2022-05-09 13:26:00
142	0	$上汽集团(SH600104)$比回购当天跌得还多	HsjsJEhjd	2022-05-09 13:28:00
121	0	！	股友Np6Feu	2022-05-09 13:29:00
254	1	$上汽集团(SH600104)$完蛋，突破16都难了	股友K0116600H7	2022-05-09 13:29:00
276	2	大股东尽力了，业绩实在是太差了，没办法。	金银成章de段正淳	2022-05-09 13:30:00
147	0	$上汽集团(SH600104)$+++++	散户降妖	2022-05-09 13:30:00
125	0	真狠	灵敏的甜夢	2022-05-09 13:30:00
137	0	上气不接下气	股友5NRgQm	2022-05-09 13:32:00
270	2	$上汽集团(SH600104)$这一波再下去，恐怕要去到13元咯，回本无望	股友qp9Ej3	2022-05-09 13:32:00
133	0	真垃圾	灵敏的甜夢	2022-05-09 13:33:00
151	0	$上汽集团(SH600104)$早就告诉你们了吧，反弹就是跑路机会，有几个信的	昊天神裔	2022-05-09 13:33:00
131	0		上汽集团股友	2022-05-09 13:36:00
243	1	丧气集团	新鲜的新韭菜	2022-05-09 13:36:00
166	0	买这股的基金很难受了吧，低于净资产，，现在应该能入手了， 看看特斯拉的股价，	账户已注销	2022-05-09 13:37:00
127	0	明知道还有更低点，为啥现在进[大笑]	股友1eN3909153	2022-05-09 13:37:00
133	0	$上汽集团(SH600104)$今天上海国际又要减持了不下3亿，天天这么减持	股友gfJXkG	2022-05-09 13:38:00
127	0	$上汽集团(SH600104)$完了，芭比Q了	股友K0116600H7	2022-05-09 13:39:00
443	6	$上汽集团(SH600104)$故意利空顺势洗盘，友情提示！别忘了下边两个月有每	爱尚伊轩	2022-05-09 13:42:00
265	1	今年买了好几只股，只有你和恒瑞是最差的，恒瑞今天还红了，你红都不红	喜盈盈得龙啸天	2022-05-09 13:44:00
298	4	今天收个十字星吧	风雨桥31	2022-05-09 13:45:00
136	0	$上汽集团(SH600104)$越增持，越回购，越压低股价，谁搞鬼[惨!关灯吃面	专买破净股	2022-05-09 13:45:00
459	6	5号增持了3个亿，今天不用那么多，外资休息，3千万就可以翻红了	Word很大你忍一下	2022-05-09 13:49:00
292	2	$上汽集团(SH600104)$明天还会有低点在入不迟。	大山籽3789	2022-05-09 13:52:00
345	5	现在那怕有一二个劵商帮公司一起买，马上止跌	thl123cc	2022-05-09 13:52:00
338	4	还有割肉的吗！本人专收带血的筹码！	股友2X3777E079	2022-05-09 13:55:00
123	0	$上汽集团(SH600104)$增持又开始了。	jinsuiren	2022-05-09 14:02:00
124	0	大股东又开始增持了，你成了大股东的盘中餐了吗！	股友2X3777E079	2022-05-09 14:03:00
462	14	套了30个点，不折腾了，安安稳稳的当我的股东了，[笑哭]比银行利息高就行了！	积累财富的小鱼	2022-05-09 14:04:00
148	0	$上汽集团(SH600104)$今天收益16元以上	股友99W0259r36	2022-05-09 14:09:00
294	2	越这样越，没有人会长期投资，	惊鹰踩豹	2022-05-09 14:10:00
390	8	把这些没格局、没骨气、没血性的小散换掉也好！他们不配持有优秀的上汽！	股友2X3777E079	2022-05-09 14:11:00
412	5	口口声声说维护股价，经过回购、增持之后，股价跌了多少？上气世界500强的企业，就	心动LI不如行动	2022-05-09 14:15:00
240	1	人家涨，你爹！人家跌，你爹！	鹰之瞳	2022-05-09 14:17:00
323	4	快开股东大会了我看上汽高层还有脸去吹第一，倒数第一差不多	浑源城主	2022-05-09 14:21:00
368	7	陈虹还在吗？	股友xeWRw2	2022-05-09 14:29:00
249	1	气的都疼。	灵敏的甜夢	2022-05-09 14:33:00
2028	3	上海汽车产业链重要性分析	指数增强小霸王	2022-05-09 14:35:00
282	4	这个疫情确实是害死人了	keaidejacky2	2022-05-09 14:35:00
127	0	气的头疼。	灵敏的甜夢	2022-05-09 14:39:00
146	0	$上汽集团(SH600104)$byd都不分红，市值7000亿。	股友K0116600H7	2022-05-09 14:48:00
327	2	还有割肉的吗！本人专收带血的筹码！而且血越浓越好！	股友2X3777E079	2022-05-09 14:48:00
390	7	$上汽集团(SH600104)$今天搞了五个票，虽然你最差，但也有2个点，还行吧	散户降妖	2022-05-09 14:50:00
137	0	研发费用都进了某些人腰包，要不然做出来的东西还是这么垃圾	股友sStr1C8213	2022-05-09 14:52:00
480	13	上汽的这些没有格局、没有血性、没有骨气的持有人，真是应了这句话：可怜之人、必有可	股友2X3777E079	2022-05-09 14:53:00
131	0	$上汽集团(SH600104)$上汽不接下气的，等你再跌一半再来。	华天哥哥	2022-05-09 15:04:00
317	6	15.97买了点，完蛋了，又拐头向下了	堆金积玉得带土	2022-05-09 15:10:00
310	1	$上汽集团(SH600104)$连续两天缩量下跌，盘面也没显示出货，反弹趋势还没	财源腾达de丁春秋	2022-05-09 15:12:00
130	0	减持上汽0手成交5单，34股普冉亏100元！	灵鹫之峰五元处	2022-05-09 15:12:00
257	1	小股东提议今年研发不要投入了，花两百亿买茅台股份，防止上汽跌破0.5净资产	老乡来点肉	2022-05-09 15:25:00
134	0	$上汽集团(SH600104)$上汽是没救了[为什么]	股友0506Eg8111	2022-05-09 15:27:00
385	1		上汽集团股友	2022-05-09 15:31:00
144	0	$上汽集团(SH600104)$是这样的吗？	好学的樱桃	2022-05-09 15:43:00
305	2	散户进的越多，股价跌得越凶，任何股票都一样。只有等你们全部割光了，钱也输光了，股	股友z9838928p8	2022-05-09 16:09:00
127	0	16.11元卖上汽排在149名好好好明天能卖掉了	灵鹫之峰五元处	2022-05-09 16:25:00
284	3	$上汽集团(SH600104)$缩量下跌。还会下跌	疯投啊	2022-05-09 16:25:00
141	0	16.11元卖上汽排在149名好好好明天能卖掉了	灵鹫之峰五元处	2022-05-09 16:26:00
371	6	上汽集团都上不了20倍市盈率，其它50倍以上市盈率的的高价股统统都得等死，走着瞧	六G方舟	2022-05-09 16:29:00
197	0	$上汽集团(SH600104)$上汽是没有脸的，现在byd已经称全国最大的汽车集	唐无9359	2022-05-09 16:51:00
140	0	$上汽集团(SH600104)$这才是最大的汽车集团	唐无9359	2022-05-09 16:53:00
1927	27	600104:上汽集团关于向青岛上汽创新升级产业股权投资基金合伙企业(有限合伙)追加认缴出资的公告	上汽集团资讯	2022-05-09 16:59:00
452	11	再不把股价拉升，上汽会损失一大批客户。以后我是不会买上汽产品了的。	今夜打老虎y	2022-05-09 17:00:00
1180	27	上汽集团：拟向青岛上汽创新升级产业股权投资基金合伙企业追加认缴出资75亿元	上汽集团资讯	2022-05-09 17:10:00
300	2	$上汽集团(SH600104)$看了一天的资料，上汽比预想的要好，有望成为国产替	大旺才6781	2022-05-09 17:12:00
409	5	$上汽集团(SH600104)$人民币贬值。上汽出口东西。挺多。属于利好	疯投啊	2022-05-09 17:14:00
286	1	$上汽集团(SH600104)$上汽的鲸新能源外观设计太娄了没有吸引力	股友16607E2e77	2022-05-09 17:23:00
132	0	转发	顶呱呱的麝月	2022-05-09 17:38:00
745	5	上汽集团再出资75亿元，加强新能源、智能网联等领域布局	AI财经社	2022-05-09 17:43:00
1207	3	个人看法仅供参考	Prometheus998	2022-05-09 17:55:00
277	2	很明显利用消息做一个反弹	苍山吴彦祖	2022-05-09 18:05:00
246	1	大股东和上市公司到底是维护价格还是要打压进货啊！！！	众涨之际	2022-05-09 18:08:00
176	0		上汽集团股友	2022-05-09 18:27:00
165	0		上汽集团股友	2022-05-09 18:29:00
131	0	大盘2744点加仓1万股上汽	灵鹫之峰五元处	2022-05-09 18:31:00
378	4	什么时候让我回本呀，我不玩了这个拉基	小小的黑白	2022-05-09 18:36:00
326	4	今天港股不背锅了。那么是谁在砸盘呢？用脚趾头都能想出来。合法的割韭菜，自己坐庄玩	红色20cm	2022-05-09 18:44:00
428	7	$上汽集团(SH600104)$拿个两年应该还能到22吧	财源腾达de丁春秋	2022-05-09 18:47:00
284	2	$上汽集团(SH600104)$上汽必须提振股价，让投资者有收益，让投资人有钱赚	海王星1106201	2022-05-09 19:05:00
849	2	上汽集团再出资75亿元，加强新能源、智能网联等领域布局	胜马财经	2022-05-09 19:16:00
145	0	转发	顶呱呱的麝月	2022-05-09 19:34:00
270	1	上汽吹得凶，其实就只值这个价，2000亿可能还高估了，不是一分出去就卖。垃圾自己	江山美人英雄	2022-05-09 20:06:00
138	0	完了,发不出信息了,等死吧	蓝色影子111	2022-05-09 20:06:00
747	12	$上汽集团(SH600104)$小股东们稍微看一下	啊小散啊	2022-05-09 20:14:00
245	1	$上汽集团(SH600104)$就你能，万紫千红一点绿，佩服。	秋黄丰硕	2022-05-09 20:21:00
1386	20	上汽集团：拟向青岛上汽创新基金追加认缴出资75亿元	上汽集团资讯	2022-05-09 20:25:00
268	2	成本20，猴年马月能解套，太无耻无下限	平安幸福31	2022-05-09 20:33:00
1631	0	盘点22家本土车企一季报：供应链承压、业绩分化明显	21世纪经济报道	2022-05-09 20:47:00
200	0	《量力而行》1万股上汽的资金顶不住上汽下跌，能封住鹫峰5涨停板！	灵鹫之峰五元处	2022-05-09 20:50:00
704	1	虎口拔牙16.11元高抛15.11元低吸上汽《速度与激情9》158.56元加仓普	灵鹫之峰五元处	2022-05-09 21:29:00
141	0	$上汽集团(SH600104)$什么时候分红	专注购入一支股	2022-05-09 21:31:00
956	2	智己汽车规划首轮公开融资，过去一年新能源汽车赛道融资总额增长181.7%	kqsxulei	2022-05-09 21:52:00
166	0	可以建议上汽集团更名断气集团吗？	股友L2i8755569	2022-05-09 22:00:00
1888	3	$上汽集团(SH600104)$[cp]我国汽车产业可能正处于爆发的前夕。长期以	大旺才6781	2022-05-09 22:22:00
131	0	$上汽集团(SH600104)$计划12附近介～	五谷人8	2022-05-09 22:39:00
138	0	大家都抵制上汽的产品，这是一个不诚信的企业，增持呢？	股友5591236Zq5	2022-05-09 22:46:00
405	4	从20几元到现在10几元，增持却不动，企业太不诚信	股友5591236Zq5	2022-05-09 22:47:00
172	0	油价暴跌，利好燃油车上汽集团。	华谊老股东	2022-05-09 22:58:00
911	15	上汽集团拟向青岛上汽创新基金追加认缴出资75亿元	上汽集团资讯	2022-05-09 23:01:00
1575	2	上汽集团拟追加75亿元，深化新能源及智能网联领域布局	猎云网	2022-05-09 23:02:00
133	0	转发	高洁得神奇大侠	2022-05-09 23:14:00
241	0	$上汽集团(SH600104)$马上分红！我要加仓！！	股友qL91857913	2022-05-10 00:04:00
247	0	大叔！八十万股换西算牛000815还是水泥重组变身数据云600449呀？哪个是会	股友186v06920Y	2022-05-10 00:07:00
229	0	机会来了	账户已注销	2022-05-10 00:30:00
228	0	这票只要一解套马上出，以后远离上汽。	今夜打老虎y	2022-05-10 01:01:00
356	1	大家都抵制上汽的产品，这是一个不诚信的企业，增持呢？	牛叔1	2022-05-10 01:24:00
208	0	$上汽集团(SH600104)$今天16.11元卖出上汽6手我就放心了好好好不忘	灵鹫之峰五元处	2022-05-10 04:41:00
208	0	是不是都以为这位置变盘向上？哈哈哈，那就是该向下了，拭目以待	堆金积玉得带土	2022-05-10 05:21:00
168	0	不忘初心，不辱使命，上汽股息7%股价9.74元，好好好。	灵鹫之峰五元处	2022-05-10 06:43:00
153	0	$上汽集团(SH600104)$《掐指一算》假设今天大盘跌160点，15.11元	灵鹫之峰五元处	2022-05-10 06:57:00
716	0	$A50期指当月连续(SGX|CN00Y)$万科、上汽集团、上海银行、上港集团、	乐山人做股票	2022-05-10 06:59:00
255	1	$上汽集团(SH600104)$什么时候分红	专注购入一支股	2022-05-10 07:08:00
302	3	$上汽集团(SH600104)$目测今天板	散户降妖	2022-05-10 07:27:00
280	0	上汽集团：融资净买入1523.83万元，融资余额31.43亿元（05-09）	上汽集团资讯	2022-05-10 07:31:00
141	0	师傅好[拜神][胜利]	富有兴隆的原随云	2022-05-10 08:11:00
245	1	增持是个说不清楚的东西，高管从不买自家的股票却很能说明问题	恭喜满堂得紫薇	2022-05-10 08:25:00
130	0	转发	小司机2	2022-05-10 08:59:00
282	1	上汽管理上可能真有问题，科研钱是投了很多，不见产出，估计不少流入个人腰包了	股友260l73758A	2022-05-10 09:03:00
500	0	上汽集团再出资75亿元，加强新能源、智能网联等领域布局	LittleRed	2022-05-10 09:06:00
235	1	今天要跌几个点都来猜猜2.5个点	回本远离你	2022-05-10 09:27:00
125	0	不忘初心，不辱使命，股息7%股价9.74元！好好好！	灵鹫之峰五元处	2022-05-10 09:30:00
109	0	$上汽集团(SH600104)$身为一个大企业，你真是太丢人了	小郎君168	2022-05-10 09:33:00
113	0	$上汽集团(SH600104)$惨不忍睹，上汽。完了。	股友K0116600H7	2022-05-10 09:34:00
108	0	完蛋了	股友591V9y5272	2022-05-10 09:34:00
114	0	垃圾桶	心态好de波塞冬	2022-05-10 09:35:00
113	0	弄啥啥不成，下跌第一名	好一个冷怂	2022-05-10 09:35:00
112	0	大股东增持和回购在干什么，垃圾	生意发财de林平之	2022-05-10 09:35:00
139	0	$上汽集团(SH600104)$老铁们，再熬2年陈虹就退休了，顶住！	七月七日晴10	2022-05-10 09:36:00
130	0	看来今天真有板的趋势，不过是地板哦。	金银成章de段正淳	2022-05-10 09:36:00
198	1	回购的结果就这？	HsjsJEhjd	2022-05-10 09:36:00
228	4	$上汽集团(SH600104)$这票确实有点垃圾	爱尚伊轩	2022-05-10 09:37:00
125	0	真垃圾透顶	股友aaMy9r	2022-05-10 09:39:00
109	0	真是牛逼	奋进地葡萄	2022-05-10 09:39:00
233	4	$上汽集团(SH600104)$摘金桃那位，药不能停啊，继续继续。	股友qp9Ej3	2022-05-10 09:39:00
113	0	陈绿专治各种唱多，各种不服！	独孤韭鉴	2022-05-10 09:39:00
112	0	$上汽集团(SH600104)$079这个，害人害已	科技股受害者	2022-05-10 09:39:00
223	2	昨天进去t 结果被埋了 现在15.35再冲进去	风雨桥31	2022-05-10 09:39:00
112	0	$上汽集团(SH600104)$还要跌，早呢，看看吧	点石来财的洪七公	2022-05-10 09:43:00
108	0	真是笑话，这股票忒逗	扛到牛市到来	2022-05-10 09:43:00
113	0	$上汽集团(SH600104)$跌了18%了	井留香	2022-05-10 09:44:00
247	2	$上汽集团(SH600104)$这种情况上汽还不回购和增持，还要让上海国际疯狂减	股友gfJXkG	2022-05-10 09:44:00
204	1	$上汽集团(SH600104)$今天港仔上班了，该砸盘了。	卢瑟法克	2022-05-10 09:44:00
127	0	$上汽集团(SH600104)$某队控盘的票真不能买啊！！私募游资的票还有来回，	手321机123	2022-05-10 09:45:00
114	0	还是那句话，吧	斯斯文文得萧十郎	2022-05-10 09:46:00
133	0	$上汽集团(SH600104)$跌足半年是一定的！神仙也救不了上汽！	基民AK直话直说	2022-05-10 09:46:00
125	0	一边机构做空一边回购赚2头钱这思路牛b	有理智得玉兰	2022-05-10 09:47:00
124	0	离14.63元的低点不远了，看样子两天左右就得破	恭喜满堂得紫薇	2022-05-10 09:48:00
112	0	打压股价为了大股东低价增持？	n142926283128ca4	2022-05-10 09:48:00
118	0	做空急先锋！上汽集团威武霸气！	久远的巴君浩	2022-05-10 09:49:00
120	0	今天大股东应该好出手买点了 价格那么低	小豆UUU	2022-05-10 09:49:00
133	0	$上汽集团(SH600104)$上海国际天天减持2—5亿，股价怎么可能涨，在等吧	股友gfJXkG	2022-05-10 09:50:00
114	0	$上汽集团(SH600104)$真不甘心	温哥华有你无语	2022-05-10 09:51:00
118	0	$上汽集团(SH600104)$	gsjb战无不胜	2022-05-10 09:51:00
115	0	天天洗，光剩裤衩了	股友869707K9X9	2022-05-10 09:52:00
107	0	又是别的股涨[笑哭]	神派我来的1	2022-05-10 09:52:00
123	0	$上汽集团(SH600104)$md，为了增持故意打压，恶心至极！	上汽小股民	2022-05-10 09:53:00
129	0	$上汽集团(SH600104)$大股东要增持，钱哪里来，就靠上海国际减持套现，顺	股友gfJXkG	2022-05-10 09:53:00
284	1	个人看法，上汽集团真的好垃圾。上汽集团虽然垃圾，今天我还是会买入。不要问为什么。	n899613311269658	2022-05-10 09:53:00
290	3	$上汽集团(SH600104)$买回来了	如果长线是金	2022-05-10 09:55:00
115	0	$上汽集团(SH600104)$影响大家发财	基民L5aIBb	2022-05-10 09:55:00
114	0	$上汽集团(SH600104)$tmd	散户降妖	2022-05-10 09:56:00
151	0	跌幅超过比亚迪，上汽真是不值得投资。	股友759T65077p	2022-05-10 09:56:00
121	0	$上汽集团(SH600104)$跌，还有无线潜力！！	接盘的小傻	2022-05-10 09:57:00
110	0	坑货	心态好de波塞冬	2022-05-10 09:57:00
122	0	$上汽集团(SH600104)$16.3都增持了，15.3又不毛呢？大股东和散户	kelin_wu	2022-05-10 09:57:00
122	0	$上汽集团(SH600104)$byd污染又不是你，你怎么能这么拉胯	不想当韭菜的菜鸟	2022-05-10 09:58:00
124	0	$上汽集团(SH600104)$+++++++	散户降妖	2022-05-10 09:59:00
123	0	这公司把最不好的一面留给了股民，	务必耐心等待	2022-05-10 10:01:00
238	1	到底是比亚迪排毒还是上汽集团排毒啊？	kqsxulei	2022-05-10 10:01:00
122	0	$上汽集团(SH600104)$全收了	散户降妖	2022-05-10 10:02:00
208	1	$上汽集团(SH600104)$无主力会跌得这么狠[让我看看][让我看看]	专买破净股	2022-05-10 10:02:00
122	0	$上汽集团(SH600104)$上周涨的全吐出来了	基民x7UAln	2022-05-10 10:07:00
127	0	和昨天一样，大盘不跌，这整3个点	神派我来的1	2022-05-10 10:10:00
112	0	[大笑]	摩登的花满楼	2022-05-10 10:11:00
124	0	坑货，你删一次，我发一次	心态好de波塞冬	2022-05-10 10:11:00
116	0	所谓低估不就这意思嘛	听说明年大牛市	2022-05-10 10:12:00
385	8	我就是想不通，社保一季度买入持续下跌的长城汽车，就不买入破净的上汽集团，社保是炒	烟火zqn2008	2022-05-10 10:12:00
126	0	$上汽集团(SH600104)$涨的慢砸的倒是挺狠	上汽小股民	2022-05-10 10:13:00
142	0	$上汽集团(SH600104)$中报就会发现上海国际减持完了，股价估计13附近	股友gfJXkG	2022-05-10 10:14:00
148	0	$上汽集团(SH600104)$为了低价增持用尽手段，呵呵	上汽小股民	2022-05-10 10:14:00
127	0	$上汽集团(SH600104)$居然比比亚迪跌的还要多....	炒股亏10年	2022-05-10 10:16:00
123	0	就它跌的厉害[怒]	等分红的小散	2022-05-10 10:16:00
129	0	这几年，上汽集团是汽车板块中最垃圾的。	n899613311269658	2022-05-10 10:17:00
232	2	没有回购和增持，早就破新低了。	扶你上去	2022-05-10 10:18:00
132	0	上汽跌起来容易！再涨就难了！趺时再次连续第一！！！	基民AK直话直说	2022-05-10 10:18:00
121	0	$上汽集团(SH600104)$回调的差不多了，不怕跌的猛就怕温水煮青蛙慢慢来。	爱尚伊轩	2022-05-10 10:20:00
331	0	拟分拆捷氢科技至科创板上市，推动重大战略项目持续落地见效	武汉大幂幂	2022-05-10 10:20:00
208	1	$上汽集团(SH600104)$byd要红了，呵呵	不想当韭菜的菜鸟	2022-05-10 10:21:00
128	0	丢人呐，已经记不得第几次，上汽排持仓股最后一名了	泡面加个蛋	2022-05-10 10:31:00
127	0	曹，人家全红	神派我来的1	2022-05-10 10:31:00
128	0	$上汽集团(SH600104)$撤了，1.5个点。留下的发财吧	散户降妖	2022-05-10 10:33:00
112	0	$上汽集团(SH600104)$这样搞又要到15下面了	财源腾达de丁春秋	2022-05-10 10:34:00
117	0	垃圾玩意	yangyiaofu	2022-05-10 10:34:00
157	0	$上汽集团(SH600104)$年底把迈瑞宝xl卖了买长安福特探险者去。再也不碰	小散户赚钱不易	2022-05-10 10:36:00
309	2	小差价做做	喜欢养花的伟东哥	2022-05-10 10:36:00
255	1	$上汽集团(SH600104)$比亚迪停产上汽股票大跌.......若干年后比亚	炒股亏10年	2022-05-10 10:36:00
115	0	$上汽集团(SH600104)$不是大盘好我估计你们跌停	科技股受害者	2022-05-10 10:37:00
208	1	$上汽集团(SH600104)$	恭喜满堂得紫薇	2022-05-10 10:40:00
288	3	公告，本人已经对上汽集团这个怂货失去希望，现在买入长安汽车，，有同感的支持	n899613311269658	2022-05-10 10:43:00
133	0	跟跌不跟涨，大盘一跳水，这10米跳台	神派我来的1	2022-05-10 10:44:00
116	0	上汽集团就是老鼠仓	平安幸福31	2022-05-10 10:45:00
117	0	垃圾王	战略失败股不能碰	2022-05-10 10:47:00
226	2	$上汽集团(SH600104)$这个股的垃圾，股东也挺无良的，说为了提升股民信心	结实得银芽柳	2022-05-10 10:48:00
325	5	好消息金桃哥割肉了	股友Q86693R979	2022-05-10 10:49:00
119	0	一定要劝身边的朋友不能买骗子公司的产品	股友5591236Zq5	2022-05-10 10:49:00
123	0	真能降	灵敏的甜夢	2022-05-10 10:49:00
118	0	$上汽集团(SH600104)$跌停	专业抄底王买就涨	2022-05-10 10:56:00
126	0	$上汽集团(SH600104)$ST	股友81Z700d660	2022-05-10 10:58:00
125	0	当上汽引领地圈子是空气	股友OzYuCg	2022-05-10 11:01:00
208	1	板块倒数第二	股友591V9y5272	2022-05-10 11:02:00
200	1	出利空砸盘，出利多也砸盘，天生就是个砸……种吗？	满仓就对啦	2022-05-10 11:02:00
828	2	氢能源赛道按下“加速键”，这家中国车企为何能成为领跑者？	股友a8519991K2	2022-05-10 11:03:00
197	0	垫底龙头	流水段股	2022-05-10 11:07:00
226	1	大股东发布回购，又要给散户发套	平安幸福31	2022-05-10 11:08:00
213	1		上汽集团股友	2022-05-10 11:09:00
528	1	上汽集团四月产销量均跌六成，车企的五月会好吗？	钛媒体APP	2022-05-10 11:09:00
222	1	增持要得是血淋淋的割肉盘，越低越好，决不是为了给股民解套的。不考虑吃相哈。	恭喜满堂得紫薇	2022-05-10 11:11:00
127	0	真的比sT还软弱	熬人生	2022-05-10 11:14:00
243	2	上气真是丧气！神仙难救！年初我只是赔了一辆君威进去…没收手舍不得割肉，现在已经赔	股友99851du750	2022-05-10 11:15:00
277	4	至今亏损86万	迷途小输童	2022-05-10 11:15:00
220	1	$上汽集团(SH600104)$我有钱的话，连拉五涨停[加油][加油][加油]	专买破净股	2022-05-10 11:17:00
260	2	陈虹还在吗？	股友xeWRw2	2022-05-10 11:19:00
126	0	昏庸无道的	悠闲自在5	2022-05-10 11:20:00
120	0	没人玩，砸吧	才望钵满de明月心	2022-05-10 11:21:00
221	1	$上汽集团(SH600104)$应该可以涨了，因为我已经割了。	啊小散啊	2022-05-10 11:21:00
462	11	上汽，害老子亏损483万	迷途小输童	2022-05-10 11:22:00
138	0	$上汽集团(SH600104)$一个比亚迪顶三个半上汽，上汽真可怜！	老牛1969	2022-05-10 11:28:00
130	0	你要亏483万，那我就亏一个亿	股友6819Z0o691	2022-05-10 11:29:00
401	5	上汽上汽未来可期	股友6819Z0o691	2022-05-10 11:31:00
140	0	上汽会损失一大批客户。	今夜打老虎y	2022-05-10 11:31:00
196	1	$上汽集团(SH600104)$现在这股除了大股东，估计只剩散户了，能跑的都跑了	富贵纳福de荆轲	2022-05-10 11:35:00
235	2	建议上汽集团退市，资产变卖退还股民！	股友TKmP6m	2022-05-10 11:40:00
126	0	泪流满面还要坚持。[哭]	熬人生	2022-05-10 11:46:00
227	1	哈哈,再诱几个有钱人来,买出新低大家又玩	蓝色影子111	2022-05-10 11:49:00
235	2	陈老头每天都在为起不来而烦恼	股友VE6RDe	2022-05-10 12:06:00
409	1	估计到12～13震荡筑底，，增持回购！没搞完，涨基本没戏，，看四季度和明年上半年	自由吗8738	2022-05-10 12:09:00
252	3	这个垃圾拿着他真的是浪费时间，割肉又舍不得，我无语，也不知道你们是怎么拿的	何时才能回头	2022-05-10 12:10:00
225	1	079退休后，股市会安净了	thl123cc	2022-05-10 12:11:00
128	0	$上汽集团(SH600104)$这垃圾，庄家保持每天压着跌两个点，来增持回购，还	结实得银芽柳	2022-05-10 12:20:00
146	0	回本返给你筹码，[哭]	股友延迟满足	2022-05-10 12:21:00
134	0	二季度季报出来再补一点。天天绿[滴汗]	平泽唯	2022-05-10 12:41:00
331	4	$上汽集团(SH600104)$氢燃料电池已经完全国产化。上汽下个目标是汽车芯片	应激性红绿色盲	2022-05-10 12:49:00
227	1	马上板块第一了[偷笑]	神派我来的1	2022-05-10 13:04:00
361	7	20的本近4万股，能不能让我回本？怕死了。	炒股要学曹操狠	2022-05-10 13:04:00
128	0	$上汽集团(SH600104)$终于倒数第一了。	生意民丰得火舞	2022-05-10 13:06:00
132	0	$上汽集团(SH600104)$上汽造车，	明月千里abc	2022-05-10 13:07:00
125	0	$上汽集团(SH600104)$这是牛，天天倒数第一	股友O0335188x9	2022-05-10 13:07:00
126	0	$上汽集团(SH600104)$TMD奇葩！大盘涨你也跌！！！	股友8O0r083905	2022-05-10 13:07:00
142	0	大盘都在努力往上拉，就这家公司给大盘拖后腿	浑源城主	2022-05-10 13:09:00
131	0	$上汽集团(SH600104)$太争气了，得了倒数第一！	股友8O0r083905	2022-05-10 13:14:00
127	0	$上汽集团(SH600104)$根据roe看，股价深不见底，12元左右支撑一次，	佐罗佐罗佐罗	2022-05-10 13:15:00
240	1	只买不卖，反正都30%没了	多才多鱼	2022-05-10 13:17:00
137	0	$上汽集团(SH600104)$上汽的底部正在形成到还未形成，耐心等待。一旦有故	shawlang	2022-05-10 13:18:00
223	2	$上汽集团(SH600104)$出了那么多钱！居然是个有限合伙人！！	股友8O0r083905	2022-05-10 13:18:00
128	0	$上汽集团(SH600104)$做孙子了	贪无止境1985	2022-05-10 13:20:00
130	0	自从买了这个，每个月都跑输大盘和板块[滴汗]	神派我来的1	2022-05-10 13:22:00
213	1	$上汽集团(SH600104)$板块盈利最多的公司排名倒数第一，就是所谓的价值投	厚嘴怪兽	2022-05-10 13:25:00
136	0	永远都没有起飞的迹象	市场千变万化	2022-05-10 13:25:00
177	0	哥哥，连续大跌3天，这也太厉害了我的哥	市场千变万化	2022-05-10 13:25:00
5452	24	疫情扰动下业绩承压，经营整体稳健展现韧性	上汽集团资讯	2022-05-10 13:28:00
128	0	上汽集团，你有点差劲了	好一个冷怂	2022-05-10 13:28:00
357	6	大家成本多少呢？5月5号没有卖出后悔了吧！这货根本就不行啊	artzhang	2022-05-10 13:29:00
118	0	今天增持吗	jackiedeng	2022-05-10 13:30:00
138	0	$上汽集团(SH600104)$这只股票也是牛批，长期在板块垫底	股友7309983A5q	2022-05-10 13:32:00
206	1	大盘一个多点了也带不上这垃圾公司心真黑	浑源城主	2022-05-10 13:34:00
141	0	$上汽集团(SH600104)$孙子：16块的时候你增持15块的时候，你怎么不增	啊小散啊	2022-05-10 13:35:00
130	0	$上汽集团(SH600104)$大盘涨一点，这边还跌一点，没跌透了，明天继续跌！	金先生14	2022-05-10 13:35:00
223	3	明天应该反弹了吧	股友PtOeFL	2022-05-10 13:40:00
123	0	持仓上汽集团的基金都亏钱所以我们这些散户亏了也正常	股友aaMy9r	2022-05-10 13:44:00
124	0	苟庄不仅不拉升，还在压盘	今夜打老虎y	2022-05-10 13:44:00
119	0	垃圾集体	股友H7F8E9	2022-05-10 13:45:00
118	0	今天收红，明天继续涨。	灵敏的甜夢	2022-05-10 13:45:00
125	0	$上汽集团(SH600104)$全仓杀入，坐等发财	基民L5aIBb	2022-05-10 13:46:00
118	0	$上汽集团(SH600104)$全仓杀入，坐等发财	基民L5aIBb	2022-05-10 13:46:00
135	0	这样优质的公司股价却是一地鸡毛，真不知道公司管理层在干什么？吃尸米的玩意	务必耐心等待	2022-05-10 13:49:00
134	0	$上汽集团(SH600104)$上汽妥妥的赚了指数亏了钱！真龙头——潜水的！！	基民AK直话直说	2022-05-10 13:50:00
132	0	$上汽集团(SH600104)$今天清仓，留下100股，股东会问问，管理层降薪水	股友99W0259r36	2022-05-10 13:51:00
125	0	$上汽集团(SH600104)$平安上汽难兄难弟	万事发财得李洛阳	2022-05-10 13:51:00
218	2	上汽以后还是给BYD做加工算了	Word很大你忍一下	2022-05-10 13:54:00
128	0	今天不加大增持力度给大家点信心吗？	股友Mggsma8199	2022-05-10 13:54:00
883	14	$上汽集团(SH600104)$看着那些几百股几百股卖的就来气。我都泄密了15.	Prometheus998	2022-05-10 13:55:00
296	2	比亚迪4月新能源汽车销量29万量，已经超过上汽，上汽破产是必然的	股友5591236Zq5	2022-05-10 13:57:00
122	0	方批	n142349110805b12	2022-05-10 14:00:00
119	0	垃圾	股友gfy20177850	2022-05-10 14:04:00
123	0	这点成交量明显没有增持啊	股友Mggsma8199	2022-05-10 14:10:00
120	0	再任性一次为上汽回购	熬人生	2022-05-10 14:10:00
116	0	就这样，有什么理由支持你	韭菜根91899	2022-05-10 14:10:00
185	1	$上汽集团(SH600104)$高管无能，让那么好的车企失去太多的时间人才。	金先生14	2022-05-10 14:14:00
210	1	今天都不增持回购只能证明这家公司是假回购完全是忽悠散户的	浑源城主	2022-05-10 14:14:00
126	0	只有增持回购注销才能止跌	jackiedeng	2022-05-10 14:15:00
113	0	完犊子玩意	平安幸福31	2022-05-10 14:20:00
270	2	上汽是纯正的A50皇室血统，跌猛了亲妈会出手救他的，安心拿着吧	Word很大你忍一下	2022-05-10 14:20:00
117	0	天天一骂	平安幸福31	2022-05-10 14:21:00
124	0	$上汽集团(SH600104)$涨是庄，跌也是庄，只有爬低埋伏，等庄出手	专买破净股	2022-05-10 14:22:00
123	0	$上汽集团(SH600104)$又是浪费行情的一天[怒][怒]	xiaoxiao389	2022-05-10 14:24:00
124	0	我服了自己，周五又补在高点	财运满堂的姬冰雁	2022-05-10 14:28:00
124	0	一手当关，万手莫开！16.11元留1手！	灵鹫之峰五元处	2022-05-10 14:30:00
463	2		上汽集团股友	2022-05-10 14:32:00
126	0	严重怀疑上汽高管重仓BYD	Word很大你忍一下	2022-05-10 14:36:00
129	0	上汽管理层确实太，股价跌成狗！	胜者有恒	2022-05-10 14:37:00
207	1	大A看不懂，垃圾天天炒	jackiedeng	2022-05-10 14:44:00
123	0	$上汽集团(SH600104)$卖的单咱这么多，搞什么鬼	师妹乔	2022-05-10 14:45:00
136	0	$上汽集团(SH600104)$为什么主力天天流入还天天跌？	热心得网友	2022-05-10 14:46:00
192	0		上汽集团股友	2022-05-10 14:48:00
128	0	$上汽集团(SH600104)$国企不可能涨得	富有万贯地戴沐白	2022-05-10 14:49:00
123	0	减持上汽35手！	灵鹫之峰五元处	2022-05-10 14:49:00
136	0	$上汽集团(SH600104)$上汽老矣！以后是华域的江山了	逐日3333	2022-05-10 14:50:00
398	0	供应链影响到底如何？盘点22家本土车企一季报：几家欢喜几家愁	和讯网	2022-05-10 14:51:00
137	0	$上汽集团(SH600104)$尾盘拉。早盘砸	疯投啊	2022-05-10 14:56:00
145	0	看盘面有对手故意打压，看样只有暴力拉升，不给他低吸机会才会放弃打压	股友Mggsma8199	2022-05-10 14:57:00
118	0	大佬在增持，小抢10手	股友延迟满足	2022-05-10 14:57:00
134	0	$上汽集团(SH600104)$卖飞了	股友HUM8PM	2022-05-10 14:58:00
212	1	明天看来要上涨了，单针探底	股友PtOeFL	2022-05-10 14:59:00
124	0	今天绝对增持了的！	年年四海de张三丰	2022-05-10 14:59:00
219	1	拉尾盘 啥意思	风雨桥31	2022-05-10 15:00:00
357	6	这货天天拉尾盘，啥意思？求科普……谢谢	股友4LdAl85756	2022-05-10 15:02:00
116	0	$上汽集团(SH600104)$减持上汽35手！	灵鹫之峰五元处	2022-05-10 15:03:00
128	0	恶心的东西	股友109l722L55	2022-05-10 15:04:00
239	2	$上汽集团(SH600104)$15.46元的本！	有梦终能实现	2022-05-10 15:05:00
140	0	个，明天又要跌三五个点以上	维狠也	2022-05-10 15:06:00
130	0	今天又进货了[大笑]	用二百万闲钱买基十年	2022-05-10 15:06:00
122	0	减持上汽35手成交3单，34股普冉赚211元！	灵鹫之峰五元处	2022-05-10 15:08:00
129	0	$上汽集团(SH600104)$南风知我意，吹梦到西洲！	春来江水绿油油	2022-05-10 15:08:00
264	4	$上汽集团(SH600104)$	股友1eN3909153	2022-05-10 15:09:00
216	0	明天16.03元减持上汽45手，我就放心了，好好好	灵鹫之峰五元处	2022-05-10 15:10:00
153	0	今天成功的做了个反T，太难了[大哭]	今夜打老虎y	2022-05-10 15:12:00
240	2	想着买你避险，没想到连续的跌，卖的股大涨	赚钱钱钱了	2022-05-10 15:16:00
248	1	15.55进了一批货，明天15.95扔，给个机会降成本	泡面加个蛋	2022-05-10 15:18:00
124	0	唉上汽	自信满满得香梨	2022-05-10 15:19:00
146	0	明天危险	股友9y922F3317	2022-05-10 15:22:00
1336	5	布局充换电，车企要变身能源企业？	股友786u6M6893	2022-05-10 15:39:00
174	0	一篇炒股者应该天天看的文章	股友Y9a6882732	2022-05-10 15:56:00
464	5	上汽操盘手跟散户有仇吧，低价不回购护盘，偏偏尾盘高价回购。	灵魂上汽	2022-05-10 16:04:00
2366	17	业绩综述：多家煤企Q1业绩强劲高分红！上汽集团、小康股份等8家车企业绩下滑	上汽集团资讯	2022-05-10 16:05:00
150	0	16元卖上汽排在100多名明天能卖掉了好好好一手当关万手莫开！	灵鹫之峰五元处	2022-05-10 16:25:00
352	7	今天上汽很给力[强壮][强壮][强壮]	用二百万闲钱买基十年	2022-05-10 16:26:00
375	2	$上汽集团(SH600104)$去年研报最高目标32，最近的研报最高23了。这些	宏图利市的柯镇恶	2022-05-10 16:35:00
263	1	$上汽集团(SH600104)$董秘都不敢回答股东问题了！	李府福公	2022-05-10 16:36:00
420	5	$上汽集团(SH600104)$看这几天走势，明天上汽有戏！纯个人观点	清风711	2022-05-10 16:37:00
339	7	上汽小散真可怜，天天亏钱还要忍受079的气，不容易啊。	灵魂上汽	2022-05-10 16:53:00
167	0	$上汽集团(SH600104)$压的好死啊	炒股亏10年	2022-05-10 16:55:00
484	1	上汽集团产销加快恢复 力争5月下旬追平去年同期	武汉大幂幂	2022-05-10 17:13:00
219	1	怎么一直跌…	股友DjxIMZ	2022-05-10 17:19:00
352	7	079今天消停了一点，这货估计也是亏惨了，他今天应该是在憋气，还不至于割肉，不过	恭喜满堂得紫薇	2022-05-10 17:23:00
144	0	$上汽集团(SH600104)$垃圾食品	迷途小输童	2022-05-10 17:37:00
386	3	上汽控股股东增持依然不能让各路资金看好	Tony_cheung	2022-05-10 17:57:00
148	0	安吉物流！你是谁？	一滴水4	2022-05-10 18:13:00
219	1	科技龙头上汽，中美核心资产上汽，明天涨停板开盘，我说的，好好好。	灵鹫之峰五元处	2022-05-10 18:28:00
270	2	科技龙头上汽， 中美核心资产上汽， 明天涨停板开盘， 我说的，好好好。	灵鹫之峰五元处	2022-05-10 18:30:00
302	0	开盘15.69收盘15.88涨了1毛9分钱！《科技龙头》就是《牛》《中美核心资产	灵鹫之峰五元处	2022-05-10 18:46:00
233	1	079我的孩出来讲话啊	我是079他die	2022-05-10 19:18:00
672	4	上汽只缺一个拿得出手的作品，长城有欧拉和坦克，比亚迪有刀片电池和畅销的新能源车，	害羞地龙鱼	2022-05-10 19:22:00
264	2	BYD这么大利空都红了，上气你真笔	yyy钢铁战士	2022-05-10 19:54:00
135	0	上气不接下气	股友33w8626u22	2022-05-10 20:24:00
328	3	外资一直在卖，国资不拉是不想外资卖高，在割外资的韭菜看不出来吗？	讲原则地小白	2022-05-10 20:45:00
931	9	外资最多还有2.8亿股，40亿的样子，增持加回购够买光他们了，压价买进，外资一个	讲原则地小白	2022-05-10 20:46:00
191	0	079说的是对的，不过是外资抛盘有的大而且一直在抛。国内机构受外资影响，奴性思维	讲原则地小白	2022-05-10 21:05:00
366	3	$上汽集团(SH600104)$尾盘谁拉的，怎么分析	闲钱炒股老实上班	2022-05-10 21:09:00
179	0	战争、疫情，希望最坏的时间已经过去，智己、飞凡或奥迪有一炮打得响！	这是个圈套	2022-05-10 21:50:00
653	2	如果r7把飞凡打响了，希望上汽是真应该er6和mr给停产，这2款换壳油改电太毁形	害羞地龙鱼	2022-05-10 21:58:00
145	0	上海国际千万不要最空自己，会让人笑死。	股友延迟满足	2022-05-10 22:06:00
136	0	好好好，明天大盘跌160点了，清算！清算掉160点！	灵鹫之峰五元处	2022-05-10 22:13:00
620	1	《公告》明天16.05元卖掉上汽45手若卖不掉呢？则15.05元翻倍加仓好好好	灵鹫之峰五元处	2022-05-10 22:21:00
161	0	中信发研报了，明天择机高抛吧	大王子呀	2022-05-10 22:28:00
168	0	今天看了一篇文章，说老陈外号夕阳虹[滴汗][滴汗]	喔喔队	2022-05-10 22:32:00
364	3	这算啥水平？	常在河边走散户	2022-05-10 22:34:00
569	12	最多时候是-14%，现在-7%（有抄底部分和加仓），我是T，逃哪，还是坚持	常在河边走散户	2022-05-10 22:37:00
3128	8	$上汽集团(SH600104)$给上汽股民一个中肯的建议：确切的说，上汽的智己L	股友7tyxgv	2022-05-10 23:05:00
584	0	虎口拔牙16.05元高抛15.05元低吸上汽！161.81元加仓普冉234股，跌	灵鹫之峰五元处	2022-05-11 00:01:00
260	0	三个账户卖45手上汽	灵鹫之峰五元处	2022-05-11 00:09:00
229	0	明天得亏多少啊	迷途小输童	2022-05-11 00:41:00
244	0	散户越来越多还有的跌	股友XgvcEs	2022-05-11 01:26:00
510	3	大家都在劝我割了上汽，买基建，大基建涨的热火朝天，上汽独自玩着寂寞，去年拿上汽到	何时才能回头	2022-05-11 02:15:00
214	0	$上汽集团(SH600104)$比排污门比亚迪都不如	明月千里abc	2022-05-11 03:43:00
192	0	今天三个账户卖上汽45手中美核心资产上汽持股不低于5千股！	灵鹫之峰五元处	2022-05-11 05:31:00
474	4	昨天北上资金把上汽集团卖的差不多了	股友aaMy9r	2022-05-11 05:43:00
419	3	$上汽集团(SH600104)$什么情况，公司有什么利空，北向资金昨天一天卖了1	富贵纳福de荆轲	2022-05-11 05:55:00
160	0	5.13分红	ST海投新进股东	2022-05-11 06:57:00
1239	5	聪明钱已经逐步交出了上汽的定股权！“回购+增持”能否助力股价上行？	Focus_SAIC	2022-05-11 07:08:00
237	0	上汽集团：融资净买入626.07万元，融资余额31.49亿元（05-10）	上汽集团资讯	2022-05-11 07:28:00
145	0	$上汽集团(SH600104)$杀死北向资金	迷途小输童	2022-05-11 07:31:00
164	0	$上汽集团(SH600104)$这北向资金意图也太明显了，就是恶意做空，对于这样	迷途小输童	2022-05-11 07:33:00
152	0	昨天放量涨了1毛9中美核心资产今天放量涨1毛9收盘16.07元！好好好发财了	灵鹫之峰五元处	2022-05-11 07:40:00
301	2	$上汽集团(SH600104)$上汽开发的L7对标保时捷的，不仅性能好，且豪华性	啊小散啊	2022-05-11 07:44:00
302	3	24万上汽股东人均持有4.68万股我穷！才持有0.5万股！	灵鹫之峰五元处	2022-05-11 07:46:00
919	1	热门财务票参考贴现利率	贴票宝	2022-05-11 07:56:00
155	0	这估计是有项目要投资！提前划款过去！	大家参与	2022-05-11 08:16:00
352	3	炒股的只是一小部分人，这部分人里买上汽的更是一小撮，所以股价低就不买上汽车的口号	东向大资金	2022-05-11 08:39:00
241	1	国家持续高压反腐，招商也在形势一片大好的情况下遭北向大幅减持，后来什么情况。	金银成章de段正淳	2022-05-11 08:49:00
121	0	15.5，继续刚	股上起舞	2022-05-11 09:14:00
147	0	跌97.7%！特斯拉4月销量仅1512辆，上期下滑60%还算是不错了。	华谊老股东	2022-05-11 09:17:00
109	0	呵呵，又这样	神派我来的1	2022-05-11 09:22:00
208	1	$上汽集团(SH600104)$这走势，就是上汽不接下气[坏笑]	我不是京东方	2022-05-11 09:22:00
107	0	我沉醉	股上起舞	2022-05-11 09:22:00
106	0	垃圾每天低开	拾年佬韭	2022-05-11 09:24:00
278	3	$上汽集团(SH600104)$好不好自己看！但是上汽股价市值已充份反映！！	基民AK直话直说	2022-05-11 09:24:00
96	0	倒数当习惯了	神派我来的1	2022-05-11 09:25:00
262	3	昨天新增1000多例，而且都是隔离管控中的	老乡来点肉	2022-05-11 09:26:00
127	0	今天的利好就是079调岗位了	thl123cc	2022-05-11 09:28:00
220	2	$上汽集团(SH600104)$哪些人一直在卖呀，都这价了还不断卖，这股没救了	老乡来点肉	2022-05-11 09:32:00
240	4	$上汽集团(SH600104)$上汽的股价，必然跌到10元以下	蜡笔小新AA	2022-05-11 09:33:00
247	5	今天还有割肉的吗！本人专收血筹！而且血越浓越好！	股友2X3777E079	2022-05-11 09:36:00
200	1	$上汽集团(SH600104)$真是垃圾，别的股票前段时间下跌基本上都回补80%	骑万里马	2022-05-11 09:37:00
104	0	$上汽集团(SH600104)$上汽完了	股友K0116600H7	2022-05-11 09:38:00
107	0	$上汽集团(SH600104)$完蛋了	股友K0116600H7	2022-05-11 09:38:00
103	0	就说你，自己看，	好一个冷怂	2022-05-11 09:39:00
105	0	天天跌，天天跌，你是缺爹吗？	股友1911f10V65	2022-05-11 09:39:00
227	3	$上汽集团(SH600104)$比亚迪半个小时成交量顶他一天成交量，说明了啥？这	招商证券吧股友	2022-05-11 09:40:00
111	0	什么情况，079不出来喊了股价也跌，该止跌了，丧气	股友20053Z165l	2022-05-11 09:40:00
328	1	则么还有人讨论这股票，汽车出门都要出入证，汽车股票则么会好！还不如打车出门，去外	点石满斗的无崖子	2022-05-11 09:40:00
110	0	买上汽，垂头又丧气	陈年老韮	2022-05-11 09:41:00
117	0	板块第一真好啊	灵敏的甜夢	2022-05-11 09:41:00
217	2	垃圾东西，天天跌，还说回购，回购是骗人的	淤泥也是好泥土	2022-05-11 09:41:00
107	0	$上汽集团(SH600104)$我真服了，曹他么的	科技股受害者	2022-05-11 09:41:00
108	0	上汽太孤独了，被孤独地抛弃在荒野。	巴韭特是也	2022-05-11 09:42:00
166	2	$上汽集团(SH600104)$板块都往后走了！这个上汽还和ST的股在一个队里	扒菲特8	2022-05-11 09:43:00
190	1	你这样的垃圾股还有脸开股东会	股友Oh4TIl	2022-05-11 09:44:00
171	2	$上汽集团(SH600104)$啥也别说了，你没好了，	我只是想改善生活	2022-05-11 09:45:00
107	0	大盘涨3天了，4000只股票上涨，这[怒]	神派我来的1	2022-05-11 09:45:00
249	2	浮筹已尽：地量地价！	股友2X3777E079	2022-05-11 09:45:00
107	0	$上汽集团(SH600104)$完蛋了，上汽要挂了，大盘涨他跌，如果大盘跌，那就	股友K0116600H7	2022-05-11 09:45:00
214	1	$上汽集团(SH600104)$已被资本抛弃的孤儿？？？没人要了！！！	小小毛899	2022-05-11 09:48:00
105	0	大盘涨你不涨，大盘跌你带头跌，	多才多鱼	2022-05-11 09:49:00
194	1	上汽丧气	股友51P852362L	2022-05-11 09:50:00
223	2	$上汽集团(SH600104)$就算是一个要破产的公司也不会这样的走势吧，彻底的	宜兴石材	2022-05-11 09:51:00
107	0	这个老六，我服了，兄弟们，割肉走了，留下的发财	牛散阿龙	2022-05-11 09:52:00
119	0	$上汽集团(SH600104)$股东增值，股价一直往下跌，连补仓的勇气都没有了	啊亮闯荡股票	2022-05-11 09:52:00
105	0	$上汽集团(SH600104)$赶紧退市行吗？[微笑]	股友7309983A5q	2022-05-11 09:53:00
114	0	$上汽集团(SH600104)$上汽就是一副猪大肠。	jinsuiren	2022-05-11 09:53:00
111	0	天天板块倒数第一，太神奇了丧气	股友591V9y5272	2022-05-11 09:53:00
124	0	是北上资金中外国部份在作空，但它们的份额才几千万股	五年计划	2022-05-11 09:54:00
214	1	$上汽集团(SH600104)$丧气投资者命该是有多苦！[捂脸]	恭喜满堂得紫薇	2022-05-11 09:55:00
128	0	$上汽集团(SH600104)$逼着北上裸奔，这节奏看不懂！	佬不喝雪碧	2022-05-11 09:55:00
143	0	$上汽集团(SH600104)$是不是要st了？赶紧卖身比亚迪吧当年市值比亚迪2	kelin_wu	2022-05-11 09:55:00
115	0	$上汽集团(SH600104)$	金桃抢摘员	2022-05-11 09:55:00
115	0	$上汽集团(SH600104)$	金桃抢摘员	2022-05-11 09:55:00
114	0	等到胜利时！希望你还在上汽！	股友2X3777E079	2022-05-11 09:55:00
221	1	沪股通还有2.6亿股要减持等10再加仓	回本远离你	2022-05-11 09:56:00
114	0	$上汽集团(SH600104)$干脆申请ST得了。	心动LI不如行动	2022-05-11 09:56:00
223	1	为啥都不看好这个股票呢？真的没啥前途的行业了么？	嫩韭菜1978	2022-05-11 09:57:00
116	0	$上汽集团(SH600104)$大盘这几天涨多少了，你天天跌	股友bieIkV	2022-05-11 09:57:00
199	1	$上汽集团(SH600104)$拿什么拯救你，我的丧气	宏图利市的柯镇恶	2022-05-11 09:58:00
118	0	$上汽集团(SH600104)$翻来看看，汽车板块只有三个绿的，一个是上汽，两个	招商证券吧股友	2022-05-11 10:00:00
212	2	等到胜利时！希望还能在上汽看到你！	股友2X3777E079	2022-05-11 10:00:00
165	0	能做空上汽获利吗？想做空都没有券可以融，大单卖出，都是割肉盘为主。汽车板块作为消	不买庄股	2022-05-11 10:03:00
109	0	回购增持都说骗人的把戏。	股友pLImrG	2022-05-11 10:03:00
106	0	这点交易额，来搞笑的	神派我来的1	2022-05-11 10:04:00
264	2	$上汽集团(SH600104)$陈虹再干两年，上汽w。现在也差不多了	陈虹继续留任呀	2022-05-11 10:05:00
143	0	上汽虽然持有69%左右的股份，是不能卖的，所以股票的涨跌，与上汽无关，只要不退市	股友pLImrG	2022-05-11 10:05:00
205	2	$上汽集团(SH600104)$北向不抛完难涨	基民GCTUR7	2022-05-11 10:06:00
217	1	$上汽集团(SH600104)$看看长城汽车	xyz7857017	2022-05-11 10:07:00
135	0	在哪举报，长城都快板了，这0.8个点？看看比亚迪长城长安啊	神派我来的1	2022-05-11 10:10:00
110	0	$上汽集团(SH600104)$什么玩意	Chosenone	2022-05-11 10:10:00
267	4	$上汽集团(SH600104)$预计本次上证指数短高3119，欢迎大家讨论	如果长线是金	2022-05-11 10:12:00
117	0	上海国际20开始减持，哪个机构敢拉股价？熬吧，熬到国资减持完毕	手321机123	2022-05-11 10:13:00
798	1	强强联合，上汽零束协同高通打造全新一代银河智能座舱解决方案	股友a8519991K2	2022-05-11 10:14:00
500	9	$上汽集团(SH600104)$开卖	如果长线是金	2022-05-11 10:17:00
109	0	上汽集团这个垃圾股要是涨停，那一定是猪都会飞的可能性了	artzhang	2022-05-11 10:19:00
130	0	赶快改制吧…看看比亚迪才几年的时间干到这种程度，上汽几十年了筒直浪费时间浪费资源	笑哈哈的紫鹃	2022-05-11 10:20:00
118	0	断气，不要太上海人了	股友109l722L55	2022-05-11 10:22:00
258	4	买上汽就是拿分红，其余的别多想	才望高升地段正淳	2022-05-11 10:23:00
115	0	$上汽集团(SH600104)$上汽永远都是！迟些可能连垃圾都不如！	基民AK直话直说	2022-05-11 10:24:00
228	1	股不行，还真得换，这几天的好行情都给浪费了[大笑]	富有多谋de任我行	2022-05-11 10:25:00
235	2	$上汽集团(SH600104)$之前把你和长城汽车放在一起，是我错了，你跟长城比	赚点菜钱就走	2022-05-11 10:25:00
104	0	长城打爆上汽	神派我来的1	2022-05-11 10:25:00
714	1	讲个笑话，我跟万达！	流水段股	2022-05-11 10:26:00
231	5	两年，30-35目标，不过分吧[旺柴]轻拍	Qmen	2022-05-11 10:26:00
213	1	国资忙着套现成本是0，你出一块钱他也丢给你	尘世间迷途小散户	2022-05-11 10:27:00
204	1	我垫底，我光荣，我为做空做贡献	韭菜根91899	2022-05-11 10:28:00
107	0	$上汽集团(SH600104)$	拾年佬韭	2022-05-11 10:30:00
227	2	$上汽集团(SH600104)$汽车板块大涨，北上明显在昔售了，主力还想耗鸡毛，	佬不喝雪碧	2022-05-11 10:30:00
104	0	差的不是一点，一起骂	神派我来的1	2022-05-11 10:32:00
230	2	$上汽集团(SH600104)$这货是不是有什么雷啊，长城都涨停了	勇于拼搏得甜瓜	2022-05-11 10:33:00
221	2	$上汽集团(SH600104)$脸在哪里？	haohao0228	2022-05-11 10:33:00
209	1	$上汽集团(SH600104)$也就比两个ST强点[捂脸]	股友532R5k2369	2022-05-11 10:34:00
238	2	这么多年上汽到处投资、融资、收购、投研发，结果没出一个像样的产品，感觉像是在资产	股友pLImrG	2022-05-11 10:35:00
216	1	看看别的汽车，呵呵，没人买上汽，问题大了	神派我来的1	2022-05-11 10:35:00
190	1	$上汽集团(SH600104)$fw脓头哈哈哈哈哈哈哈	陈虹继续留任呀	2022-05-11 10:35:00
169	1	$上汽集团(SH600104)$上汽集团不愧是优秀的国企呀，真是一只好股。嗯，真	努力成为研究僧	2022-05-11 10:35:00
140	0	广汽一扫上汽的阴霾！！期望广汽收购上汽！！	股友T5spyX	2022-05-11 10:36:00
212	1	$上汽集团(SH600104)$上汽真是个笑话！	李府福公	2022-05-11 10:36:00
227	1	北向不惜一切代价减持，想想之前招商北向也是拼命抛。细思极恐。	金银成章de段正淳	2022-05-11 10:37:00
218	2	第二个华晨	骑万里马	2022-05-11 10:38:00
121	0	看情况一会要绿	神派我来的1	2022-05-11 10:38:00
250	2	为什么有的庄家非要拿上汽基本面很好的股票做空？做的你累，其他股民也累！	夜归人Tom	2022-05-11 10:40:00
123	0	跟上汽10年了，这次真的恶心啊，什么行情	泡面加个蛋	2022-05-11 10:40:00
120	0	做人不能太上汽	彩田村民	2022-05-11 10:41:00
120	0	$上汽集团(SH600104)$疯狂做空上汽	股友K0116600H7	2022-05-11 10:42:00
124	0	$上汽集团(SH600104)$完了，上汽	股友K0116600H7	2022-05-11 10:42:00
113	0	$上汽集团(SH600104)$真气不过，垃圾垃圾垃圾	股友bieIkV	2022-05-11 10:42:00
151	0	雄关漫道真如铁、而今迈步从头越！	股友2X3777E079	2022-05-11 10:43:00
246	2	它是龙头？	幡然醒悟的均线	2022-05-11 10:44:00
125	0	特斯拉都能复工，上汽更能	股友cBBN0f	2022-05-11 10:44:00
122	0	能不能找个好点的车企把上汽收购了	一票吃一年	2022-05-11 10:44:00
241	1	智己又没戏了，吹了两年	年年高升de洪七公	2022-05-11 10:45:00
290	2	这货彻底没救了，陈虹不死，上汽不起啊！	专一得王熙凤	2022-05-11 10:46:00
127	0	要么你卖给特斯拉吧，	股友7309983A5q	2022-05-11 10:48:00
252	1	我觉得上汽的散户走一大半，股价可能比比亚迪还高，机构的对手盘是散户，散户多股价很	n393713424794252	2022-05-11 10:50:00
339	4	股价30多元时，也是陈虹吧！	股友2X3777E079	2022-05-11 10:51:00
301	5	股价是我们自己卖出来的！	股友2X3777E079	2022-05-11 10:51:00
113	0	垃圾。	股友i6ugLl	2022-05-11 10:53:00
209	1	$上汽集团(SH600104)$遇到鬼了	师妹乔	2022-05-11 10:53:00
220	3	就这一坨，怎么被我踩到了。	家财富贵的逍遥子	2022-05-11 10:54:00
221	1	$上汽集团(SH600104)$长城涨停，你这B货？？？	多财富贵地陆尓豪	2022-05-11 10:58:00
133	0	$上汽集团(SH600104)$就是要其他涨这个不涨的时候买上汽，股市7亏2平1	JESSC	2022-05-11 10:58:00
129	0	$上汽集团(SH600104)$BYD这二天涨超一整个丧气，bydyyds	小小毛899	2022-05-11 10:59:00
116	0	汽车整车及汽车配件	股动资金	2022-05-11 11:00:00
116	0	$上汽集团(SH600104)$浪费时间！浪费大好行情！大盘一个回调！上汽直接又	基民AK直话直说	2022-05-11 11:01:00
222	2	这就是回购，增持。加上国际减持，没机构和游资敢进来	红色20cm	2022-05-11 11:02:00
74	0	$上汽集团(SH600104)$去你m的上汽，丢我们上海人的脸。	骑万里马	2022-05-11 11:04:00
188	1	今天3%会有吧	迷途小输童	2022-05-11 11:04:00
197	1	$上汽集团(SH600104)$今天大概率这货是要绿的，今天有人做空被板块带上来	鱼跃龙门3734	2022-05-11 11:05:00
121	0	$上汽集团(SH600104)$疯狂做空上汽	股友K0116600H7	2022-05-11 11:05:00
206	1		上汽集团股友	2022-05-11 11:06:00
276	5	$上汽集团(SH600104)$下午应该会拉，不然太没面子了，收盘涨1.5-2个	gsjb战无不胜	2022-05-11 11:06:00
120	0	上气这帮人应该向投资者谢罪！	今夜打老虎y	2022-05-11 11:06:00
120	0	要不是被套，谁还会在意上汽这个烂公司	股友GTw6oV	2022-05-11 11:07:00
179	1	给长城没法比	股友I7201U6387	2022-05-11 11:09:00
192	1	上汽就这？？	恭喜州鹤de潘乘风	2022-05-11 11:09:00
112	0	上汽负我	股友MLuRIH	2022-05-11 11:11:00
114	0	$上汽集团(SH600104)$18.2的本。，爱他么怎么砸怎么砸吧，回本即卖，	乖乖的小韭菜	2022-05-11 11:14:00
252	2		上汽集团股友	2022-05-11 11:14:00
237	3	$上汽集团(SH600104)$上海国际有这么缺现金吗，各种减仓，而且都是在估值	宏图利市的柯镇恶	2022-05-11 11:14:00
171	2	这个是龙头，销量再跌也比其他的赚钱	新乡震远保安	2022-05-11 11:15:00
219	1	$上汽集团(SH600104)$上汽已被市场淘汰长城，长安，比亚迪，哪个都是破新	看不透的朦胧	2022-05-11 11:17:00
112	0	真的是软	股友延迟满足	2022-05-11 11:17:00
253	4	$上汽集团(SH600104)$上汽尽显垃圾本色！如此表现！车绝对好不了！看看比	基民AK直话直说	2022-05-11 11:17:00
196	1	都是车企，看看人家是怎么涨的，再看看你，还龙头呢，恶心，恶心啊[怒]	堆金亨通的尔康	2022-05-11 11:18:00
182	2	$上汽集团(SH600104)$上汽一定会是汽车龙头！汽车界的苹果！股价合理价1	濠英里	2022-05-11 11:18:00
192	2	没子弹替上汽集团回购，增持。	股友延迟满足	2022-05-11 11:19:00
198	0		上汽集团股友	2022-05-11 11:20:00
110	0	你好诺基亚	神派我来的1	2022-05-11 11:21:00
177	1	垃圾狗	财源多谋de文泰来	2022-05-11 11:24:00
117	0	上汽集团只要买了的，没有谁不骂	咚咚咚叮叮	2022-05-11 11:27:00
193	1	无语，多么绝望的公司	亏的没饭吃	2022-05-11 11:27:00
129	0	$上汽集团(SH600104)$这种大涨行情，上海国际还在疯狂减持套现，回购和增	股友gfJXkG	2022-05-11 11:27:00
214	2	$上汽集团(SH600104)$这垃圾，大盘涨不嬴，大盘跌时跌的贼快。同板块最无	秋天的果实	2022-05-11 11:28:00
301	5	别人宁愿买高价的比亚迪也不买低价的上汽，上汽问题大了	神派我来的1	2022-05-11 11:28:00
222	3	$上汽集团(SH600104)$这是不是马上要被ST了？	啊小散啊	2022-05-11 11:29:00
278	4	在板块指数涨幅接近5%的强拉硬拽下，丧气非常不情愿的涨了一个点。命苦的丧气小散！	恭喜满堂得紫薇	2022-05-11 11:29:00
252	2	上海疫情基本清零，下午至少三个点	雄起我的大A	2022-05-11 11:35:00
213	3	我觉得上汽以后的属性跟银行股差不多	n393713424794252	2022-05-11 11:37:00
189	1	真正的丧气，太可恨	股友xeWRw2	2022-05-11 11:38:00
274	7	$上汽集团(SH600104)$建议上汽集团改名：中国上汽！这样的优质大白马理应	濠英里	2022-05-11 11:39:00
232	3	北向10号减持1千万多股应该没有股票减持做空了。上汽该涨了！	股友TKmP6m	2022-05-11 11:39:00
209	2	倒数第二名热烈祝贺！！！	股友95H7719h05	2022-05-11 11:39:00
272	2	问问董事长为什么上汽集团一直垫底呢不论板块怎么涨毫无关系但是跌的时候也没错过	股友aaMy9r	2022-05-11 11:40:00
189	1	$上汽集团(SH600104)$上汽峰哥咋这么萎	xiaochen66677	2022-05-11 11:49:00
360	8	大家5.20号不断评论，打垃圾垃圾，刷频，让它上热搜榜第一。	平安幸福31	2022-05-11 11:52:00
252	2	哪天幸运涨停板，决定把股权反给你。分一次红，亏损29点！泪流满面！[哭][哭]	股友延迟满足	2022-05-11 11:53:00
319	7	$上汽集团(SH600104)$上汽在比亚迪面前确实是弟弟。反弹起来也弹不过	股友qp9Ej3	2022-05-11 11:53:00
121	0	两岸空声啼不住！多方已过万重山！	股友2X3777E079	2022-05-11 11:55:00
188	1	下午大盘下来要绿	和气暴富得婉琳	2022-05-11 11:59:00
223	5	$上汽集团(SH600104)$22.78的本，躺平了，爱咋地咋的，今年不动，看	秋黄丰硕	2022-05-11 12:08:00
120	0	这几天这波能到17.10	ST海投新进股东	2022-05-11 12:12:00
320	0	我第一次看到byd车的时候，我认为byd在告诉人们，它比歪的强。经过这几年的观察	自信满满得香梨	2022-05-11 12:17:00
170	2	股东大会快开了我看上汽管理层怎么好意思吹到底它们要把股价压到何时	浑源城主	2022-05-11 12:27:00
407	1	目前，在二级市场，可以用很多名字来描述上汽集团，如，常跌集团，长绿集团，股跌集团	自信满满得香梨	2022-05-11 12:31:00
269	2	这家公司现在连董秘都没有出来回答问题了看来是破罐破摔了	浑源城主	2022-05-11 12:32:00
481	6	$上汽集团(SH600104)$今天只要涨过这个价上汽就会开启主升通道。拿好手里	Prometheus998	2022-05-11 12:38:00
221	1	你想涨?我不卖,你想跌?我不买,送你零交易等分红	蓝色影子111	2022-05-11 12:48:00
2664	36	$上汽集团(SH600104)$所有的汽车股都在放量大涨，你居然缩量。连上汽自己	淡名利定风波	2022-05-11 12:58:00
109	0	我没跌的都涨十多个点,暴跌都反弹三十个点,谁理你?	蓝色影子111	2022-05-11 13:02:00
295	5	$上汽集团(SH600104)$现在亏7个点左右。上汽跌过15元，不会犹豫继续建	云想衣裳花相容	2022-05-11 13:04:00
104	0	$上汽集团(SH600104)$什么玩艺	股友CWkr6G4437	2022-05-11 13:05:00
185	2	$上汽集团(SH600104)$买上汽，上汽不接下汽？汽车股里边居然比st还垃圾	招商证券吧股友	2022-05-11 13:07:00
109	0	板块涨停也带不动丧气	股友20053Z165l	2022-05-11 13:08:00
131	0	这个家应该不是造车的，长城汽车比亚迪都涨停	股友ShPp0d	2022-05-11 13:10:00
180	1	怎么回事，疫情快好了也不涨，完蛋了	老乡来点肉	2022-05-11 13:11:00
108	0	$上汽集团(SH600104)$省点力气，靠骂能涨上去才怪，把他删了是最好的选择	戒言戒语	2022-05-11 13:11:00
106	0	$上汽集团(SH600104)$股东大会时，去现场的同学带上我对上汽高管的深切问	宏图利市的柯镇恶	2022-05-11 13:14:00
100	0	$上汽集团(SH600104)$融券一万股，哈哈，帮我接盘兄弟们。	招商证券吧股友	2022-05-11 13:15:00
109	0	$上汽集团(SH600104)$上汽不想股价涨就不要打着回购和增持的幌子，让上海	股友gfJXkG	2022-05-11 13:15:00
105	0	$上汽集团(SH600104)$笑话！	李府福公	2022-05-11 13:16:00
138	0	$上汽集团(SH600104)$和陈虹打赌，是我留上汽股票时间长还是他继续待上汽	戒言戒语	2022-05-11 13:16:00
97	0	$上汽集团(SH600104)$是港资在疯狂减持。一点点资金就打了下来	股友K0116600H7	2022-05-11 13:17:00
112	0	$上汽集团(SH600104)$7000亿的比亚迪都能拉涨停，这就是资本的力量吗	宏图利市的柯镇恶	2022-05-11 13:18:00
115	0	$上汽集团(SH600104)$谢谢长安汽车涨了30%幸好割肉上汽早，不然这个货	招商证券吧股友	2022-05-11 13:19:00
145	0	$上汽集团(SH600104)$7000亿的byd涨停，长城汽车涨停，长安汽车涨	股友K0116600H7	2022-05-11 13:19:00
93	0	$上汽集团(SH600104)$亏的是散户的钱，你想来投资上汽赚钱？做梦吧。	股友K0116600H7	2022-05-11 13:20:00
146	0	$上汽集团(SH600104)$这张图是分析团队发出上证系统风险的时间。这张图是	Prometheus998	2022-05-11 13:20:00
184	1	$上汽集团(SH600104)$被资金抛弃的上汽，完蛋	股友K0116600H7	2022-05-11 13:20:00
98	0	明天回调这垃圾绝对第一个开跌	浑源城主	2022-05-11 13:21:00
111	0	$上汽集团(SH600104)$退市吧！比亚迪9%你才一个点，丢人现眼	盈利韭菜518	2022-05-11 13:21:00
102	0	$上汽集团(SH600104)$上汽没落了。byd只要花2000亿，就可以买下上	股友K0116600H7	2022-05-11 13:22:00
100	0	上汽大股东全买了去做唯一股东吧，不玩了	老乡来点肉	2022-05-11 13:22:00
197	1	恭喜比亚迪涨停，上汽大涨两个点	股友20053Z165l	2022-05-11 13:22:00
127	0	$上汽集团(SH600104)$比亚迪涨停	kelin_wu	2022-05-11 13:23:00
127	0	汽车行业各种政策利好 肯定要来了。	我梦到了未来	2022-05-11 13:24:00
112	0	$上汽集团(SH600104)$分红最多的汽车股，涨势最差劲	股友K0116600H7	2022-05-11 13:24:00
111	0	一个把散户当成对手盘配合做空势力做空的公司是肯定格局小的公司	浑源城主	2022-05-11 13:24:00
102	0	韭菜开始进场了。	华谊老股东	2022-05-11 13:24:00
97	0	快看其它汽车，吐血	神派我来的1	2022-05-11 13:24:00
109	0	不管怎样折腾，你都是倒数	股友591V9y5272	2022-05-11 13:25:00
137	0	$上汽集团(SH600104)$长安，江淮，比亚迪等纷纷涨停，你个孬货在等啥呢？	佬不喝雪碧	2022-05-11 13:25:00
106	0	$上汽集团(SH600104)$车企都涨停了。大哥。。你想干啥	股友WPF8ZB	2022-05-11 13:25:00
114	0	$上汽集团(SH600104)$车企都涨停了。大哥。。你想干啥	股友WPF8ZB	2022-05-11 13:25:00
98	0	龙头？！	幡然醒悟的均线	2022-05-11 13:26:00
122	0	$上汽集团(SH600104)$比亚迪连续两天涨停够买一个上汽了。哈哈，上汽要想	招商证券吧股友	2022-05-11 13:26:00
120	0	$上汽集团(SH600104)$18买的byd，散户还在么？	股友K0116600H7	2022-05-11 13:26:00
107	0	$上汽集团(SH600104)$T飞了	股友609t37956y	2022-05-11 13:27:00
209	3	那些拉鸡不是说增持	勿忘坑	2022-05-11 13:27:00
211	2	$上汽集团(SH600104)$一拉就有人砸，空头真是厉害	宏图利市的柯镇恶	2022-05-11 13:28:00
115	0	搞突然袭击 刚t出来 你猛拉两个点	风雨桥31	2022-05-11 13:28:00
111	0	079走了说明他的主人出完货了，大家看着办啊	风从海上来啊	2022-05-11 13:28:00
108	0	$上汽集团(SH600104)$哦耶。。。	招商证券吧股友	2022-05-11 13:28:00
132	0	$上汽集团(SH600104)$比亚迪涨停了。。。。。。	理智地阿刁	2022-05-11 13:29:00
108	0	$上汽集团(SH600104)$上汽没落了	股友K0116600H7	2022-05-11 13:29:00
111	0	涨停一堆了，也好像个样子了。	金银成章de段正淳	2022-05-11 13:29:00
118	0	还有4亿的上海国际，慢慢熬吧	手321机123	2022-05-11 13:29:00
107	0	$上汽集团(SH600104)$蓄势成功一飞冲天[强壮][强壮][强壮]	股友meBQke	2022-05-11 13:29:00
109	0	$上汽集团(SH600104)$上汽集团，就这样给投资者信心？	扒菲特8	2022-05-11 13:29:00
155	1	收盘翻绿	勿忘坑	2022-05-11 13:30:00
208	2	不要和趋势作对，任何反弹都是跑路机会。	yyy钢铁战士	2022-05-11 13:30:00
250	3	恭喜比亚迪[吃瓜]	幡然醒悟的均线	2022-05-11 13:30:00
132	0	$上汽集团(SH600104)$疯了吗？比亚迪和宁德时代都涨了10%。我刚在16	AmonXie	2022-05-11 13:30:00
171	2	这是被带起来的，这交易额快笑死我了，别的车爆量上涨是正常的	神派我来的1	2022-05-11 13:32:00
193	1	真JB怂	骑扬万贯de白鹤	2022-05-11 13:32:00
228	3	$上汽集团(SH600104)$第一车企就这种表现吗？	枫叶math	2022-05-11 13:33:00
252	4	$上汽集团(SH600104)$上汽最大的问题是他已经不行了，还觉得自己天下第一	招商证券吧股友	2022-05-11 13:33:00
187	2	垃圾股啊！	股上起舞	2022-05-11 13:33:00
111	0	整车全部涨停了，我是服了	股友IlDx01	2022-05-11 13:34:00
193	2	北上的混蛋一直在卖	jackiedeng	2022-05-11 13:35:00
114	0	$上汽集团(SH600104)$上汽，你是不是汽车股？整车都涨停了，你没动	股友90959u0r13	2022-05-11 13:35:00
138	0	$上汽集团(SH600104)$今天的上涨只是被板块强行带起来的！长城、长安、比	扒菲特8	2022-05-11 13:36:00
267	4	其他汽车都涨停了，你这衰货[滴汗]	正派之东方不败	2022-05-11 13:36:00
116	0	疫情让我认识了上海，让我认识了上汽。	久远的巴君浩	2022-05-11 13:37:00
103	0	$上汽集团(SH600104)$就算不涨停，跟跟风，也不能这一点吧	不想当韭菜的菜鸟	2022-05-11 13:39:00
103	0	赶紧回购，增持，省得麻烦！我真的没子弹。	股友延迟满足	2022-05-11 13:39:00
343	1	怎么想都想不通上汽为什么自己打压自己股票难道为了低价卖公司吗	浑源城主	2022-05-11 13:39:00
114	0	我又被上汽套了[囧]重点是这是我昨天卖了江淮拿出的资金[捂脸]	宁波的小小股民	2022-05-11 13:40:00
122	0	$上汽集团(SH600104)$002540亚太科技，为新能源车重要配套厂家！！	创世纪11111	2022-05-11 13:40:00
219	1	$上汽集团(SH600104)$劳资看到这样的上汽都想把自己手机砸了！	看不透的朦胧	2022-05-11 13:40:00
173	1	赶紧回购，5个亿有机会涨停板	股友延迟满足	2022-05-11 13:41:00
116	0	$上汽集团(SH600104)$别装逼了，丧气绿	蜡笔小新AA	2022-05-11 13:41:00
114	0	股价反应一切，这句话是对的。有反驳的吗	神派我来的1	2022-05-11 13:44:00
108	0	今天就这个涨法，都带不动你。	灵敏的甜夢	2022-05-11 13:44:00
110	0	板块里的垃圾垃圾	平安幸福31	2022-05-11 13:45:00
192	1	$上汽集团(SH600104)$别看了，洗洗睡吧，该干嘛干嘛！大资金不认可这个怪	佬不喝雪碧	2022-05-11 13:45:00
124	0	16.4被套了[大哭][大哭][大哭][大哭]估计又要等大半个月了。时隔一年再次	宁波的小小股民	2022-05-11 13:45:00
130	0	乘用车都涨停多少个了，你特么真的是废了	万事钵满地刘备	2022-05-11 13:46:00
113	0	愿赌服输	基民z17cwD	2022-05-11 13:47:00
207	1	$上汽集团(SH600104)$今天这种行情，上汽只要回购和增持来个3亿都能涨停	股友gfJXkG	2022-05-11 13:47:00
158	0	长安业绩好，股性活跃，	昊天神裔	2022-05-11 13:47:00
138	0	$上汽集团(SH600104)$比你市值高的长城只有6个亿就拉涨停了，广汽5个亿	宏图利市的柯镇恶	2022-05-11 13:47:00
130	0	车企排名来了	股友9y922F3317	2022-05-11 13:47:00
123	0	再现519上汽集团同样是阿斗	股友延迟满足	2022-05-11 13:48:00
111	0	硬拉住等韭菜增持，还不快买	股友i9920633q2	2022-05-11 13:48:00
124	0	大家去街上举报上汽汽车违章停车让交警拖车这样才能解点气	浑源城主	2022-05-11 13:48:00
176	0	中国汽车三大佬：长城长安比亚迪。简称：CCB。	股友pLImrG	2022-05-11 13:49:00
118	0	$上汽集团(SH600104)$断气集团。	勿忘坑	2022-05-11 13:49:00
194	1	汽车etf七个点，这玩意恶心	快开门	2022-05-11 13:49:00
199	1	这股是不是去年就一次涨停过	回本远离你	2022-05-11 13:49:00
179	1	079我的孩	我是079他die	2022-05-11 13:51:00
110	0	079我的孩	我是079他die	2022-05-11 13:51:00
116	0	真的是无言以对！灵魂	股友延迟满足	2022-05-11 13:52:00
115	0	$上汽集团(SH600104)$某些垃圾公司，天天只会吹，唉，当初还是太年轻了，	zhuo_lang	2022-05-11 13:53:00
145	0	清华北大，都不如胆子大	雄起我的大A	2022-05-11 13:54:00
109	0	$上汽集团(SH600104)$好丢人啊	贪无止境1985	2022-05-11 13:58:00
182	1	主力	股友Ug7mFR	2022-05-11 13:59:00
102	0	主力	股友Ug7mFR	2022-05-11 13:59:00
142	0	上汽就像上海的城市一样，逐渐暮落	股友Q65U932761	2022-05-11 13:59:00
203	2	$上汽集团(SH600104)$大家什么都别评论，就只发（垃圾上汽)	骑万里马	2022-05-11 13:59:00
115	0	4月各车的销量出来了，去看看吧，就知道落后的原因了	神派我来的1	2022-05-11 13:59:00
120	0	$上汽集团(SH600104)$16.59都站不上去。。。。。大盘回落还下来了。	理智地阿刁	2022-05-11 14:00:00
121	0	$上汽集团(SH600104)$上次接到上汽的销售推销电话，果断挂掉。	骑万里马	2022-05-11 14:02:00
202	5	$上汽集团(SH600104)$今天你不买，明天排队你也买不到	弱小的一只鸡	2022-05-11 14:03:00
272	2	去年就听说比亚迪要收购上汽了，也不知道进展如何了？	宁波的小小股民	2022-05-11 14:04:00
112	0	$上汽集团(SH600104)$上汽垃圾王	股友7WNB0c	2022-05-11 14:07:00
110	0	今天买的勇士们，嗨起来[大笑]	堆金积玉得带土	2022-05-11 14:10:00
103	0	$上汽集团(SH600104)$这么赚钱的公司股票没人买，不赚钱的公司股票炒上天	一叶障目不见涨跌	2022-05-11 14:10:00
137	0	买此股的听我一句劝，反弹就跑看好板块可以买etf	昊天神裔	2022-05-11 14:10:00
205	5	上汽是不是放弃治疗了？	股友9GUp3M	2022-05-11 14:11:00
184	2	$上汽集团(SH600104)$有本事把我成本线砸破，我就加仓，搞不搞，主力	爽快的林诗音	2022-05-11 14:11:00
133	0	上海路边花篮都摆出来了，解封了	股友cBBN0f	2022-05-11 14:11:00
112	0	笑不活[捂脸][捂脸][捂脸]	账户已注销	2022-05-11 14:12:00
117	0	$上汽集团(SH600104)$拉极	明月千里abc	2022-05-11 14:12:00
119	0	这垃圾说回购，又被骗了	淤泥也是好泥土	2022-05-11 14:13:00
230	4	$上汽集团(SH600104)$16.25进了80手，明天给条活路，谢谢	巴菲蛋本蛋	2022-05-11 14:13:00
119	0	$上汽集团(SH600104)$关于上汽这个垃圾，大家服不服[好困惑][好困惑]	转身依然	2022-05-11 14:13:00
147	0	走了，垃圾上汽，你难道不是国内造车，怎么感觉你是造潜艇的。还好节前买了长安	n899613311269658	2022-05-11 14:14:00
115	0	$上汽集团(SH600104)$垃圾上汽集团	热心的小老头	2022-05-11 14:15:00
305	6	上汽正在回购，怎么可能拉涨停呢？最多尾盘收些不坚定的筹码！长期持有，坐等分红	基民110P81n113	2022-05-11 14:16:00
569	3		上汽集团股友	2022-05-11 14:17:00
256	1	$上汽集团(SH600104)$根据目前的资金流量确认，上海国际基本每天减持2～	股友gfJXkG	2022-05-11 14:20:00
200	2	$上汽集团(SH600104)$汽车整个板块涨7%，上汽垃圾才只有1%	股友08829U060a	2022-05-11 14:21:00
107	0	$上汽集团(SH600104)$上汽完了	股友K0116600H7	2022-05-11 14:23:00
105	0	$上汽集团(SH600104)$好垃圾啊	股友K0116600H7	2022-05-11 14:23:00
98	0	上气不接下气	好学得狮子	2022-05-11 14:23:00
124	0	给大家讲个笑话，比亚迪从10%-9%，上汽从4%-1%	泡面加个蛋	2022-05-11 14:23:00
107	0	$上汽集团(SH600104)$疫情下的现状房子车子肯定是不行了，等反弹就清仓，	骑万里马	2022-05-11 14:24:00
109	0	上汽你吹牛逼，有本事把汽车带绿了，我就服你！	华谊老股东	2022-05-11 14:24:00
107	0	$上汽集团(SH600104)$不愧是跳水冠军	宏图利市的柯镇恶	2022-05-11 14:24:00
108	0	拉下尾盘	jackiedeng	2022-05-11 14:25:00
102	0	079不是五毛党就是舔狗	平安幸福31	2022-05-11 14:25:00
134	0	$上汽集团(SH600104)$上海国际天天盘中大幅减持，不停的减持，尾盘上汽增	股友gfJXkG	2022-05-11 14:26:00
114	0	跳水就跟了，涨幅小的，跳的狠点，，涨幅大的，几乎不跳	神派我来的1	2022-05-11 14:26:00
223	1	俗话说，做人留一线，日后好相见。上汽不要，以后大家不要买他家汽车，	雄起我的大A	2022-05-11 14:27:00
108	0	$上汽集团(SH600104)$上汽完蛋了，可能会被打到退市	股友K0116600H7	2022-05-11 14:28:00
100	0	这特么	我叫你敢答应吗	2022-05-11 14:28:00
201	1	股价快成比亚迪零头了	狼将9122	2022-05-11 14:30:00
110	0	$上汽集团(SH600104)$上汽完了，清仓吧。车子卖不掉的。会退市	股友K0116600H7	2022-05-11 14:31:00
111	0	$上汽集团(SH600104)$每次进上汽都被套	枫叶math	2022-05-11 14:31:00
258	1	比亚迪资金买入25亿，还有杠精拿估值说事的吗，不如买中国中车中国石油了	昊天神裔	2022-05-11 14:32:00
203	1	$上汽集团(SH600104)$乘用车板块涨了6%多，上气竟然巨涨一个点？	日进亨通地千道流	2022-05-11 14:32:00
109	0	你到底那里不如人家了[为什么][为什么]	阻击团	2022-05-11 14:32:00
132	0	$上汽集团(SH600104)$整天说北向资金砸盘，其实最坏的是内资，他们才是真	股友650280Od18	2022-05-11 14:34:00
428	19	把不坚定分子洗掉后，再轻装前行！	股友2X3777E079	2022-05-11 14:35:00
199	1	厉害，短线不错，长线没必要动。	阿焜520	2022-05-11 14:38:00
113	0	$上汽集团(SH600104)$买上汽的散户们，还好吗？多买点啊拉起来	股友K0116600H7	2022-05-11 14:39:00
208	1	$上汽集团(SH600104)$上汽毫无技术可言，新能源几乎为0。没有一台车拿的	股友K0116600H7	2022-05-11 14:39:00
115	0	回落倒是很积极啊	南无阿	2022-05-11 14:40:00
254	1	日线筹码最上面那一段小凸起没了是不是说明有高位套牢的人已经开始割了啊	呵呵你的呵呵哒	2022-05-11 14:41:00
112	0	你真恶心人，张这么点你还在跌回去，你退市算了	股友I7201U6387	2022-05-11 14:41:00
112	0	$上汽集团(SH600104)$垃圾股明天割肉	股友7WNB0c	2022-05-11 14:42:00
201	1	不知廉耻，没有底线	雄起我的大A	2022-05-11 14:43:00
134	0	$上汽集团(SH600104)$看看人家长城汽车，涨停了都	韭菜狮子座	2022-05-11 14:43:00
134	0	$上汽集团(SH600104)$又删吧！	自信满满得香梨	2022-05-11 14:45:00
129	0	持仓2W股，先拿到年底看看吧。	炒股一年未亏	2022-05-11 14:45:00
268	3	$上汽集团(SH600104)$你们凭什么说上汽是垃圾，垃圾还能变废为宝，上汽可	zhuo_lang	2022-05-11 14:46:00
203	1	现在又冲进了 再 t 一次	风雨桥31	2022-05-11 14:46:00
114	0	汽车板块的一员就如此不但当吗？	股友cBBN0f	2022-05-11 14:46:00
119	0	垃圾[哭][哭]	绿肉火烧淦淦淦	2022-05-11 14:47:00
232	1	弟兄们。。买汽车ETF，可以对冲上汽。。。你没看错。。可以对冲	泡面加个蛋	2022-05-11 14:47:00
333	3	港资砸盘，都被机构接住了。	阿焜520	2022-05-11 14:48:00
261	5	$上汽集团(SH600104)$明天能拉一下吗，我投降放我出去	不割我别想走	2022-05-11 14:49:00
206	1	呵呵，今天上汽又套了一批。	n899613311269658	2022-05-11 14:49:00
106	0	要绿，呵呵，跟跌不跟涨	神派我来的1	2022-05-11 14:49:00
110	0	不会尾盘变绿吧	勇于拼搏得甜瓜	2022-05-11 14:50:00
219	1	，这么好的机会你还跌，你还有涨的时候吗？别人都已张上天了，你退市吧！	股友I7201U6387	2022-05-11 14:50:00
108	0	恶心	股友i9920633q2	2022-05-11 14:51:00
239	1	$上汽集团(SH600104)$大家举报这支股吧！	乖乖的小韭菜	2022-05-11 14:52:00
128	0	3个点出的货，一身轻松~~	Word很大你忍一下	2022-05-11 14:52:00
189	1	$上汽集团(SH600104)$死了死了！	股友8620l0h379	2022-05-11 14:53:00
342	8	$上汽集团(SH600104)$7月就可以分红了。回本4个点	应激性红绿色盲	2022-05-11 14:54:00
223	2	$上汽集团(SH600104)$上来大当[大哭]	ikutaerika	2022-05-11 14:56:00
107	0	苟	流水段股	2022-05-11 14:57:00
128	0	$上汽集团(SH600104)$上了大当[大哭]	ikutaerika	2022-05-11 14:57:00
258	4	看得冒火，可以爆粗口吗？	今夜打老虎y	2022-05-11 14:58:00
130	0	我现在每天都祈祷上汽集团早日亏损退市，早晚步天津夏利之路。	n899613311269658	2022-05-11 14:59:00
125	0	$上汽集团(SH600104)$太弱了	基民FSIj6F	2022-05-11 15:00:00
335	7	$上汽集团(SH600104)$今天开始建仓了...15.76买到了16.16.	austin208	2022-05-11 15:01:00
233	1	直接回落3个点[旺柴][旺柴]明天大盘我看有点难。汽车板块，今天这波，就是诱多。	理智地阿刁	2022-05-11 15:01:00
117	0	$上汽集团(SH600104)$	拾年佬韭	2022-05-11 15:01:00
562	13	$上汽集团(SH600104)$[哭][哭][哭][哭][哭]芭比Q了！	宁波的小小股民	2022-05-11 15:02:00
236	2	$上汽集团(SH600104)$这次股东大会有人提议董事长换人吗？没有新鲜血液股	多财如意的尔泰	2022-05-11 15:05:00
122	0	减持上汽54手成交6单！34股普冉赚264元！	灵鹫之峰五元处	2022-05-11 15:06:00
127	0	减持上汽54手成交6单！34股普冉赚264元！	灵鹫之峰五元处	2022-05-11 15:07:00
265	2	洗盘？呵呵呵，洗你个大妹妹，散户增长了25%。是持续派发，嘿嘿，大资金几乎已经全	股友YKDZlN	2022-05-11 15:09:00
208	1	$上汽集团(SH600104)$买了个，套，窝火	我是伱的贵人	2022-05-11 15:14:00
464	1	顶住压力 加速布局 上汽大通前四月逆势热销5.2万台	武汉大幂幂	2022-05-11 15:19:00
152	0	有敢跟我打赌的人不？赌注100元人民币，赔率1:2。我押注明天上汽集团股票绿色开	股友YKDZlN	2022-05-11 15:20:00
762	18	有敢跟我玩儿对赌的人不？赌注100元人民币，赔率1:2。我押注明天上汽集团股票绿	股友YKDZlN	2022-05-11 15:21:00
243	2	上汽不接下气的最好体现，表现得淋漓尽致……	股友T5spyX	2022-05-11 15:21:00
255	2	$上汽集团(SH600104)$还有谁有我霉，经常买在最高，卖在最低，这就是人性	西南花霸	2022-05-11 15:23:00
946	1	$上汽集团(SH600104)$拍卖上汽拍多方得利作为股东，每天看到上汽在二级市	自信满满得香梨	2022-05-11 15:23:00
300	3	最晚明年，上汽的市值变成比亚迪的零头	家财满斗得何书桓	2022-05-11 15:25:00
224	1	就算史，决不收在十六之上！[傲]	恭喜满堂得紫薇	2022-05-11 15:25:00
263	1	对比4月22日的筹码分布图，所有筹码成本降低了两毛钱。从分布上看，17.30以上	股友TZE9nR	2022-05-11 15:25:00
226	1	$上汽集团(SH600104)$看不到希望！	春来江水绿油油	2022-05-11 15:30:00
241	1	有什么好骂的，我29.84的成本还在，你们还担心什么	股友ShPp0d	2022-05-11 15:41:00
289	2	$上汽集团(SH600104)$4月份产量大跌70%的原因你以为是疫情吗错了是丧	火眼金睛买了上汽	2022-05-11 15:42:00
232	1	别的车涨10个点，8个点，这0.69点，差距还是不怎么大，这应该跌停	神派我来的1	2022-05-11 15:48:00
220	1	不错不错，跌了三天，今天终于红了	喜盈盈得龙啸天	2022-05-11 15:50:00
237	1	唉！5日线都站不稳，还搞个毛线啊！	一路有你不寂寞	2022-05-11 15:55:00
212	1	$上汽集团(SH600104)$[大笑][大笑][大笑][大笑]	股友1eN3909153	2022-05-11 16:07:00
324	4	$上汽集团(SH600104)$以为上汽今天要上4个点~，谁知道它竟然大涨0.6	秋黄丰硕	2022-05-11 16:21:00
511	4	$上汽集团(SH600104)$尊敬的董秘，既然上海国际和上汽总公司都是上海国资	股友11lD168156	2022-05-11 16:26:00
304	1	$上汽集团(SH600104)$尊敬的董秘，既然上海国际和上汽总公司都是上海国资	股友11lD168156	2022-05-11 16:26:00
246	1	$上汽集团(SH600104)$上汽乘用车现在新款还在上市燃油的，还是类似的出来	HsjsJEhjd	2022-05-11 16:27:00
148	0	果断屏蔽，福见公牛，无头无脑的托	堆金积玉得带土	2022-05-11 16:31:00
244	2	$上汽集团(SH600104)$每年200亿的研发费用都喂了狗了！研发了个寂寞啊	李府福公	2022-05-11 16:35:00
232	1	16.13元卖上汽排在400多名完了完了卖不掉了排队排迟了！	灵鹫之峰五元处	2022-05-11 16:40:00
208	1	$上汽集团(SH600104)$再不涨加不起油了，我要买比亚迪去	HsjsJEhjd	2022-05-11 16:40:00
233	1	天道昭昭，某些人是注定没好果子吃的	股友109l722L55	2022-05-11 16:44:00
277	2	冰大两重天！好不好自己看！！！！	基民AK直话直说	2022-05-11 16:45:00
325	2	如果丧气是个好东西，至于沦落到如此地步吗？虽然瘦死的骆驼比马大，可股市炒的是未来	恭喜满堂得紫薇	2022-05-11 16:46:00
573	10	$上汽集团(SH600104)$筹码峰显示，筹码越来越分散了，上个月是17%，目	恭喜满堂得紫薇	2022-05-11 16:52:00
251	1	$上汽集团(SH600104)$现在董秘都不回问题了吗？好久没有看到董秘的答复了	宏图利市的柯镇恶	2022-05-11 17:02:00
1271	5	上汽改革再提速,捷氢科技拟分拆上市助力集团发展	小五小	2022-05-11 17:17:00
244	2	$上汽集团(SH600104)$仙人指路，大胆买入。	国产发菲特	2022-05-11 17:18:00
232	1	一根长上影，本轮反弹结束，恭喜主力，今天又套了不少散户	股友pFFbW1	2022-05-11 17:18:00
390	0	100亿欧元能否让大众“充满电”？不如先看看上汽的“新”实力	小五小	2022-05-11 17:21:00
307	3	啥时候回购完了，为了上海国际减持也许能拉拉。回购股价不可能涨的，关键是没有主力资	平安幸福31	2022-05-11 17:28:00
314	7	5月20号，谁过去开会的，能带点土特产给陈虹吗？	爱上你的蚌	2022-05-11 17:28:00
262	3	最差汽车股，比st都不如，请问你的灵魂跑哪里去了？虹虹老矣不能饭了该下台了。	天天乐逍遥1	2022-05-11 17:32:00
339	3	比亚迪交易额114亿，这货才几亿，说明都去买比亚迪了，上汽没人买，都是老股东在做	神派我来的1	2022-05-11 17:38:00
522	1	4月乘用车历史低点：自主品牌大跌，新造车交付量不过万	AI财经社	2022-05-11 17:45:00
239	2	真垃圾，垃圾的都无语了，人人都说这个股抗跌，他比谁都跌的快，比谁都涨的慢，可别信	灵敏的甜夢	2022-05-11 17:55:00
237	1	$上汽集团(SH600104)$猪	师妹乔	2022-05-11 17:56:00
274	4	$上汽集团(SH600104)$虹虹老了就下台吧，求你了~	大食猫	2022-05-11 18:04:00
2750	37	$上汽集团(SH600104)$今天的上汽伤害性不大，侮辱性极强。解读一下这段时	Prometheus998	2022-05-11 18:21:00
223	0		上汽集团股友	2022-05-11 18:24:00
251	3	不买上海股	基民Bvye8r	2022-05-11 18:33:00
308	3	卖飞了我承认！看看收盘价，心里些许有些安慰！[笑哭]	鹰之瞳	2022-05-11 18:40:00
275	1	汽车股可以买，但是不要重仓上汽	不买庄股	2022-05-11 18:41:00
497	1	凡企业增持或回购基本上第二天股价都会大涨，上汽却反其道下跌，它是把股价打压下来增	今夜打老虎y	2022-05-11 19:04:00
120	0	科技龙头，中美核心资产上汽，明天减持价16.13元，翻倍加仓价15.13元。	灵鹫之峰五元处	2022-05-11 19:14:00
214	1	$上汽集团(SH600104)$开盘直接跌停，看谁跑的快。	股友7tyxgv	2022-05-11 19:16:00
261	5	什么时候股吧没有人说话了，什么时候就见底了，这么多人拿着上汽的股票在骂大街，证明	何时才能回头	2022-05-11 19:17:00
449	1	科技龙头，中美核心资产上汽，明天减持价16.13元，翻倍加仓价15.13元。	灵鹫之峰五元处	2022-05-11 19:18:00
351	6	$上汽集团(SH600104)$16.59.要是穿上去了，这个倒锤线，就还行。但	理智地阿刁	2022-05-11 19:55:00
215	0		上汽集团股友	2022-05-11 19:55:00
244	2	$上汽集团(SH600104)$上汽到底出了什么问题，董秘请正面回答	股友90959u0r13	2022-05-11 20:03:00
224	3	我总怀疑科研费一年上百亿有猫腻	五年计划	2022-05-11 20:28:00
3464	58	上汽vs比亚迪：营收超五倍，市值却被完爆	听夜楼	2022-05-11 20:28:00
179	1	今天过分了，所有汽车古都涨停，这货居然0.69？	菜鸟互啄2020	2022-05-11 20:40:00
190	1	$上汽集团(SH600104)$弃之如敝履！	善行财缘	2022-05-11 20:42:00
401	8	$上汽集团(SH600104)$L7牛皮吹破天，吹了一年多，到现在还量产不了，等	啊小散啊	2022-05-11 20:52:00
295	6	$上汽集团(SH600104)$被这根线压的史诗的，看看明天能不能突破	如果长线是金	2022-05-11 20:57:00
352	3	$上汽集团(SH600104)$不出意外明天外面血雨腥风，这里独自安好...	austin208	2022-05-11 21:07:00
435	12	$上汽集团(SH600104)$明天能出来吗，第一次买这股	豁达的天鹅	2022-05-11 21:10:00
273	5	$上汽集团(SH600104)$股价是无良国际减持卖出来的，股东大会怼他	灵魂上汽	2022-05-11 21:22:00
514	4	$上汽集团(SH600104)$上汽：多行不义必自毙！比亚迪：强者恒强	灵魂上汽	2022-05-11 21:23:00
245	5	$上汽集团(SH600104)$上汽：多行不义必自毙！比亚迪：金子终会发光！比亚	灵魂上汽	2022-05-11 21:23:00
506	6	$上汽集团(SH600104)$天理难容陈某红，丧尽天良做空上汽	灵魂上汽	2022-05-11 21:24:00
126	0	虎口拔牙16.13元高抛15.13元低吸上汽，168.04元加仓普冉，明天看成交	灵鹫之峰五元处	2022-05-11 21:28:00
224	3	《公告》明天10时29分若低吸不到上汽，则撤单《封鹫峰5涨停板》	灵鹫之峰五元处	2022-05-11 21:33:00
269	2	$上汽集团(SH600104)$希望明天能成交一单，赚点面条钱	如果长线是金	2022-05-11 21:35:00
119	0	《公告》明天10时29分若低吸不到上汽，则撤单《封鹫峰5涨停板》	灵鹫之峰五元处	2022-05-11 21:37:00
494	3	别愚蠢的认为上汽是高股息价值股、就大胆地买！你想分红买银行啊，你不是为了赚钱来股	灵魂上汽	2022-05-11 21:39:00
698	1	好好好，昨晚不给下单，怕我16.07元高抛上汽！实盘证明，16.07元高抛成功！	灵鹫之峰五元处	2022-05-11 21:44:00
209	1	《计划》明天三个账户15.13元低吸上汽1万股	灵鹫之峰五元处	2022-05-11 21:50:00
139	0	我的孩一点都不听话	我是079他die	2022-05-11 21:53:00
138	0	今天高抛上汽53均价16.17元！16.42元只抛了9手！	灵鹫之峰五元处	2022-05-11 21:56:00
441	6	衡量一个股的性价比，可以用这种方式来判断：如果股市关门了，你还愿意用此价买此股吗	股友2X3777E079	2022-05-11 21:57:00
135	0	今天高抛上汽53手均价16.17元！16.42元只抛了9手！	灵鹫之峰五元处	2022-05-11 21:59:00
373	6	买上汽、绝不会抄你的家！真正会抄你家的：是买比亚迪！	股友2X3777E079	2022-05-11 22:01:00
288	1	上海国际和人寿上百亿压着你想涨没门	股友XgvcEs	2022-05-11 22:11:00
300	2	$上汽集团(SH600104)$今天持有上汽股票感觉被侮辱了，简直就是汽车行业里	gsjb战无不胜	2022-05-11 22:15:00
267	1	在跌点比亚迪可以收购上汽了	股友XgvcEs	2022-05-11 22:19:00
695	4	剧本是这样有个小屁孩079，16元买上汽，第一年上汽每股赚4元，跟小屁孩说我花了	灵魂上汽	2022-05-11 22:45:00
304	2	国际减持完正好差不多上汽回购完，然后就可以分了。	平安幸福31	2022-05-11 22:55:00
237	1	上汽一直都很让人失望，哎	财源腾达de丁春秋	2022-05-11 22:58:00
413	1	钱都在比亚迪宁德，一个劲的分析基本面，不累吗	泡面加个蛋	2022-05-12 00:19:00
390	3	上汽人保联通，散户三傻[捂脸][捂脸][捂脸]	账户已注销	2022-05-12 00:29:00
220	0	$上汽集团(SH600104)$明天收阴我就封嘴	账户已注销	2022-05-12 03:18:00
302	1	日复一日，年复一年跟昨天一样还是加仓51手上汽科技龙头，中美核心资产10：29分	灵鹫之峰五元处	2022-05-12 05:05:00
305	1	$上汽集团(SH600104)$新的流通股东广东恒健投资控股公司是广东省国资委旗	一灯哥哥	2022-05-12 06:14:00
153	0	挺好[卖出][满仓]	十分努力地洪七公	2022-05-12 06:34:00
792	15	$上汽集团(SH600104)$开盘就跑，切记！	抢摘079的小金桃	2022-05-12 06:40:00
171	0	通用本田《挑战》特斯拉，比亚迪你准备好了吗？	灵鹫之峰五元处	2022-05-12 07:08:00
249	0	$上汽集团(SH600104)$不出意外的话今天一个低开，昨天涨幅的1毛没有了可	文广闲人	2022-05-12 07:30:00
314	0	上汽集团：连续3日融资净买入累计2298.33万元（05-11）	上汽集团资讯	2022-05-12 07:34:00
284	2	聪明人快买,买出新低我肯定接力,现在不玩	蓝色影子111	2022-05-12 08:25:00
150	0	$上汽集团(SH600104)$美股大跌[旺柴]。今天大a。预测今天大a石油板块	理智地阿刁	2022-05-12 08:25:00
567	3	上汽集团05月11日被沪股通减持155.32万股	上汽集团资讯	2022-05-12 08:27:00
223	1	$上汽集团(SH600104)$北上在砸	抢摘079的小金桃	2022-05-12 08:31:00
186	0	昨天港资卖出2000多万，大盘大好，是谁卖了上汽？答案上海国际这个不用说了吧，上	灵魂上汽	2022-05-12 08:37:00
217	1	$上汽集团(SH600104)$今日补涨，护大盘	金城瑶	2022-05-12 08:39:00
390	3		上汽集团股友	2022-05-12 08:52:00
221	2	开盘价15.83[哈欠][哈欠][哈欠]	堆金积玉得带土	2022-05-12 09:14:00
215	0	$上汽集团(SH600104)$虎年登陆上海滩虎虎生威虎气来！	灵鹫之峰五元处	2022-05-12 09:14:00
200	1	今天又拉了	灵敏的甜夢	2022-05-12 09:19:00
125	0	天天倒数众泰都比强，垃圾车。	股友Oh4TIl	2022-05-12 09:21:00
325	1		上汽集团股友	2022-05-12 09:21:00
140	0	这货开盘每次都要跌1个点垃圾	回本远离你	2022-05-12 09:21:00
116	0	看看广汽是怎么超过你的废物一样	高洁地虞美人	2022-05-12 09:23:00
170	1	$上汽集团(SH600104)$垃圾	骑万里马	2022-05-12 09:24:00
221	1	昨天涨的，今天开盘不够跌，又倒数今天跌幅超大盘，超板块，超长城长安比亚迪	神派我来的1	2022-05-12 09:25:00
119	0	艰难的筑底。锁仓吧。	烟火zqn2008	2022-05-12 09:26:00
113	0	我承认，我看错了你	韭菜根91899	2022-05-12 09:26:00
232	1	$上汽集团(SH600104)$永远跑输行业大盘！永远垫底！这腊鸡货各位千万别碰	乖乖的小韭菜	2022-05-12 09:27:00
251	3	$上汽集团(SH600104)$竞价再进部分...等会开盘大幅度进了.....把	austin208	2022-05-12 09:27:00
251	2	惊不惊喜，意不意外，上汽盘跌1.8%，各股有各股的节奏，上汽就是跌跌跌	灵魂上汽	2022-05-12 09:27:00
209	1	从此不买上汽产品就是了	今夜打老虎y	2022-05-12 09:29:00
133	0	国家发展新能源电车，要打倒的就是合资车，扶持民族品牌，合资车卖的再多都是老外拿大	一股化三清	2022-05-12 09:29:00
122	0	从广汽过来的，没想有这么垃圾的股票，汽车股里面最弱的一个，估计是下一个四川长虹，	磊磊落落地苗人凤	2022-05-12 09:30:00
238	3	增持是为了股价再创新低吗？还是利益输送？	再刃刃	2022-05-12 09:30:00
120	0	开盘就抹去了昨天、前天，两天的涨幅	恭喜满堂得紫薇	2022-05-12 09:32:00
953	2	销量高难阻利润下滑，上汽集团驶向“新”辰大海迫在眉睫	速途网	2022-05-12 09:33:00
117	0	垃圾股就是垃圾，怎么都上不了台面	胖哥7303	2022-05-12 09:33:00
112	0	怎么样？还有摘金桃的吗？	股友591V9y5272	2022-05-12 09:34:00
110	0	太不要脸了！	该昵称无法显示啊	2022-05-12 09:34:00
113	0	$上汽集团(SH600104)$TCL京东方上汽集团这些都是一丘之貉。日落西山，	招商证券吧股友	2022-05-12 09:35:00
111	0	你是真垃圾	不要碧连	2022-05-12 09:37:00
223	2	$上汽集团(SH600104)$陈虹。	股友7WNB0c	2022-05-12 09:37:00
130	0	大单在15.8以下抛，在16.10以上吃进，小单在16.20以上抛，在15.80	股友TZE9nR	2022-05-12 09:38:00
125	0	$上汽集团(SH600104)$陈虹。	股友7WNB0c	2022-05-12 09:38:00
142	0	陈虹大骗子	股友7WNB0c	2022-05-12 09:39:00
225	4	$上汽集团(SH600104)$多点耐心......今天不会差的	austin208	2022-05-12 09:39:00
121	0	昨天3个点跑的，现在来看着真爽啊	Word很大你忍一下	2022-05-12 09:39:00
111	0	严查上汽	股友Oh4TIl	2022-05-12 09:39:00
115	0	$上汽集团(SH600104)$，你个	拾年佬韭	2022-05-12 09:41:00
134	0	$上汽集团(SH600104)$5月5日增持的股票，成为之后几天的砸盘主力，昨天	基民rVy0n5	2022-05-12 09:42:00
112	0	无偿划转、减持、回购，反复收割散户小韭菜。	心动LI不如行动	2022-05-12 09:43:00
113	0	班级里的差生，每次都是倒数，差生能好吗？	神派我来的1	2022-05-12 09:44:00
115	0	低开那么多，说明今天有大单要铁了心砸盘	Word很大你忍一下	2022-05-12 09:44:00
116	0	成红有情况，疫情未止，尚需维稳	金银成章de段正淳	2022-05-12 09:44:00
134	0	$上汽集团(SH600104)$昨天上海国际减持套现4.5亿，今天估计至少也要减	股友gfJXkG	2022-05-12 09:45:00
242	3	$上汽集团(SH600104)$陈虹。	股友7WNB0c	2022-05-12 09:45:00
119	0	$上汽集团(SH600104)$[旺柴][旺柴]符合预期。做为龙头企业，股价带头	理智地阿刁	2022-05-12 09:46:00
106	0	今天亏3点	市场千变万化	2022-05-12 09:46:00
118	0	挂了15.3的价 等你下来t	风雨桥31	2022-05-12 09:47:00
203	1	$上汽集团(SH600104)$15能进上货吗	小康社会决胜阶段	2022-05-12 09:48:00
118	0	3大指数全红，走了，不再来了	神派我来的1	2022-05-12 09:50:00
124	0	上汽而不是我心目中的上汽了，曾经的上汽而不复存在了，股价说明了一切，真是风水轮流	磊磊落落地苗人凤	2022-05-12 09:51:00
114	0	退市吧！别在丢上海的脸了！已经没脸可丢了！	帅帅的哥哥A	2022-05-12 09:51:00
208	1	$上汽集团(SH600104)$大盘红，你老是绿，有点说不过去吧	生机利市的程咬金	2022-05-12 09:52:00
202	1	到底谁获利？	股友9y922F3317	2022-05-12 09:53:00
206	2	$上汽集团(SH600104)$上海又在减持了，这周已经减持过10亿了	股友gfJXkG	2022-05-12 09:55:00
126	0	$上汽集团(SH600104)$我不玩了，20的本拿了一年了，一路阴跌，求求主力	扒菲特8	2022-05-12 10:00:00
196	1	$上汽集团(SH600104)$就这个股的尿性，会这波会砸到13。	乖乖的小韭菜	2022-05-12 10:01:00
109	0	融券做空[旺柴][旺柴]香啊	理智地阿刁	2022-05-12 10:03:00
117	0	北向本周减持力度再加大	鱼跃龙门3734	2022-05-12 10:03:00
117	0	$上汽集团(SH600104)$根据目前的回购和增持剩余数量，上海国际大概还有4	股友gfJXkG	2022-05-12 10:04:00
149	0	上汽是鲸落，比亚迪广汽的养料	老乡来点肉	2022-05-12 10:04:00
140	0	$上汽集团(SH600104)$长安汽车反弹快30个点，今天才好意思领跌。上汽反	理智地阿刁	2022-05-12 10:05:00
117	0	还意吗？一帮韭菜	维狠也	2022-05-12 10:05:00
234	2	输30%了，割肉了！休息一段时间[大笑]	八方兴隆的廉颇	2022-05-12 10:06:00
138	0	$上汽集团(SH600104)$上海国际45两月减持不下20亿了，按照这个减持速	股友gfJXkG	2022-05-12 10:07:00
633	1	自动驾驶真来了？看完这家中国车企的智驾实力，你就信了	小五小	2022-05-12 10:08:00
122	0	汽车界的中国男足[大笑]	关灯吃面君	2022-05-12 10:09:00
342	1	$上汽集团(SH600104)$上海国际减持真牛，左边100亿划转，右手60多亿	股友gfJXkG	2022-05-12 10:09:00
138	0	上海满路都铺了鲜花，马上解封了	股友cBBN0f	2022-05-12 10:09:00
122	0	$上汽集团(SH600104)$月线5连阴，年线5连阴，果然是国企典范[旺柴]	七月七日晴10	2022-05-12 10:10:00
112	0	$上汽集团(SH600104)$	乖乖的小韭菜	2022-05-12 10:10:00
119	0	$上汽集团(SH600104)$	乖乖的小韭菜	2022-05-12 10:10:00
112	0	为什么每次都买在最高点呢	恶有恶报啊	2022-05-12 10:10:00
265	5	$上汽集团(SH600104)$每天都是这样，落后所在的所有板块，不愧是你	宏图利市的柯镇恶	2022-05-12 10:12:00
234	2	$上汽集团(SH600104)$拿一个月能回到18吗[哭][哭][哭]	枫叶math	2022-05-12 10:12:00
120	0	$上汽集团(SH600104)$汽车板块红了，你他么居然还是绿，还他么大绿！	乖乖的小韭菜	2022-05-12 10:13:00
123	0	$上汽集团(SH600104)$板块涨的时候永远是倒数，板块跌的时候永远名列前茅	基民QWkqnr	2022-05-12 10:13:00
129	0	$上汽集团(SH600104)$江铃资金拉板，这家伙都上不去。懒驴拉磨。	理智地阿刁	2022-05-12 10:16:00
115	0	诺基亚了吧，079快走吧，	神派我来的1	2022-05-12 10:17:00
150	0	昨天港资卖出2000多万，大盘大好，是谁卖了上汽？答案上海国际这个不用说了吧，上	灵魂上汽	2022-05-12 10:17:00
226	2	这票真的没庄吗？每次下跌提前砸，上涨总是滞后？？？	一滴水4	2022-05-12 10:17:00
129	0	$上汽集团(SH600104)$丧气怎么还没倒闭？赶紧认比亚迪为老爸吧。你做儿子	纪律操作顺势而为	2022-05-12 10:17:00
112	0	确实太烂了	股友ZT56071809	2022-05-12 10:18:00
119	0	垃圾啊，上汽真是！	学而不厌的紫菜	2022-05-12 10:20:00
128	0	脸都不要了，长安，长城都比他强	菜鸟互啄2020	2022-05-12 10:20:00
275	1	汽车整车股，都拉了几遍了，就是不拉你，还做空你，你都跌了4年了，以后不买上海股了	股友pLImrG	2022-05-12 10:22:00
226	1	$上汽集团(SH600104)$涨垫底，跌垫底。啥玩艺。	股友CWkr6G4437	2022-05-12 10:22:00
217	1	当大家都看好就好不了，少数人挣多数人数，你品，你细品	股友VE6RDe	2022-05-12 10:22:00
123	0	2天落后长城20个点	神派我来的1	2022-05-12 10:23:00
224	2	$上汽集团(SH600104)$这样打压也挺好的，剩下的都是钉子户了，看你怎么折	股友8812635V3n	2022-05-12 10:24:00
127	0	$上汽集团(SH600104)$今天也是臭不要脸的一天	平泽唯	2022-05-12 10:27:00
223	2	彻底被BYD打败	我喜欢投资不投机	2022-05-12 10:28:00
131	0	上汽还有多少人去参与！这个成交置！就只有自生自灭了！！！	基民AK直话直说	2022-05-12 10:30:00
134	0	$上汽集团(SH600104)$上汽害我错过一波反弹。我正确判断到了汽车板块要触	临池学书de水蜜桃	2022-05-12 10:30:00
124	0	买这个就是浪费生命。。。换长城	大发斗金地花满楼	2022-05-12 10:31:00
214	1	明天黑色星期五，跌3个点。	股友pLImrG	2022-05-12 10:31:00
124	0	$上汽集团(SH600104)$行业脓头，每天板块第一[赞]	转身依然	2022-05-12 10:31:00
196	1	这货等下会重复昨天的故事	恶有恶报啊	2022-05-12 10:31:00
180	0	技术方面分析下。红三角形。中间还是个倒锤线。汽车板块这货做空真的能发财。完全空方	理智地阿刁	2022-05-12 10:35:00
251	1	$上汽集团(SH600104)$上海国际减持真牛，一小时减持套现至少1.5亿，真	股友gfJXkG	2022-05-12 10:35:00
134	0	发大股东增持公告就是“老乡，别跑”	金银成章de段正淳	2022-05-12 10:35:00
128	0	上汽要走出自己的行情啊	股友aA3CrL	2022-05-12 10:37:00
252	2	坑内的人哭天喊地，就是不愿爬出去。坑外的人还在纷纷往里跳。079等人还在摇旗呐喊	恭喜满堂得紫薇	2022-05-12 10:37:00
237	2	$上汽集团(SH600104)$完了，上汽会退市	股友K0116600H7	2022-05-12 10:37:00
126	0	12.7能不能企稳现在还是钝刀子割肉	回本远离你	2022-05-12 10:38:00
123	0	俗话说物极必反，垃圾还可以变渣土。。	泡面加个蛋	2022-05-12 10:39:00
127	0	$上汽集团(SH600104)$跟跌不跟涨呀，啥时候回本呀[哭]	买啥涨啥了	2022-05-12 10:40:00
126	0	看看长城垃圾	奋发向上de钢铁侠	2022-05-12 10:46:00
236	1	上汽能不能做个真正的龙头，来个涨停[大笑]	股友Mggsma8199	2022-05-12 10:48:00
127	0	快跑？	基民I1t2De	2022-05-12 10:54:00
241	2	需要多大的能力，才能把这么优质的土壤，种出一片烂田。。	泡面加个蛋	2022-05-12 10:55:00
184	0	能把上汽卖给华为吗？陈绿立马滚蛋！	学而不厌的紫菜	2022-05-12 10:57:00
227	2	$上汽集团(SH600104)$好好砸，把这些喷子们砸出去才能涨	劲新69	2022-05-12 10:59:00
214	2	$上汽集团(SH600104)$上汽这个垃圾管理团队，做的是什么事情，股价长期低	小目标100Million	2022-05-12 11:03:00
334	0	上海重大项目复工复产有序推进	导报财经	2022-05-12 11:04:00
232	1	人才啊，股价涨也不涨，跌也不跌，尽然有种专家高度控盘的感觉	喜盈盈得龙啸天	2022-05-12 11:06:00
678	2	资本趋利，你上汽自己不讲规则不讲原则，上次15年无偿划转，这次又无偿划转。人家大	灵魂上汽	2022-05-12 11:07:00
144	0	不砸了？那我加仓了啵	今夜打老虎y	2022-05-12 11:09:00
745	4	上汽增持，回购，减持换个马甲一起操作，真的合理合法么？有权利难道可以任意妄为侵害	灵魂上汽	2022-05-12 11:09:00
220	1	$上汽集团(SH600104)$周线20连阴，月线5连阴，年线5连阴，年年减持套	股友gfJXkG	2022-05-12 11:13:00
131	0	$上汽集团(SH600104)$月线跌了5个月，比15年股灾还惨。	骑万里马	2022-05-12 11:18:00
213	2	$上汽集团(SH600104)$上汽的目前走势就是下一个华晨	股友gfJXkG	2022-05-12 11:18:00
224	2	$上汽集团(SH600104)$上汽操盘手睡着了吗？这价是不是贵了，不值得增持？	中鼎100	2022-05-12 11:19:00
260	8	陈虹，你何德何能再领导上汽	股友109l722L55	2022-05-12 11:23:00
365	1		上汽集团股友	2022-05-12 11:23:00
213	1	下午拉涨停，我给打完电话了，大家安静下，等着涨停。	灵敏的甜夢	2022-05-12 11:25:00
229	1	人设崩了一地，一边回购，一边无偿转让股份减持，破净还减持，明目张胆的割韭菜，你能	心动LI不如行动	2022-05-12 11:26:00
125	0	再闷一至二个季度，阳光依然如故	股友延迟满足	2022-05-12 11:29:00
129	0	还在地上趴着呢[为什么][为什么]	赚点菜钱就走	2022-05-12 11:29:00
686	2	佛山全国首发7项氢能团体标准，上汽更是炼就一身“氢功”	股友a8519991K2	2022-05-12 11:33:00
136	0	上证涨3天，上汽没涨还跌几分，都把它当诺基亚了	神派我来的1	2022-05-12 11:35:00
265	1	飞凡飞凡超越平凡，飞上九天榄月，买祝贺	六G方舟	2022-05-12 11:41:00
1286	11		上汽集团股友	2022-05-12 11:49:00
250	1	我日，16块5的本。啥时候让我走啊	恶贯满盈的小红人	2022-05-12 11:52:00
206	1	天天看着这垃圾货气死我了	股友aaMy9r	2022-05-12 11:55:00
201	1	起码在中间一直垫底	股友aaMy9r	2022-05-12 11:56:00
131	0	只要涨一点就被打爆	股友aaMy9r	2022-05-12 11:58:00
2360	2	汽车行业至暗时刻，汽车股大涨，究竟发生了什么？	功夫汽车	2022-05-12 12:00:00
227	2	$上汽集团(SH600104)$我说上汽是垃圾，谁赞成，谁反对	宏图利市的柯镇恶	2022-05-12 12:07:00
139	0	完了，跟力帆众泰混一块去了[呲牙]	yyy钢铁战士	2022-05-12 12:11:00
299	3	我持有这个股沾总仓位3层左右，看到其他股涨这个跌就不会生气，刚好可以没跌一点加一	JESSC	2022-05-12 12:15:00
277	4	$上汽集团(SH600104)$5月20股东大会，麻烦到场的带上我的亲切问候。	宏图利市的柯镇恶	2022-05-12 12:19:00
209	0	你，在风中，在雨中，没灵魂，看不透，名字叫陈虹。。。	力胜华尔街	2022-05-12 12:19:00
134	0	看看长城，再看看上汽，上汽集团的领导脸红不？	八方兴隆四方来财	2022-05-12 12:22:00
225	1	什么时候香港持有的票卖光就涨了	股友aaMy9r	2022-05-12 12:24:00
1992	11	偷一次机构的火种给散户	Prometheus998	2022-05-12 12:24:00
226	1	2022年5月12日星期四 上汽不会代工特斯拉哈?	驹驰lhs	2022-05-12 12:38:00
257	2	青柠饮料？	韭韭年韭月韭	2022-05-12 12:41:00
156	0	有没有哪位重仓的割肉，看看明天跌还是涨，跌了你再买回来。涨了剩下的赚钱	雪山飞蛇	2022-05-12 12:43:00
120	0	上汽	基民sPn9Pl	2022-05-12 12:56:00
135	0	$上汽集团(SH600104)$短线看16.6长线看18.6	大旺才6781	2022-05-12 12:57:00
122	0	$上汽集团(SH600104)$今天又要倒数哦	股友8O0r083905	2022-05-12 13:04:00
266	1	$上汽集团(SH600104)$截止上午收盘，上海国际共减持套现1.97亿	股友gfJXkG	2022-05-12 13:06:00
125	0	上气=丧气！名字选的不好！	大由大	2022-05-12 13:07:00
117	0	$上汽集团(SH600104)$完了，芭比Q了	股友K0116600H7	2022-05-12 13:07:00
284	3	苦日子可能还在后头，上海国际从去年9月份到今年3月份才减持了0.15亿股，减持应	心动LI不如行动	2022-05-12 13:09:00
125	0	$上汽集团(SH600104)$这种垃圾还有脸在20号开会	zhuo_lang	2022-05-12 13:13:00
115	0	砸盘开始	股友9y922F3317	2022-05-12 13:13:00
191	2	$上汽集团(SH600104)$看来股票不是看业绩呀[捂脸]	股友8O0r083905	2022-05-12 13:14:00
123	0	为什么每天低开这么多？看起来红k线这么多其实价钱还跌了	拾年佬韭	2022-05-12 13:14:00
130	0	上汽国际和上期集团大股东什么关系	今年定要翻倍	2022-05-12 13:15:00
253	2	$上汽集团(SH600104)$上汽集团完全就是高抛低吸的典范，左手上海国际10	股友gfJXkG	2022-05-12 13:17:00
119	0	$上汽集团(SH600104)$陈绿	Roy88898888	2022-05-12 13:18:00
120	0	怎样了，现在地方2个点了，加油下跌趋势	市场千变万化	2022-05-12 13:19:00
125	0	这个垃圾集团真的是烂透了。	股友H7F8E9	2022-05-12 13:20:00
274	4	$上汽集团(SH600104)$参与护盘...[微笑][微笑][微笑]	austin208	2022-05-12 13:21:00
227	1	回购就像恶狗一样叫了两声，北向一棍子打得再也不敢吱声了。	金银成章de段正淳	2022-05-12 13:21:00
116	0	民愤极大啊！	今夜打老虎y	2022-05-12 13:22:00
137	0	浪费时间，换其他汽车股算了	广州水上漂草上飞	2022-05-12 13:23:00
123	0	$上汽集团(SH600104)$上汽每次横盘横着横着就掉沟里了	我只是想改善生活	2022-05-12 13:25:00
748	0	4月国内汽车产销量接近腰斩，部分车企产能损失超六成	明日太阳88	2022-05-12 13:27:00
291	3	上汽转给上海国际的股份，是上汽主动的还是被动的？转完就被抛掉	者001	2022-05-12 13:28:00
129	0	估计上汽集团高管在偷偷的笑	股友aaMy9r	2022-05-12 13:30:00
240	2	上海国际13:30上班，上班第一件事就是砸盘啊	红色20cm	2022-05-12 13:31:00
114	0	加仓	雪山飞狐令狐冲	2022-05-12 13:32:00
330	8	上汽又不缺钱为什么低位破净减持怎么想都想不通，难道是为了配合做空的大鳄	浑源城主	2022-05-12 13:33:00
132	0	$上汽集团(SH600104)$没品，这个企业根本就没品！	乖乖的小韭菜	2022-05-12 13:34:00
126	0	$上汽集团(SH600104)$真垃圾，大盘涨他不涨，大盘跌他更跌！大手笔你马拉	李府福公	2022-05-12 13:35:00
136	0	又尿床了，1570接的1580没跑，我后悔了	泡面加个蛋	2022-05-12 13:37:00
115	0	快跑？	基民I1t2De	2022-05-12 13:39:00
217	2	$上汽集团(SH600104)$上汽陈绿进去了吗	股友d333h38699	2022-05-12 13:39:00
219	1	$上汽集团(SH600104)$早上预测今天上海国际减持套现3亿左右，现在离收盘	股友gfJXkG	2022-05-12 13:41:00
121	0	砸盘小能手	韭菜根91899	2022-05-12 13:42:00
127	0	主力资金都跑了	股友aaMy9r	2022-05-12 13:42:00
123	0	昨天给散户做了个T	一路有你阿龙	2022-05-12 13:43:00
205	3	大家还是洗洗睡吧，不要想着摘金桃，也不用幻想着上气会反弹、大涨，从公布回购增持到	心动LI不如行动	2022-05-12 13:45:00
157	0	分析的很独到，也解释了为什么上汽不行。机构不是瞎子，上汽瞒天过海，虚构业绩，以为	招商证券吧股友	2022-05-12 13:47:00
202	1	不说回购吗，特么的，就做了下样子是吗	万事钵满地刘备	2022-05-12 13:48:00
123	0	上汽是沉睡的雄狮，睡着睡着，就一辈子过去了	泡面加个蛋	2022-05-12 13:50:00
119	0	$上汽集团(SH600104)$连大盘都不如的垃圾货！	李府福公	2022-05-12 13:51:00
230	3	别的增持回购目的是股价涨这股是跌不可思议	股友aaMy9r	2022-05-12 13:52:00
196	1	$上汽集团(SH600104)$天天行业到数！有所作为吧！否则上汽必将完蛋！	李府福公	2022-05-12 13:53:00
242	1	$上汽集团(SH600104)$大家千万不要以为投资他是价值投资，哈哈，这个是烂	招商证券吧股友	2022-05-12 13:54:00
262	2	北向10号减持1千万多股，11号减持1百万多股，。北向己经没有股票减持了，大家耐	股友TKmP6m	2022-05-12 13:55:00
115	0	$上汽集团(SH600104)$完了，上汽	股友K0116600H7	2022-05-12 13:55:00
119	0	$上汽集团(SH600104)$上汽真是丧气	kelin_wu	2022-05-12 13:56:00
126	0	看到大家都在骂我就痛快了，一点希望也看不到	义无反顾的贾惜春	2022-05-12 13:57:00
217	2	昨天进来的割没割？没割？明天继续跌	堆金积玉得带土	2022-05-12 13:58:00
585	5		上汽集团股友	2022-05-12 13:59:00
211	2	$上汽集团(SH600104)$12块我加仓，我能等到吗	凉风998	2022-05-12 14:02:00
694	6	搞不懂，这公司这么多钱，干嘛拿来分红呢！做大做强不好吗？！投资锂矿，锂电池上下游	宁波的小小股民	2022-05-12 14:04:00
234	2	$上汽集团(SH600104)$两岸多声啼不住，空方已过万重山	抢摘079的小金桃	2022-05-12 14:07:00
602	21	[哭][哭][哭][哭][大哭][大哭][大哭][大哭][大哭][大哭]我16.	宁波的小小股民	2022-05-12 14:17:00
246	1	让比亚迪直接收购得了	股友8c09X67111	2022-05-12 14:17:00
119	0	上气=丧气	大由大	2022-05-12 14:22:00
118	0	都没有什么成交了	股友TZE9nR	2022-05-12 14:22:00
231	1	又觉得自己可以了，车还要涨价卖	zpming	2022-05-12 14:23:00
131	0	$上汽集团(SH600104)$绿兮衣兮，绿衣黄里。心之忧矣，曷维其已？绿兮衣兮	春来江水绿油油	2022-05-12 14:24:00
141	0	$上汽集团(SH600104)$又开始拉尾盘了，看看这个货每次都这样，已经很多次	招商证券吧股友	2022-05-12 14:35:00
122	0	赶紧还钱，害我亏损大大的	迷途小输童	2022-05-12 14:42:00
277	6	$上汽集团(SH600104)$今天15.7减仓20手，准备15.5再接回来。。	gsjb战无不胜	2022-05-12 14:44:00
365	3	这应该是最坏的时候了，上汽乘用车新能源应该八九月份批量上市了，那时应该轻松20	HsjsJEhjd	2022-05-12 14:44:00
457	8	看过侠客行吗，里面男主角的称呼正适合上汽[大笑][大笑][大笑][大笑]	多才多鱼	2022-05-12 14:46:00
226	0	$上汽集团(SH600104)$散户太多	股友1eN3909153	2022-05-12 14:47:00
502	10	这个走势，明天秒涨停！嘻嘻	股友h8Faq8	2022-05-12 14:50:00
279	3	每年研发投入上百亿为什么新能源还这么?	聪明得韭菜	2022-05-12 14:50:00
159	0	$上汽集团(SH600104)$两股最大的资金在坚持，两个打算买入的又是其中一个	鱼跃龙门3734	2022-05-12 14:53:00
255	2	$上汽集团(SH600104)$清仓换股，摊牌了，不玩了[笑哭]	闲钱炒股老实上班	2022-05-12 14:55:00
460	3	两岸多声啼不住，空方已过万重山	灵魂上汽	2022-05-12 14:57:00
145	0	假如上汽陈和上气黄一起走了，估计没人替他惋惜	害羞地龙鱼	2022-05-12 14:59:00
271	1	每天都是假阳线！TMD	久远的巴君浩	2022-05-12 15:02:00
259	2	今天大股东有增持吗？都是便宜筹码啊	喜盈盈得龙啸天	2022-05-12 15:02:00
[truncated: 3,780 more rows]
