# Supplementary material for: A structured multi-head attention prediction method based on heterogeneous financial data
Source: PeerJ Comput Sci. 2023 Nov 17;9:e1653. doi: 10.7717/peerj-cs.1653 (PMC10703059; doi:10.7717/peerj-cs.1653)
Supplement: Supplemental Information 5 [file peerj-cs-09-1653-s005.zip › additional data/60050 ú¿April-Mayú⌐.xlsx]

## Sheet: Sheet1
1101	5	给联通老总一个建议	radar	2022-04-01 00:15:00
3952	1	沃伦巴菲特：在道琼斯指数从2月份995点高位跌至5月份865点之后，有几位投资人	会飞的小葡萄	2022-04-01 00:38:00
497	1	中国联通：融资净偿还233.46万元，融资余额21.87亿元（03-31）	中国联通资讯	2022-04-01 07:24:00
420	0	中国联通03月31日获沪股通增持833.72万股	中国联通资讯	2022-04-01 07:45:00
257	0	委托单已挂，今天清仓[捂脸]	股友hPAZBt	2022-04-01 08:02:00
474	2	$中国联通(SH600050)$东数西算有你，数字货币有你，乡村振兴有你，外资增	旅途中人001	2022-04-01 08:16:00
466	2	收益0.2元，分红3分九厘，这是多么缺钱的节奏	天天qwer	2022-04-01 08:36:00
325	1	$中国联通(SH600050)$涨几分跌几毛，涨一个星期一天就跌完是中国联通的传	突然承诺	2022-04-01 08:43:00
235	0	酷	friedBBricle	2022-04-01 08:51:00
611	4	清仓了，明显半山腰	金银暴富得康南	2022-04-01 09:29:00
501	4	就在昨天，我毫不犹豫的把家人四部手机和一个宽带全换成电信的了	炒股买番茄	2022-04-01 09:32:00
225	0	$中国联通(SH600050)$又双是吃面的一天，继续买点[吃瓜]	基诺李维斯	2022-04-01 09:48:00
387	1	$中国联通(SH600050)$你爹又开始涨了，你作为孙子也不动一下？	股友bieIkV	2022-04-01 09:52:00
298	2	死股，真磨人	诚信之哀弥夜	2022-04-01 09:55:00
408	1	$中国联通(SH600050)$垃圾烂通，下跌通，最好退市，别贯名中国二字	生意有余的丘处机	2022-04-01 10:15:00
398	2	$中国联通(SH600050)$垃圾烂通，下跌通，最好退市，别贯名中国二字	生意有余的丘处机	2022-04-01 10:15:00
474	7	$中国联通(SH600050)$被操纵了的股票！！！	只爱趋势不爱技术	2022-04-01 10:26:00
494	4	$中国联通(SH600050)$敬告各位拿好你的筹码！…稳步吸筹中！	目前就是大机遇	2022-04-01 10:30:00
444	1	今天能站稳20日线还好，站不稳又要阴跌	决战股市的大风哥2022	2022-04-01 10:56:00
458	6	联通十年以后还是3元	联通破10	2022-04-01 10:56:00
211	0	愿赌服输	联通破10	2022-04-01 11:01:00
385	2	天天的，谁能受得了。	做多不做空13579	2022-04-01 11:05:00
393	1	$中国联通(SH600050)$排单排的密密麻麻的，这种票咋玩儿啊，3.9买了1	喵咪喵咪酱	2022-04-01 11:06:00
393	2	这走势！没舅舅了？？	勤学的锦鲤	2022-04-01 11:14:00
839	11	难以想象联通即将暴涨！！！今天的联通你爱搭不理，明天让你高攀不起。只需一个月直冲	中证50GETF	2022-04-01 11:15:00
443	2	$中国联通(SH600050)$你的移动爸爸又涨飞了！	股市小虾米9527	2022-04-01 11:33:00
2327	1	通信行业2022策略报告：5G组网完成，元宇宙启动	未来智库	2022-04-01 11:42:00
386	0	投资就是慢慢等待，着啥急。又倒闭不了，安生待着吧。不过哪天真长起来我相信一定会换	人在江湖心在股市	2022-04-01 11:48:00
538	10	$中国联通(SH600050)$伤心了	老广一日游	2022-04-01 12:33:00
379	1	中国联通今天3.62等你，少了一分也不卖[捂脸]	股友hPAZBt	2022-04-01 12:46:00
227	0	$中国联通(SH600050)$357买不完啊，要多少有多少	股友511F98270g	2022-04-01 13:18:00
237	0	$中国联通(SH600050)$别人涨的都是十倍市盈率以内个股	骏逸天下	2022-04-01 13:22:00
299	1	沟咋种	随运而走	2022-04-01 13:24:00
418	2	$中国联通(SH600050)$联通算是彻底完了。	判官刚哥	2022-04-01 13:32:00
453	1	沃日，封死开盘价	夺命梭哈	2022-04-01 13:36:00
420	1	$中国联通(SH600050)$真不知道你为什么这么温神！	就这姿态	2022-04-01 13:37:00
258	0	$中国联通(SH600050)$移动是真的强	第一火枪手	2022-04-01 13:46:00
744	2	电信、移动回A后联通确实是被弃了！真是不行啊！	撒小善	2022-04-01 13:49:00
299	0	$中国联通(SH600050)$牛市来了，这一次能翻倍	股友vKcGtL	2022-04-01 13:53:00
526	1	$中国联通(SH600050)$联通校招，本来去应聘的，简历竟然没有通过，应届本	股道长晴	2022-04-01 13:54:00
346	0	$中国联通(SH600050)$国移动(SH600941)2022年1月5号发行	全球鹰11	2022-04-01 14:03:00
277	0	$中国联通(SH600050)$我为什么会进这支票，唉!	第一火枪手	2022-04-01 14:05:00
533	3	看看今天3.62能不能成交，已挂。	股友hPAZBt	2022-04-01 14:11:00
545	3	午后联通强势上涨0.28%，股价达3.58	中证50GETF	2022-04-01 14:18:00
844	9	国企央企，大蓝筹，5G物联网，智慧城市，手机宽带离不了。兄弟们，就凭这些你有什么	中证50GETF	2022-04-01 14:24:00
535	3	现在联通股东有多少？增加还是减少了	wuli安	2022-04-01 14:40:00
290	0	买中国联通的股票，作为股东，能给我搞个优惠套餐吗	Morrimorri	2022-04-01 14:41:00
263	0	$中国联通(SH600050)$并了吧	旅途中人001	2022-04-01 14:42:00
437	1	$中国联通(SH600050)$2分钱又玩了一天	TT玩家	2022-04-01 14:43:00
443	1	涨一分钱都这么艰难啊[好困惑]	股友8h	2022-04-01 14:54:00
291	0	一分钱玩一天，干脆退市好了。	股票小樱桃A	2022-04-01 14:56:00
261	0	$中国联通(SH600050)$连移动的屁都比不上	股友30750t9C70	2022-04-01 15:06:00
708	5	织布机行情，20000股，3.75的本，就问还能不能解套了。	不辞辛劳之流畅	2022-04-01 15:21:00
532	1	大盘涨得这么好，傻通就涨了一分钱，大盘一跌你又跑前面去了，什么时候才能反转。看大	虹彩8866	2022-04-01 16:13:00
689	2	$中国联通(SH600050)$人人都像我一样，打死不走，你看股价涨不涨！真是服	联通钉子户	2022-04-01 16:14:00
807	4	联通和电信加起来，不如移动的一个零头	股友rrYuBe	2022-04-01 16:24:00
315	0	$中国联通(SH600050)$下个交易日跳空高开，来个所谓的岛形反转再跟进。	股友RkOYXh	2022-04-01 16:41:00
657	5	$中国联通(SH600050)$周线Macd是不是底背离？	股友RkOYXh	2022-04-01 16:43:00
557	3	$中国联通(SH600050)$我想知道中国联通还能到四块吗？	功成身退88888888	2022-04-01 18:11:00
948	1		中国联通股友	2022-04-01 18:21:00
157	0		中国联通股友	2022-04-01 18:22:00
406	1		中国联通股友	2022-04-01 18:25:00
205	0		中国联通股友	2022-04-01 18:41:00
195	0		中国联通股友	2022-04-01 18:41:00
699	3	红三兵后是长阳吗	朋友26rZ28	2022-04-01 19:00:00
636	1	死耗干熬还是割肉？	股友6K065123X8	2022-04-01 19:17:00
3696	23	600050:中国联合网络通信股份有限公司关于公司限制性股票激励计划首次授予股票第三个解锁期及预留授予股票第二个解锁期解锁暨上市的公告	中国联通资讯	2022-04-01 19:57:00
796	2	600050:北京市通商律师事务所关于中国联合网络通信股份有限公司限制性股票解锁相关事宜之法律意见书	中国联通资讯	2022-04-01 19:57:00
4777	34	中国联通：约2.07亿股限售股4月11日解禁	中国联通资讯	2022-04-01 20:09:00
297	0	联通还有辉煌的时候吗	A实习期	2022-04-01 20:30:00
310	0	3.49进的1312手，3.58出了，太墨迹了这股	股友oJjQuH	2022-04-01 21:07:00
505	2	$中国联通(SH600050)$三月再见，四月你好。昨天再好，也走不回去；明天再	高山出猛虎	2022-04-01 21:21:00
3040	7	原以为3月11号解禁，没解禁就跌那么狠，那4月11后真正解禁后，还不的跌成负数。	zxtjoo	2022-04-01 21:23:00
515	0	这个跟360走势一样，还要最少三个月跌	龙卷风88886666	2022-04-02 04:35:00
815	1	中国联通：融资余额21.7亿元，创近一年新低（04-01）	中国联通资讯	2022-04-02 07:26:00
1172	4	中国联通04月01日获沪股通增持856.72万股	中国联通资讯	2022-04-02 07:49:00
1078	1	2022中国移动经济发展	未来智库	2022-04-02 10:14:00
1015	4	23年限售股解禁才会大涨	保利股东	2022-04-02 11:04:00
699	1	$中国联通(SH600050)$河南联通归属你们管理吗？为何客服机器人会自动挂断	几时携手入长安	2022-04-02 13:12:00
824	1	继续跌，跌倒发行价，看看还套现不！	股友9vqHfQ	2022-04-02 14:14:00
847	2	$中国联通(SH600050)$我看到你，我怕触电；我看不到你，我需要充电；如果	高山出猛虎	2022-04-03 16:00:00
363	0	腰斩的有几何，补仓补到手软的又有多少	股友a7Dy87	2022-04-03 18:28:00
1071	4	这票涨到6块，我就心满意足了	大智不若愚	2022-04-03 19:54:00
978	0	被套的股票，一直等着上涨，这种回本的概率有多高，是不是相当于你每天都买入一次联通	龚龚2022	2022-04-03 20:14:00
345	0	10年前老夫看这票，现在再看，幸亏老夫当初忍痛直接割了	大狼财经	2022-04-03 20:27:00
1765	7	联通啥时候能涨，虽然觉得破三才到安全区域，但会不会破，感觉机率较小。我都想加仓了	虹彩8866	2022-04-03 21:18:00
1305	6	低洼之地，等风，时间而已	啊112233445566	2022-04-03 22:02:00
1664	6	$中国联通(SH600050)$未知和无知并不是愚昧，真正的愚昧是对未知和无知的	高山出猛虎	2022-04-04 04:42:00
1091	2	涨的慢，但安全，拿几年都比折腾创业板强，只买不卖，肯定赚钱。	仁者平	2022-04-04 10:18:00
346	0	今天早上给垃圾桶压纸了！！	股友PCxehw	2022-04-04 11:33:00
633	3	ku	friedBBricle	2022-04-04 16:48:00
179	0		中国联通股友	2022-04-04 18:25:00
414	0	今年2块的股票激励计划，今年2块多再买，成本降低了。加上2018年到现在的分红成	zxtjoo	2022-04-05 09:46:00
1084	3	中国移动经济白皮书	慕容衣	2022-04-05 10:18:00
245	0		中国联通股友	2022-04-05 12:52:00
1041	3	中国联通本周沪股通持股市值增加1.44亿元，居通信服务板块第一	胖猫周周见	2022-04-05 14:04:00
650	4	$中国联通(SH600050)$	全球鹰11	2022-04-05 14:12:00
686	1	中国联通本周融资净偿还4652.1万元，居通信服务板块第二	大眼看两融	2022-04-05 15:04:00
570	2	不和	friedBBricle	2022-04-05 15:38:00
236	0	一分钱玩一天，干脆退市好了？？？？	明殿弱	2022-04-05 18:01:00
1188	2	$中国联通(SH600050)$人人都像我一样，	夏侯渗养	2022-04-05 18:37:00
1016	3	感觉我们在股市容易犯的就是	虹彩8866	2022-04-05 20:21:00
256	0	问一下股民明友，有人说今年走国有地产股，天保基建、中交地产还是信达地产是领头羊？	股友028o628f65	2022-04-05 20:25:00
275	0	联通到历史大底还有一元多，它为什么不能再跌一次，股市不是讲道理的地方，股市代表的	虹彩8866	2022-04-05 22:06:00
658	1	联通的用户已超美国总人数	朋友26rZ28	2022-04-06 06:35:00
264	0	委托单已挂，看看今天给不给机会[摊手]	股友hPAZBt	2022-04-06 08:25:00
279	0	联通目前就是白菜价，如果跌继续加仓	一般小散	2022-04-06 08:39:00
576	2	6G板块爆发！6G龙头中国联通（600050）大涨9.98%，股价达4.06元。	中证50GETF	2022-04-06 09:24:00
273	0	$中国联通(SH600050)$今年如果开启一波牛市行情的话，多半是由中字头股票	大智不若愚	2022-04-06 09:34:00
482	2	$中国联通(SH600050)$下来吧，你爹都跌了，别装	股友bieIkV	2022-04-06 09:37:00
533	2	$中国联通(SH600050)$我清仓了看看你还能跌倒哪里	牟平杨子	2022-04-06 09:51:00
234	0	这就出货了？	学习避雷	2022-04-06 10:01:00
249	0	$中国联通(SH600050)$管住自己的手吧，待冲高回落再进	股友511F98270g	2022-04-06 10:01:00
503	1	强大的国家大蓝筹逆势翻红，不得不说国企就是硬。不受外盘暴跌影响。	中证50GETF	2022-04-06 10:04:00
243	0	$中国联通(SH600050)$垃圾	股友Dwm9ls	2022-04-06 10:05:00
487	1	拖着缺口不补，赤裸裸的耍liu盲	萍水相逢Z	2022-04-06 10:08:00
546	3	3.58加了点仓，买的并不多，提防再跌	虹彩8866	2022-04-06 10:20:00
398	0	考虑换股操作，可以换成低价银行股。	cztq	2022-04-06 10:37:00
490	1	收盘3.59，希望一天涨一分，这要求不高吧[好困惑]	股友8h	2022-04-06 10:45:00
259	0	可以先出来，等解禁后跌下来再补回去！	斐然生财得雁若	2022-04-06 10:57:00
546	1	$中国联通(SH600050)$不要责怪联通，业绩这么好，发展前景这么好，机会肯	股友Y968855C10	2022-04-06 11:03:00
366	2	又是织布的一天	股友97M19i1733	2022-04-06 11:23:00
263	0	$中国联通(SH600050)$希望有一个干干净净的联通	股友wIwQDR	2022-04-06 11:26:00
469	1	一个涨停就超过中国电信了嘛，来一个嘛	Wiedersehen	2022-04-06 11:29:00
504	2	3.63已挂，清仓[捂脸]	股友hPAZBt	2022-04-06 11:31:00
611	4	中骏联通是价值投资，因为盘子大，周期比较长，涨起来可能30年一个周期，长期看好，	股友vpqfmA4782	2022-04-06 11:33:00
771	10	破3后与10年前形成双底，股价将飞涨至20元[抓狂]	Wiedersehen	2022-04-06 11:34:00
214	0	$中国联通(SH600050)$下午先卖一些[旺柴]	股友ED1OSz	2022-04-06 12:14:00
1603	15	你要是老联通。在这里不要谈亏损多少，又是织布的一天。拿着这么优质的蓝筹是你的福气	中证50GETF	2022-04-06 12:44:00
1352	6	百度阿里京东腾讯等2017年买入联通股票90多亿，每股6.83元、以前的公告或资	全球鹰11	2022-04-06 12:51:00
210	0	联通	不败之神333	2022-04-06 13:09:00
210	0	联通	不败之神333	2022-04-06 13:09:00
229	0	转发	生意满腹得安琪拉	2022-04-06 13:14:00
437	1	相信联通100年后股价1000元，油条1万元，家庭资产少于100亿是穷鬼	联通破10	2022-04-06 13:16:00
232	0	$中国联通(SH600050)$我好气，我买了好多联通，一直跌	股友vKcGtL	2022-04-06 13:25:00
228	0	$中国联通(SH600050)$今天能涨两个点就可以了	股友ED1OSz	2022-04-06 13:28:00
527	4	今天3.63，等你[捂脸]	股友hPAZBt	2022-04-06 13:30:00
835	3	今日中国联通逆势翻红大涨0.28%，股价达3.60元	中证50GETF	2022-04-06 13:43:00
233	0	同志们，抄中国联通高管的底，他解套，我们开始赚钱	股友a1119K2089	2022-04-06 14:19:00
219	0	$中国联通(SH600050)$361清仓了，[哭][哭][哭]	一丝不苟的加斯顿	2022-04-06 14:27:00
227	0	$中国联通(SH600050)$361清仓了，[哭][哭][哭]	一丝不苟的加斯顿	2022-04-06 14:27:00
210	0	$中国联通(SH600050)$钢铁又涨停了，人家都起起伏伏好几轮了	股友ED1OSz	2022-04-06 14:30:00
245	0	$中国联通(SH600050)$请大家关注－下603758秦安股份	A37度男人	2022-04-06 14:35:00
434	1	$中国联通(SH600050)$看看人家中国建筑	小菜776534	2022-04-06 14:39:00
235	0	$中国联通(SH600050)$不知不觉反弹到3.6元了	jcjiucai	2022-04-06 14:50:00
221	0	$中国联通(SH600050)$典型的敢亏不敢盈？	突然承诺	2022-04-06 15:02:00
718	6	一天一分两分的啥时候能上4元啊	联通升5	2022-04-06 15:04:00
231	0	怒涨3分钱	股友97M19i1733	2022-04-06 15:25:00
243	0	所有买入联通的都适合穿越回去搞潜伏	人脸密码2015	2022-04-06 15:32:00
206	0	联通暴涨三分钱	股友vwQrJ8	2022-04-06 15:38:00
713	9	线上20天线了，各位怎么看？	百叶包肉	2022-04-06 15:57:00
507	4	涨停就回本	萍水相逢Z	2022-04-06 16:49:00
820	13	ku	friedBBricle	2022-04-06 17:04:00
213	0	买联通还不如买银行股呢	奔三的91069	2022-04-06 17:31:00
226	0	$中国联通(SH600050)$前几天3.59卖出，头两天又3.52接回，就这样	目前就是大机遇	2022-04-06 18:17:00
367	1	$中国联通(SH600050)$两市最弱的股之一。	善良的香仓龙	2022-04-06 18:29:00
171	0		中国联通股友	2022-04-06 19:09:00
218	0	完犊子了，破三够呛啊，所以上20没戏了。	技术指标就是翔	2022-04-06 19:15:00
238	0	还破3啊，受不了了，我家每年给联通贡献6000多，通胀没赶上还贬值！移动估值1万	股友2292E79O26	2022-04-06 19:31:00
1188	7	事出反常物极必反之，看创历史新高，第一目标看7块5左右，到了目标位置减磅，拿到之	低价股选海航	2022-04-06 19:48:00
472	0	中国联通(SH600050)$不知不觉又反弹了，加仓,,	鸵幻xL	2022-04-06 20:43:00
416	1	中国联通(SH600050)$不知不觉又反弹了，加仓，	屡竟7	2022-04-06 20:44:00
430	1	$中国联通(SH600050)$4.14亏40%止损清仓的，现在一看还在跌	股友08951ei207	2022-04-06 20:57:00
806	6	分红前4.20，分红后下跌4元左右徘徊几天在向上	太平洋破3	2022-04-06 21:13:00
187	0	没出息的垃圾桶	股友PCxehw	2022-04-06 21:20:00
208	0	破股票垃圾垃圾垃圾垃圾	幸运的开心果	2022-04-06 21:25:00
200	0	破股票垃圾垃圾垃圾垃圾	幸运的开心果	2022-04-06 21:25:00
324	1	见过最垃圾垃圾垃圾垃圾的破股票	幸运的开心果	2022-04-06 21:27:00
609	4	很久没有日线四连阳了，自己体会吧！	龚龚2022	2022-04-06 21:39:00
677	6	$中国联通(SH600050)$感觉明天可以补仓了，补吗？	高山出猛虎	2022-04-06 21:46:00
239	0	$中国联通(SH600050)$6124点12块多，5178点10元多，3200	我跟不上节奏	2022-04-06 21:53:00
417	1	$中国联通(SH600050)$真的不要把联通看得比较起！明天估计跌回七天以下了	突然承诺	2022-04-06 22:36:00
336	1	$中国联通(SH600050)$中国联通还是很看好的	给庄加点盐	2022-04-07 00:06:00
312	0	4.5的时候我以为是底，幸亏我割肉了，真有你的，中国联通，3.6也不会是底的，下	ostentatious	2022-04-07 00:54:00
463	1	涨三分钱到顶，跌一毛钱起步！联通缺爹的玩意今天不知道要跌多少！	百年三千	2022-04-07 01:09:00
1010	10	$中国联通(SH600050)$持股1690天，1690/30=56.33333	高山出猛虎	2022-04-07 04:25:00
420	1	$中国联通(SH600050)$9.04/3.61=2.504155125，9.	高山出猛虎	2022-04-07 04:59:00
521	2	重磅！北汽刘宇：HI迎来交付时刻，华为助力商业成功，十倍涨幅起！	热点追踪898	2022-04-07 05:35:00
556	1	中国联通：融资余额21.61亿元，创近一年新低（04-06）	中国联通资讯	2022-04-07 07:25:00
735	3	中国联通04月06日获沪股通增持864.25万股	中国联通资讯	2022-04-07 07:52:00
547	3	$中国联通(SH600050)$之前以为3.73是底，建仓后直接跌倒3.4附近，	短线小王子你阳哥	2022-04-07 08:35:00
488	4	$中国联通(SH600050)$今天打开领跌第一名	突然承诺	2022-04-07 09:20:00
265	0	背好降落伞，准备。。。	萍水相逢Z	2022-04-07 09:30:00
409	5	$中国联通(SH600050)$这货是真的没得救了	股友V9SwwT	2022-04-07 09:35:00
404	1	$中国联通(SH600050)$短线要小心了	小散啊B	2022-04-07 09:46:00
249	0	感谢天保基建作为国有地产股的风向标，带动地产金融板块，不然A股黯然失色！	股友028o628f65	2022-04-07 09:59:00
268	0	东方财富网不是显示三月份已经有2亿多解禁过了吗？怎么又变成4月11号才解禁呢？	股友opGmf1	2022-04-07 09:59:00
758	5	今年还能上4元吗？4.8的成本，愁死人了	大发善贾地苗若兰	2022-04-07 10:00:00
226	0	23分钱一天逐步抬高，自己去想	股友B9X3017911	2022-04-07 10:09:00
320	1	冲鸭冲冲	夺命梭哈	2022-04-07 10:16:00
441	1	$中国联通(SH600050)$又是织布的一天，乐色一个	股友97M19i1733	2022-04-07 10:19:00
213	0	$中国联通(SH600050)$涨一天跌三天你大爷	股友nTzPXd9189	2022-04-07 10:21:00
436	2	$中国联通(SH600050)$快被外资买爆了！	小兵掀大浪	2022-04-07 10:23:00
234	0	很明显今天出货后继续跌	老A定海针	2022-04-07 10:40:00
237	0	$中国联通(SH600050)$坑老用户的臭毛病越来越大	就是那么随意	2022-04-07 10:50:00
225	0	$中国联通(SH600050)$可以抄底了！	斐然生财得雁若	2022-04-07 11:01:00
628	7	$中国联通(SH600050)$你最牛逼，老子就服你现在，套了我三年，天理何在，	股友V9SwwT	2022-04-07 11:06:00
362	2	解森咋没完没了了？	n351413789583764	2022-04-07 11:21:00
450	1	解禁而已，有那么可怕吗？	斐然生财得雁若	2022-04-07 11:22:00
655	7	要维护联通股价稳定，唯一的办法就是回购港股注销，A联通占港股联通的份额就会提升，	懵懵懂懂的老黄	2022-04-07 11:23:00
308	0	7G白皮书已经到来，行业龙头中国联通（600050）即将崛起！	中证50GETF	2022-04-07 11:33:00
309	1	$中国联通(SH600050)$造孽啊	万科涨	2022-04-07 12:05:00
233	0	$中国联通(SH600050)$去s吧！中国联通！	水域一方	2022-04-07 12:20:00
339	1	$中国联通(SH600050)$拉稀拉了五年。	心静自然凉99	2022-04-07 13:09:00
461	1	很久之前就说过，这股的目的是破千亿市值，而不是股价破多少	金银暴富得康南	2022-04-07 13:33:00
387	1	$中国联通(SH600050)$又一天跌完一个星期的涨幅！哈哈哈，[大笑]	突然承诺	2022-04-07 13:39:00
231	0	这股好身手，跟跌不跟漲。	万事生财de海心	2022-04-07 13:43:00
201	0	$中国联通(SH600050)$废	股友2760V3790S	2022-04-07 13:53:00
413	1	今天沪股通又买进的很多吧	wuli安	2022-04-07 14:09:00
469	1	$中国联通(SH600050)$我相信北向这回可能要做了……就这股性…～…～	血洒股市	2022-04-07 14:23:00
232	0	$中国联通(SH600050)$原来是内资再砸盘，北向这回也傻了………哭晕在厕所	血洒股市	2022-04-07 14:29:00
445	1	$中国联通(SH600050)$突然觉得的有点阴谋论，烂通就是用来割北向的韭菜，	血洒股市	2022-04-07 14:35:00
202	0	$中国联通(SH600050)$进一步退两步	股民2人	2022-04-07 14:40:00
210	0	$中国联通(SH600050)$进一步退两步	股民2人	2022-04-07 14:40:00
220	0	$中国联通(SH600050)$今天没织布，一根绿线戳到底	股友97M19i1733	2022-04-07 14:42:00
423	1	有它都不好意思跟人说	SONGKANG9930	2022-04-07 14:51:00
411	2	$中国联通(SH600050)$要脸不要呀？	股友579099Q38X	2022-04-07 15:27:00
233	0	$中国联通(SH600050)$下山容易上山难[滴汗]	股友NFW0wl	2022-04-07 15:27:00
268	0	这货，看来没有机会交红利税	虹彩8866	2022-04-07 15:52:00
236	0	$中国联通(SH600050)$涨几个月也没一吐的多走了	年年钵满de子牙	2022-04-07 16:04:00
427	1	$中国联通(SH600050)$垃圾公司，涨不过大盘！跌起来敢跟大盘叫板！	水域一方	2022-04-07 17:06:00
212	0	涨4天一天砸完	法海之大战白蛇	2022-04-07 17:22:00
271	0	三万股，觉得有资格骂联通一句：SB	价值股定投	2022-04-07 17:38:00
242	0	这垃圾，幸好买得少	股友a7Dy87	2022-04-07 18:12:00
780	4	$中国联通(SH600050)$120分钟下方就是绿色均线，再向下几分钱就是左侧	炼炼8	2022-04-07 18:36:00
385	1	$中国联通(SH600050)$看来联通离仙股也不远了	星想萌辰	2022-04-07 18:50:00
473	1	企业做法，股价越谨慎	虎虎拼車	2022-04-07 19:08:00
665	6	$中国联通(SH600050)$亏的只是数字，反正不用钱，今年应该有机会。	高山出猛虎	2022-04-07 19:34:00
276	0	行业垃圾，股市臭虫，国企败类！	股友PCxehw	2022-04-08 06:55:00
363	0	中国联通：融资余额21.56亿元，创近一年新低（04-07）	中国联通资讯	2022-04-08 07:30:00
474	2	应该3.62清仓，非要挂3.63，市场没有毛病，自己不好[捂脸]	股友hPAZBt	2022-04-08 07:51:00
432	0	中国联通04月07日获沪股通增持193.18万股	中国联通资讯	2022-04-08 07:52:00
716	4	有朋友问道，中国联通怎么操作。一句话，3.5以下分批建仓，越跌越买。	大兵说股金	2022-04-08 08:13:00
423	2	$中国联通(SH600050)$连涨了4天，昨天一天给你跌回去[旺柴]	股友ED1OSz	2022-04-08 09:28:00
230	0	$中国联通(SH600050)$我就服你这个垃圾	股友V9SwwT	2022-04-08 09:44:00
405	1	$中国联通(SH600050)$你都没涨过，你脸去哪了？还好意思跌？？？	股友bieIkV	2022-04-08 09:45:00
416	1	烂泥扶不上墙的东西	股友97M19i1733	2022-04-08 09:45:00
253	0	会不会想跌到毛都没有了再退市	心态好地牡丹	2022-04-08 09:45:00
477	3	沪股通继续买进不要停	wuli安	2022-04-08 09:57:00
399	2	$中国联通(SH600050)$联通病了，病入膏肓，	股友wIwQDR	2022-04-08 10:03:00
473	1	我们生活中离不开通讯，通信事业关乎国计民生。因为亲近，又是赚钱的企业，我们选择信	虹彩8866	2022-04-08 10:07:00
458	1	还想着上3.8呢。哈哈哈3.61就结束了。差一分就是不补缺口。哈哈哈。真是逗比联	zxtjoo	2022-04-08 10:07:00
432	1	$中国联通(SH600050)$联通病了，病入膏肓	股友wIwQDR	2022-04-08 10:12:00
243	0	钝刀割肉，主力绝对控盘	炒股买番茄	2022-04-08 10:18:00
227	0	这个垃圾简直不给高管面子，重组吧	股友a1119K2089	2022-04-08 10:19:00
403	1	$中国联通(SH600050)$就你稳，一天天稳步下行	星晴的天空	2022-04-08 10:21:00
392	1	离3.4不远了，到时加点吧	漫步的老牛A	2022-04-08 10:26:00
339	2	$中国联通(SH600050)$呸	怀懝人生	2022-04-08 10:26:00
419	1	$中国联通(SH600050)$不卖留着玩，玩死你	股友rr18wX	2022-04-08 11:06:00
174	0		中国联通股友	2022-04-08 11:08:00
252	0	$中国联通(SH600050)$永远有买不完的票	麦兜的我4041	2022-04-08 11:24:00
744	4	下周一解禁，老铁们怕不怕？	斐然生财得雁若	2022-04-08 11:25:00
259	0	$中国联通(SH600050)$国家鼓励价值投资找高增长高分红的价值股投资	股友aY0VuM	2022-04-08 11:28:00
285	0	$中国联通(SH600050)$国家鼓励价值投资找高增长高分红的价值股投资	股友aY0VuM	2022-04-08 11:28:00
358	2	你爹爹又大涨	法海之大战白蛇	2022-04-08 11:31:00
447	1	$中国联通(SH600050)$就不卖看你跌到哪里	随便你跌	2022-04-08 13:16:00
429	2	如果移动是18cm，那联通肯定是0.18cm	股友97M19i1733	2022-04-08 13:20:00
241	0	怒长一分，太棒了	诚信之哀弥夜	2022-04-08 13:34:00
855	8	$中国联通(SH600050)$朋友们成本都是多少	足智富贵的长十郎	2022-04-08 13:48:00
1007	14	$中国联通(SH600050)$你们本儿是多少	足智富贵的长十郎	2022-04-08 13:49:00
225	0	砸出空间好赚钱	浏览人生1	2022-04-08 13:49:00
221	0	$中国联通(SH600050)$你就是运营商中的垃圾垃圾垃圾	金玉广进的律香川	2022-04-08 13:51:00
243	0	$中国联通(SH600050)$和网络一样差劲	金玉广进的律香川	2022-04-08 13:55:00
459	1	中国联通，垃圾垃圾垃圾垃圾垃圾垃圾垃圾垃圾垃圾垃圾呸呸呸呸呸呸呸呸呸呸呸呸呸呸呸	股友a1119K2089	2022-04-08 14:18:00
241	0	$中国联通(SH600050)$史上最垃圾，没有之一	经纶积玉地珮柔和	2022-04-08 14:19:00
229	0	联通资费便宜，股票也便宜[笑哭]	股友6QR1WH	2022-04-08 14:19:00
855	4	你就使劲跌吧，你越跌我越买，我就不相信你还能倒了，	AAA雪松	2022-04-08 14:22:00
686	2	$中国联通(SH600050)$中字头属你最尿性	股友nTzPXd9189	2022-04-08 14:23:00
253	0	$中国联通(SH600050)$移动创新高	第一火枪手	2022-04-08 14:29:00
300	0	$中国联通(SH600050)$感谢又给了我低买加仓机会！	目前就是大机遇	2022-04-08 14:33:00
249	0	$中国联通(SH600050)$看看移动，就知道联通为啥这么怂[滴汗]	股友p63667V105	2022-04-08 14:34:00
405	1	联通你永远都是那么的优秀！	zxtjoo	2022-04-08 14:49:00
1028	7	3.55成本求赚钱[无语]	牛B很牛B	2022-04-08 14:52:00
268	0	[图片]	A股键盘侠	2022-04-08 19:12:00
516	2	$中国联通(SH600050)$和中国电信合并，改名中国信联通讯公司，肯定强强联	牛气冲天神1	2022-04-08 22:05:00
237	0	$中国联通(SH600050)$留给子孙后代吧，还能咋样，不要有任何的期待，希望	龚龚2022	2022-04-08 22:53:00
4375	43	600050:中国联合网络通信股份有限公司关于第二期限制性股票激励计划获国务院国资委批复的公告	中国联通资讯	2022-04-08 22:53:00
588	1	中国联通，激励股价为何随意改变，有没有原则性，股东们同意吗？岂有此理！	股友a1119K2089	2022-04-08 23:14:00
2079	8	联通的高管好惨	股友gqocs8	2022-04-09 05:21:00
768	3	$中国联通(SH600050)$干脆和中国电信合并，改名中国电联，强强联合，充分	牛气冲天神1	2022-04-09 06:53:00
408	0	中国联通：融资余额21.45亿元，创近一年新低（04-08）	中国联通资讯	2022-04-09 07:28:00
1297	4	中国联通04月08日获沪股通增持364.68万股	中国联通资讯	2022-04-09 07:52:00
690	1	$中国联通(SH600050)$中国联通下周解禁2亿股，股价可能要破3元了。	股友66538Y1L99	2022-04-09 08:35:00
233	0	看看你爹移动啥走势	率真得牛牛	2022-04-09 15:10:00
1376	9	我赌周一大涨5个点，中国联通混改不可能就这样，雷声大雨点小，刘列红过去的成绩加上	联通破10	2022-04-09 15:18:00
251	0	$中国联通(SH600050)$抄底002115三维通信日线底背离（郑减持结束）	勤快之夏佐	2022-04-09 15:34:00
781	2	联通混改合合并不是两条道，是交叉而行，最终是统一的。我说的没错，这是时间的问题，	飞花艳想飞花艳想	2022-04-09 15:39:00
613	2	也许我当上太姥姥的那天，他们能合并。大家不要高兴太早	飞花艳想飞花艳想	2022-04-09 15:43:00
981	2	从和互联网公司入股混改，到联通电信5g共享共建，连4g也开始共享，中国联通2g基	联通破10	2022-04-09 15:57:00
589	1	参与联通混改的战投都没有好日子过！看看谁还敢投资联通，谁投资谁被搞	百年三千	2022-04-09 17:25:00
819	3	联通现在应该想办法怎么把港股44%的持股比例提高，要不然永远过不了这道坎，股价心	百年三千	2022-04-09 17:29:00
599	1	行业垃圾，股市无赖，国企败类！	股友PCxehw	2022-04-09 17:46:00
842	0	联通终有一天会走出来	股友Osv6xz	2022-04-09 19:08:00
631	0	当前低市盈率、低市净率、	股友qrJGE3	2022-04-09 19:14:00
404	0	$中国联通(SH600050)$牛了 ！！	派克爱空大4740	2022-04-09 19:37:00
1123	6	下周涨停，不涨停你打我！	afvf	2022-04-09 19:41:00
256	0	感觉联通最大的问题是股价一潭死水，根本不涨，啥时候买都被套。为何不涨呢，大道理说	虹彩8866	2022-04-09 21:07:00
392	0	这种妖股一旦走势不稳就要跑了！	喝酒不喝酒都不好	2022-04-09 21:26:00
392	0	而不是股价破多少	夏洛怎么能烦恼8718	2022-04-09 21:28:00
692	1	真是逗比联	都是我的啊5213	2022-04-09 21:32:00
245	0	$中国联通(SH600050)$很多人都携号转联通，电信了！联通这个时候再不醒过	专割北向	2022-04-09 23:12:00
227	0	一旦走势不稳就要跑了！	股友fT22755099	2022-04-09 23:42:00
700	2	$中国联通(SH600050)$为啥联通一直跌？难道要跌到两块钱？	卡卡不丹	2022-04-10 01:12:00
722	2	$中国联通(SH600050)$内部利益集团已经稳固如山，换董事长只能隔靴搔痒，	得天之势	2022-04-10 06:39:00
293	0	$中国联通(SH600050)$被3.62这个缺口压得死死的翻身无望！继续下跃趋	股友8N82m58088	2022-04-10 10:21:00
707	2	$中国联通(SH600050)$山高自有客行路，水深自有渡船人。3.56和5.3	高山出猛虎	2022-04-10 10:51:00
282	0	下周减持会跌多少呢？	斐然生财得雁若	2022-04-10 10:56:00
1082	8	$中国联通(SH600050)$联通港股才是真正的联通主体公司，股价3.15元人	要相信明天	2022-04-10 11:44:00
386	0	中国联通本周融资净偿还2477.77万元，居通信服务板块第一	大眼看两融	2022-04-10 15:04:00
549	2	$中国联通(SH600050)$联通跌了三年了。应该不会再跌了。	卡卡不丹	2022-04-10 16:00:00
457	0	喝茅台送话费，联茅可安定天下！	联通钉子户	2022-04-10 16:24:00
326	0	麦子:以前A股没电信和移动，只能买联通，现在谁买联通？同价电信10股分红1.7元	麦子投资	2022-04-10 16:40:00
194	0		中国联通股友	2022-04-10 17:10:00
164	0		中国联通股友	2022-04-10 17:11:00
249	0	$中国联通(SH600050)$600028中国石化，一季度，业绩超好！！！放心	荣荣看盘	2022-04-10 17:45:00
276	0	$中国联通(SH600050)$这股有意思公司要砸价回购，外资逢低抄底散户一脸茫	面具人生	2022-04-10 18:38:00
848	3	新华社就差直接点名了，明天不涨就闪人，自己玩去吧	出击100	2022-04-10 19:35:00
1202	4	买了联通除了被套，就是股吧里挺热闹。联通破三，联通破二，联通比不上大白菜。破三破	虹彩8866	2022-04-10 21:19:00
554	1	你们真持股的能不能别唱多喊希望了，这样会造成大量小散买入，主力更不会拉升了，真持	金银暴富得康南	2022-04-10 22:10:00
285	2	垃圾得要死	lzc3	2022-04-10 22:21:00
222	0	做了个梦，中国联通涨停了我还是亏损点	股友vpqfmA4782	2022-04-11 07:10:00
221	0	保险资金重仓！	龙的生态庄园	2022-04-11 07:35:00
196	0	今天还不跑哇	股友aMFBi9	2022-04-11 08:16:00
231	0	赶紧跑吧，一大把解禁了	股友aMFBi9	2022-04-11 08:17:00
582	5	今天还能继续买入的散户，我说一声，你牛逼了	股友aMFBi9	2022-04-11 08:18:00
218	0	中国联通已挂，今天清仓。	股友hPAZBt	2022-04-11 09:00:00
201	0	暴跌暴跌暴跌！	股友9fALTS	2022-04-11 09:19:00
575	3	哦呵	SjySHyuyunatian	2022-04-11 09:45:00
201	0	韭菜割了再收割四大网络科技大爷[鼓掌]	kklei	2022-04-11 09:59:00
374	1	已经没人敢买进了吧	股友ED1OSz	2022-04-11 10:06:00
411	2	大盘跌这么多。联通马上翻红。持有联通的朋友，你们有什么理由感到不自豪。持有联通是	中证50GETF	2022-04-11 10:07:00
406	2	一转眼，联通已经在3.5-3.6磨蹭17个交易日了	股友97M19i1733	2022-04-11 10:10:00
475	2	好想知道那些持股被激励的员工是什么心情[大笑]，放银行都比这强吧？	动感超人无敌	2022-04-11 10:18:00
197	0	3.55成本2000手求赚钱移动都红了！	牛B很牛B	2022-04-11 10:18:00
241	0	中国联通建仓3.53，加仓3.51。再坚持最后一天，不涨真的要清仓了[摊手]	股友hPAZBt	2022-04-11 10:28:00
229	0	309亿股，全流通了，最黑暗的时刻已经快过去了，长时间磨底再慢慢反转是大势所趋，	股友火眼睛星	2022-04-11 10:29:00
189	0	大蓝筹就是硬。	中证50GETF	2022-04-11 10:32:00
187	0	图便宜不行	gzhuyonggang	2022-04-11 10:33:00
210	0	$中国联通(SH600050)$3.53买入6万股，吃点分红吧	股友8837l95n59	2022-04-11 10:37:00
501	2	历史性底部，加仓，加仓，加仓。重要的事说三遍。内部股东正在疯狂抢筹	中证50GETF	2022-04-11 10:41:00
198	0	$中国联通(SH600050)$大盘涨时跟不上节奏，跌时抢先一步	股民2人	2022-04-11 10:44:00
274	2	坚持就是胜利	股友w99D218768	2022-04-11 10:45:00
306	3	$中国联通(SH600050)$呸	怀懝人生	2022-04-11 10:51:00
203	0	$中国联通(SH600050)$老铁万手托单顶上[强壮]，让解禁联通高管们先跑!	财神來敲门	2022-04-11 10:54:00
199	0	$中国联通(SH600050)$格局太小了联通	股友95k381K533	2022-04-11 11:01:00
217	0	$中国联通(SH600050)$历史总是惊人的相似，坐等拉升吧！	长线投资88	2022-04-11 11:05:00
438	2	刘总100篇论文、1000次讲话等于什么？	股友93153t5T56	2022-04-11 11:05:00
585	4	一个股票全流通了，再加上10年大底，5G投入慢慢减少，5G应用说不准哪天大爆发的	股友火眼睛星	2022-04-11 11:06:00
410	3	热烈祝贺联通全流通没创今年新低	人脸密码2015	2022-04-11 11:34:00
286	1	17年929—339下跌还是比较大，没必要割肉，毕竟都是自己人，无必要赶尽s绝，	都要好好的活下去	2022-04-11 11:54:00
199	0	看看你家大哥，股价将近差了20倍了。	红运刚刚	2022-04-11 11:56:00
152	0	人为打压，这垃圾竟然是最近最好业绩，这样跌为了割肉筹码，17年业绩差都929，现	都要好好的活下去	2022-04-11 11:57:00
1122	6	从年k线图来看，中国联通在2006年的年线底部是1.48元，8年过后2014的年	股友火眼睛星	2022-04-11 12:05:00
183	0	人为打压，这垃圾竟然是最近最好业绩，这样跌为了割肉筹码，17年业绩差都929，现	都要好好的活下去	2022-04-11 12:06:00
308	2	现在隔离在家，最不影响的公司就是电信充值了，固定个个月都要交钱，为何还要炕人无数	都要好好的活下去	2022-04-11 12:24:00
195	0	$中国联通(SH600050)$疫情之下，安有完，韭菜没钱了，怎么上涨？	联通2_48增发见顶	2022-04-11 12:26:00
480	4	虽然不涨，在这里躲股灾却是不错滴！哈哈。我的重仓之一。	长江神华股东	2022-04-11 12:27:00
701	10	我们可以不喝酒不吃肉，但是我们不能没网络，所有电信网络是不影响的，4.2持有60	都要好好的活下去	2022-04-11 12:29:00
387	2	$中国联通(SH600050)$恭喜移动盘中创新高	第一火枪手	2022-04-11 13:08:00
324	1	移动大涨	法海之大战白蛇	2022-04-11 13:12:00
233	2	建议腾讯啊里双马加仓10亿做慈善吧，泡面快吃完了，	都要好好的活下去	2022-04-11 13:43:00
151	0	买联通电信都是积德行善，为了下一代人为了股民，我明天再加5000股电信	都要好好的活下去	2022-04-11 13:49:00
174	0	$中国联通(SH600050)$抄底002115三维通信（三股东郑减持结束）。5	勤快之夏佐	2022-04-11 13:58:00
131	0	移动涨电信跌联通跌，现在把联通搞涨，电信就跌不了，所以大家努力唱吧	都要好好的活下去	2022-04-11 14:05:00
169	0	强行和大盘走	刺丶客丶	2022-04-11 14:07:00
185	0	解禁股再逃跑吗？	专割北向	2022-04-11 14:10:00
393	1	$中国联通(SH600050)$这是有重大大消息吧！	沃厚实	2022-04-11 14:16:00
287	2	建议移动电信联通合并重组，这样减少竞争，减少支持减少人员，大家都一样，这样投资就	都要好好的活下去	2022-04-11 14:17:00
329	1	70元移动能买多少股联通，怎么回事	都要好好的活下去	2022-04-11 14:21:00
222	0	$中国联通(SH600050)$总算解禁完了，以后都是利好消息了！！！	风趣de琴酒	2022-04-11 14:35:00
433	7	最后几分钟我射2—3亿全部吃了，估计能吃到3.7	都要好好的活下去	2022-04-11 14:46:00
289	0	厉害啊百济神州跌7元啊几个月跌了80元损失太多了，看看就好	都要好好的活下去	2022-04-11 14:47:00
202	0	沪港深还在加仓，[大笑]你加我也加。	富贵斗金得甄姬	2022-04-11 14:50:00
423	4	$中国联通(SH600050)$	亲和地洪七公	2022-04-11 14:55:00
497	3	这疫情时期，完全不受疫情影响甚至还利好的情况下电信运营商怎么就下跌不止	联通破10	2022-04-11 15:33:00
171	0	转发	生机高升地梦竹	2022-04-11 16:59:00
177	0	哈哈好好的移动尾盘也给这垃圾带崩了，建议加大发行力度一人一个新股，让全球大a股民	没有光的地方	2022-04-11 17:56:00
468	3	本周新股十二只，远远没有达到A股速度标准，所以股民不爽啊！建议下周20只，努力加	没有光的地方	2022-04-11 17:59:00
734	13	$中国联通(SH600050)$我还是小散吗？有比我厉害的小散吗？	高山出猛虎	2022-04-11 18:25:00
163	0	你这个垃圾，不配待在A股	金玉广进的律香川	2022-04-11 18:47:00
163	0	比大盘还稳的股	刺丶客丶	2022-04-11 18:47:00
175	0	$中国联通(SH600050)$中国股市中最垃圾中的臭	严谨得石破天	2022-04-11 19:27:00
229	0	太空炕2400点都没有跌成这样惨，建议立刻去证监会交易所办理停牌交易等过几年再来	没有光的地方	2022-04-11 20:48:00
460	4	今天限售股解禁，以为会跌得厉害，还好，跌了五分钱	虹彩8866	2022-04-11 21:12:00
497	0	有点像末日的味道，明天努力破339又是春天还是冬天，末日刚刚开始，2.48元股权	没有光的地方	2022-04-11 21:52:00
732	2	谁都知道上市公司管理者工资高福利好，市场没有回报还要再股权激励搞钱，2.48股价	没有光的地方	2022-04-11 22:02:00
496	2	公司高管该换就换	股友R220023c09	2022-04-11 22:29:00
162	0	$中国联通(SH600050)$垃圾公司，网都做不好	股友n0019v8091	2022-04-11 22:41:00
176	0	突然觉得没有人能有但小斌舒畅，空仓原来也可以得瑟的，祝股神空仓胜利	没有光的地方	2022-04-11 23:21:00
379	1	50多万股民竟然没有人知道2.48股权激励是什么问题，这垃圾的管理者工资待遇福利	没有光的地方	2022-04-12 05:42:00
435	4	50多万股民竟然没有人知道2.48股权激励是什么问题，这垃圾的管理者工资待遇福利	没有光的地方	2022-04-12 05:42:00
512	4	谁在打压垃圾桶？难道垃圾碰到垃圾？	股友PCxehw	2022-04-12 06:20:00
340	0	中国联通：融资余额20.82亿元，创近一年新低（04-11）	中国联通资讯	2022-04-12 07:26:00
214	0	$中国联通(SH600050)$昨天融资客暴仓了吗？	我赚你亏666	2022-04-12 07:47:00
370	0	中国联通04月11日被沪股通减持901.82万股	中国联通资讯	2022-04-12 07:53:00
432	2	我想知道上市公司股权激励价格想顶多少就多少吗，是不是定个1块也行？	老A定海针	2022-04-12 08:02:00
211	0	建仓3.53，3.51已经被套了[捂脸]	股友hPAZBt	2022-04-12 08:06:00
203	0	$中国联通(SH600050)$抄底002115三维通信，网络游戏板利好。	勤快之夏佐	2022-04-12 08:15:00
445	3	眼瞎的吗这垃圾2.48股权激励低于07年凭啥，上班工资待遇福利算少一分钱吗，股东	没有光的地方	2022-04-12 08:50:00
364	2	今年股民平均亏多少	股友RpxfGC	2022-04-12 09:19:00
175	0	这垃圾一月份3.7，3月3.4四月份搞个超级低价股权激励3元应该没问题了，太空炕	没有光的地方	2022-04-12 09:22:00
196	0	$中国联通(SH600050)$绿码通行、天空任你行5G	股友95k381K533	2022-04-12 09:23:00
205	0	$中国联通(SH600050)$中国联通股价跌得这么残，股民们不要责备自已，摧残	n140013311349940	2022-04-12 09:31:00
182	0	$中国联通(SH600050)$这个垃圾，连骂他的力气都没有了	股友97M19i1733	2022-04-12 09:32:00
311	0	以前一天都有十亿八亿的资金量都是宿量，一般都是20亿打底上百亿平常心对待的，现在	没有光的地方	2022-04-12 09:35:00
433	5	$中国联通(SH600050)$股权激励，需要股东大会通过，我们都投反对票	联通2_48增发见顶	2022-04-12 09:36:00
201	0	实际一点，凡联通的业务一概不用，助他坠落！	钟情一点红	2022-04-12 09:45:00
344	1	$中国联通(SH600050)$买个3000股意思下，毕竟在赚联通钱	股友vKcGtL	2022-04-12 09:47:00
180	0	中国联通董秘电话都不接，想找联通赔损失	股友a1119K2089	2022-04-12 09:50:00
359	2	$中国联通(SH600050)$你是移动的二十分之一，还敢和人家并称三大运营商？	闲人话语	2022-04-12 10:02:00
364	1	$中国联通(SH600050)$你是移动的二十分之一，还敢和人家并称三大运营商？	闲人话语	2022-04-12 10:02:00
409	3	优质蓝筹，价值投资。你值得拥有！	中证50GETF	2022-04-12 10:10:00
364	2	空仓第11天	股友WQgEFJ	2022-04-12 10:15:00
189	0	$中国联通(SH600050)$何必跌到零，反正都是估值，无中生有	股友wIwQDR	2022-04-12 10:16:00
181	0	最垃圾的国企	股友BzSjkP	2022-04-12 10:19:00
379	2	以后炒股别碰大盘国旗20个月了，还年年盈利，连一个反弹都没有，就会坑钱！	老A定海针	2022-04-12 10:19:00
325	1	$中国联通(SH600050)$每天跌5分，到退市需不少时间	股民2人	2022-04-12 10:23:00
380	1	股权激励就是变相陶员工的钱包，联通太不可思议了。	股友fmEurV	2022-04-12 10:29:00
180	0	$中国联通(SH600050)$呸呸呸，我呸	怀懝人生	2022-04-12 10:30:00
400	4	移动是龙头，联通是珠投	股友97M19i1733	2022-04-12 10:32:00
409	2	硬气，开始直线拉升了	中证50GETF	2022-04-12 10:34:00
488	3	$中国联通(SH600050)$2018年以来，股票增加了40%，大部分股票也是	心静自然凉99	2022-04-12 10:35:00
414	2		中国联通股友	2022-04-12 10:38:00
356	3	$中国联通(SH600050)$股权激励下半年肯定又是1.48元，永远有利润甜头	股友wIwQDR	2022-04-12 10:44:00
403	7	好意思？破净了	功成身退88888888	2022-04-12 10:46:00
185	0	资金赶去科创板，一个个都发不出工资的企业竟然几百亿市值，发行几千万股，大小非才是	没有光的地方	2022-04-12 11:18:00
245	1	垃圾，抛了抛了	百斯特工	2022-04-12 11:26:00
362	3	这货底部到底多少，难道非要跌倒是1元退市边缘才会横盘企稳？	韭菜葱花哥	2022-04-12 11:27:00
204	1	就快339差那几分钱么，大盘肯定破3千这垃圾啃定要破339简单的事	都要好好的活下去	2022-04-12 12:00:00
368	3	港股目前3人民币左右,这货估计也就值1.8了,[亏大了]	guwang7408	2022-04-12 12:01:00
441	5	$中国联通(SH600050)$坚决不割肉，亏死算了！	联通钉子户	2022-04-12 12:18:00
226	1	这垃圾搞的香港与大陆股权都乱七八糟的，要买还是电信靠谱，价格实惠，业绩可以接受，	都要好好的活下去	2022-04-12 12:21:00
174	0	$中国联通(SH600050)$炒底越炒越底！哈哈哈！勉强的笑了笑压不卖	突然承诺	2022-04-12 12:39:00
374	3	$中国联通(SH600050)$会不会到1.5元	平凡平稳平静	2022-04-12 12:46:00
505	4	现在嫌我发帖子打击你们。再去看看半年前我发的帖子，已经说的很清楚了。只能说	中证50GETF	2022-04-12 12:56:00
341	1	$中国联通(SH600050)$自从买了它，心态变的越来越好，身体倍儿棒，吃嘛嘛	股友X97TTj	2022-04-12 13:12:00
383	1	$中国联通(SH600050)$股权激励的阶层人士们，你们是付出了什么特殊贡献，	股友wIwQDR	2022-04-12 13:21:00
125	0	科创板最挣钱是券商，估计这次卷烟股要大拉一波	都要好好的活下去	2022-04-12 13:31:00
123	0	现在不能涨，这垃圾连一个科创板小股票的资金都没有，那有可能涨，要100亿以上以前	都要好好的活下去	2022-04-12 13:33:00
349	1	$中国联通(SH600050)$股价都这样了，你们还股权激励，你们的真还有脸，你	lzc3	2022-04-12 13:37:00
315	1	3.55怎么卖不完了啊！	股友9fALTS	2022-04-12 13:44:00
112	0	3.55怎么卖不完了啊！	股友9fALTS	2022-04-12 13:44:00
344	1	3.55怎么卖不完了啊！	股友9fALTS	2022-04-12 13:44:00
106	0	3.55怎么卖不完了啊！	股友9fALTS	2022-04-12 13:44:00
107	0	3.55怎么卖不完了啊！	股友9fALTS	2022-04-12 13:44:00
108	0	3.55怎么卖不完了啊！	股友9fALTS	2022-04-12 13:44:00
139	0	3.55怎么卖不完了啊！	股友9fALTS	2022-04-12 13:44:00
141	0	券商股涨停板了，这垃圾应该要拖住大盘出来扎盘啊，咋能涨几分钱，几个大资本快出来丢	都要好好的活下去	2022-04-12 13:46:00
135	0	以前这垃圾比建设银行值钱，现在这垃圾比农业银行差不多了，以后这垃圾比农行要2股换	都要好好的活下去	2022-04-12 13:53:00
379	3	这垃圾以前是建设银行价格，现在是农业银行价格，这垃圾竟然低价股权激励，天理何在	都要好好的活下去	2022-04-12 14:04:00
525	5	$中国联通(SH600050)$黄金坑	联通破4	2022-04-12 14:08:00
185	0	$中国联通(SH600050)$主力一直低价收购筹码	全球鹰11	2022-04-12 14:15:00
179	0	$中国联通(SH600050)$这波反弹可看到3.7附近	技术派画师	2022-04-12 14:29:00
380	1	3.62已挂，清仓[捂脸]	股友hPAZBt	2022-04-12 14:32:00
813	7	昨天再次提醒大家。3.5附近是8年历史大底，最低不的低于前期3.39的低点，股市	股友火眼睛星	2022-04-12 14:51:00
461	3	中国联通好丑恶，那副嘴面算看清了，去年4月，公司发开始回购股票，当时高管已解禁两	股友a1119K2089	2022-04-12 14:54:00
534	5	$中国联通(SH600050)$这家公司真的是不要脸，垃圾，没zhong的货	股友V9SwwT	2022-04-12 15:05:00
342	1	3.61还能不能看到，到了我就够本清仓，再也不碰这个垃圾	不辞辛劳之流畅	2022-04-12 15:45:00
192	0	$中国联通(SH600050)$大盘今天大幅上涨又成功躲过了，对于这个死垃圾直想	严谨得石破天	2022-04-12 15:45:00
157	0	返弹脚无力，就如今天科创板吹的688153我说42买的明天也跑不了，尾盘估计明天	都要好好的活下去	2022-04-12 15:49:00
143	0	你毛了个	联通升5	2022-04-12 16:16:00
355	1	看看联通高管的学历，除了博士就硕士，把公司搞成这个样子	股友rrYuBe	2022-04-12 16:17:00
125	0	联通A股同股同权才是开启上涨的开关，	联通破10	2022-04-12 16:24:00
811	9	电信运营商市值评估，移动2万亿，电信8千亿，联通a股因为是百分44的股权关系大概	联通破10	2022-04-12 16:27:00
638	7	电信运营商合理股价，移动90到100元，电信8到10元，联通8到9元。	联通破10	2022-04-12 16:29:00
475	3	预计一季度利润增长百分之25左右	联通破10	2022-04-12 16:34:00
545	2	请高手指点，去年联通比电信贵，我就买电信，现在电信又高联通13点，我要卖电信买联	都要好好的活下去	2022-04-12 17:06:00
555	3	未来运营商长期稳步增长，移动年利润百分5左右，电信10左右，联通15左右。	联通破10	2022-04-12 17:53:00
1315	7	$中国联通(SH600050)$中国联通：5GVoNR技术已具备商用条件IT之家	放生居士	2022-04-12 18:06:00
435	0	天翼云比联通云收入高出几十亿，移动云与天翼云竟挣，联通云在屁股后面闻闻屁了，太炕	没有光的地方	2022-04-12 19:15:00
408	2	天翼云收入279—联通云163差116元没有处罚还要低价股权激励，想啥呢？的	没有光的地方	2022-04-12 19:28:00
173	0	转发	诚挚得朗姆酒	2022-04-12 19:31:00
773	1	云计算的未来，属于“国家队”？	科技新知Pro	2022-04-12 21:14:00
153	0	行业垃圾，股市无赖，国企败类！	股友PCxehw	2022-04-12 21:55:00
325	1	$中国联通(SH600050)$联通赚钱及运作努力与其他两家公司差距巨大，但是还	东方一根韭	2022-04-12 22:16:00
163	0	$中国联通(SH600050)$怎么会还有散户买这个股票，实在想不通，头脑瓦特了	来时好好的	2022-04-12 23:52:00
207	0	要涨了，因为有好几天没发利好消息了[俏皮]	别挣我的钱行吗	2022-04-13 00:32:00
198	0	这垃圾除了股权激励，啥也没有，电信物联网云将会一骑绝尘，将来电信一股要换这垃圾5	没有光的地方	2022-04-13 00:48:00
380	8	中国联通，为什么想激励就激励，有没有通过所有股东同意？	水域一方	2022-04-13 02:34:00
244	2	联通最近换的人除了想要好处啥也没有干，一点作为没有天天想着怎么搞钱落袋以前那有这	都要好好的活下去	2022-04-13 03:36:00
171	0	这垃圾只是持有港股股权而已，股权激励怎么能在a股，应该去港股激励个够吧	都要好好的活下去	2022-04-13 03:49:00
1020	5	从k线形态看一个即将突破的大三角，会不会在过去的几年创历史新高，第一目标7.5。	低价股选海航	2022-04-13 05:11:00
432	3	混改成混蛋，白白浪费时间和资源，扶不起来的垃圾桶	股友PCxehw	2022-04-13 06:53:00
476	0	中国联通，贪婪的激励，告诉你低于现价的激励只会让所有人，更加懒惰！三年前的激励已	水域一方	2022-04-13 07:09:00
174	0	中国联通，贪婪的激励。告诉你低于现价的激励只会让在联通工作的人，更加懒惰！三年前	水域一方	2022-04-13 07:10:00
351	1	$中国联通(SH600050)$谁能玩过外资呢，明显的成本摊低，哪个散户可以这么	氢气球	2022-04-13 07:11:00
261	0	中国联通：融资余额20.52亿元，创近一年新低（04-12）	中国联通资讯	2022-04-13 07:27:00
243	0	中国联通600050，2022年4月13日早间分析	成都白手帕	2022-04-13 07:47:00
385	0	中国联通04月12日获沪股通增持825万股	中国联通资讯	2022-04-13 08:02:00
178	0	搞什么天天心电图，搞点钱真不是一点的难	AAA看不懂	2022-04-13 08:38:00
305	1	$中国联通(SH600050)$联通价比大盘2600点价还低、无语	股友95k381K533	2022-04-13 08:44:00
321	2	【产业资本频繁入场长线资金密集布局多路资金加速进场稳定A股信心】日前，证监会、国	牛气冲天神723	2022-04-13 08:52:00
196	0	$中国联通(SH600050)$MD差點忘記我還持有這貨呢[笑哭]	豬在天上飛	2022-04-13 09:17:00
149	0	今天应该带领大盘直接跌到2.5	没有光的地方	2022-04-13 09:17:00
272	1	$中国联通(SH600050)$股权激励方案就是一个特大笑话	股友wIwQDR	2022-04-13 09:21:00
181	0	$中国联通(SH600050)$一伙专享股权激励特权的人，你们是为公司创造了什么	股友wIwQDR	2022-04-13 09:26:00
326	1	这垃圾股权激励问过阿里腾讯，与几十个大股东吗，她们虽然没胆子说on，最少要求他们	没有光的地方	2022-04-13 09:27:00
307	1	竟敢逆势上涨不合理	东方一根韭	2022-04-13 09:43:00
292	1	$中国联通(SH600050)$外资一直在加仓，不懂得几时才拉	jcjiucai	2022-04-13 09:50:00
345	3	当所有人对你失望的时候，能不能给大家来个意外惊喜	虹彩8866	2022-04-13 09:53:00
190	0	建立全国统一大市场会用到联通5G，物联网，物流货车自动驾驶等方面的应用。	谢三戒	2022-04-13 09:55:00
341	4	$中国联通(SH600050)$联通今天你有点不对劲[旺柴]	基民10gd052313	2022-04-13 10:01:00
322	1	中国联通很垃圾！N多年不过13元，现在好了移动6十几元市值万亿大A上市，相比较联	股友11930C5x36	2022-04-13 10:06:00
330	2	$中国联通(SH600050)$已加满，等待主力拉，嘿嘿	小散啊B	2022-04-13 10:07:00
303	2	$中国联通(SH600050)$买买买啊，太便宜啦。	宁宁梦	2022-04-13 10:08:00
294	1	$中国联通(SH600050)$在3.5-3.6磨蹭的第19天	股友97M19i1733	2022-04-13 10:12:00
353	4	4．5的本，啥时候才能看到这个	股友提拉米苏	2022-04-13 10:16:00
159	0	$中国联通(SH600050)$害流入200万就涨了一个点？继续加仓[吃瓜]	基诺李维斯	2022-04-13 10:17:00
141	0	60日线3.77估计会有一波返弹，这垃圾股权激励太空炕，还是没有人高开他，就是跌	都要好好的活下去	2022-04-13 10:18:00
306	2	$中国联通(SH600050)$有钱就买，气死主力	小散啊B	2022-04-13 10:22:00
162	0	其实这垃圾在a拿钱比电信，移动多很多的，问题就是这垃圾自己不满足，还要股权激励搞	都要好好的活下去	2022-04-13 10:24:00
179	0	$中国联通(SH600050)$中国联通是世界五百强？	老A定海针	2022-04-13 10:26:00
145	0	$中国联通(SH600050)$抄底002115三维通信	勤快之夏佐	2022-04-13 10:27:00
334	4	换买一哥二哥，这三弟让他自生自灭~高层那联通混改难道不是这样想的吗？	麦子投资	2022-04-13 10:28:00
161	0	$中国联通(SH600050)$啥时候站稳3.65	股友ED1OSz	2022-04-13 10:30:00
321	1	这垃圾增发600多亿，在股市搞钱比移动，电信还要本事，没有回报股东还低价股权激励	没有光的地方	2022-04-13 10:30:00
435	4	$中国联通(SH600050)$一季度业绩120%预计归属上市公司利润72亿	股友aY0VuM	2022-04-13 10:35:00
387	4	$中国联通(SH600050)$买联通我没有亏钱，你们信吗？	小散啊B	2022-04-13 10:37:00
357	2	你能不能像步步高学习一下，三天三板了，我怎么就买你买的是最多的，步步高却买的少呢	细水长流落袋为安	2022-04-13 10:37:00
313	3	$中国联通(SH600050)$历史大底价都没人要了？	股友HQN4NI	2022-04-13 11:01:00
159	0	增发6.83元老子成本5.7元扣除那点分红这垃圾太空炕，	没有光的地方	2022-04-13 11:05:00
261	0	重要的事说三遍，年线，季线。月线，业绩，全部历史大底，信心比啥重要，耐心也最重要	股友火眼睛星	2022-04-13 11:07:00
161	0	$中国联通(SH600050)$还能再便宜点吗？	自演自言	2022-04-13 11:07:00
344	1	联通今天不仅没有跟着大盘走，还怒涨4分钱，实现2连阳，这是过什么节？	股友97M19i1733	2022-04-13 11:08:00
163	0	$中国联通(SH600050)$超跌反弹中，港股走弱。	宁宁梦	2022-04-13 11:11:00
301	2	一个月之内一点不会有起色	股友9fALTS	2022-04-13 11:14:00
157	0	$中国联通(SH600050)$这联通与大盘不同步，又不拉，搞飞机，那就继续陪你	小散啊B	2022-04-13 11:14:00
161	0	完全没什么成交量，能涨才怪！！	股友9fALTS	2022-04-13 11:16:00
195	0	$中国联通(SH600050)$今天疯了吧，人家都跌，你又来套人，无聊的垃圾	严谨得石破天	2022-04-13 11:18:00
279	1	这垃圾混改骗局成交上万亿，里面套牢盘太多，估计就算主力也是套，增发也是套，在这里	没有光的地方	2022-04-13 11:18:00
483	1	这里最少套着6.83增发的90亿股，7到11元成交上万亿，交易成本都是几十亿，里	没有光的地方	2022-04-13 11:21:00
162	0	倾巢之下，岂有完	n1417735191e433c	2022-04-13 11:55:00
170	0		中国联通股友	2022-04-13 11:59:00
171	0	$中国联通(SH600050)$量子通信	功成身退88888888	2022-04-13 12:57:00
355	1	终于结束空仓，买入物流强势股，强者恒强本月将会体现的淋漓尽致^O^^O^	股友WQgEFJ	2022-04-13 13:11:00
163	0	17年拿600多亿几年，这样的业绩，你们好意思2.48股权激励吗？要点脸行吗	都要好好的活下去	2022-04-13 13:14:00
304	1	$中国联通(SH600050)$移动是龙头，联通是珠投，谁赞成？	股友97M19i1733	2022-04-13 13:26:00
152	0	$中国联通(SH600050)$差不多可以买了	别出心裁的及时雨	2022-04-13 13:28:00
203	0	以前总结这垃圾不会破净资产，毕竟阿里腾讯人兽与苏宁都是顶级的，难道都合作起来搞股	没有光的地方	2022-04-13 13:32:00
449	2	这垃圾最近7—8年，年年新低，月月新低，这样的垃圾竟然发布2.48元股权激励远远	没有光的地方	2022-04-13 13:39:00
250	1	不放量不要进去	股友511F98270g	2022-04-13 13:44:00
150	0	$中国联通(SH600050)$002115三维通信	勤快之夏佐	2022-04-13 13:46:00
351	1	建议打这条大肥虫，这垃圾虫估计已经肥到爆油了，希望拿去油榨吃了，希望茶一查，我们	都要好好的活下去	2022-04-13 13:47:00
162	0	强烈要求提议王老同志能来这垃圾里抓肥虫，请烈要请众筹	都要好好的活下去	2022-04-13 13:50:00
460	3	移动都上天了，你这还在潜水。	猫头赢	2022-04-13 13:51:00
212	0	$中国联通(SH600050)$多年联通老铁的直觉，对中长期大户们或解禁金需的朋	财神來敲门	2022-04-13 13:55:00
299	1	今天联通还算可以，能赚1分	中证50GETF	2022-04-13 13:59:00
174	0	$中国联通(SH600050)$底部小连阳，偷偷吃筹码	给庄加点盐	2022-04-13 13:59:00
171	0	$中国联通(SH600050)$现烂通的总值不及移动的一年收益，上市这么多年，股	生意有余的丘处机	2022-04-13 14:01:00
351	1	$中国联通(SH600050)$你是三大运营商上市最早的，但业绩是最差的，只能给	生意有余的丘处机	2022-04-13 14:08:00
287	1	$中国联通(SH600050)$002115三维通信	勤快之夏佐	2022-04-13 14:09:00
647	10	3.58买入500000股。等待吃肉！！！！！	中证50GETF	2022-04-13 14:19:00
148	0	$中国联通(SH600050)$随便买一点也不止这几个点	一串串大红	2022-04-13 14:30:00
322	1	$中国联通(SH600050)$反弹结束，解禁股压力。	宁宁梦	2022-04-13 14:36:00
337	3	跟移动差别那么大吗？	股友52a713092l	2022-04-13 14:37:00
337	1	垃圾就是垃圾，骨子里就是垃圾	股友9fALTS	2022-04-13 14:41:00
349	1	移动翻倍之后，联通可以跟到4块	股友9fALTS	2022-04-13 14:42:00
164	0	移动都创新高了，这个联通啊啊啊啊啊啊	联通升5	2022-04-13 14:51:00
254	1	恨联通	绿色的野鸽	2022-04-13 14:53:00
154	0	$中国联通(SH600050)$这庄家是在做T么？	股友97M19i1733	2022-04-13 14:56:00
156	0	垃圾牛b佩服佩服绝	联通升5	2022-04-13 14:57:00
339	2	$中国联通(SH600050)$你要闹哪样？	股友29N30Q7211	2022-04-13 14:57:00
250	1	绿了我曹	wuli安	2022-04-13 14:58:00
204	0	联通做啥啥不行，联通吃啥都赶不上热乎的	百年三千	2022-04-13 15:09:00
189	0	看看这垃圾58万多股民都是鼎幸福的，跌成这样，低价股权激励竟然，没有几人发出愤怒	都要好好的活下去	2022-04-13 15:40:00
581	6	$中国联通(SH600050)$联通公司的智网科技上市辅导快半年了，估计4月底有	财源大展得花满楼	2022-04-13 15:50:00
410	4	$中国联通(SH600050)$中国绿通	股友txMFXu	2022-04-13 16:19:00
409	1	如果大盘跌到2000联通2.6可以接受	股友2292E79O26	2022-04-13 16:48:00
465	4	$中国联通(SH600050)$现在不买，等待何时？克服恐惧，大胆买入，坚定信心	超5G时代到来	2022-04-13 16:56:00
318	1	$中国联通(SH600050)$垃圾股票	率直的史努比	2022-04-13 17:54:00
179	0	$中国联通(SH600050)$果然如此，明白了可以舒舒服服的操作了	面具人生	2022-04-13 18:05:00
409	1	这垃圾有两个公司准备上市骗钱啊！招联高利贷与科技，都是要吃人的主，她们要上市	没有光的地方	2022-04-13 18:14:00
189	0	很多视频都有招联金融高利贷的，难怪这垃圾没有回报，都去搞炕搞钱的垃圾，害股民还不	没有光的地方	2022-04-13 18:16:00
236	0	$中国联通(SH600050)$工信部印发《工业互联网专项工作组2022年工作计	勤快之夏佐	2022-04-13 19:53:00
307	1	$中国联通(SH600050)$都割肉跑了	浏览人生1	2022-04-13 19:56:00
436	3	看看你大哥70了，三混子3岁半还不到	股友rrYuBe	2022-04-13 20:16:00
413	2	$中国联通(SH600050)$联通港股要回购10%那么A股怎么样也要表示下吧！	严谨得石破天	2022-04-13 20:16:00
168	0	搞5G建设要减持套现资金？	大白象18966	2022-04-13 20:46:00
543	8	$中国联通(SH600050)$跑也跑不了了，留着打新吧	高山出猛虎	2022-04-13 21:35:00
196	0	起来，起来，起来，我们万众一心冒着敌人的爆火，前进冒着敌人的爆火前进前进前进进	都要好好的活下去	2022-04-13 21:53:00
173	0	$中国联通(SH600050)$为什么没有人担心奥密克戎对股市的影响？	联通2_48增发见顶	2022-04-13 22:42:00
225	0	$中国联通(SH600050)$猎手熊提示：大盘未来走势，可以关注看看，如果打算	猎手熊V老张	2022-04-14 03:52:00
1625	5	中国移动和中国电信都蠢蠢欲动蓄势待发，中国联通今天3块8	成都白手帕	2022-04-14 05:38:00
149	0	$中国联通(SH600050)$三维通信	勤快之夏佐	2022-04-14 07:26:00
503	2	中国联通：融资余额20.34亿元，创近一年新低（04-13）	中国联通资讯	2022-04-14 07:27:00
328	0	中国联通04月13日被沪股通减持537.36万股	中国联通资讯	2022-04-14 07:49:00
290	2	现在股票的操盘权应该在90亿股增发几个人手里，自从他们进场就没有一天过上安稳日子	没有光的地方	2022-04-14 07:55:00
137	0	【工信部：将持续完善国家工业互联网大数据中心建设】工信部印发《工业互联网专项工作	牛气冲天神723	2022-04-14 08:03:00
163	0	【工信部：加快5G全连接工厂建设打造10个5G全连接工厂标杆】工信部印发《工业互	牛气冲天神723	2022-04-14 08:07:00
211	0	2022年4月2日，华为数据通信产品线研发总裁刘少伟接受央视《对话》栏目的采访，	牛气冲天神723	2022-04-14 08:09:00
156	0	工信部网站13日消息，工信部印发《工业互联网专项工作组2022年工作计划》。其中	牛气冲天神723	2022-04-14 08:09:00
11425	21	工信部：加快5G全连接工厂建设	基金小卡拉米	2022-04-14 08:18:00
216	2	299家机构72%算是报团取暖还是报团割肉，筹码58万股民持有28%，扣除主力基	没有光的地方	2022-04-14 08:39:00
184	1	快要坚持不住了，建仓3.53，加仓3.51[捂脸]	股友hPAZBt	2022-04-14 08:56:00
145	0	$中国联通(SH600050)$这个股太折磨人了，别说建仓，看着都难受[大笑]	千万别犹豫	2022-04-14 09:15:00
258	1	$中国联通(SH600050)$一毛玩一天，可以多跌些，我可以加仓	RonbinYan	2022-04-14 09:18:00
153	0	晚一两天没事，不急，慢慢来！你会更习惯做通讯业的小老弟[捂脸]	撒点阳光	2022-04-14 09:22:00
246	2	$中国联通(SH600050)$3.88	联通破4	2022-04-14 09:23:00
245	2	破三不是梦	联通2_48增发见顶	2022-04-14 09:31:00
232	1	第十大股东还没有减持完毕吗？	炒股买番茄	2022-04-14 09:33:00
151	0	股神割肉阿里，阿里要钱，所以怕阿里套现跑路，最近无人敢买了吗	没有光的地方	2022-04-14 09:36:00
165	0	$中国联通(SH600050)$你不愧为	股友V9SwwT	2022-04-14 09:37:00
234	4	电信都上4.1元了，咋就这样对股民，难道你们以为跌就割肉吗，股民绝对报团睡觉的，	没有光的地方	2022-04-14 09:38:00
278	2	$中国联通(SH600050)$谁都不服，就服你	小散啊B	2022-04-14 10:02:00
149	0	有个老弟用退休金加仓一个月1000股，文明自律高，定投这垃圾，我看行，好过去腾讯	没有光的地方	2022-04-14 10:02:00
169	0	$中国联通(SH600050)$太不争气了，被压倒地板上摩擦→_→你咋个不到地狱	预言家看盘	2022-04-14 10:12:00
145	0	再跌破3.5我就喊阿里割肉，哈哈我准备3.38止痛止损，差一分钱哦，这次跌破34	没有光的地方	2022-04-14 10:14:00
260	1	新闻说巴菲特的唠嗑弟割肉阿里，我恭喜阿里啊，能收割股神，给祖国争光了	没有光的地方	2022-04-14 10:15:00
157	0	芒格割肉阿里巴巴，仓位砍掉50%好样的，值得骄傲，希望阿里收钱回来增持联通，	都要好好的活下去	2022-04-14 10:18:00
300	2	世纪蓝筹大牛股中国联通直接拉升。昨天3.58买入500000股等待吃肉。	中证50GETF	2022-04-14 10:26:00
331	5	最近几年一直没有卖出过一股，套牢不可怕的，我坚信这垃圾迟早会有回报的，这样就好啦	没有光的地方	2022-04-14 10:31:00
302	1	等年线下到3.50才能进，搞5G要套现资金	大白象18966	2022-04-14 10:40:00
265	1	有没有集团诉讼的	股友6176888m5k	2022-04-14 10:43:00
278	1	$中国联通(SH600050)$可以闭眼买入了，可问题来了，为什么不赚钱，只能等	小散啊B	2022-04-14 10:47:00
197	0	$中国联通(SH600050)$股价跌得多，我不怪你，你还吹。	股友Y968855C10	2022-04-14 10:47:00
266	3	简直丧心病狂	联通升5	2022-04-14 11:04:00
335	2	花几百亿养几十万头猪	Cuiboyu	2022-04-14 11:23:00
169	0	再苦再累也要坚持老子没有割肉这说，除非退市，否则一元也不会割肉，希望股民抱团睡觉	没有光的地方	2022-04-14 11:28:00
168	0	$中国联通(SH600050)$看看就行了，外面的股真香	左招财右貔貅	2022-04-14 11:31:00
378	3	4—5元我们都加仓3.5你割肉什么逻辑，是怕退市归零吗，3—3.5有钱就进去，就	都要好好的活下去	2022-04-14 11:56:00
552	5	买联通你会发觉仓位越来越大，亏得越来越多，大盘股炒到小盘股扣除增发激励害了多少人	股友2292E79O26	2022-04-14 12:04:00
352	6	下周直冲9元，	中证50GETF	2022-04-14 12:08:00
366	4	科创板亏损几百亿的股都能大涨，下午我去请阿里腾讯苏宁人兽一起来搞几个涨停，刺激一	没有光的地方	2022-04-14 12:22:00
304	1	3.62没清仓，把我搞得很被动[捂脸]	股友hPAZBt	2022-04-14 12:39:00
320	2	小弟4.3入手3.7加仓3.5加仓好“开心呀”继续跌继续加仓我怎么控制不住我的手	股友02a882817l	2022-04-14 12:40:00
173	0	$中国联通(SH600050)$垃圾，涨跌不成正比，caocaocaocaoca	股友V9SwwT	2022-04-14 13:15:00
169	0	$中国联通(SH600050)$抄底002115三维通信	勤快之夏佐	2022-04-14 13:33:00
541	7	联通混改5g套餐比电信多几千万户，股本比电信少应该股价高以电信才合理，所有股民立	没有光的地方	2022-04-14 13:36:00
174	0	6G白皮书已经发布，起飞还远吗？	中证50GETF	2022-04-14 13:37:00
114	0	离底部空间还有很远的路要走	股友9T6MRo	2022-04-14 13:38:00
167	0	买联通就是个错误	sunny7423	2022-04-14 13:38:00
123	0	跟跌不跟涨啊！大盘涨上天了你是纹丝不动，要是大盘跌这么多，你可是先锋！	股友9T6MRo	2022-04-14 13:38:00
289	1	$中国联通(SH600050)$应该提振下人气拉升	放生居士	2022-04-14 13:42:00
136	0	茅台都能涨3个点，盘子不比你大多了	股友9T6MRo	2022-04-14 13:44:00
269	1	又在看你大哥的脸色，人家是创新高了调整，你呢！	股友9T6MRo	2022-04-14 13:45:00
132	0	买你不如买基金啊！	股友9T6MRo	2022-04-14 13:46:00
156	0	准备火剪发射座好扶稳	股友9T6MRo	2022-04-14 13:48:00
279	2	$中国联通(SH600050)$联通电信要合并移动大跌？	放生居士	2022-04-14 13:51:00
187	0	上涨的都是垃圾公司，科创板几百元不是垃圾公司吗，这个跌跌跌就是国家重器，不能涨才	没有光的地方	2022-04-14 13:51:00
156	0	回调比上涨快的多	股友9T6MRo	2022-04-14 13:52:00
303	1	这个成交量简直是浪费时间	股友9T6MRo	2022-04-14 13:53:00
183	0	看来内资没有看好联通的，看看这可怜的成交量	萍水相逢Z	2022-04-14 13:55:00
183	0	$中国联通(SH600050)$蒸不熟煮不烂	股民2人	2022-04-14 13:55:00
155	0	大家淡定等大盘涨定了再跌，现在跌不了，放心继续睡觉吧	都要好好的活下去	2022-04-14 14:00:00
363	3	$中国联通(SH600050)$1分2分不嫌少，反正跑不了，不信你不回本。	高山出猛虎	2022-04-14 14:02:00
200	0	大盘都涨50个点了，这三傻怎么办呢？哈哈哈！问电信和移动为啥来大A，美其名曰来和	zxtjoo	2022-04-14 14:07:00
458	0	通信龙头利好不断！5G-6G-7G8G，	中证50GETF	2022-04-14 14:09:00
352	4	你们不要担心，很多股票是快收盘的几分钟涨停，机会顶多的，不急不急有钱就买点，万一	都要好好的活下去	2022-04-14 14:10:00
166	0	$中国联通(SH600050)$抄底002115三维通信	勤快之夏佐	2022-04-14 14:11:00
173	0	今天没有放量，管住自己的手，暂时不要买	股友511F98270g	2022-04-14 14:17:00
215	0	现在喊跌，没人信了？	联通2_48增发见顶	2022-04-14 14:26:00
167	0	$中国联通(SH600050)$这货是吃了秤砣铁了心	股友V9SwwT	2022-04-14 14:26:00
290	1	今日联通大涨0.28%，股价达3.54元	中证50GETF	2022-04-14 14:27:00
393	3	$中国联通(SH600050)$真是一点希望不给呗？其他股好歹是骗还是真要涨起码	祥云558	2022-04-14 14:29:00
271	1	这是精准控盘	炒股买番茄	2022-04-14 14:30:00
236	1	$中国联通(SH600050)$天天压盘，挺无语，看了会吐血，我要闭关了	小散啊B	2022-04-14 14:32:00
329	2	$中国联通(SH600050)$烂通永远是烂通，买了这垃圾一辈子后悔	生意有余的丘处机	2022-04-14 14:35:00
187	0	$中国联通(SH600050)$曲线很美，我要换股，等它升起来鸡犬都要升天。鉴定	飞黄钵满de说不得	2022-04-14 14:39:00
381	4	来个涨停我从移动卡换成联通卡[旺柴]	丶索罗	2022-04-14 14:42:00
239	0	$中国联通(SH600050)$谁能分析下，流通股1k亿，涨停不可能的，如果或者	飞黄钵满de说不得	2022-04-14 14:46:00
367	2	效益很好的“中国联通”价格太低了，难道出什么幺蛾子了？	云里茶客	2022-04-14 14:49:00
399	2	联通是杯有毒的假酒	炒股买番茄	2022-04-14 14:55:00
361	2	$中国联通(SH600050)$连大盘都跑不赢	虎哥1314	2022-04-14 14:56:00
267	1	51之后再说吧	熬到空头爆仓	2022-04-14 15:02:00
174	0	$中国联通(SH600050)$主力资金现在都在煤炭里面	股友aY0VuM	2022-04-14 15:02:00
279	2	下个目标2.5元！	股友1t300Q6827	2022-04-14 15:04:00
291	1	联通是个姥姥不疼，舅舅不爱的冗长人	股友Z2280q5209	2022-04-14 15:11:00
465	3	大家不要怕，联通正在整改中，订单也做了集中化，等风来吧	股友t75568A627	2022-04-14 15:13:00
335	2	$中国联通(SH600050)$涨一分像一样辛苦！	心静自然凉99	2022-04-14 15:27:00
705	0	云计算的未来，属于“国家队”？	华夏云计算ETF	2022-04-14 15:35:00
406	0	云计算的未来，属于“国家队”？	华夏云计算ETF	2022-04-14 15:37:00
606	0	云计算的未来，属于“国家队”？	华夏云计算ETF	2022-04-14 15:38:00
396	0	云计算的未来，属于“国家队”？	华夏云计算ETF	2022-04-14 15:38:00
576	2	估计股权激励还要调整，2.48买9亿股，高管不同意了，要1.48比较合理，毕竟高	都要好好的活下去	2022-04-14 15:58:00
175	0	丧心病狂去年四季度业绩，净资产少了3分钱等于亏损9亿多，又要股权激励9亿股又要搞	都要好好的活下去	2022-04-14 16:59:00
320	2	在联通当个董事长，也真够窝囊的	股友rrYuBe	2022-04-14 17:16:00
524	6	$中国联通(SH600050)$都晒晒吧，有比我成本高的吗？	高山出猛虎	2022-04-14 17:22:00
549	2	完蛋，溢价后期大部分都大跌！	zxtjoo	2022-04-14 17:26:00
243	1	难怪这垃圾要大跌，去年还与电信不相上下的四季度一个资产增加3一个减少3分，还玩低	都要好好的活下去	2022-04-14 17:39:00
1696	16	大宗交易：中国联通成交322.04万元，溢价9.60%（04-14）	中国联通资讯	2022-04-14 18:03:00
1607	21	中国联通4月14日大宗交易成交322.04万元	中国联通资讯	2022-04-14 18:08:00
324	1	就是一个骗子公司	三育路育才中学	2022-04-14 18:45:00
223	0	$中国联通(SH600050)$3.88成交的，还不如我卖你呢？	股友579099Q38X	2022-04-14 19:04:00
709	3	$中国联通(SH600050)$主力今天在拼命的压盘吸筹。炒股必须有买入即持有，	超5G时代到来	2022-04-14 19:43:00
239	0	主力跑了，主力带着它的322万清仓了	成都白手帕	2022-04-14 19:52:00
352	1	$中国联通(SH600050)$这个人p图技术还可以	联通钉子户	2022-04-14 20:06:00
234	1	港股3.88	普陀山山人	2022-04-14 20:09:00
378	2	$中国联通(SH600050)$被市场遗忘的抛弃的股	放生居士	2022-04-14 20:20:00
271	0	$中国联通(SH600050)$$400030北科5重整重组后已经符合连续三年净	财运钵满的孤独雁	2022-04-14 20:24:00
413	3	压着让散户慢慢抄底，这庄估计快哭了	出击100	2022-04-14 20:36:00
422	1	一年之前谁想得到会破4元，破元谁能想3.5也破了，现在资本玩的让股民胆战心惊的，	都要好好的活下去	2022-04-14 21:39:00
613	2	知道股权激励的玩法吗，他们早就可以借股票提早卖出，到时候还股票就可以了，稳赢十几	都要好好的活下去	2022-04-14 21:41:00
208	0	一年业绩就那一点点还不够股权激励一次性解决了，资本玩法太可怕了，以前没有这样套路	都要好好的活下去	2022-04-14 22:38:00
240	0	想买联通的人，别来买了。散户足够多了，来了就是坑。你越来，价格越低	联不通韭菜	2022-04-14 22:38:00
626	1	$中国联通(SH600050)$的竞争对手，中国广电旗下的$歌华有线(SH600	高复利的扫地僧	2022-04-14 23:02:00
692	3	主力资金利用大宗向广大股民透露做多意愿。而实际是想通过错误的引导出货了	气定神闲云中鹤	2022-04-15 00:01:00
408	1	$中国联通(SH600050)$降准降息已经是铁板钉钉的事，散户为什么不敢逢低买	超5G时代到来	2022-04-15 03:51:00
520	0	中国联通：融资净买入124.49万元，融资余额20.35亿元（04-14）	中国联通资讯	2022-04-15 07:26:00
217	0	这大宗交易就是左手倒右手，付点手续费，然后。。。	Mr巫	2022-04-15 09:20:00
155	0	这垃圾这个价格一直可以卖9亿，股权激励的卖光全是利益啊	都要好好的活下去	2022-04-15 09:47:00
364	1	$中国联通(SH600050)$这个公司资产是不是都被掏空了，剩下一个空壳？	lzc3	2022-04-15 09:58:00
203	0	$中国联通(SH600050)$抄底002115三维通信	勤快之夏佐	2022-04-15 10:10:00
168	0	这几年在这垃圾数了上万的多了去，挨千刀的，不都多好啊！可以买几斤好茶喝几年啊，可	都要好好的活下去	2022-04-15 10:12:00
315	1	其实联通已经资不抵债，光基站每年的电费都是国家补贴。3块多股价已经不错了	中证50GETF	2022-04-15 10:16:00
175	0	视频老师们防止下跌减仓啊，下周要破3千几率大，量能没钱，新股大小非大多了	都要好好的活下去	2022-04-15 10:17:00
265	0	老张自己说蓝月亮投资，是最成功的，公司挣钱她们不准做挣钱的，明明白白告诉你她们可	都要好好的活下去	2022-04-15 10:27:00
216	0	从这垃圾看3.4—3.6要完成9亿股，股权激励的卖出，最少目标就是这个样子了，估	都要好好的活下去	2022-04-15 10:32:00
206	0	不放量不进去	股友511F98270g	2022-04-15 10:48:00
164	0	$中国联通(SH600050)$都接到散户手里了，还得往下跌。	股友obPhqM	2022-04-15 10:50:00
536	4	重大利好，广电将加入运营商行列。到时候联通股价翻倍。内部股东说的	中证50GETF	2022-04-15 10:50:00
301	1	$中国联通(SH600050)$你天天带死不活的要死	股友nTzPXd9189	2022-04-15 10:54:00
386	1	$中国联通(SH600050)$看股价，就能看出企业的经营情况。	股友obPhqM	2022-04-15 10:56:00
360	1	$中国联通(SH600050)$都接到散户手里，机构能给散户抬骄。	股友obPhqM	2022-04-15 11:07:00
437	1	预计一季度利润增长20-25%	联通破10	2022-04-15 11:08:00
191	0	$中国联通(SH600050)$垃圾桶不是白叫的	一直想当操盘手	2022-04-15 11:15:00
457	1	这垃圾2400点都能5—6元的，这些资本到底想咋样，给口饭吃就那么难啊！股民加仓	没有光的地方	2022-04-15 11:16:00
387	1	$中国联通(SH600050)$散户能买到的筹码，那就不是底。	股友obPhqM	2022-04-15 11:18:00
589	5	联通业绩未来10年，每年利润增长率百分之十五以上。	联通破10	2022-04-15 11:22:00
229	0	又有资金流入了，只待反弹！	诚心盈余宝	2022-04-15 11:24:00
235	0	深套，路过[惨!关灯吃面][韭菜]	滚滚滚蛋炒饭	2022-04-15 11:32:00
414	1	我前天才买的500000股3.58的本，这就套住了？真的一分不给涨？	中证50GETF	2022-04-15 11:35:00
249	0	能跑就跑哦，现在是牛市哦，	一串串大红	2022-04-15 12:12:00
434	1	上涨没有那么快一般股权激励的9亿股出完才回头了，不然涨了9亿要在市场拿几十亿，谁	都要好好的活下去	2022-04-15 12:22:00
387	2	$中国联通(SH600050)$路过，看到这么宏伟建筑，有信心，代表，涨	星星之火可以燎原子弹	2022-04-15 12:33:00
251	0	$中国联通(SH600050)$磨人心	股友2760V3790S	2022-04-15 12:33:00
213	0	下午清仓中国联通3.56，没挣到钱，就这么定了[捂脸]	股友hPAZBt	2022-04-15 12:43:00
212	0	下午清仓中国联通3.56，没挣到钱，就这么定了[捂脸]	股友hPAZBt	2022-04-15 12:43:00
213	0	$中国联通(SH600050)$方向莫测	gaollloag	2022-04-15 12:59:00
431	1	$中国联通(SH600050)$和银行股振幅差不多了，区别是银行股是上下振动，这	心静自然凉99	2022-04-15 13:08:00
400	1	建议砸到3块以下，重新开始	股友9fALTS	2022-04-15 13:10:00
198	0	半死不活的联鸭	zcs92151	2022-04-15 13:12:00
176	0	既然没有涨的可能又没有胆子融券做空，挨千刀的，不玩了还是回家耕田，快乐着	都要好好的活下去	2022-04-15 13:17:00
280	0	强势洗牌即将停牌重组小盘央企速买600099	股友RdqPLR	2022-04-15 13:18:00
171	0	这垃圾几年一路创新低，几个资本进场竟然是搞暴跌的，个个资本应该是吃饱喝足了	都要好好的活下去	2022-04-15 13:25:00
397	1	按理说三个运营商不可能这样烂，不可能以资本同流合污，太跌眼镜了，他们合作起来真的	都要好好的活下去	2022-04-15 13:29:00
210	0	$中国联通(SH600050)$0.01，唉	一串串大红	2022-04-15 13:33:00
493	2	王思聪快来查查联通吧	联通升5	2022-04-15 13:34:00
239	0	$中国联通(SH600050)$都快割肉肉吧	浏览人生1	2022-04-15 13:42:00
444	1	联通高层不应该拿高薪，股票下跌，投资者亏损严重，国有资产缩水严重，市值不及移动十	Cuiboyu	2022-04-15 13:59:00
451	1	联通高层不应该拿高薪，股票下跌，投资者亏损严重，国有资产缩水严重，市值不及移动十	Cuiboyu	2022-04-15 13:59:00
436	0	$中国联通(SH600050)$可悲的烂通，在移动电信面前你只能是三孙子	生意有余的丘处机	2022-04-15 14:01:00
246	0	$中国联通(SH600050)$可悲的烂通，在移动电信面前你只能是三孙子	生意有余的丘处机	2022-04-15 14:01:00
260	0	发工资了我是补偿了	一茬老韭黄	2022-04-15 14:15:00
476	2	最无耻的就是中国联通股了下跌无底限，拿了3年亏了30%	金针探底abc	2022-04-15 14:19:00
460	1	今日联通暴涨0.28%，股价达3.55元	中证50GETF	2022-04-15 14:22:00
250	0	$中国联通(SH600050)$牛蛙	联通破4	2022-04-15 14:28:00
222	0	电信运营板块现在在底部区域	一茬老韭黄	2022-04-15 14:31:00
217	0	稳如老狗	善良的香仓龙	2022-04-15 14:34:00
576	5	这垃圾为了钱已经丧心病狂到如此，你们能耐他何，市场价低50股权激励，净资产低一倍	都要好好的活下去	2022-04-15 14:39:00
400	0	这垃圾9亿股股权激励，建议王思聪大侠来主持公道，	都要好好的活下去	2022-04-15 14:41:00
507	2	现今天全仓，明天有点肉吃就跑	独孤韭盛	2022-04-15 15:09:00
453	1	$中国联通(SH600050)$敢情就是股权越激励，股价越低？国有资产都被你们跌	cooloon1162	2022-04-15 15:09:00
249	0	$中国联通(SH600050)$国资通信里的三太子，真坑，不如倒闭了。	股友2760V3790S	2022-04-15 15:27:00
242	0	$中国联通(SH600050)$太不靠谱了	独立的凌辰轩	2022-04-15 16:49:00
560	7	$中国联通(SH600050)$联通五元以上成本的元老级股东，感谢你们对公司的支	联通钉子户	2022-04-15 17:58:00
606	2	[惨!关灯吃面][惨!关灯吃面][韭菜]	滚滚滚蛋炒饭	2022-04-15 18:18:00
366	1	$中国联通(SH600050)$联通还没有倒闭啊？？[滴汗]现在都用移动电信了	满仓隔夜是条路	2022-04-15 18:27:00
993	10	中国联通突然跌停！	不锈钢韭黄666	2022-04-15 18:46:00
274	0	$中国联通(SH600050)$400030北科5重整重组后已经符合连续三年净利	财运钵满的孤独雁	2022-04-15 19:02:00
816	4	$中国联通(SH600050)$联通公司低价发9亿股做激励，这个太不合理了，没有	东方一根韭	2022-04-15 19:22:00
252	0	$中国联通(SH600050)$无论大盘高低持续下跌3年。。这成绩还好意思激励？	东方一根韭	2022-04-15 19:33:00
181	0		中国联通股友	2022-04-15 20:04:00
234	0	$中国联通(SH600050)$一分钱的价值取向！[俏皮][俏皮][俏皮]	股友X97TTj	2022-04-15 20:18:00
456	1	月线走好之日就是抄底之时，再耐心等几个月，看好它能涨到10元	股友276K5092p3	2022-04-15 20:21:00
665	3	$中国联通(SH600050)$一季报业绩不会太好看，从骨架上能看出来	中生代股民	2022-04-15 20:33:00
231	0	转发	股友2Y1I926380	2022-04-15 21:13:00
908	3	2.48的股权激励，是不是限制了联通的股价涨幅？这个激励价格，是不是侵害了全体股	联通2_48增发见顶	2022-04-15 22:13:00
1242	1	为什么中国联通业绩一年不如一年！而中国电信业绩一年胜一年！	言出财随我	2022-04-15 23:09:00
928	1	中国联通：融资余额20.27亿元，创近一年新低（04-15）	中国联通资讯	2022-04-16 07:26:00
761	6	中国联通建仓3.53，3.51。3.62应该清仓，非要卖3.63，为了一分钱，搞	股友hPAZBt	2022-04-16 09:21:00
326	0	$中国联通(SH600050)$400030北科5重整重组后已经符合连续三年净利	财运钵满的孤独雁	2022-04-16 12:21:00
713	1	$中国联通(SH600050)$4年前3.79元股权激励，现在股价只有3.5，而	中生代股民	2022-04-16 13:07:00
688	3	$中国联通(SH600050)$全仓杀入，只为避险，顺便赚点零花钱。	甜甜最可爱	2022-04-16 13:30:00
288	0	$中国联通(SH600050)$已经进入埋伏区，游击队之歌	股友Q68961379JL	2022-04-16 14:04:00
293	0	这垃圾股权激励，没有给股民回报还要股民给几十亿奖励啊，什么样的垃圾人物想出来的计	都要好好的活下去	2022-04-16 14:29:00
1423	7	股票跌了7—8年这丧心病狂的竟然毫无羞耻的低价股权激励，是谁给你勇气，搞我	都要好好的活下去	2022-04-16 14:41:00
349	0	$中国联通(SH600050)$400030北科5重整重组后已经符合连续三年净利	财运钵满的孤独雁	2022-04-16 15:55:00
808	5	要求不高啊，上下3.65	AAA看不懂	2022-04-16 18:07:00
582	3	中国联通突然跌停！	不锈钢韭黄666	2022-04-16 18:52:00
623	2	$中国联通(SH600050)$只亏比例不亏钱，有比我亏的多的吗？	高山出猛虎	2022-04-16 20:04:00
1946	20	致联通！！！！！！！如果我没有投资你在这个风和日丽的下午我会喝着一杯淡淡的绿茶陪	联通钉子户	2022-04-16 21:16:00
680	2	$中国联通(SH600050)$继续下跌趋势，3元见[看空][看空][看空]	Francoo	2022-04-16 21:56:00
659	8	$中国联通(SH600050)$	联通钉子户	2022-04-16 23:12:00
354	0	$中国联通(SH600050)$$400030北科5重整重组后已经符合连续三年净	财运钵满的孤独雁	2022-04-17 09:32:00
494	1	这货，还想磨多久？	虹彩8866	2022-04-17 10:04:00
825	6	联通，突然一个涨停，让各路大神趋之若鹜	大汉骑士	2022-04-17 10:59:00
272	0	没进就不要进了，联通太不要脸了，有票的，差不多就卖了，别想回本了，啥时买都是亏，	诚实地博士	2022-04-17 11:08:00
257	0	挣二毛分四分，不要脸什么玩意！	音乐之天堂	2022-04-17 11:32:00
370	0	中国股市最少需要28000只股票才有脸出来骚一波，5万人配一个股票，知道吗太丢脸	都要好好的活下去	2022-04-17 12:02:00
570	1	有移动何必要电信有电信联通还通吗？大鱼吃小鱼，小鱼吃虾米元，移动电信联通铁一样三	都要好好的活下去	2022-04-17 12:04:00
464	3	元芳你怎么看？	悲催的大A	2022-04-17 12:23:00
660	1	$中国联通(SH600050)$这股混在资本市场里只是象征性存在，股价再低也没有	东方一根韭	2022-04-17 13:19:00
260	0	去年割肉赔了点钱，下星期进来拿回来	皮着兔皮的羊	2022-04-17 13:23:00
712	2	没有移动电信，联通最少5元绝对破不了4元，现在2.48股权激励9亿股，想涨做梦吧	没有光的地方	2022-04-17 13:30:00
245	0	2.48元股权激励9亿股批发价，随便卖出就能拿9亿福利，涨就是十几亿涨就是几十亿	都要好好的活下去	2022-04-17 13:40:00
295	0	应该让持有股票3年以上的股民，增发股权一股2.73元高以这垃圾定向股权激励10%	都要好好的活下去	2022-04-17 13:48:00
866	5	如果这丧心病狂的垃圾能通过2.58元增发9亿股，而你们散户竟然不投反对票，证明散	都要好好的活下去	2022-04-17 14:09:00
699	2	说的是股权激励实际是低价增发，股本多了9亿股，掏空股民财产	都要好好的活下去	2022-04-17 14:10:00
729	2	中国联通本周融资净偿还1.18亿元，居通信服务板块第一	大眼看两融	2022-04-17 15:05:00
803	7	10倍股唯一要做的就是守住筹码	股友319m725z06	2022-04-17 15:18:00
589	4	中国联通突然涨停	不锈钢韭黄666	2022-04-17 19:32:00
1109	13	$中国联通(SH600050)$我已心力憔悴，再无资金补仓！只能听天由命了！联通	联通钉子户	2022-04-17 20:29:00
609	5	$中国联通(SH600050)$总感觉这周会有一个涨停，不知道哪一天	格格巫逗你玩	2022-04-18 02:47:00
447	1	$中国联通(SH600050)$只能等分红了	功成身退88888888	2022-04-18 08:48:00
205	0	$中国联通(SH600050)$垃圾企业啊，卡一天没用，被坑152元。这样的企业	心外无物YM	2022-04-18 09:06:00
432	3	4.82净资产2.48股权激励增发9亿一下就让老股民损失21亿资产，这样的公司持	都要好好的活下去	2022-04-18 09:21:00
365	2	$中国联通(SH600050)$能享受股权激励的那部分特殊势力，你们是为公司创造	股友wIwQDR	2022-04-18 09:30:00
166	0	真抗跌	金银暴富得康南	2022-04-18 09:44:00
422	2	这是一个靠大盘下跌就套现的股票，大盘上涨就装死。	钟情一点红	2022-04-18 09:46:00
524	2	$中国联通(SH600050)$8元收割相信国有垄断的；7元收割相信混改的；6元	心静自然凉99	2022-04-18 09:51:00
183	0	$中国联通(SH600050)$呸	怀懝人生	2022-04-18 09:58:00
603	2	一个连员工出卖，员工持股都收割的公司，还有什么干不出来的呢，2.48激励价也不是	钟情一点红	2022-04-18 10:02:00
199	0	$中国联通(SH600050)$这些国家股都是熬日子的！不像移动那些企业股都是利	突然承诺	2022-04-18 10:17:00
342	1	中国联通突然涨停	不锈钢韭黄666	2022-04-18 10:22:00
178	0	垃圾桶	lehuxlq	2022-04-18 10:29:00
186	0	垃圾桶改名通通割光	lehuxlq	2022-04-18 10:31:00
184	0	唉！做T都做不了	中证50GETF	2022-04-18 10:49:00
180	0	$中国联通(SH600050)$这下清楚点吧，就是a股不行，还整天东扯西拉又人家	长线投资88	2022-04-18 11:10:00
183	0	看看板块的股票，这丧心病狂的垃圾公司已经不是丧心病狂那么简单，掏空股民的钱，掏空	都要好好的活下去	2022-04-18 11:15:00
331	2	联通韭菜收割机，中国名牌产品、。	股友61DHKU	2022-04-18 11:20:00
347	1	$中国联通(SH600050)$丧心病狂啊	今年中新股就休息	2022-04-18 11:22:00
174	0	打算花1年时间建好仓！希望给个机会	股友1Yy2262201	2022-04-18 11:22:00
181	0	明天必跌，今天移动上行，不好意思跌太多。	股友1Yy2262201	2022-04-18 11:33:00
572	3	中国联通（600050）午后强势涨停！股价达4.08元	中证50GETF	2022-04-18 11:34:00
418	2	股吧哀声一片，大家已经失去抵抗力，毫无信心了，也就说明底部差不多了	股友火眼睛星	2022-04-18 11:44:00
173	0	联通垃圾	觉醒之橙子	2022-04-18 11:47:00
410	1	$中国联通(SH600050)$下午快跑，还要下个台阶	中生代股民	2022-04-18 12:27:00
352	1	$中国联通(SH600050)$2.48不是梦	中生代股民	2022-04-18 12:28:00
471	4	做好自己，拿稳自己筹码就够了，没必要在意别的，他不亏，他根本不会来联通发帖，谁笑	股友911y263K76	2022-04-18 12:42:00
350	1	$中国联通(SH600050)$中国联通！垃圾！！办事效率差！！！耽误时间！！！	股友73Y987a755	2022-04-18 12:48:00
351	2	中国联通突然跌停！	不锈钢韭黄666	2022-04-18 13:13:00
183	1	尾盘突然涨停	不锈钢韭黄666	2022-04-18 13:21:00
646	14	下午涨停熔断	夺命梭哈	2022-04-18 13:24:00
270	1	$中国联通(SH600050)$放心好了，下午大盘翻红这票也翻不了身	中生代股民	2022-04-18 13:25:00
393	1	联通不管大盘涨跌，联通总是阴跌，这是有目的性控盘，多年以后跌到什么位置……这种票	股友zrv9Oo	2022-04-18 13:30:00
304	2	$中国联通(SH600050)$3.5左右买进，3.6左右卖出，几个来回收益不错	状态542	2022-04-18 13:49:00
155	0	$中国联通(SH600050)$紧跟退市步阀	股民2人	2022-04-18 13:50:00
174	0	$中国联通(SH600050)$废物怎么练成滴	RonbinYan	2022-04-18 13:51:00
435	3	$中国联通(SH600050)$路上遇股友，联通今年业绩增长，股价会翻番十元以上	风雪自扫门前雪	2022-04-18 14:01:00
188	0	$中国联通(SH600050)$如此多妖	联通破4	2022-04-18 14:03:00
199	0	最好的选择就是退出股市，无比正确的选择几十年谁不是无数次输了退出，挣钱又来又输了	都要好好的活下去	2022-04-18 14:04:00
254	2	感觉你的股价比前几年还低了	据说现在的80后开始怀旧	2022-04-18 14:09:00
305	2	$中国联通(SH600050)$运营商的业绩会一定成度提升，才对，人们离不开网络	股市小王0	2022-04-18 14:10:00
132	0	$中国联通(SH600050)$运营商不受疫情影响啊，业绩稳定。	股市小王0	2022-04-18 14:12:00
356	1	$中国联通(SH600050)$二疫情期间，在家工作，离不开网络啊！为何打压股价	股市小王0	2022-04-18 14:17:00
398	1	$中国联通(SH600050)$打压股价的目，大家都知道……。	股市小王0	2022-04-18 14:23:00
170	0	$中国联通(SH600050)$联通挺起脊梁，稳定股价，联通加油啊！	股市小王0	2022-04-18 14:32:00
280	2	3.51买了100手	远方有片海	2022-04-18 14:33:00
162	0	$中国联通(SH600050)$向移动学习，挺起脊梁，永于担当。	股市小王0	2022-04-18 14:37:00
177	0	$中国联通(SH600050)$抄底杭州亚运会概念股：三维通信	勤快之夏佐	2022-04-18 14:37:00
710	1	现在携号转网对谁有利呢？对联通和电信有利.现在两家用户数量都在增长，我坚信联通肯	AAA雪松	2022-04-18 14:43:00
171	0	$中国联通(SH600050)$业绩好，股价低，打压股价，只得深思？	股市小王0	2022-04-18 14:47:00
177	0	早上买颗莴笋6块1，你连颗莴笋都不如，你真是个臭垃圾！	股友PCxehw	2022-04-18 14:55:00
169	0	$中国联通(SH600050)$给个织布奖	股友yKCMNS	2022-04-18 14:57:00
399	1	$中国联通(SH600050)$你这只臭垃圾这么跌，对谁有利	股友V9SwwT	2022-04-18 15:02:00
293	1	联通是真废了	股友rAhKUl	2022-04-18 15:06:00
258	2	奔整3就去了	iwannafree	2022-04-18 15:09:00
199	0	芭比Q了，不会是招脸消金的事吧？	九头蛇好运	2022-04-18 15:26:00
503	2	$中国联通(SH600050)$投资者提问里，这位李董秘三个月前回复某个投资者问	元宇宙联不通	2022-04-18 15:30:00
408	2	$中国联通(SH600050)$啥时候买都是套，真的是无药可救了吗？	财运亨通股市长虹	2022-04-18 16:37:00
662	3	注意了，中字头即将暴发	信号灯	2022-04-18 17:13:00
466	3	中国联通突然跌停	不锈钢韭黄666	2022-04-18 18:34:00
349	1	真奔着2块去吗？！	白马女王	2022-04-18 18:53:00
1004	2	现在这个时间点对你来说是	赣州刘哥	2022-04-18 19:31:00
359	2	割了，三元以下在进。	jojojo11035	2022-04-18 19:43:00
333	2	垃圾联通。	阿尔茨海默症患者	2022-04-18 20:02:00
190	0	$中国联通(SH600050)$虽然亏钱，但是依然开心。五年内能否退市，加油哦，	一就	2022-04-18 20:05:00
450	2	联通现在这个股价让当年战投进来的公司，情何以堪，对折了，哈哈	麦兜的我4041	2022-04-18 20:11:00
279	1	死股	俊哥哥2018	2022-04-18 20:27:00
322	2	不放量上涨，坚决不买入	股友511F98270g	2022-04-18 21:15:00
652	5	联通董秘说公司有1800亿的现金，我就想知道，这几年的财务报表是怎么做出来的？	专割北向	2022-04-18 22:04:00
386	1	$中国联通(SH600050)$4元是联通未来10年的铁顶	中生代股民	2022-04-18 22:45:00
391	1	中国联通废了，一个像样反弹没有，死了	股票小樱桃A	2022-04-19 00:12:00
357	1	会不会破3元？	wsw小股东	2022-04-19 00:13:00
236	0	一下让这垃圾拿走几十亿资产，不破2.5基本都是套牢	都要好好的活下去	2022-04-19 00:21:00
492	3	3纹就是跌15%有什么出奇这垃圾公司2.48增发股权，为什么跌几年，估计就是要低	都要好好的活下去	2022-04-19 01:08:00
229	1	中国联通突然跌停	不锈钢韭黄666	2022-04-19 04:58:00
420	3	4.4的本什么时候传回啊，最近连T的机会都没了	AAA看不懂	2022-04-19 06:52:00
339	2	混改混成垃圾，现在提倡垃圾分类，你应该归到不可回收之类。	股友PCxehw	2022-04-19 06:52:00
284	2	你这么跌对谁有好处？国家扶持你就这么回报？	股友PCxehw	2022-04-19 06:55:00
513	5	怪梦煮蛇。。。昨夜一梦：我在煮菜，案板上有一条鲜活的蛇，我抄起一截菜瓜套住了蛇头	股友寂寥	2022-04-19 07:09:00
524	1	中国联通：融资余额20.17亿元，创近一年新低（04-18）	中国联通资讯	2022-04-19 07:32:00
174	0	$中国联通(SH600050)$抄底002115三维通信，杭州亚运会概念股。	勤快之夏佐	2022-04-19 09:18:00
323	0	看好联通的太多，被深套的也多。这货一路下跌，头也不回。联通破三？联通破二？联通还	虹彩8866	2022-04-19 09:29:00
179	0	昨天3.51上的车，今天能不能赚几分呢	远方有片海	2022-04-19 09:34:00
204	1	如果大家不要抄短线，那有不赚钱的道理，这股又不是没有营利能力，一年的利息都几千了	黄初平	2022-04-19 09:42:00
333	1	如果大家不要抄短线，那有不赚钱的道理，这股又不是没有营利能力，一年的利息都几千了	黄初平	2022-04-19 09:42:00
198	1	$中国联通(SH600050)$浪费时间，3.83压单，有病吧。	股市小王0	2022-04-19 09:46:00
368	4	什么时候买都是半山腰	俊哥哥2018	2022-04-19 09:48:00
313	1	$中国联通(SH600050)$中国联通就是个笑话	jcjiucai	2022-04-19 09:50:00
182	0	想骂人	初学者8889993228	2022-04-19 09:50:00
322	3	今天突然涨停	不锈钢韭黄666	2022-04-19 09:58:00
195	0	国资的别碰不要钱的筹码太多没底线	老A定海针	2022-04-19 10:17:00
326	1	$中国联通(SH600050)$又要下台阶了[呲牙]	联通破4	2022-04-19 10:19:00
204	2	有种就创个新低，老子跟你拼了	股友9fALTS	2022-04-19 10:24:00
325	1	已经在3.5-3.6这个区间磨蹭23天了	股友97M19i1733	2022-04-19 10:30:00
196	1	$中国联通(SH600050)$抄底002115三维通信，杭州亚运会概念股。	勤快之夏佐	2022-04-19 10:37:00
170	0	昨天电信板块大涨今天应该涨一分，明天再跌跌跌破3元横盘几个月，跌势难收	都要好好的活下去	2022-04-19 10:47:00
292	3	重大利好！！！中国广电加入运营商行列。等待起飞！！！	中证50GETF	2022-04-19 10:52:00
250	1	7.74跌几年一路跌这个主力惊人的能量与单边下跌走势，注定要跌破3元与增发股权股	都要好好的活下去	2022-04-19 10:52:00
191	0	不放量上涨不要进去	股友511F98270g	2022-04-19 10:58:00
200	0	下跌走势，急跌是好事，这样慢点跌不是好事，加速跌破3元，搞定9亿股增发，才能有机	都要好好的活下去	2022-04-19 11:00:00
184	0	$中国联通(SH600050)$都没啥异动，一摊死水	Fitgene	2022-04-19 11:01:00
511	3	$中国联通(SH600050)$中国联通突然涨停！没人和我一起喊的话，我去霍霍中	不锈钢韭黄666	2022-04-19 11:07:00
508	6	我就不相信这个价还跌	股友Qj1AoB8702	2022-04-19 11:08:00
326	4	$中国联通(SH600050)$今天感觉不好，先撤了！	状态542	2022-04-19 11:13:00
443	3	$中国联通(SH600050)$3.66成本，亏损一万多了。简直不适合买多了	磷酸二氢钾	2022-04-19 11:13:00
2075	11	3.5我已把买车20W砸进去，明年15卖了买宝马R8[呲牙][微笑][坏笑]	股友02a882817l	2022-04-19 11:52:00
202	1	叫这垃圾再砸，没力气砸了吧？	出击100	2022-04-19 12:39:00
257	2	$中国联通(SH600050)$又涨了一分，感人～	拾壹十一	2022-04-19 13:32:00
172	0	无量上涨就是发套，今天又跑路了很多，拉一分也是为了出货	股友9T6MRo	2022-04-19 13:39:00
190	1	丧心病狂的垃圾公司又准备涨二分钱让你们以为要涨，结果要上当了，走势下跌目标2.5	都要好好的活下去	2022-04-19 13:46:00
359	1	这两天出季报是不是有人提前知道消息了在抢筹	股友9T6MRo	2022-04-19 13:55:00
164	0	$中国联通(SH600050)$没有放量啊	股友511F98270g	2022-04-19 13:56:00
181	0	$中国联通(SH600050)$2分钱玩一天的技能，真的很稳[旺柴][旺柴]	TT玩家	2022-04-19 14:01:00
178	0	$中国联通(SH600050)$抄底002115三维通信	勤快之夏佐	2022-04-19 14:18:00
292	2	今天又希望涨2分钱收盘	力能扛鼎	2022-04-19 14:18:00
631	6	$中国联通(SH600050)$【每日一股】2：30今日尾盘选股买入600050	涨停预警丅YZ	2022-04-19 14:31:00
611	4	$中国联通(SH600050)$工业和信息化部新闻发言人、运行监测协调局局长罗俊	勤快之夏佐	2022-04-19 14:34:00
356	2	$中国联通(SH600050)$这股是见过世面的，外面不管多大的风浪我一二分的晃	股友qhESM0	2022-04-19 14:35:00
458	0	一边天价发行股票卖给股民中签，一边低价增发股权激励，如果股民还想发财那证明智商税	都要好好的活下去	2022-04-19 14:50:00
242	1	知道中国联通威少涨吗？那得感谢我天天喊的累的慌！	不锈钢韭黄666	2022-04-19 14:59:00
376	4	$中国联通(SH600050)$哇靠，今天什么风，大涨了三分钱！！！破天荒	财运亨通股市长虹	2022-04-19 15:02:00
227	2	$中国联通(SH600050)$一年之中涨幅超过1%的日子有几天？连续涨两天就是	心静自然凉99	2022-04-19 15:16:00
455	6	$中国联通(SH600050)$无论亏多少，都有回本的一天，只是时间问题。	高山出猛虎	2022-04-19 15:22:00
385	2	这是央企上市公司质量最差的吗	老A定海针	2022-04-19 16:01:00
821	8	$中国联通(SH600050)$联通的春天来了，中央支持央企整合资源进行重组，联	趋利避害2022	2022-04-19 16:06:00
551	8	联通这个价格还在卖出的脑瓜肯定有问题、上涨只是时间问题	股友DkCwdu	2022-04-19 16:35:00
160	0	联通怒涨3分钱	股友97M19i1733	2022-04-19 17:09:00
182	0	A市走的牛牛牛？就是个跌跌？	股友qDTKaS	2022-04-19 17:23:00
169	0	$中国联通(SH600050)$	财运亨通股市长虹	2022-04-19 17:58:00
353	1	今天买的成本3.53明天收割股民，涨就卖出，都是主力的菜与肉，套牢睡觉等天亮了，	都要好好的活下去	2022-04-19 18:01:00
191	0	哦哦哦哦哦哦！	股友2292E79O26	2022-04-19 18:20:00
203	0	$中国联通(SH600050)$什么时候到3块叫我我都是全仓一支股票来的	生机生财de墨非	2022-04-19 18:37:00
188	0	市场3千共同目标好多私募清仓清仓，只有靠新股维护着股市，建议新股加速上建议价格再	都要好好的活下去	2022-04-19 18:47:00
186	1	挂单3.53卖出撤了，改挂3.54卖出又撤单了，不撤3.64就清仓了[捂脸]	股友hPAZBt	2022-04-19 18:56:00
200	0	唱衰的别老想着拿低价带血筹码，唱多的也别觉得会涨多少，没到风口，1分就是一天。拿	股友1Yy2262201	2022-04-19 19:30:00
226	1	今天发这么多利好，我也不知是哪年哪月的。看明天会不会跌个坑	股友2Y1I926380	2022-04-19 20:10:00
447	6	$中国联通(SH600050)$明天涨停，央企利好	文家三犟子	2022-04-19 20:12:00
188	0	联通咋就比移动差那么多呢	足智暴富花无缺	2022-04-19 20:24:00
310	2	看看联通这个价格，没人相信他是个央企	股友rrYuBe	2022-04-19 20:48:00
1399	16	600050:中国联合网络通信股份有限公司关于召开2021年年度股东大会的通知	中国联通资讯	2022-04-19 21:25:00
369	8	$中国联通(SH600050)$联通不管怎么说是央企，明天3.62这个价格一定能	中生代股民	2022-04-19 21:25:00
257	1	$中国联通(SH600050)$几天不见，渣得更渣	江湖人称西门吹雪	2022-04-19 23:03:00
501	4	有文化的坏人才可怕，第8回购注销与增发股权激励放在一个格式的，一般散户投票估计看	没有光的地方	2022-04-20 04:06:00
250	0	所有散户，@全部反对！所有散户，@全部反对！所有散户，@全部反对！所有散户，@全	不锈钢韭黄666	2022-04-20 04:41:00
204	1	$中国联通(SH600050)$工业和信息化部：引导基础电信企业适度超前部署5G	勤快之夏佐	2022-04-20 05:36:00
445	3	$中国联通(SH600050)$工业和信息化部：引导基础电信企业适度超前部署5G	勤快之夏佐	2022-04-20 06:03:00
235	0	中国联通，我看你下一步怎么玩，就不信你一直趴着。	麦兜的我4041	2022-04-20 07:18:00
350	0	中国联通：融资余额20.1亿元，创近一年新低（04-19）	中国联通资讯	2022-04-20 07:25:00
619	1	中国联通04月19日获沪股通增持316.02万股	中国联通资讯	2022-04-20 07:51:00
236	0	委托单已挂，今天清仓，昨天涨的太多了[捂脸]	股友hPAZBt	2022-04-20 08:11:00
415	1	$中国联通(SH600050)$建设数字政府有联通的事儿吗？	elvin9383	2022-04-20 08:18:00
239	0	$中国联通(SH600050)$建设数字政府有联通的事儿吗？	elvin9383	2022-04-20 08:18:00
676	3	中国联通，这调整周期也太长了。18至19年上证新低(2440.91)，也没跌得这	虹彩8866	2022-04-20 08:35:00
523	1	4月19日，国新办举行新闻发布会，介绍2022年第一季度工业和信息化发展的有关情	牛气冲天神723	2022-04-20 08:35:00
240	0	$中国联通(SH600050)$下跌空间小于上涨空间，只是时间问题，尉心等待。	股友f6783I5883	2022-04-20 08:43:00
241	0	中国联通最后一次清仓价3.56，看看今天清仓价是多少钱[捂脸]已挂。	股友hPAZBt	2022-04-20 08:44:00
245	0	$中国联通(SH600050)$抄底002115三维通信，杭州亚运会概念低价股。	勤快之夏佐	2022-04-20 08:47:00
480	1	别想多，这垃圾要是能跑赢大盘都要阿弥陀佛	百年三千	2022-04-20 09:19:00
535	2	回购部分首批3.79股权激励什么意思，部分是多少？是准备下一个目标向2.48迈进	钟情一点红	2022-04-20 09:39:00
216	0	$中国联通(SH600050)$废	股友2760V3790S	2022-04-20 09:42:00
218	0	$中国联通(SH600050)$废	股友2760V3790S	2022-04-20 09:42:00
240	0	低于净资产的股权激励，账面损失多少钱？	联通2_48增发见顶	2022-04-20 09:42:00
283	1	市场大盘3千点共识基本破了，加速生产股票，让股民热起来，操动的股容易犯错	都要好好的活下去	2022-04-20 09:44:00
403	1	$中国联通(SH600050)$没希望，现在股市资金一直在逃离	股友rr18wX	2022-04-20 09:49:00
226	0	不停发IPO韭菜明显不够用了	百年三千	2022-04-20 09:57:00
247	0	$中国联通(SH600050)$主力们:留给散户兄弟们买入的时间不多了呀[上涨]	财神來敲门	2022-04-20 10:19:00
174	0	到点开始砸，	炒股买番茄	2022-04-20 10:19:00
182	0	到点开始砸，	炒股买番茄	2022-04-20 10:19:00
426	0	联通加电信就是移动的一个零头	rickkatar1215	2022-04-20 10:23:00
406	1	上次回购成本4.3元，股权激励2.48一股亏损1.82X9=总亏损16.38亿，	都要好好的活下去	2022-04-20 10:29:00
310	1	躺平了吗	米图a	2022-04-20 10:30:00
205	0	真没法儿跟y玩儿	tjrcl	2022-04-20 10:41:00
217	0	建仓3.53，3.51，今已清仓3.55。可以涨了[捂脸]	股友hPAZBt	2022-04-20 10:42:00
214	0	$中国联通(SH600050)$赚几分钱都难	远方有片海	2022-04-20 10:46:00
187	0	呼叫万手哥	黄初平	2022-04-20 10:50:00
205	0	呼叫万手哥	黄初平	2022-04-20 10:50:00
215	0	从几个增发资本看要破2.5元才能有上涨空间，她们组团进来是要割韭菜的，注定要韭菜	都要好好的活下去	2022-04-20 11:02:00
449	1	又是发套行情，下午两点准时砸盘	炒股买番茄	2022-04-20 11:09:00
320	2	暴涨0.56	股友511F98270g	2022-04-20 11:13:00
225	0	总算突破了[哭]	牛B很牛B	2022-04-20 11:22:00
194	0	怎么回事，这丧心病狂的垃圾公司，怎么涨二分钱了，快点跑	都要好好的活下去	2022-04-20 11:24:00
441	3	$中国联通(SH600050)$怒涨3分钱	股友97M19i1733	2022-04-20 11:30:00
389	1	中国联通四次清仓价3.96，3.83，3.56，今天3.55。已加仓股票一只3.	股友hPAZBt	2022-04-20 12:29:00
209	0	不放量，迟早还是	炒股买番茄	2022-04-20 12:34:00
207	0	$中国联通(SH600050)$抄底002115三维通信	勤快之夏佐	2022-04-20 12:34:00
543	7	募集资金就超800亿，市值也就1100亿，你存在的意义是什么?	张方醒	2022-04-20 12:41:00
489	11	请允许我再喊一次！中国联通突然涨停！谢谢各位	不锈钢韭黄666	2022-04-20 12:57:00
351	2	3.51上车两天了，你好歹3.6嘛	远方有片海	2022-04-20 13:11:00
392	1	上方如此多的压盘，主力是越洗越多	炒股买番茄	2022-04-20 13:19:00
474	1	$中国联通(SH600050)$市值千亿，为啥股价那么低，比很多市值百亿的企业都	基民726732h1u0	2022-04-20 13:22:00
289	2	这垃圾丧心病狂大盘都要破3千点准备，这垃圾搞了二分钱上涨，啥意思，不顺势破3元，	都要好好的活下去	2022-04-20 13:36:00
176	0	上面应该是腾讯与阿里压单，谁敢动	都要好好的活下去	2022-04-20 13:39:00
374	1	$中国联通(SH600050)$什么时候才能吃鱿鱼须。	小股民山哥	2022-04-20 13:42:00
189	0	不放量不要进去	股友511F98270g	2022-04-20 13:42:00
311	1	恭喜恭喜恭喜恭喜恭喜恭喜大跌了，破3千之日就是机会	都要好好的活下去	2022-04-20 13:54:00
511	1	再拿2千万股砸破3.4，估计带着恐慌割肉筹码，最少破3元，把供养者的筹码与钱收割	都要好好的活下去	2022-04-20 14:05:00
215	0	$中国联通(SH600050)$跌多了，跌久了，现在要我跑，意义不大了	股友Y968855C10	2022-04-20 14:09:00
405	2	$中国联通(SH600050)$中国联痛，我心目中的女神！[大笑][大笑]	股友X97TTj	2022-04-20 14:13:00
185	0	$中国联通(SH600050)$我选对股了，通哥你耐跌[微笑]给力	股友02a882817l	2022-04-20 14:13:00
465	5	还得是我大联通啊，万紫千绿一点红	萍水相逢Z	2022-04-20 14:18:00
473	6	出了什么事	不锈钢韭黄666	2022-04-20 14:19:00
326	1	王总军人就是不一样，思聪正义善良，需要供养者的人，都没有良心了，思聪有啊，大侠	都要好好的活下去	2022-04-20 14:31:00
419	2	$中国联通(SH600050)$现在的联通算不算僵尸股？	股友97M19i1733	2022-04-20 14:50:00
169	0	$中国联通(SH600050)$呸	怀懝人生	2022-04-20 14:51:00
1182	16	重大利好！！！！！！中国联通()即将迎来10连板	中证50GETF	2022-04-20 15:19:00
498	1	$中国联通(SH600050)$中国移动和中国电信发来贺电：祝贺中国联通在大风大	股友X97TTj	2022-04-20 15:43:00
487	0	$中国联通(SH600050)$怪不得一季度接回筹码死费劲，联通流通持股的鸡儿们	财神來敲门	2022-04-20 16:05:00
460	2	招行业绩发布后田行长带领路演团队兵分香港、美国和欧洲三路进行路演，16年以每天5	股友cwEljZ	2022-04-20 16:12:00
723	3	中国联通管理层和机构投资者就联通的业务发展、未来战略、科技转型等问题与机构进行交	股友cwEljZ	2022-04-20 16:25:00
185	0	电信3.97pk这丧心病狂的垃圾公司，你们觉得他涨了吗？，随时随地可以砸盘	都要好好的活下去	2022-04-20 16:29:00
359	3	这毒瘤增发拿617亿，电信才拿470，股价竟然差那么多，这毒瘤应该退市赔偿了	都要好好的活下去	2022-04-20 18:24:00
430	2	跌成这个熊样子了，还有脸开会吗？	股友rrYuBe	2022-04-20 18:46:00
390	2	唉，持仓5年，亏了25个点……明天出清，支持以岭药业了。买以岭亏，心里舒服，买这	飞奔的大牛	2022-04-20 18:58:00
325	0	员工激励送配股，有法律依据吗？	股友Wp9Tzb	2022-04-20 19:10:00
898	4	联通港股拿880亿a股拿780亿5年竟然一路趴下，茶一查吧，不然太伤人心了，利息	没有光的地方	2022-04-20 19:33:00
948	1	11月28日晚，联通集团旗下H股上市公司中国联通（00762.HK）发布公告，于	没有光的地方	2022-04-20 19:42:00
412	1	$中国联通(SH600050)$无论这个世界对你怎样，都请你一如既往的努力、勇敢	高山出猛虎	2022-04-20 20:35:00
416	1	明天大决战[兴奋][兴奋][兴奋][兴奋][兴奋]中国联通中国电信最后的王牌	生机生财de墨非	2022-04-20 20:55:00
475	2	$中国联通(SH600050)$总投资30亿元！中国联通西安数据中心二期项目封顶	cyjeagle	2022-04-20 21:15:00
350	1	17年增发搞了那么多的资金，丢人都没有那么不要面子的，还好意思股权激励，要脸吗	都要好好的活下去	2022-04-20 22:19:00
806	6	联通电信必合并，移动广电合并	全球鹰11	2022-04-20 22:22:00
433	9	中国联通突然涨停！再喊一次，谢谢大家	不锈钢韭黄666	2022-04-20 23:59:00
559	4	$中国联通(SH600050)$股权激励2块4毛8	中生代股民	2022-04-21 00:13:00
304	0	中国联通：融资净买入827.41万元，融资余额20.18亿元（04-20）	中国联通资讯	2022-04-21 07:30:00
536	2	中国联通04月20日获沪股通增持861.95万股	中国联通资讯	2022-04-21 08:00:00
339	1	$中国联通(SH600050)$中国移动募资500多亿，还比不上batj对联通的	元宇宙联不通	2022-04-21 09:23:00
305	1	联通不死怎么催生新改革合并	rickkatar1215	2022-04-21 09:53:00
184	0	不放量不买入	股友511F98270g	2022-04-21 10:10:00
196	0	底部买入耐心持股是发财的秘诀，世上的庄家都是为了赚钱。	社保医疗养老资金	2022-04-21 10:18:00
197	0	昨天给你机会跑，你不跑，责任在自己[摊手]	股友hPAZBt	2022-04-21 10:20:00
212	1	对比电信一季度72亿利润，是这垃圾公司的4.2倍，这垃圾凭啥能值3.5电信算4元	没有光的地方	2022-04-21 10:25:00
308	2	持有联通5年我已经躺平了	游戏专用88888	2022-04-21 10:26:00
159	0	对比电信一季度72亿利润，是这垃圾公司的4.2倍，这垃圾凭啥能值3.5电信算4元	没有光的地方	2022-04-21 10:26:00
275	1	联通业绩肯定不行，因为移动电信行了，他就不行，市场份额被她们搞走，所以落后就要损	没有光的地方	2022-04-21 10:38:00
400	5	$中国联通(SH600050)$留给散户兄弟们加仓的时间，己经不多了呀![看多]	财神來敲门	2022-04-21 10:38:00
325	3	联通是见过大世面的，无视外面狂风暴雨，他始终巍然不动	积极主动之花满楼	2022-04-21 10:42:00
293	3	移动电信业绩爆发，这垃圾市场份额被挖走，最后一地鸡毛，3元强势买电信，这垃圾最后	没有光的地方	2022-04-21 10:42:00
339	4	对比电信这垃圾最大价值1元，拿了市场6—7百亿5年业绩还没有电信1/4服你了，传	没有光的地方	2022-04-21 10:47:00
250	1	横久必跌并且大跌，铁一般的定律无从改变	股友9T6MRo	2022-04-21 10:55:00
169	0	对比电信联通就1价值—2元极限，对比港股联通还是1元价值—2元极限，对比移动千万	都要好好的活下去	2022-04-21 10:55:00
283	1	联通又可能变着法的来出第一季报，不体现数据及金额，因为太差没法体现，电信移动用户	股友9T6MRo	2022-04-21 10:59:00
371	1	电信一季度纯利超出联通一年纯利，用户方面也相差不大，这是为什么呢！	股友9T6MRo	2022-04-21 11:03:00
316	2	$中国联通(SH600050)$呸	怀懝人生	2022-04-21 11:04:00
284	1	建仓3.53，3.51，昨天清仓3.55。等着跌吧[捂脸]	股友hPAZBt	2022-04-21 11:16:00
192	0	好票[大笑][呲牙]	股友RDHJP3	2022-04-21 11:18:00
384	2	$中国联通(SH600050)$有我不锈钢韭黄在不用怕，别傻乎乎的卖了。慢慢熬，	不锈钢韭黄666	2022-04-21 11:24:00
310	2	慰问早上入手的兄弟们	初学者8889993228	2022-04-21 11:30:00
199	0	$中国联通(SH600050)$市值破千亿就在这两天了………	血洒股市	2022-04-21 12:07:00
344	1	下午游戏王者腾讯拉二分钱，杠杠祖师阿里搞二分，物流京东搞二分，苏宁人寿负责搞二分	没有光的地方	2022-04-21 12:16:00
342	2	$中国联通(SH600050)$持有两年半。亏了35个点。没心情卖了。死扛到底。	股友6R3761z088	2022-04-21 13:17:00
154	0	暴力拉银行啊，我也有点	都要好好的活下去	2022-04-21 13:17:00
137	0	暴力拉银行啊，我也有点，哈哈	都要好好的活下去	2022-04-21 13:17:00
270	1	$中国联通(SH600050)$哎，刚卖就涨了，拿着的时候恨联通，卖了的时候，又	股友Y968855C10	2022-04-21 13:21:00
325	4	哪个还在卖？	股友PCxehw	2022-04-21 13:27:00
169	0	$中国联通(SH600050)$黔驴技穷	股友wIwQDR	2022-04-21 13:30:00
178	0	停牌后涨到九块多，一路跌到三块多，联通股东就是割韭菜啊	股友7r129h6625	2022-04-21 13:35:00
508	11	4.2的成本，哪年能解套	万茬小韭菜	2022-04-21 13:43:00
300	2	$中国联通(SH600050)$在大风大浪面前，我们的中国联通无所畏惧，大跌了5	股友X97TTj	2022-04-21 13:47:00
295	1	$中国联通(SH600050)$[呲牙]没人卖主力已经气急败坏了	联通破4	2022-04-21 14:05:00
155	0	上涨你装死，下跌你领先，真TM服了你了	股友9T6MRo	2022-04-21 14:09:00
375	1	又要创新低了[哭][哭]	股友9T6MRo	2022-04-21 14:10:00
155	0	看来三块都不是地[滴汗]	A股最熊散户	2022-04-21 14:10:00
375	4	3.48补仓2000手合计5000手!	牛B很牛B	2022-04-21 14:13:00
299	2	$中国联通(SH600050)$国家队过了14点30入场护盘大家拭目以待	ywf8202227647	2022-04-21 14:22:00
282	2	呼吁马阿里，马腾讯，滚出来把股票回购一下，太黑心了	都要好好的活下去	2022-04-21 14:24:00
173	0	昨天果断清仓3.55[摊手]	股友hPAZBt	2022-04-21 14:30:00
146	0	我尼*又崩了。。。	萍水相逢Z	2022-04-21 14:32:00
403	4	$中国联通(SH600050)$今天跌的肯定不是我一个，都报报数吧	高山出猛虎	2022-04-21 14:36:00
282	1	6.83成本的躺着嘿嘿	没有光的地方	2022-04-21 14:42:00
445	3	联通2021年度分红不够今天一天跌的	股友12K261g095	2022-04-21 14:51:00
172	0	$中国联通(SH600050)$大盘涨时向后撤，大盘跌时紧跟跌步伐	股民2人	2022-04-21 14:51:00
153	0	跌倒3元抢反弹	联通2_48增发见顶	2022-04-21 14:51:00
148	0	外面一片绿油油	wuli安	2022-04-21 14:52:00
181	0	$中国联通(SH600050)$好耶，经历二十几天的磨蹭，联通终于破3.5了！	股友97M19i1733	2022-04-21 14:55:00
182	0	$中国联通(SH600050)$要去3.1元了，大盘不稳	股友Dq3iZj	2022-04-21 14:57:00
135	0	卧槽	不锈钢韭黄666	2022-04-21 15:27:00
178	0	$中国联通(SH600050)$2点喝了点酒睡了一会。起来一看这样了，比大部分好	不锈钢韭黄666	2022-04-21 15:38:00
675	14	$中国联通(SH600050)$三倍大牛股	联通破4	2022-04-21 15:41:00
446	2	$中国联通(SH600050)$二次探底已经完成，主力最后一次砸盘，制造恐慌，骗	超5G时代到来	2022-04-21 16:19:00
278	1	国内市场跌跌跌？	股友qDTKaS	2022-04-21 16:31:00
148	0	这垃圾业绩肯定差电信几条街，盘子小股价跌的惨	都要好好的活下去	2022-04-21 17:02:00
541	1	去年4月份股价4.26元，现价3.48下跌0.78，今年一季度业绩应该是0.02	没有光的地方	2022-04-21 17:14:00
407	3	去年4月份股价4.26元，现价3.48下跌0.78，今年一季度业绩应该是0.02	没有光的地方	2022-04-21 17:15:00
634	4	看样子今晚出的公告内容好不了呀	Q棒棒糖Q	2022-04-21 17:31:00
188	0	腾讯阿里也走眼了，跟这个垃圾混！	股友PCxehw	2022-04-21 17:43:00
1540	26	中国联通：第一季度公司权益持有者应占盈利46.34亿元 同比增20.6%	中国联通资讯	2022-04-21 17:46:00
329	1	$中国联通(SH600050)$真抗跌	浏览人生1	2022-04-21 17:47:00
590	6	不错！只要国家在，手机电信行业，永远不会倒闭。虽然发不了财，爆发不了，起码稳定！	不锈钢韭黄666	2022-04-21 18:21:00
237	1	跌停	断头A	2022-04-21 18:22:00
210	0	一季度业绩还不错，股价跌到3元也行	联通破10	2022-04-21 19:04:00
168	0	这垃圾对比大盘跌惨了，还回购几十亿都是造假能力，丧心病狂的低价增发，那个不是炕害	都要好好的活下去	2022-04-21 19:08:00
154	0	死猪不怕水烫了	xianjuyin	2022-04-21 19:11:00
435	2	0.066元的业绩还算过得去，联通加油，争取超电信，再超移动。	股友gqocs8	2022-04-21 19:31:00
167	0	这垃圾最厉害就是投资是股民的，收入是公司的，花上千亿只能是个基金，明天还要跌破3	都要好好的活下去	2022-04-21 20:04:00
552	1	600050:中国联合网络通信股份有限公司独立董事关于关于联通集团财务有限公司关联交易风险处置预案的事前认可和独立意见	中国联通资讯	2022-04-21 20:08:00
496	1	600050:中国联合网络通信股份有限公司第七届监事会第六次会议决议公告	中国联通资讯	2022-04-21 20:08:00
721	0	600050:中国联合网络通信股份有限公司2022年第一季度报告	中国联通资讯	2022-04-21 20:08:00
468	3	600050:中国联合网络通信股份有限公司第七届董事会第十二次会议决议公告	中国联通资讯	2022-04-21 20:08:00
623	1	600050:中国联合网络通信股份有限公司2022年3月份运营数据公告	中国联通资讯	2022-04-21 20:08:00
557	1	600050:中国联合网络通信股份有限公司关于联通集团财务有限公司签订《金融服务协议》暨关联交易的公告	中国联通资讯	2022-04-21 20:08:00
365	1	600050:中国联合网络通信股份有限公司独立董事关于联通集团财务有限公司签订《金融服务协议》暨关联交易的事前认可和独立意见	中国联通资讯	2022-04-21 20:08:00
433	1	600050:中国联合网络通信股份有限公司关于联通集团财务有限公司关联交易风险处置预案	中国联通资讯	2022-04-21 20:08:00
401	1	600050:中国联合网络通信股份有限公司董事会审计委员会关于联通集团财务有限公司签订《金融服务协议》暨关联交易的审核意见	中国联通资讯	2022-04-21 20:08:00
396	0	中国联通：2022年一季度净利润同比增长20.02%	一句话财报	2022-04-21 20:10:00
190	0	没钱了等发工资3元以下再补了	lehuxlq	2022-04-21 20:13:00
595	2	中国联通股东户数增加2889户，户均持股18.78万元	中国联通资讯	2022-04-21 20:16:00
236	0	$中国联通(SH600050)$中国联通A股，基金绝笼了，就只剩下''关联	财神來敲门	2022-04-21 20:18:00
419	5	$中国联通(SH600050)$联通只值1.8	gsggsm	2022-04-21 20:24:00
215	0	大盘有大动作，10%++++++++++++++++++++++++++++++	生机生财de墨非	2022-04-21 20:29:00
1755	8	中国联通：一季度净利润20.31亿元 同比增20%	中国联通资讯	2022-04-21 20:35:00
383	1	【图解季报】中国联通：2022年一季度归母净利润同比增长20%，约为20.3亿元	中国联通资讯	2022-04-21 20:38:00
395	0	中国联通2022年Q1归母净利润20.31亿元同比增20%，产业互联网收入占比达23.9%	蓝鲸财经	2022-04-21 20:59:00
669	0	去年增长21%还回购，这丧心病狂的跌20%今年也增长21%丧心病狂低价增发股权，	都要好好的活下去	2022-04-21 21:00:00
164	0	丧心病狂的垃圾公司，不用看这垃圾公告，明天都要跌	都要好好的活下去	2022-04-21 21:21:00
1158	14	中国联通：2022年第一季度净利润约20.31亿元 同比增长20%	中国联通资讯	2022-04-21 21:25:00
334	1	电信70多亿跌一个多点	法海之大战白蛇	2022-04-21 21:26:00
1376	8	中国联通一季度营收890亿元 营收利润均为上市后同期最高	中国联通资讯	2022-04-21 22:09:00
357	1	$中国联通(SH600050)$虐我千百遍待你如初恋	如梦似幻	2022-04-21 22:52:00
380	1	一个丧心病狂的垃圾公司发公告谁看，老子不用看，明天跌，这垃圾丧心病狂行为无耻低劣	没有光的地方	2022-04-21 22:59:00
252	0	跌倒3元必有涨停	联通2_48增发见顶	2022-04-21 23:06:00
478	2	业绩创新高，股价创新低，什么世道？？？	做坚定的价值投资者	2022-04-21 23:43:00
1885	9	三大运营商一季度业绩出炉！一季度日赚3.87亿 5G套餐用户8.49亿 中国移动营收增长最快	中国移动资讯	2022-04-22 00:32:00
1907	16	三大运营商一季度日均赚超3亿元 5G套餐推动业绩上行	中国电信资讯	2022-04-22 01:01:00
681	0	$歌华有线(SH600037)$三大运营商一季度日均赚超3亿元5G套餐中国广电将	Sunnyliang	2022-04-22 01:31:00
1092	6	一季度业绩喜人 电信运营商收入结构优化	中国移动资讯	2022-04-22 06:48:00
234	0	$中国联通(SH600050)$要来一次吗	兰雪青	2022-04-22 07:08:00
390	1	今天开始每天涨1个点，持续到过年[憨笑][憨笑]	账户已注销	2022-04-22 07:21:00
279	0	中国联通：融资净偿还11.3万元，融资余额20.18亿元（04-21）	中国联通资讯	2022-04-22 07:27:00
237	0	$中国联通(SH600050)$今年赔钱，钱不钱不重要，身体才是本钱！	高山出猛虎	2022-04-22 07:36:00
336	0	中国联通04月21日获沪股通增持234.84万股	中国联通资讯	2022-04-22 07:54:00
2467	1	港股公告精选｜中国移动Q1纯利256亿元 同比增长6.5%；微创机器人的骨科手术机器人获批上市	中国移动资讯	2022-04-22 08:12:00
239	0	散户总是控制不住自己的手，明明是越跌越买，，散户偏偏越跌越卖。相反，昨天联通大跌	股友火眼睛星	2022-04-22 08:56:00
239	0	3.5以下闭着眼买，下周爬上3.6就抛，完美的做个舒舒服服的T	柚子姐姐小V	2022-04-22 09:03:00
327	0	三大运营商一季度日赚3.87亿！5G套餐用户8.79亿，你贡献了多少？	金融投资报	2022-04-22 09:08:00
771	1	中国联通A股与中国联通港股怎么分红不一样，这是几个意思？	沃伦______巴菲特	2022-04-22 09:18:00
230	0	3.48补仓3000手合计5000手目标价4元!	牛B很牛B	2022-04-22 09:21:00
213	0	联通业绩不错啊，凭这一条，安心拿着	虹彩8866	2022-04-22 09:25:00
224	0	2.48增发股权9亿，这丧心病狂的人，能让股民挣钱？	都要好好的活下去	2022-04-22 09:27:00
524	2	三大运营商一季度日均赚超3亿元 5G套餐推动业绩上行	天府新四板	2022-04-22 09:35:00
230	0	联通要下挫一轮，然后去3.2-3.3磨蹭20多天么？	股友97M19i1733	2022-04-22 09:39:00
419	1	这LJ跌了3年就没反弹过，业绩反而年年增长	丶索罗	2022-04-22 09:39:00
201	0	$中国联通(SH600050)$不知道有什么好卖的。中国联通突然涨停	不锈钢韭黄666	2022-04-22 09:47:00
220	0	$中国联通(SH600050)$一季度的利润全部赔给2.48的股权激励，净资产贱	联通2_48增发见顶	2022-04-22 09:50:00
375	1	$中国联通(SH600050)$建议轻仓买入，目前市场情绪比较恐慌，场内的人在出	股友511F98270g	2022-04-22 09:50:00
435	1	58.46万股民，如果2.48元能增发成功，股民真的是比猪蠢到家了，因为你们放弃	都要好好的活下去	2022-04-22 09:57:00
241	0	联通这个大聪明[怒]	联通升5	2022-04-22 10:17:00
251	0	突然明白，思聪应该是多头割，转以领空头，这样成功了搞钱啊！	没有光的地方	2022-04-22 10:22:00
284	0	北向资金（香港中央结算公司）一季度加仓9332万股实在太少了！折磨到今年七八月看	桂海猎狐	2022-04-22 10:26:00
223	0	$中国联通(SH600050)$业绩是不是处于爆发前夕	股友aY0VuM	2022-04-22 10:33:00
405	1	$中国联通(SH600050)$2.48股权激励，凭什么能涨到4元？	联通2_48增发见顶	2022-04-22 10:34:00
1146	4	五大主责主业良好发展 中国联通一季度营收、利润创上市后新高	中国联通资讯	2022-04-22 10:34:00
218	0	臭垃圾天天找爹，缺爹的玩意！	股友PCxehw	2022-04-22 10:38:00
230	0	3.5减仓3000手!底仓2000手!感觉不好	牛B很牛B	2022-04-22 11:08:00
223	0	$中国联通(SH600050)$跌7分涨2分?	股友RDHJP3	2022-04-22 11:13:00
598	3	A联通赚20亿，少数股东赚25亿，然而港股联通公布赚46亿，A联通持港股联通53	懵懵懂懂的老黄	2022-04-22 11:32:00
231	0	$中国联通(SH600050)$业绩年年增长年年跌，连跌6年	股友Dq3iZj	2022-04-22 11:36:00
201	0	你的走势，让大家都石化了	太公钓股	2022-04-22 11:42:00
286	1	3.45加了	我要日月红	2022-04-22 11:52:00
221	0	臭，一点自尊没有	股友PCxehw	2022-04-22 11:53:00
729	3	中国移动和中国联通公布一季度净利润	中国移动资讯	2022-04-22 12:48:00
225	0	$中国联通(SH600050)$准备抢筹码	Francoo	2022-04-22 12:56:00
210	0	$中国联通(SH600050)$今天3.47收盘！	风趣de琴酒	2022-04-22 13:09:00
4419	10	2022年一季报点评：Q1营收与利润同期创新高，产业互联网业务高速增长	中国联通资讯	2022-04-22 13:10:00
301	0	东吴证券维持中国联通买入评级 预计2022年净利润同比增长11.95%	公司研报提示	2022-04-22 13:10:00
1245	8	东吴证券维持中国联通买入评级 2022年一季报点评：Q1营收与利润同期创新高 产业互联网业务高速增长	中国联通资讯	2022-04-22 13:13:00
576	1	三大运营商一季度日赚3.87亿！5G套餐用户8.79亿，你贡献了多少？	V观财报	2022-04-22 13:25:00
212	0	$中国联通(SH600050)$昨跌7分今涨6分，算来算去还是一分！[大笑]	股友X97TTj	2022-04-22 13:25:00
142	0	$中国联通(SH600050)$抄底中兴通讯	勤快之夏佐	2022-04-22 13:27:00
644	5	一直压盘目的是为了什么。	联通破10	2022-04-22 13:28:00
197	0	$中国联通(SH600050)$抄底中兴通讯	勤快之夏佐	2022-04-22 13:41:00
207	0	$中国联通(SH600050)$继续涨停让我高兴高兴	股友nTzPXd9189	2022-04-22 13:42:00
212	0	$中国联通(SH600050)$中兴通讯，中国移动拉升	勤快之夏佐	2022-04-22 13:42:00
448	2	中国联通突然涨停！	不锈钢韭黄666	2022-04-22 13:45:00
208	0	$中国联通(SH600050)$联通发利好，移动猛涨，呵呵，移动说，跟我比	股友Y968855C10	2022-04-22 13:46:00
225	0	上涨无力，下跌比较痛快	股友9T6MRo	2022-04-22 13:48:00
231	0	$中国联通(SH600050)$中兴通讯，中国移动大幅拉升。	勤快之夏佐	2022-04-22 13:52:00
454	1	$中国联通(SH600050)$与中国移动差在哪里？为什么股价差距在15倍左右？	云里茶客	2022-04-22 13:53:00
264	0	中国联通和中国移动都是国企电信行业，怎么差距这么大呢？联通与移动的高管收入差距也	股友Fvc2zq	2022-04-22 14:00:00
179	0	没有破3千，这垃圾丧心病狂的能涨个屁，但斌清仓谁接盘	都要好好的活下去	2022-04-22 14:00:00
789	4	感谢联通让我躲过暴跌	见虫在田	2022-04-22 14:03:00
202	0	$中国联通(SH600050)$还是电信好	股友aY0VuM	2022-04-22 14:10:00
268	0	就算大跌也阻止不了我对联通的热爱！大家一起喊，我对你唉唉唉不够！	不锈钢韭黄666	2022-04-22 14:10:00
224	0	$中国联通(SH600050)$哪里不是死，死在中字头上，名气好听些。为国接盘！	我要吃肉的5653	2022-04-22 14:26:00
320	1	跌破3.5很费劲么？	联通2_48增发见顶	2022-04-22 14:41:00
348	0	我不反对股权激励，但我反对限制联通的最高价	联通2_48增发见顶	2022-04-22 14:59:00
663	3	$中国联通(SH600050)$7元跟着大佬买股票的人做梦也想不到，3.5元还可	心静自然凉99	2022-04-22 15:26:00
469	0	富瑞：中国联通首季收入盈利胜预期，维持买入评级4月22日丨富瑞发研报指，中国联通	聚焦基金	2022-04-22 15:35:00
21435	208	业绩综述：纺织行业迎利好 业绩翻倍股有这些？聚杰微纤、百隆东方、日播时尚等在列	聚杰微纤资讯	2022-04-22 15:53:00
402	2	$中国联通(SH600050)$这股跌的不够厉害，我不玩了，浪费大跌行情！！！！	股友5xNVh9Ke	2022-04-22 16:13:00
619	2	利润创新高，股价创新低。看来是发高烧烧糊涂了	股友rrYuBe	2022-04-22 16:32:00
1011	2	三大运营商2022年一季度：营收合计超4300亿元，三大运营商日均赚超3亿元	奇偶派	2022-04-22 16:47:00
500	1	挂3.45加仓没成功。算了，这货本来就磨磨蹭蹭的，也不知道是不是到底了	虹彩8866	2022-04-22 17:06:00
595	3	腾讯阿里也是瞎了眼了，跟你这个烂白菜混改，东北乱炖。	股友PCxehw	2022-04-22 18:04:00
413	1	$中国联通(SH600050)$业绩好、股价还在净资产下方运行	股友95k381K533	2022-04-22 18:14:00
1527	6	中信证券维持中国联通买入评级 目标价5元	公司研报提示	2022-04-22 19:08:00
215	0	前天清仓3.55，建仓不急[摊手]	股友hPAZBt	2022-04-22 22:43:00
488	1	中国联通四次清仓了3.96，3.83，3.56，3.55，继续等待[捂脸]	股友hPAZBt	2022-04-22 22:49:00
280	0	17年又搞了6—7亿，跌了十年套牢散户，股神高手与我一起看破3000后才是机会，	没有光的地方	2022-04-22 23:53:00
698	1	联通:扶我起来，我老婆叫张婷！我女儿叫张不停，我妈叫张婷芈。	不锈钢韭黄666	2022-04-23 06:23:00
430	0	中国联通：融资余额20.05亿元，创近一年新低（04-22）	中国联通资讯	2022-04-23 07:28:00
1176	6	中国联通04月22日获沪股通增持1022.67万股	中国联通资讯	2022-04-23 07:56:00
1045	4	北向资金与国内资金对同一股票的看法竟然如此对立。	吉FDH812	2022-04-23 08:32:00
318	0	3.52涨停3.87涨停4.26涨停4.69，三个还要输一元，别提利润回报了，资	都要好好的活下去	2022-04-23 09:49:00
568	1	中国联通今天没信号，只有我没有吗？我现在用wifi	钱立鼓	2022-04-23 10:22:00
263	0	$中国联通(SH600050)$	和气如意地玉天痕	2022-04-23 10:38:00
289	0	$中国联通(SH600050)$联通信号都没有了。这是要干嘛了	和气如意地玉天痕	2022-04-23 10:40:00
371	0	700m最适合合作的运营商是联通，本来就缺钱了，结果倒好给财大气粗的移动	联通破10	2022-04-23 11:08:00
744	3	$中国联通(SH600050)$我和外资一起抄底了，100万股我的全部身家！多了	面具人生	2022-04-23 12:00:00
662	1	按月月看看吧，这丧心病狂多少套牢盘，跌多少年，醒醒，资本来了并没有好处，反而来了	都要好好的活下去	2022-04-23 16:24:00
618	3	箱体震荡港资一个月竟然吞噬了1亿股，股民割肉筹码还是多啊，一亿亏损多少钱啊，股市	都要好好的活下去	2022-04-23 19:32:00
223	0	$中国联通(SH600050)$联通你的市值有点少！	抓鸡的少年	2022-04-23 21:34:00
427	0	如果百分百确定三年内上不了4元，那肯定割肉，我要是知道联通会跌倒4元，那我5元割	股友R779l81299	2022-04-23 23:32:00
202	0	$中国联通(SH600050)$[龙头][龙头][龙头]	龙潭路	2022-04-23 23:59:00
443	1	还要大跌	股友aMFBi9	2022-04-24 05:14:00
1904	13	好公司好价格 3.5左右坚决满仓 年内目标价7元	我是路人岬	2022-04-24 07:05:00
282	0	股汇双双大宿水财产宿水，钱宿水股票加速宿水，你们的钱与股票同样宿水，看看谁最好	都要好好的活下去	2022-04-24 09:17:00
709	4	5元的本还有么，拿了两年多了，愁死了…疫情阶段都在家各种上网，网课之类的，不应该	股友K72560502G	2022-04-24 09:39:00
773	2	创新低后，横久必跌，因为又有人觉得到底了。等三元超底不香么？2.48的股权激励，	联通2_48增发见顶	2022-04-24 09:48:00
1104	4	电信运营商行业研究：经营向好，低估值高股息	未来智库	2022-04-24 10:13:00
605	1	确认了2023年5月，启动三年长牛，拿住[主力][主力][主力]	大智不若愚	2022-04-24 12:04:00
514	1	$中国联通(SH600050)$下周一会有抄底的机会吗？	无何化有	2022-04-24 13:31:00
388	1	如果这垃圾取消低价增发，估计会涨回电信差不多价格，2.48增发股权，一下吃了股东	都要好好的活下去	2022-04-24 13:53:00
382	0	中国联通本周沪股通持股市值增加8577.03万元，居通信服务板块第一	胖猫周周见	2022-04-24 14:04:00
341	0	中国联通本周融资净偿还2138.49万元，居通信服务板块第三	大眼看两融	2022-04-24 15:04:00
349	1	联通跌破3.4看大盘绝对破3千，破2500点从新回到2400点玩游击，不要幻想浮	都要好好的活下去	2022-04-24 16:20:00
3738	10	2022年一季报点评：聚焦五大主责主业，全面发力数字经济	中国联通资讯	2022-04-24 17:28:00
470	1	民生证券维持中国联通推荐评级 预计2022年净利润同比增长14.57%	公司研报提示	2022-04-24 17:28:00
746	1	大盘2400—3700点，联通7.74—3.39完美下跌，还要破2.48增发价格	都要好好的活下去	2022-04-24 17:39:00
195	0	跌破2.5分红率也就是1.5%，这垃圾下跌空间非常大，2.48增发股权后再看看吧	都要好好的活下去	2022-04-24 17:42:00
1246	13	民生证券维持中国联通推荐评级 2022年一季报点评：聚焦五大主责主业 全面发力数字经济	中国联通资讯	2022-04-24 17:45:00
501	2	二十万手挣2分我就全卖给你们	东方zhong	2022-04-24 18:01:00
688	2	所有部门一起呼喊股民，买股票了，底部了，买科创板了，大牛来了，嘿嘿嘿，急啊！用钱	都要好好的活下去	2022-04-24 18:12:00
170	0		中国联通股友	2022-04-24 19:48:00
155	0	转发	股友TtK5V3	2022-04-24 20:32:00
1192	4	大利空太多，明天准备好了吗，市场2800底，散户要敬畏市场给他们宽松1点2600	没有光的地方	2022-04-24 23:31:00
1174	3	三大运营商日均赚3.87亿元	中国电信资讯	2022-04-25 06:58:00
343	2	股神巴菲特持有现金，但小斌持有现金，就问你们服不服，今天记得打新，中签记得给钱	都要好好的活下去	2022-04-25 08:42:00
191	0	3.55已清仓中国联通，千万别涨，已挂单建仓股票1.56。	股友hPAZBt	2022-04-25 08:47:00
161	0	如果今天能以2900开盘再砸盘破2880点拉回来一路涨涨涨，估计一波1000点大	都要好好的活下去	2022-04-25 08:55:00
140	0	这丧心病狂的垃圾光明正大低价增发搞钱，还有理了	都要好好的活下去	2022-04-25 09:08:00
162	0	市场情绪已回落至2018年以来低点附近，中信也说实话了啊！18年2400	都要好好的活下去	2022-04-25 09:10:00
336	3	今天要跌100点，才是供养的魅力	都要好好的活下去	2022-04-25 09:16:00
164	0	跳水低开接下来就看看接盘力度，如果今天反转机会，目标10%	都要好好的活下去	2022-04-25 09:24:00
487	4	这一轮熊市联通居然没怎么跌	股友97M19i1733	2022-04-25 09:29:00
470	4	$中国联通(SH600050)$今天，做空联通的都会被打断腿。	基诺李维斯	2022-04-25 09:36:00
483	6	$中国联通(SH600050)$抢到就是赚到[呲牙]	联通破4	2022-04-25 09:37:00
148	0	$中国联通(SH600050)$这都跌了多少了，割韭菜也要养一养再割呀[哭]已经	有才之米老鼠	2022-04-25 09:42:00
167	0	$中国联通(SH600050)$这企业还是很厉害的。战略投资者亏一半，一声都不敢	元宇宙联不通	2022-04-25 09:43:00
360	1	$中国联通(SH600050)$各位哥哥姐姐爷爷奶奶，兄弟姐妹，中国脚痛真的要涨	不锈钢韭黄666	2022-04-25 09:49:00
405	2	热烈祝贺中国联通涨幅首次排列板块第一，此处应该有呐喊声	炒股买番茄	2022-04-25 09:53:00
153	0	$中国联通(SH600050)$有大单买入有人追涨！大涨还是有希望的流入资金慢慢	威虎价值投资	2022-04-25 10:05:00
172	0	$中国联通(SH600050)$涨停哈哈	小散啊B	2022-04-25 10:07:00
148	0	今天插入500股钢铁侠，希望能搞几瓶二锅头	都要好好的活下去	2022-04-25 10:14:00
371	1	3.97电信跌不了，这低价增发丧心病狂的垃圾跌不了，也是一种幸福	都要好好的活下去	2022-04-25 10:22:00
177	0	没啥卖头。假如你赚的多卖了还合情合理。如果没赚，或者亏损，就持股不动，大盘300	股友火眼睛星	2022-04-25 10:39:00
398	1	最近的走势非常抗跌，证明确实是在底部，那么未来会涨几倍呢？反正买入的都能发财。	社保医疗养老资金	2022-04-25 10:43:00
159	0	还是价值投资放心	夺命梭哈	2022-04-25 10:44:00
159	0	涨停护盘！	远方有片海	2022-04-25 10:45:00
191	0	$中国联通(SH600050)$赶紧收盘最好，等下，下午大盘V回去，联通涨1分，	靠炒票发财的人	2022-04-25 10:48:00
164	0	$中国联通(SH600050)$我买脸疼起，已经跌了三年了	股友rr18wX	2022-04-25 10:55:00
362	2	联通率先打涨停能带动市场人气	财源暴富de令狐冲	2022-04-25 11:17:00
359	1	$中国联通(SH600050)$股价跌破净资产了还天天这么夸张的配股融资！	茶语智慧	2022-04-25 11:27:00
369	1	$中国联通(SH600050)$买联通成功躲开大盘下跌	小散啊B	2022-04-25 11:30:00
363	1	已经放了两年多，不在乎再放一年	日进满堂的游坦之	2022-04-25 11:35:00
200	0	等大盘稳住就到你家了，2.48已经没有回头路，搞米啊	都要好好的活下去	2022-04-25 11:56:00
425	3	上证差点跌破三千，这居然不跌，要涨了吗	虹彩8866	2022-04-25 12:55:00
341	1	上班了，醒醒起来护盘去。	股友2N01H91192	2022-04-25 12:57:00
167	0	$中国联通(SH600050)$中国移动	勤快之夏佐	2022-04-25 13:10:00
170	0	受不了了亏了三万多[大笑]再见	渤海北齐	2022-04-25 13:11:00
292	3	盘子控得死死的	炒股买番茄	2022-04-25 13:12:00
400	1	$中国联通(SH600050)$快点收盘，就这样子好了，心脏受不了。今日联通可算	联通牛列红	2022-04-25 13:14:00
406	1	$中国联通(SH600050)$现在不买，等待何时？克服恐惧，大胆买入，坚定信心	超5G时代到来	2022-04-25 13:17:00
142	0	$中国联通(SH600050)$中兴通讯	勤快之夏佐	2022-04-25 13:29:00
148	0	$中国联通(SH600050)$中兴通讯	勤快之夏佐	2022-04-25 13:31:00
381	2	顶了一个上午已经很不容易了，下来吧！别装了	股友9T6MRo	2022-04-25 13:40:00
352	1	棒棒哒，中国联通突然泄火	不锈钢韭黄666	2022-04-25 13:40:00
358	1	$中国联通(SH600050)$明天补跌	联通破4	2022-04-25 13:46:00
343	1	再顶一会要直线跳水了	股友9T6MRo	2022-04-25 13:46:00
340	1	5.4跌到三块多也是服了	股友DG1hUh	2022-04-25 13:49:00
381	1	大盘五一过后会变盘，调整八周了	炒股买番茄	2022-04-25 13:52:00
415	2	今大盘跌了，联通还没大跌什么原因？	股友BYYyQF	2022-04-25 13:59:00
142	0	$中国联通(SH600050)$3.53卖的，等它跌，哦，它不跌了	愿与中行常相伴	2022-04-25 14:00:00
423	0	日赚3.87亿元！三大运营商一季报透露这些产业趋势	科创板日报	2022-04-25 14:06:00
158	0	终于破3000点了，接着是2800点	炒股买番茄	2022-04-25 14:07:00
334	1	$中国联通(SH600050)$还好上午卖了	守望淘宝正品	2022-04-25 14:08:00
439	2	$中国联通(SH600050)$持有中国联通，我真的特么的真的很骄傲哦！不担心退	不锈钢韭黄666	2022-04-25 14:16:00
146	0	$中国联通(SH600050)$我就服你[赞][赞][赞][赞][俏皮][大笑]	股友X97TTj	2022-04-25 14:23:00
162	0	$中国联通(SH600050)$这就是底	联通破4	2022-04-25 14:26:00
188	0	$中国联通(SH600050)$在“大是大非”面前中国联通走出了自己的步伐“不干	股友X97TTj	2022-04-25 14:26:00
159	0	今天给你点个赞，是我持仓股跌最少的[大笑]	潇湘168	2022-04-25 14:26:00
378	4	$中国联通(SH600050)$中国联通是不是垃圾股	圆圈588888	2022-04-25 14:38:00
406	2	果然没有带头大哥的气质	初学者8889993228	2022-04-25 14:44:00
169	0	$中国联通(SH600050)$今天又逃了不少韭菜	股友rr18wX	2022-04-25 14:44:00
149	0	$中国联通(SH600050)$朽木不可雕也！	预言家看盘	2022-04-25 14:46:00
178	0	上月亏4个点，这个比上月还得多，玩完	萍水相逢Z	2022-04-25 14:47:00
324	1	$中国联通(SH600050)$这次怎么不护盘？	张大纲	2022-04-25 14:50:00
144	0	$中国联通(SH600050)$烂通还是那个烂通	股友97M19i1733	2022-04-25 14:58:00
203	0	此乃罪魁祸首	我只玩一只股	2022-04-25 14:58:00
155	0	$中国联通(SH600050)$幸亏我走了，要不又让你套了	股友5xNVh9Ke	2022-04-25 15:24:00
298	0	为什么这次下跌超出预期呢？	联通2_48增发见顶	2022-04-25 15:58:00
420	4	你个苟东西，垃圾还有可回收的，说你是垃圾都抬举你！	股友PCxehw	2022-04-25 16:01:00
193	0	大盘还没有跌破19年的底部，这垃圾已经是多少年的底部，明天进场搞几千元玩一玩，破	没有光的地方	2022-04-25 16:43:00
378	2	$中国联通(SH600050)$破三才可买，别的不说，这次割个洋韭菜[得意]	面具人生	2022-04-25 17:02:00
453	3	$中国联通(SH600050)$疫情期间，居家隔离，上网课，用网的多了，为什么还	高山出猛虎	2022-04-25 17:26:00
580	0	2022年一季度中国联通净利润约20.31亿元，同比增长20%	爱集微APP	2022-04-25 17:46:00
150	0	到底多少才是底？	wei20122012	2022-04-25 17:53:00
397	2	$中国联通(SH600050)$看到2.78。立贴为证	一就	2022-04-25 18:14:00
504	4	$中国联通(SH600050)$上午卖飞了，主力护盘护到下午，主力已经尽力了。	绝不交出底部筹码	2022-04-25 18:25:00
751	6	华泰证券维持中国联通增持评级 目标价5.18元	公司研报提示	2022-04-25 18:27:00
184	0	2008年的价格了卧槽	联通升5	2022-04-25 18:45:00
402	2	$中国联通(SH600050)$其实，今天你真得已经很优秀了	金优秀	2022-04-25 18:52:00
175	0	人家都是上去以后再下来，你为什么一直在下来	联通升5	2022-04-25 18:55:00
361	1	电信联通赶紧合并吧要不然移动只能继续一家独大巨无霸	联通升5	2022-04-25 19:03:00
276	2	哪只苟还在卖？	股友PCxehw	2022-04-25 19:10:00
187	0	混改.5G就是给联通戴上紧箍咒。	股友rrYuBe	2022-04-25 19:46:00
188	0	工信部：一季度电信业务收入、总量同比分别增长9.3%和23.9%】	股友25r1R6	2022-04-25 20:12:00
201	0	不管你怎么跌，我买低估值，价值投资。有本事来跌停，你来鸭[怒][怒][怒][怒]	股友U7uC4j	2022-04-25 20:39:00
658	5	是不是准备第三次增发股权，这次希望一次到位1元增发100亿股，以后不能搞了，别一	都要好好的活下去	2022-04-25 22:00:00
691	3	疫情唯一正增长行业，今天尾盘吃了3千股电信，次新股，一半都有一波超级性情，股市还	都要好好的活下去	2022-04-25 22:14:00
312	1	$中国联通(SH600050)$说好的价值投资呢？	熄灯吃面哥	2022-04-25 23:29:00
288	0	2.5破了再考虑进场	广州香蕉哥	2022-04-26 02:42:00
255	0	通过乌克兰战场，你会发现，就算打仗了，联通还得运营，该收钱还得收。	不锈钢韭黄666	2022-04-26 05:41:00
232	0	一切希望都寄予中国联通	低价股选海航	2022-04-26 06:14:00
331	0	中国联通04月25日获沪股通增持1278.91万股	中国联通资讯	2022-04-26 07:43:00
290	0	中国联通：融资余额20.02亿元，创近一年新低（04-25）	中国联通资讯	2022-04-26 07:52:00
3403	7	中国联通2022年一季报点评：业绩符合预期，联通云翻倍增长	中国联通资讯	2022-04-26 08:09:00
202	0	跌停吧，没希望了	股友aMFBi9	2022-04-26 08:17:00
2992	3	全面发力数字经济主航道，一季度业绩增长良好	中国联通资讯	2022-04-26 08:19:00
261	0	e公司讯，工信部数据显示，一季度，电信业务收入累计完成3935亿元，同比增长9.	牛气冲天神723	2022-04-26 08:41:00
185	0	【中央网信办：目标到2022年末IPv6活跃用户数达到7亿】中央网信办等三部门印	牛气冲天神723	2022-04-26 08:41:00
235	0	加快推进5G规模化应用，是助力千行百业数字化转型、激发经济社会高质量发展新动能的	牛气冲天神723	2022-04-26 08:43:00
235	0	大盘跌破3000点后，积极信号曝光，反弹概率高达60%，A股市盈率比2638点时	牛气冲天神723	2022-04-26 08:46:00
503	0	整个市场喊口号，3千已经是以后几年的高点了，，以后2000点慢慢玩，加速发行股票	没有光的地方	2022-04-26 08:57:00
411	1	$中国联通(SH600050)$市场价3.43元，公司净资产4.884元的负29	苏州四公子	2022-04-26 08:58:00
1133	6	浙商证券给予中国联通买入评级：业绩符合预期 联通云翻倍增长	中国联通资讯	2022-04-26 09:21:00
459	1	万联证券维持中国联通买入评级 预计2022年净利润同比增长14.27%	公司研报提示	2022-04-26 09:24:00
5250	6	点评报告：传统业务高质量增长，联通云拉动公司第二增长曲线	中国联通资讯	2022-04-26 09:25:00
572	7	万联证券给予中国联通买入评级：传统业务高质量增长 联通云拉动公司第二增长曲线	中国联通资讯	2022-04-26 09:34:00
189	0	$中国联通(SH600050)$又开始这戏？上午挺下午拉稀？	靠炒票发财的人	2022-04-26 09:38:00
194	0	$中国联通(SH600050)$联通简直是企业界自信心爆棚的典范。股价跌成了狗s	元宇宙联不通	2022-04-26 09:43:00
359	3	最近股民要走了，证监会新股不够用了，应加速发行股票，留着股民打新，没有股票又没有	都要好好的活下去	2022-04-26 09:44:00
233	0	说了几十遍了北上资金大副加仓，上海汇丰银行，查打银行，这些没有散户识别能力强？昨	股友火眼睛星	2022-04-26 09:44:00
1623	29	电信和联通实现5G新通话互联互通 5月将开通100个以上主要城市	中国电信资讯	2022-04-26 09:45:00
264	0	视频说我们股市最差，其实地球股市中国第一，没有那个国家能力比，我们一年融资能力，	都要好好的活下去	2022-04-26 09:52:00
197	0	$中国联通(SH600050)$疫情影响，各行各业经济营收下滑，唯独大家都要上网	火火火起来	2022-04-26 09:54:00
317	3	$中国联通(SH600050)$中国联通只买不卖	不锈钢韭黄666	2022-04-26 09:56:00
200	0	$中国联通(SH600050)$有机构大佬吗，来看看海印股份呀，一个月后转债到期	喵咪喵咪酱	2022-04-26 10:04:00
304	1	今天封个涨停也是极好的	低位接盘侠	2022-04-26 10:20:00
179	0	你永远不要相信烂通	股友97M19i1733	2022-04-26 10:21:00
173	0	$中国联通(SH600050)$各大行业需求都不旺盛的时候还就是电信业绩稳定增长	股友aY0VuM	2022-04-26 10:21:00
329	2	$中国联通(SH600050)$买入中国联通让我避开了牛市，也让我避开了近段时间	小散啊B	2022-04-26 10:24:00
196	0	$中国联通(SH600050)$建议主力锁仓，不要在低位对倒就只赚几分差价	小散啊B	2022-04-26 10:35:00
330	1	主力现在不应该是猛吃廉价筹码的吗？	炒股买番茄	2022-04-26 10:37:00
199	0	$中国联通(SH600050)$机构在我国，已成了老鼠过街，抱头鼠窜	股友wIwQDR	2022-04-26 10:42:00
168	0	今天吃了s啊，这垃圾从来都是丧心病狂的垃圾，今天咋能涨	都要好好的活下去	2022-04-26 10:44:00
348	1	$中国联通(SH600050)$猜猜今天电信巨头联通会不会放量涨停板，那一年市场	牛气冲天神1	2022-04-26 10:44:00
145	0	俺不买你，想咋的就咋的，减压	都要好好的活下去	2022-04-26 11:13:00
260	0	$中国联通(SH600050)$仔细地参考联通构架，以中国联通A股的股权总占比，	财神來敲门	2022-04-26 11:16:00
186	0	多看少动，管住自己的手，不放量不要进去	股友511F98270g	2022-04-26 11:19:00
186	0	$中国联通(SH600050)$联通跌不动了	全球鹰11	2022-04-26 11:26:00
186	0	明天涨停，因为我没股票了	股友lC2NrJ	2022-04-26 11:37:00
353	1	$中国联通(SH600050)$陪马云，刘强东，李彦宏站岗	磷酸二氢钾	2022-04-26 11:38:00
191	0	$中国联通(SH600050)$再跌一年差不多了	月神望舒	2022-04-26 11:45:00
178	0	三块以下补点仓，，	股票小樱桃A	2022-04-26 11:47:00
414	5	这两天非常好了，才跌一个点不到	法海之大战白蛇	2022-04-26 12:00:00
269	1	$中国联通(SH600050)$	股友891f087U09	2022-04-26 12:03:00
272	1	今天上涨可以打个短线，可是昨天没买呀！在跌下来吧我也在这个价位补点。	股友BYYyQF	2022-04-26 12:04:00
202	0	以前大盘2500点都不信跌破四元，3千点的现在四元就是天，几个资本进场，股民就没	都要好好的活下去	2022-04-26 12:21:00
183	0	中信说2900是黄金炕，我们不要信，早几年谁会信这丧心病狂的垃圾破3.5元，估计	都要好好的活下去	2022-04-26 12:28:00
197	0	混改搞几个发瘟进场，真的是股民的灾难电影，还没有见无耻之徒这样的无耻低劣的	都要好好的活下去	2022-04-26 12:41:00
310	2	别人搞真的回购，这丧心病狂的搞低价增发搞米，丧心病狂的无耻公司上市骗子	都要好好的活下去	2022-04-26 12:44:00
359	3	昨天加仓了，可惜加在高点，没捞到便宜货	虹彩8866	2022-04-26 12:58:00
192	0	$中国联通(SH600050)$中国联通还涨不过国电电力哦。怎么回事	不锈钢韭黄666	2022-04-26 13:11:00
372	2	谁给9块9给我，我给联通来一个卖出的中肯评价，券商都是坑货	百年三千	2022-04-26 13:27:00
376	2	$中国联通(SH600050)$谁解释一下，这个是什么玩法？	和财大乔	2022-04-26 13:32:00
153	0	到两点准时砸盘	炒股买番茄	2022-04-26 13:54:00
152	0	准备来了，你们坐会儿，正减会要涨到2400	都要好好的活下去	2022-04-26 14:06:00
304	1	这家伙还没补跌。	我要吃肉的5653	2022-04-26 14:07:00
188	0	股票就一边开会忽悠你一边跌到大家一起怀疑人生，历史都是如此，如果说明白跌到2千，	都要好好的活下去	2022-04-26 14:10:00
164	0	$中国联通(SH600050)$妈呀，快收盘呀，快收盘，我心脏受不了了，[捂脸]	联通牛列红	2022-04-26 14:28:00
155	0	联通真抗跌啊	股友5D52Z26707	2022-04-26 14:29:00
164	0	$中国联通(SH600050)$今天表扬联通	全球鹰11	2022-04-26 14:33:00
182	0	$中国联通(SH600050)$今天联通顶住了压力	全球鹰11	2022-04-26 14:34:00
323	1	$中国联通(SH600050)$混改，混改以后都泡汤了	股友Y968855C10	2022-04-26 14:36:00
180	0	这段时间港资一直在买	韭菜韦小宝	2022-04-26 15:14:00
169	0	枸草出来垃圾，缺爹的玩意，无后的绝户！	股友PCxehw	2022-04-26 15:26:00
193	0	华尔街4名美股投资人修改起诉状这垃圾的大股东小马，应该搞钱回来回购股票，	没有光的地方	2022-04-26 15:35:00
173	0	和大A捉迷藏总是碰壁	虹彩8866	2022-04-26 15:40:00
353	1	跌到了16年的水平，怎么搞？	黄初平	2022-04-26 16:09:00
309	1	周末可以买了吗	笑吟吟之小猫	2022-04-26 17:05:00
349	1	清仓3.55，继续等待，不急[摊手]	股友hPAZBt	2022-04-26 17:46:00
375	2	$中国联通(SH600050)$1万股，以前是3.93的成本，现在3.68的成本	愿与中行常相伴	2022-04-26 18:04:00
3242	20	传统电信业务加速升级！三大运营商陆续开始布局！！	书归要正传	2022-04-26 18:14:00
301	2	$中国联通(SH600050)$	吉祥兴隆飞	2022-04-26 18:36:00
165	0	$中国联通(SH600050)$兜了一圈又回到原地。	扁头王	2022-04-26 19:12:00
223	0	节前最后一轮跌势，30号尾盘买入即可！	长江神华股东	2022-04-26 19:23:00
176	0	大股东阿里在美连股神都收割，回来增持吧，让人民能给看到希望，不要搞低价增发了	都要好好的活下去	2022-04-26 19:59:00
167	0	$中国联通(SH600050)$韭菜准备进来了，大家做好准备。[大笑][大笑]	无何化有	2022-04-26 20:03:00
203	0	明天天酒茅台大涨停，带着酒神酒仙酒鬼，是酒都要涨，大盘应该止住了。	都要好好的活下去	2022-04-26 20:56:00
363	2	只要有我在，随时涨停。中国联通突然涨停	不锈钢韭黄666	2022-04-26 21:25:00
1275	2	三大运营商发布一季度财报，数字化业务成为增长主力	DoNews	2022-04-26 21:57:00
3515	54	中国电信与中国联通联手推出5G新通话服务	中国电信资讯	2022-04-26 22:11:00
339	1	时刻盯着券商，券商补跌过后就是抄底大涨。	超5G时代到来	2022-04-26 22:26:00
1172	4	讨论抄底的股友，一起谴责一下2.48的增发吧！联通什么时候值得超底？只要有2.4	联通2_48增发见顶	2022-04-26 23:04:00
237	0	盯紧券商补跌，只要券商补跌过后就是抄底的良机，券商补跌过后就是大盘暴涨之时。	超5G时代到来	2022-04-27 07:22:00
492	2	中国联通：融资余额19.93亿元，创近一年新低（04-26）	中国联通资讯	2022-04-27 07:29:00
347	2	$中国联通(SH600050)$瑟瑟发抖呀，外围大跌，今日联通不知道3.39能不	联通牛列红	2022-04-27 07:47:00
381	0	中国联通04月26日获沪股通增持726.04万股	中国联通资讯	2022-04-27 07:55:00
387	5	通信行业是没受疫情影响的啊！并且营利还在增加，为什么会跌啊？	黄初平	2022-04-27 08:05:00
196	0	$中国联通(SH600050)$利好不接货	股友aY0VuM	2022-04-27 09:20:00
195	0	几年不来，你跌成这熊样了。	耐心低慢吸高快抛	2022-04-27 09:26:00
177	0	茅台大涨酒神发威，扬我国威，嘿嘿嘿	都要好好的活下去	2022-04-27 09:32:00
191	0	$中国联通(SH600050)$跌吧跌吧，跌到3.0加仓	有钱之艾格	2022-04-27 09:33:00
406	3	$中国联通(SH600050)$感受一下港股联通下跌幅度。称它为最不要脸公司不冤	元宇宙联不通	2022-04-27 09:35:00
288	1	几个小马是你们积德行善的时候到了，拿钱出来买点，挣钱又行善	都要好好的活下去	2022-04-27 09:38:00
171	0	买买买，此时此刻，要发出宇宙最强音！	社保医疗养老资金	2022-04-27 09:40:00
321	1	$中国联通(SH600050)$这个公司什么时候能像样的涨上几天呢！	金168168	2022-04-27 09:41:00
138	0	蒸点汽，不要让垃圾们看扁了。	黄初平	2022-04-27 09:46:00
145	0	蒸点汽，不要让垃圾们看扁了。	黄初平	2022-04-27 09:48:00
181	0	$中国联通(SH600050)$廠败未净，联通不红	股友wIwQDR	2022-04-27 09:52:00
159	0	完了重心向下	股友IYHbhq	2022-04-27 09:58:00
174	0	超过电信那个垃垃	就当自己没炒股	2022-04-27 10:05:00
170	0	每一个资本家都要积德行善的，小马一身是病，是时候积德行善了	都要好好的活下去	2022-04-27 10:08:00
178	0	蒸点汽，不要让垃圾们看扁了。	黄初平	2022-04-27 10:09:00
350	1	$中国联通(SH600050)$这股到底是不是中字头？	股友2Y1I926380	2022-04-27 10:15:00
187	0	$中国联通(SH600050)$有点意思！	明月镜坛a	2022-04-27 10:18:00
254	2	如果这丧心病狂的公司不搞低价增发是不会跌的那么惨的，挨千刀，搞的电信也被拉扯下来	都要好好的活下去	2022-04-27 10:18:00
386	1	渣打已经持续买进2.4亿多股了	炒股买番茄	2022-04-27 10:20:00
643	7	真是太了，割了就涨，要不要点脸，看看市场绿得什么样了	股友G876800u86	2022-04-27 10:21:00
645	5	$中国联通(SH600050)$这几天，通通是不是在吸筹？？下跌时间也够长了，是	联通牛列红	2022-04-27 10:24:00
259	1	不蒸馒头蒸口气	黄初平	2022-04-27 10:36:00
269	1	不蒸馒头蒸口气	黄初平	2022-04-27 10:36:00
335	1	大盘跌的那么惨，这毒瘤垃圾公司应该是功劳第一，11元跌到7元又跌3元多，这垃圾功	都要好好的活下去	2022-04-27 10:41:00
338	3	两点准时砸盘，各位拭目以待	炒股买番茄	2022-04-27 10:50:00
172	0	技术反弹没用	八方富贵	2022-04-27 10:57:00
372	3	中国联通突然涨停	不锈钢韭黄666	2022-04-27 11:09:00
171	0	$中国联通(SH600050)$砸盘开始了	股友aY0VuM	2022-04-27 11:17:00
266	1	$中国联通(SH600050)$啥时候能轮到拉你，哎	火火火起来	2022-04-27 11:18:00
155	0	提早砸了，弼马温来了	都要好好的活下去	2022-04-27 11:21:00
171	0	$中国联通(SH600050)$不放量坚决不买看戏至少20亿成交量	股友aY0VuM	2022-04-27 11:23:00
161	0	今天太阳出来了	股友lC2NrJ	2022-04-27 11:27:00
297	1	今天来了一个精神病啊咋就涨几分钱了	都要好好的活下去	2022-04-27 11:28:00
538	3	各大机构与庄以及联通公司用买1已经表达对我们韭菜的感情！	zxtjoo	2022-04-27 11:35:00
187	0	苦海翻起爱恨,在世间难逃避命运。敬畏市场，继续吃瓜[吃瓜]	吹牛应上税	2022-04-27 12:14:00
790	6	北上资金，汇丰银行买了联通2.3亿多股，渣打银行买了2.4亿多股，还有其它买的共	股友a1119K2089	2022-04-27 12:17:00
293	1	主力还在打压股价，大盘和他无关了	炒股买番茄	2022-04-27 13:15:00
277	1	这货跌起来滑溜的很，涨起来好困难	炒股买番茄	2022-04-27 13:32:00
390	4	如果尾盘没有大跌，a股万物复苏的季节来了，闭上眼睛选十只股票吃进，学习但斌	都要好好的活下去	2022-04-27 13:39:00
230	0	这丧心病狂的垃圾大盘一张坑定股东阿里腾讯苏宁都是坏的很	都要好好的活下去	2022-04-27 13:58:00
338	1	补仓至5000手!成本3.43	牛B很牛B	2022-04-27 14:03:00
337	2	$中国联通(SH600050)$联通:大盘大涨和我无关，大盘大跌与我关联[大笑]	股民2人	2022-04-27 14:04:00
162	0	磨叽	长短结合顺势而为	2022-04-27 14:04:00
177	0	$中国联通(SH600050)$好大的一杂鬼	股友Y968855C10	2022-04-27 14:14:00
493	3	联通的管理人员能堂堂正正做个人不？就没过前高过。都是涨1个点，然后跌1.5个点。	zxtjoo	2022-04-27 14:35:00
187	0	$中国联通(SH600050)$你能当个人不？什么企业？	联通哥	2022-04-27 14:44:00
313	2	跌不可怕就怕反弹撞死	联通升5	2022-04-27 15:01:00
402	2	看少动，管住自己的手，不放量不买入，不冲高回落不买。	股友511F98270g	2022-04-27 15:01:00
375	1	最怂最差最垃圾的就是联通了，没有之一	炒股买番茄	2022-04-27 15:06:00
557	8	$中国联通(SH600050)$散户太多了，还得跌，3.50都迈不过去	小散啊B	2022-04-27 15:50:00
444	6	大盘肯定跌不了的，只能跌联通啊！大盘跌如何发行股票，加速发行股票绝对不会改变，初	没有光的地方	2022-04-27 16:42:00
210	0	什么是棒球理论？	晶石志	2022-04-27 18:54:00
308	1	$中国联通(SH600050)$闲钱炒股，躺平吧。	高山出猛虎	2022-04-27 19:54:00
479	1	大盘下跌封了，要放大新股发行，目标无奈的，联通一定不会涨，目标2.48增发股权，	都要好好的活下去	2022-04-27 20:01:00
1023	10	混改增发90亿股，2.48元又补增发9亿刚刚10%的股票，市场到底有多少事是真的	都要好好的活下去	2022-04-27 21:07:00
3035	20	根据我的经验,联通要出一点大事	买啥都想赔的隔壁老王	2022-04-27 21:38:00
386	2	3.55已清仓了，我到中国电信去看看[摊手]	股友hPAZBt	2022-04-28 05:39:00
248	0	政策利好数据中心产业投资再加码“十四五”时期有望带动投资超3万亿元	cyjeagle	2022-04-28 06:18:00
355	2	联通启动在即	cyjeagle	2022-04-28 06:20:00
425	2	$中国联通(SH600050)$亏30个点了	发财老顽童	2022-04-28 06:41:00
514	3	中国联通04月27日获沪股通增持567.55万股	中国联通资讯	2022-04-28 07:58:00
434	2	中国联通：融资余额19.75亿元，创近一年新低（04-27）	中国联通资讯	2022-04-28 08:10:00
367	1	$中国联通(SH600050)$中国联通股价连续六年下跌，股民损失严重，不要摧残	n140013311349940	2022-04-28 09:12:00
181	0	这垃圾谁买谁死	股友DLA1SA	2022-04-28 09:33:00
226	0	$中国联通(SH600050)$看中国神华，公布利润增长股票大涨，看联通公布利润	股民2人	2022-04-28 09:34:00
428	1	$中国联通(SH600050)$这货就这样子，不大涨也不大跌，只慢慢阴跌，到7元	联通牛列红	2022-04-28 09:46:00
318	1	涨吧，让我翻身一下	雪与博	2022-04-28 09:50:00
480	3	$中国联通(SH600050)$大资金重仓抄底：中国联通～～～无论百亿公墓，私募	n113513808530766	2022-04-28 09:54:00
453	10	$中国联通(SH600050)$感觉联通要创新低，	小散啊B	2022-04-28 10:00:00
358	1	$中国联通(SH600050)$多看少动，管住自己的手，不要轻易买入	股友511F98270g	2022-04-28 10:00:00
228	0	股吧忽悠的越来越多，危险啊，希望自己别乌鸦嘴	萌萌多宝	2022-04-28 10:13:00
192	0	$中国联通(SH600050)$不放量，不大涨，不要追进去	股友511F98270g	2022-04-28 10:24:00
215	0	$中国联通(SH600050)$北向今天在出货，过几天再来联通看看。今天涨不了的	绝不交出底部筹码	2022-04-28 10:28:00
329	1	$中国联通(SH600050)$无耻	不锈钢韭黄666	2022-04-28 10:31:00
211	0	$中国联通(SH600050)$连跌股份公司	股民2人	2022-04-28 10:43:00
485	5	7.2的本，联通太垃圾了	MSH与JWH	2022-04-28 10:46:00
369	2	$中国联通(SH600050)$今天是个很特殊的日子，有很多资金跑路，明天兑现。	不锈钢韭黄666	2022-04-28 10:48:00
220	0	3.55清仓中国联通，今天建仓股票一只3.57[摊手]	股友hPAZBt	2022-04-28 10:50:00
206	0	买联通就是买耻辱	随运而走	2022-04-28 10:50:00
220	0	$中国联通(SH600050)$成功避开上涨[旺柴]	TT玩家	2022-04-28 10:51:00
371	2	$中国联通(SH600050)$走势这么弱，还有散户在接盘吗？	股友511F98270g	2022-04-28 10:58:00
209	0	转发	股友57k2p10901	2022-04-28 11:07:00
438	2	力量能操控一切，他可以玩的太多，没有不公平，你有力量去火星月球可以开发，全是你的	都要好好的活下去	2022-04-28 11:08:00
312	1	什么时候买都是半山腰	俊哥哥2018	2022-04-28 11:41:00
237	0	千年伏地僵尸，退市了吧，	八方兴隆地张良	2022-04-28 11:55:00
336	0	这企业员工工资长年在4000元以下十几年不涨，都是靠扣工资充业绩	跌停板战法	2022-04-28 12:35:00
325	3	$中国联通(SH600050)$whathappened	不锈钢韭黄666	2022-04-28 13:05:00
185	0	$中国联通(SH600050)$今年过节不买股买股只买资源股	股友aY0VuM	2022-04-28 13:06:00
189	0	$中国联通(SH600050)$呸	怀懝人生	2022-04-28 13:11:00
523	2	整个市场说破3千破2900结果破了，市场说联通破3你觉得可能不破吗，破3问题是配	都要好好的活下去	2022-04-28 13:12:00
326	2	$中国联通(SH600050)$补跌了	股友aY0VuM	2022-04-28 13:19:00
336	2	$中国联通(SH600050)$天天这样拉锯有意思吗	股友rr18wX	2022-04-28 13:28:00
325	1	$中国联通(SH600050)$买了中国联通。希望你永远别涨了。直到退市。额奉陪	一就	2022-04-28 13:30:00
346	1	最拉圾没有之一，大盘上涨的时候你装死，下盘下跌的时候你领先，每一天都在找底中，早	股友9T6MRo	2022-04-28 13:43:00
276	1	联通这样多没意思，还不如卖身华为	radar	2022-04-28 14:02:00
221	0	$中国联通(SH600050)$回头看看一年，让你抄底的都赔钱了	股友511F98270g	2022-04-28 14:05:00
432	2	联通下跌几年了还再跌。	股友61DHKU	2022-04-28 14:35:00
819	12	$中国联通(SH600050)$抢筹了。该走的都走了！明天可以拉了！因为明天不会	不锈钢韭黄666	2022-04-28 14:38:00
219	0	卖了，为明天做准备	股友k7G8xW	2022-04-28 14:50:00
272	0	$中国联通(SH600050)$作为我们散户不卖空不全仓就好，越跌越买，感谢外资	小散啊B	2022-04-28 15:00:00
191	0	不容易呀！349！	STLOVE88	2022-04-28 15:01:00
1361	15	$中国联通(SH600050)$若干年后，当你斜靠在你私人小岛的葡萄园里的躺椅上	炒股包赢术	2022-04-28 15:10:00
188	0	清仓3.55中国联通，今天表现的不错[摊手]	股友hPAZBt	2022-04-28 19:22:00
575	7	周线都4根十字星了	萍水相逢Z	2022-04-28 19:53:00
237	0	家里联通网络用的挺好！！！	yy117877	2022-04-28 20:44:00
383	1	一直做空一直爽！一直融券一时爽……	切点168	2022-04-28 23:16:00
434	1	130/136短信事件有影响吗	上海talk	2022-04-29 00:30:00
274	0	$中国联通(SH600050)$战争暴发首先是通信招央！！	WFc一个	2022-04-29 03:40:00
350	1	$中国联通(SH600050)$纳斯达克要反弹了，我们大A要过节休息了	祥云558	2022-04-29 07:07:00
343	0	中国联通：融资余额19.64亿元，创近一年新低（04-28）	中国联通资讯	2022-04-29 07:30:00
566	1	中国联通04月28日被沪股通减持511.47万股	中国联通资讯	2022-04-29 08:06:00
483	1	$中国联通(SH600050)$大家好，我姓牛，名列红。预测今日通通必涨必红，开	联通牛列红	2022-04-29 08:55:00
444	2	2022年是算力元年未来计算和网络将迎来高速发展根据知名分析机构IDC发布《20	牛气冲天神723	2022-04-29 09:10:00
304	2	$中国联通(SH600050)$万紫千红一点绿啊联通	炒股买番茄	2022-04-29 09:15:00
440	3	没得救了，没得救了，没得救了	股友V9SwwT	2022-04-29 09:33:00
410	2	$中国联通(SH600050)$身为联通的管理层，你们还有脸呆在那个位置上享受吗	股友wIwQDR	2022-04-29 09:38:00
405	2	$中国联通(SH600050)$看月K线还是下降通道。	股市小王0	2022-04-29 09:48:00
439	2	3.55清仓中国联通，今天已加仓中国电信3.85[捂脸]	股友hPAZBt	2022-04-29 10:10:00
229	0	$中国联通(SH600050)$呸	怀懝人生	2022-04-29 10:12:00
230	0	今天都不涨点吗泥煤	远方有片海	2022-04-29 10:16:00
384	1	$中国联通(SH600050)$感谢主力给我廉价筹码	小散啊B	2022-04-29 10:25:00
199	0	底部没建好，想上涨做梦去吧	股友9T6MRo	2022-04-29 10:27:00
217	0	上涨你不行，下跌第一名	股友9T6MRo	2022-04-29 10:28:00
393	2	$中国联通(SH600050)$烂庄穷折腾，越折腾股价越跌！	生意有余的丘处机	2022-04-29 10:36:00
236	0	$中国联通(SH600050)$越跌越买计划制定中，打倒内资，内资只会低卖高买，	小散啊B	2022-04-29 10:58:00
191	0	想挣快钱的别在这里死等，快点跑吧！联通股性决定的就是这样的	股友9T6MRo	2022-04-29 10:59:00
785	14	6.83本此生有否解套的可能[哭]	股友9T6MRo	2022-04-29 11:05:00
571	6	$中国联通(SH600050)$节假日后，疫情一定会好。所以大家还得坚持	不锈钢韭黄666	2022-04-29 11:14:00
476	3	$中国联通(SH600050)$赌一下移动联通合并，有没有搞头	股友3K89211c16	2022-04-29 12:14:00
229	0	屁话多，跌停吧，唧唧哇哇的	股友aMFBi9	2022-04-29 12:36:00
276	1	求跌停	股友aMFBi9	2022-04-29 12:37:00
449	2	$中国联通(SH600050)$直线涨停	不锈钢韭黄666	2022-04-29 13:00:00
508	2	$中国联通(SH600050)$卖单全部撤单！	不锈钢韭黄666	2022-04-29 13:00:00
373	4	跌停	经纶积玉地珮柔和	2022-04-29 13:05:00
283	3	跟上大盘流行	红色的酒瓶	2022-04-29 13:20:00
260	0	$中国联通(SH600050)$联通移动要合并测试吧不太可能出现这么低级的错误吧	止损很坚决	2022-04-29 13:28:00
567	1	闷声发大财，三年不开张，开张吃十年[牛]	牛B很牛B	2022-04-29 13:33:00
410	1	$中国联通(SH600050)$3000点站不住的，回调首当其冲。别死扛了	我要吃肉的5653	2022-04-29 13:35:00
635	7	这里面有6块2的吗？拿了几年了	天涯海阁9527	2022-04-29 13:38:00
218	0	玩坏了五年。	心静自然凉99	2022-04-29 13:40:00
413	2	现在这种丧尽天良，丧心病狂的垃圾公司太多，都是忽悠股民欺骗用户的垃圾，太坏了	都要好好的活下去	2022-04-29 13:44:00
341	1	该你表现现了，整天要死不活的	股友9T6MRo	2022-04-29 13:52:00
171	0	你永完都是这样，涨不过大盘，跌超过大盘！	股友9T6MRo	2022-04-29 13:55:00
190	0	装死第一名[哭]	股友9T6MRo	2022-04-29 13:57:00
371	3	你大哥起飞啦！	股友9T6MRo	2022-04-29 13:58:00
230	0	垃圾就是垃圾永远都是垫底	wuli安	2022-04-29 13:58:00
226	0	没人气，大盘大涨的两天都没明显放量	丶索罗	2022-04-29 13:59:00
730	3	联通合理价位7元，一直压盘	联通破10	2022-04-29 14:08:00
582	2	何方妖孽在压盘？	炒股买番茄	2022-04-29 14:10:00
435	1	上不了台面，天天发利好，天天跌	wuli安	2022-04-29 14:14:00
761	6	联通这波能涨到50吧！	头部科技	2022-04-29 14:27:00
525	4	$中国联通(SH600050)$这货有一个特点，稳如泰山	股友rr18wX	2022-04-29 14:28:00
233	0	涨不起来…[哭]	股友802759x18k	2022-04-29 14:30:00
757	5	4月25日清仓中国联通，全仓长安汽车，后继再全仓买回中国联通	laozhou15217	2022-04-29 14:41:00
222	0	联通真垃圾，躺平吧，没办法了。	股票小樱桃A	2022-04-29 14:43:00
959	10	$中国联通(SH600050)$有没有五块本的的，兄弟们我受不了了	经纶积玉地珮柔和	2022-04-29 14:43:00
565	5	今天盯了盘面，观察到，大盘上涨的时候他涨的很艰难，大盘略有下跌，他总是快速下跌。	股友511F98270g	2022-04-29 14:47:00
462	4	兄弟们我受不了	股友nCd9r6	2022-04-29 14:48:00
581	2	$中国联通(SH600050)$午盘录语，沪指反弹突破牛熊分界三K点，中国联通第	财神來敲门	2022-04-29 14:51:00
507	3	走人了，我走人了，兄弟们无法忍受，天天在躺平	股友nCd9r6	2022-04-29 14:51:00
219	0	，没有之一	炒股买番茄	2022-04-29 14:53:00
1132	8	2.48元资本增发股权，涨可能吗	都要好好的活下去	2022-04-29 15:00:00
204	0	好弱	俊哥哥2018	2022-04-29 15:45:00
270	0	不同参数做t操作	威xdstock022	2022-04-29 16:41:00
595	3	电信分红，联通分不分	欧阳天豪	2022-04-29 16:47:00
225	0	你这个垃圾不如做酱油醋的值钱，一帮垃圾！	股友PCxehw	2022-04-29 16:50:00
221	0	三大傻有拖了大盘的后退！哈哈	zxtjoo	2022-04-29 17:26:00
539	1	$中国联通(SH600050)$空仓那么久自从3.15买了你，比啥都难受，垃圾如	RonbinYan	2022-04-29 17:32:00
835	2	联通就一破鞋，在2004年的时候是最美丽动人的时候，当年被许多富豪看炒到顶天。炒	zxtjoo	2022-04-29 17:40:00
1458	5	中国联通，26号A股大跌，她不跌。27,28,29三天，A股大涨，她不涨，她到底	潮涨潮落年年岁岁	2022-04-29 18:04:00
1035	3	$中国联通(SH600050)$混改个毛线，就是为了分富豪的钱，吸散户的血，这么	cappit	2022-04-29 18:38:00
335	0	联通的潜力在数据中心建设和公有云的发展	股友简单点好	2022-04-29 18:56:00
800	1	移动联通大量用户收到“神秘短信” 官方回应系统升级测试所致…评论区亮了	金融界网站	2022-04-29 20:09:00
273	0	我的手机卡显示3G上不了网怎么回事，里面有话费，	厌笔书生	2022-04-29 21:35:00
360	1	我的钱哪里去了	股友R220023c09	2022-04-29 21:48:00
512	1	$中国联通(SH600050)$下周把移动卡换联通给联通一个月贡献200元业绩	股友aY0VuM	2022-04-29 22:49:00
1988	14	600050:中国联合网络通信股份有限公司2021年年度股东大会会议资料	中国联通资讯	2022-04-29 22:57:00
716	1	建议分红给股东发点电话费充值卡，又能提升公司销售业绩，又能把移动电信客户拉过来。	韭菜韦小宝	2022-04-30 00:03:00
495	0	中国联通：融资余额19.6亿元，创近一年新低（04-29）	中国联通资讯	2022-04-30 07:31:00
1311	5	5月10日投票估计会通过的，主要股民都不投票，想投也不会投，不知道怎么操作，就几	都要好好的活下去	2022-04-30 09:51:00
976	1	资金都喜欢去炒垃圾股票，比如苏林易购，连年亏损，昨天居然涨停，晚上则出年报，去年	股友火眼睛星	2022-04-30 10:06:00
1016	3	$中国联通(SH600050)$2019年4月~2022年4月，股价7元↘到3.	联通牛列红	2022-04-30 11:08:00
354	0	静等二B免费砸盘，拿口袋接筹码！	股友PCxehw	2022-04-30 11:39:00
266	0	2.96	可可爱爱得小山竹	2022-04-30 15:49:00
909	0	可以加仓了，应该有翻倍的利润。	股友RpxfGC	2022-04-30 20:33:00
1212	1	$中国联通(SH600050)$这个是长期投资，急不来！起码不会连续跌停！中国联	不锈钢韭黄666	2022-04-30 20:44:00
