# Supplementary material for: A structured multi-head attention prediction method based on heterogeneous financial data
Source: PeerJ Comput Sci. 2023 Nov 17;9:e1653. doi: 10.7717/peerj-cs.1653 (PMC10703059; doi:10.7717/peerj-cs.1653)
Supplement: Supplemental Information 6 — Experimental code including the “predict” folder which contains the stock market prediction code and the "transformer" folder which contains the code for generating sentiment vectors from public opinion. [file peerj-cs-09-1653-s006.zip]

Archive with 10 entries (7 files):
- model/
- model/predict/
- model/predict/.gitignore
- model/predict/heatmap.py
- model/predict/LICENSE
- model/predict/main.py
- model/predict/model_svm.py
- model/Transformer/
- model/Transformer/tts.py
- model/Transformer/user.py
