# Supplementary material for: A structured multi-head attention prediction method based on heterogeneous financial data
Source: PeerJ Comput Sci. 2023 Nov 17;9:e1653. doi: 10.7717/peerj-cs.1653 (PMC10703059; doi:10.7717/peerj-cs.1653)
Supplement: Supplemental Information 6 — Experimental code including the “predict” folder which contains the stock market prediction code and the "transformer" folder which contains the code for generating sentiment vectors from public opinion. [file peerj-cs-09-1653-s006.zip › model/predict/heatmap.py]

import seaborn as sns
import matplotlib.pyplot as plt
import pandas as pd
import datetime
import numpy as np

#Plotting the heat map
# import dataset
file = 'D:/stock_predict_with_LSTM-master/600519/heatmap.xlsx'

data = pd.read_excel(file, sheet_name='Sheet1')
df = pd.DataFrame(data)
print(df)

# list_tradedate = ['2021/1/4', '2021/2/10', '2021/2/26', '2021/5/10', '2021/6/17', '2021/7/26', '2021/9/1', '2021/10/19', '2021/11/25']
# xlabels=list_tradedate
ylabels = ['POS', 'polarity']
# plt.figure(figsize=(10, 4), dpi=600)
plt.subplots(figsize=[10, 2], dpi=600,)  #gridspec_kw=
ax = sns.heatmap(df, vmin=0, vmax=10, linewidths=0.1, yticklabels=ylabels,  cmap='OrRd')  #  cmap="YlGnBu"
ax.set_xticks(range(0, 160))
plt.show()
# plt.savefig('map1.png')

scatter_fig = ax.get_figure()
scatter_fig.savefig('D:/stock_predict_with_LSTM-master/600519/heatmap.png', dpi = 600)
