# Supplementary material for: A structured multi-head attention prediction method based on heterogeneous financial data
Source: PeerJ Comput Sci. 2023 Nov 17;9:e1653. doi: 10.7717/peerj-cs.1653 (PMC10703059; doi:10.7717/peerj-cs.1653)
Supplement: Supplemental Information 6 — Experimental code including the “predict” folder which contains the stock market prediction code and the "transformer" folder which contains the code for generating sentiment vectors from public opinion. [file peerj-cs-09-1653-s006.zip › model/Transformer/user.py]

# from jqdatasdk import *
# auth('18967107942','19980330PZpzxxy')
import pandas as pd
import datetime
import numpy as np
import matplotlib
import matplotlib.pyplot as plt
import math
import talib as ta
from matplotlib.figure import Figure
# print(df)
from matplotlib.pyplot import MultipleLocator
import pandas as pd
import matplotlib.dates as mdates
import tushare as ts
import seaborn as sns
import matplotlib.ticker as ticker
#import datetime

from jqdatasdk import *
from jqdatasdk.technical_analysis import *
auth('15988130421','19980330PZpzxxy')
from jqdatasdk import get_factor_values


def RSV(df):
    a = []
    for i in range(len(df)):
        if i <= 8:
            a.append(' ')
        else:
            a.append((df['close'][i] - min(df['close'][i - 9:i - 1])) / (
                max(df['close'][i - 9:i - 1] - min(df['close'][i - 9:i - 1]))))
    df['RSV'] = a
    return df['RSV']

def getPSY(priceData, period):
    #rolling calculation of the PSY, psychological line
    #priceData should be the close price data, in np format
    #period is the length of days in which we look at how many days witness price increase
    difference = priceData[1:] - priceData[:-1]
    # print(difference)
    #price change
#    difference = np.append(np.nan, difference)
    #to make the length of the difference same as the priceData, lag of one day
    #to avoid the warning, use 0 instead of np.nan, the result should be the same
    difference = np.append(0, difference)
    difference_dir = np.where(difference > 0, 1, 0)
    #get the direction of the price change, if increase, 1, else 0
    psy = np.zeros((len(priceData),))
    psy[:period] *= np.nan
    #there are two kind of lags here, the lag of the price change and the lag of the period
    for i in range(period, len(priceData)):
        psy[i] = (difference_dir[i-period+1:i+1].sum()) / period
        #definition of the psy: the number of the price increases to the total number of days
    return psy

def MA():
    df=pd.read_excel("D:/BERT_Chinese_Classification/data/600519data.xlsx",names=None)
    close = df['close']
    high = df['high']
    low = df['low']
    # df['MA10_rolling'] = pd.rolling(df['close'], 10).mean()
    # # Convert price data to float type
    # close = [float(x) for x in df['close']]
    # Calculation of moving average by talib (method 2)
    df['MA10_talib'] = ta.MA(np.array(close), timeperiod=10)
    df['EMA10_talib'] = ta.EMA(np.array(close), timeperiod=10)
    EMA12 = ta.EMA(np.array(close), timeperiod=12)
    EMA26 = ta.EMA(np.array(close), timeperiod=26)
    df['DIF_talib'] = EMA12-EMA26
    df['DEA_talib'] = df['DIF_talib'].ewm(alpha=2 / 10, adjust=False).mean()
    df['MACD_talib'] = 2 * (df['DIF_talib'] - df['DEA_talib'])
    # df['DEA_talib'] = ta.DEMA(np.array(close), timeperiod=10)
    # df['MACD_talib'] = ta.DIFF(np.array(close), timeperiod=10)
    df['bias_12'] = (df['close'] - df['close'].rolling(10, min_periods=10).mean())/ df['close'].rolling(10, min_periods=10).mean()*100
    df['RSI_talib'] = ta.RSI(np.array(close), timeperiod=10)
    df['PSY_talib'] = getPSY(np.array(close),10)
    RSV(df)
    df['CCI_talib'] = ta.CCI(np.array(high),np.array(low),np.array(close), timeperiod=10)
    df.to_excel('D:/BERT_Chinese_Classification/data/600519data.xlsx')
# MA()

def i():
    df = pd.read_excel("D:/BERT_Chinese_Classification/data/600519_total.xlsx",names=None)
    print(df)
    date=df['created_time']
    output=[]
    for i in date:
        s=datetime.datetime.strptime(str(i),'%Y-%m-%d %H:%M:%S')
        print(s)
        s1=s.strftime('%H:%M')
        if s1<'09:30':
            output.append((s - datetime.timedelta(days=1)).strftime('%Y-%m-%d'))
        else:
            output.append(s.strftime('%Y-%m-%d'))
    print(output)
    df.insert(df.shape[1], 'day', output)
    df.to_excel('D:/BERT_Chinese_Classification/data/600519_930.xlsx')
# i()
def pingjun():
    df = pd.read_excel("D:/BERT_Chinese_Classification/data/600519_930.xlsx", names=None)
    zhi = []
    read = df['read']
    date = df['day']
    zhi1 = read[0]
    h = 1
    for i in range(len(date)):
        # print(i)
        print(date[i])

        if i > 0:
            if date[i - 1] == date[i]:
                print(i)
                zhi1 += read[i]

                h += 1
            else:
                print("h", h)
                zhil1 = {}
                zhil1.update(
                    {'day': date[i - 1], 'avgread': zhi1 / h,  'count': h})
                zhi.append(zhil1)
                h = 1
                zhi1 = read[i]

    pf = pd.DataFrame(zhi)
    print(pf)
    pf.to_excel('D:/BERT_Chinese_Classification/data/600519_930_avg.xlsx')
# pingjun()
def maxandmin():
    df = pd.read_excel("D:/BERT_Chinese_Classification/data/600519_930.xlsx", names=None)
    zhi = []

    read = df['read']
    date = df['day']
    zhi1 = read[0]
    zhi2 = read[0]
    h = 1
    for i in range(len(date)):
        # print(i)
        print(date[i])

        if i > 0:
            if date[i - 1] == date[i]:
                print(i)
                if read[i] > zhi1:
                    zhi1 = read[i]
                if read[i] < zhi2:
                    zhi2 = read[i]
                h += 1
            else:
                print("h", h)
                zhil1 = {}
                zhil1.update(
                    {'day': date[i - 1], 'max': zhi1, 'min': zhi2, 'count': h})
                zhi.append(zhil1)
                h = 1
                zhi1 = read[i]
                zhi2 = read[i]

    pf = pd.DataFrame(zhi)
    print(pf)
    pf.to_excel('D:/BERT_Chinese_Classification/data/600519_930_avg2.xlsx')
# maxandmin()
def standard():
    df = pd.read_excel("D:/BERT_Chinese_Classification/data/600519_930.xlsx", names=None)
    zhi = []
    read = df['read']
    date = df['day']
    avgread = df['avgread']
    zhi1 = (read[0]-avgread[0])*(read[0]-avgread[0])
    h = 1
    for i in range(len(date)):
        # print(i)
        print(date[i])

        if i > 0:
            if date[i - 1] == date[i]:
                print(i)
                x=(read[i]-avgread[i])*(read[i]-avgread[i])
                print("x:",x)
                zhi1 += x

                h += 1
            else:
                print("h", h)
                zhil1 = {}
                zhil1.update(
                    {'day': date[i - 1], 'standard': math.sqrt(zhi1 / h),  'count': h})
                zhi.append(zhil1)
                h = 1
                zhi1 = (read[i]-avgread[i])*(read[i]-avgread[i])

    pf = pd.DataFrame(zhi)
    print(pf)
    pf.to_excel('D:/BERT_Chinese_Classification/data/600519_930_avg1.xlsx')
# standard()
def minmax():
    df = pd.read_excel("D:/BERT_Chinese_Classification/data/600028_930.xlsx", names=None)
    zhi = []
    zscore = df['zscore']
    date = df['day']
    zscoremax = zscore[0]
    zscoremin = zscore[0]
    h = 1
    for i in range(len(date)):
        # print(i)
        print(date[i])
        if i > 0:
            if date[i - 1] == date[i]:
                print(i)
                x = zscore[i]
                if x>zscoremax:
                    zscoremax=x
                elif x<zscoremin:
                    zscoremin=x

                h += 1
            else:
                print("h", h)
                zhil1 = {}
                zhil1.update(
                    {'day': date[i - 1], 'zscoremax':zscoremax,'min':zscoremin,'count': h})
                zhi.append(zhil1)
                h = 1
                zscoremax = zscore[i]
                zscoremin = zscore[i]

    pf = pd.DataFrame(zhi)
    print(pf)
    pf.to_excel('D:/BERT_Chinese_Classification/data/600028_930_avg3.xlsx')
# minmax()
def o():
    df = pd.read_excel("D:/BERT_Chinese_Classification/data/600519_930.xlsx",names=None)
    zhix=[]
    type1 = df['maxmintype1']
    type2 = df['maxmintype2']
    type3 = df['maxmintype3']
    type4 = df['maxmintype4']
    type5 = df['maxmintype5']
    type6 = df['maxmintype6']
    type7 = df['maxmintype7']
    type8 = df['maxmintype8']
    type9 = df['maxmintype9']
    type10 = df['maxmintype10']
    date=df['day']
    zhi1=type1[0]
    zhi2=type2[0]
    zhi3=type3[0]
    zhi4=type4[0]
    zhi5=type5[0]
    zhi6=type6[0]
    zhi7=type7[0]
    zhi8=type8[0]
    zhi9=type9[0]
    zhi10=type10[0]
    h = 1
    for i in range(len(date)):
            # print(i)
        print(date[i])

        if i > 0:
            if date[i-1]==date[i]:
                print(i)
                zhi1 += type1[i]
                zhi2 += type2[i]
                zhi3 += type3[i]
                zhi4 += type4[i]
                zhi5 += type5[i]
                zhi6 += type6[i]
                zhi7 += type7[i]
                zhi8 += type8[i]
                zhi9 += type9[i]
                zhi10 += type10[i]
                h+=1
            else:
                print("h",h)
                zhil1 = {}

                zhil1.update({'day': date[i-1], 'maxmintype1': zhi1/h, 'maxmintype2': zhi2 / h, 'maxmintype3': zhi3 / h, 'maxmintype4': zhi4 / h,
                                  'maxmintype5': zhi5 / h, 'maxmintype6': zhi6 / h, 'maxmintype7': zhi7 / h, 'maxmintype8': zhi8 / h,
                              'maxmintype9': zhi9 / h, 'maxmintype10': zhi10 / h, 'count': h})
                zhix.append(zhil1)
                h = 1
                zhi1 = type1[i]
                zhi2 = type2[i]
                zhi3 = type3[i]
                zhi4 = type4[i]
                zhi5 = type5[i]
                zhi6 = type6[i]
                zhi7 = type7[i]
                zhi8 = type8[i]
                zhi9 = type9[i]
                zhi10 = type10[i]

    pf = pd.DataFrame(zhix)
    print(pf)
    pf.to_excel('D:/BERT_Chinese_Classification/data/maxmin600519_930.xlsx')
# o()
def jixing():
    df = pd.read_excel("D:/BERT_Chinese_Classification/data/600519_930.xlsx",names=None)
    zhix=[]
    type1 = df['type1']
    date=df['day']
    zhi1=type1[0]
    h = 1
    for i in range(len(date)):
            # print(i)
        print(date[i])

        if i > 0:
            if date[i-1]==date[i]:
                print(i)
                zhi1 += type1[i]
                h+=1
            else:
                print("h",h)
                zhil1 = {}

                zhil1.update({'day': date[i-1], 'type1': zhi1/h, 'count': h})
                zhix.append(zhil1)
                h = 1
                zhi1 = type1[i]

    pf = pd.DataFrame(zhix)
    print(pf)
    pf.to_excel('D:/BERT_Chinese_Classification/data/600519jixing.xlsx')
# jixing()
def p():
    df = pd.read_excel("C:/Users/Pzzz/Desktop/BERT_Chinese_Classification/data/stockd/total_senti_dailyweight930.xlsx", names=None)
    zhix = []
    type1 = df['type1']
    type2 = df['type2']
    type3 = df['type3']
    type4 = df['type4']
    type5 = df['type5']
    type6 = df['type6']
    type7 = df['type7']
    type8 = df['type8']
    type9 = df['type9']
    type10 = df['type10']
    date = df['day']
    nor = df['nor']
    for i in range(len(date)):
        type11 = nor[i] * type1[i]
        type12 = nor[i] * type2[i]
        type13 = nor[i] * type3[i]
        type14 = nor[i] * type4[i]
        type15 = nor[i] * type5[i]
        type16 = nor[i] * type6[i]
        type17 = nor[i] * type7[i]
        type18 = nor[i] * type8[i]
        type19 = nor[i] * type9[i]
        type20 = nor[i] * type10[i]
        zhil1 = {}

        zhil1.update({'day': date[i], 'type1': type11, 'type2': type12, 'type3': type13, 'type4': type14,
                      'type5': type15, 'type6': type16, 'type7': type17, 'type8': type18, 'type9': type19,
                      'type10': type20})
        zhix.append(zhil1)
    pf = pd.DataFrame(zhix)
    print(pf)
    pf.to_excel('C:/Users/Pzzz/Desktop/BERT_Chinese_Classification/data/stockd/total_senti_dailyweightuse930.xlsx')

def pt():
    fig = plt.figure()
    fig.suptitle('figure title demo', fontsize=14, fontweight='bold')
    ax = fig.add_subplot(1,1,1)
    df = pd.read_excel("szzz.xlsx",usecols=[0,8,9,10,11],names=None)
    # df1 = pd.read_excel("ppp.xlsx", usecols=[1, 2], names=None)
    dates=df['date']
    for i in range(len(dates)):
        s=datetime.datetime.strptime(str(dates[i]), '%Y-%m-%d %H:%M:%S').strftime('%Y-%m-%d')
        dates[i]==s
    close=df['change1']
    change=df['change2']
    zscore=df['zscore']
    zscore2=df['zscore2']
    ax2 = ax.twinx()
    ax.set_yticks(np.arange(3100, 3600, 100))
    ax2.set_ylim(-0.5,0.5)
    ax.plot(dates, close)
    ax2.plot(dates, change,'r')

    # ax.plot(day,type)
    plt.show()


# pt()


def plt_stock():
    fig = plt.figure()
    # fig.suptitle('demo', fontsize=18, fontweight='bold')
    ax = fig.add_subplot(1, 1, 1)
    df = pd.read_excel("C:/Users/Pzzz/Desktop/test.xlsx", usecols=[0,1,2,3], names=None)
    dates = df['date']
    ax.set_xlabel('date')
    ax.set_ylabel('close')
    label = df['label']
    predictgood = df['predictgood']
    predictbad = df['predictbad']
    plt.plot(dates,label)
    plt.plot(dates, predictgood)
    plt.plot(dates,predictbad)
    plt.legend(('label', 'predictgood', 'predictbad'), loc = 'lower right')
    plt.grid(True)
    # ax.plot(day,type)
    plt.show()


def shai():
    df = pd.read_excel("D:/BERT_Chinese_Classification/data/2020stockdata/stock_data_2020.xlsx")
    # print(df)
    date = df['created_time1']
    output = [0]
    p=1
    df2=df[0:1]
    for i in range(len(date)):
        if i > 0:
            if date[i-1] == date[i]:
                p+=1
            else:
                # print(p)
                output.append(p)
                p+=1
    print(output)
    for i in range(len(output)-1):

        df1=df[round(output[i]):round((output[i+1]-output[i])/3)+output[i]]
        # print(df1)
        df2=pd.concat([df1,df2])
        # print(df2)
    pf = pd.DataFrame(df2)
    # print(pf)
    pf.to_excel('D:/BERT_Chinese_Classification/data/2020stockdata/test.xlsx')
# shai()

def commentcount():
    df = pd.read_excel("D:/BERT_Chinese_Classification/data/stockd/iop.xlsx")
    date = df['trade_date']
    count = df['count']
    change=df['pct_chg']
    change=abs(change)
    # for i in range(len(date)):
    #     s=datetime.datetime.strptime(str(date[i]), '%Y-%m-%d %H:%M:%S').strftime('%Y-%m-%d')
    #     date[i]==s
    date=pd.to_datetime(date)
    print(date)
    index = np.arange(len(date))
    print(index)
    X=index+1
    ax1 = plt.gca()
    ax2 = ax1.twinx()
    # date = pd.to_datetime(date, format='%m/%d/%Y').strftime('%Y-%m')
    plt.xlabel('date')
    plt.ylabel('count')
    plt.title('count of public opinion')  # Name of the image
    ax2.set_ylabel("change")
    # plt.figure(figsize=(10,6),dpi=300)
    # plt.legend()  # 显示label
    width = 0.5
    plt.xticks(X,date, rotation=45,fontsize=7)  # Replace the horizontal coordinate with cell,fontsize to adjust the font size
    x = MultipleLocator(2)  # x-axis every 50 scales
    ax1.xaxis.set_major_formatter(mdates.DateFormatter('%Y-%m-%d'))
    ax1.xaxis.set_major_locator(x)
    plt.bar(date, count, color="#87CEFA",label="count")
    plt.bar(date, change, color='moccasin', label="change")
    plt.show()
# commentcount()
def judge():
    df = pd.read_excel("D:/stock_predict_with_LSTM-master/600519/600519ctpct.xlsx")
    label = df['label']
    predict_POS = df['predict_POS']
    predict_polarity = df['predict_polarity']
    zhi=[]
    for i in range(len(label)):
        if i == 0:
            zhi.append(0)
        elif i > 0:
            if label[i]-label[i-1] > 0 :
                if predict_polarity[i]-predict_polarity[i-1] > 0:
                    x=1
                elif predict_polarity[i]-predict_polarity[i-1] < 0:
                    x=0
            elif label[i]-label[i-1] < 0 :
                if predict_polarity[i] - predict_polarity[i - 1] > 0:
                    x=0
                elif predict_polarity[i] - predict_polarity[i - 1] < 0:
                    x=1
            zhi.append(str(x))
    pf = pd.DataFrame(zhi)
    # print(pf)
    pf.to_excel('D:/stock_predict_with_LSTM-master/600519/600519q.xlsx')
# judge()
def pre():
    TP=0
    FP=0
    TN=0
    FN=0
    ACC=0
    pre=0
    recall=0
    df = pd.read_excel("szzz.xlsx", usecols=[0,7,8,9,10], names=None)
    type=df['type']
    change1 = df['change1']
    print(type)
    change2 = df['change2']
    zscore=df['zscore']
    for i in range(len(change1)):
        if (change1[i]>0) & (change2[i]>0):
            TP+=1
        elif (change1[i]>0) & (change2[i]<0):
            FP+=1
        elif (change1[i]< 0) & (change2[i]> 0):
            FN+=1
        elif (change1[i] < 0) & (change2[i]< 0):
            TN+=1
    ACC=(TP+TN)/(TP+TN+FP+FN)
    pre=TP/(TP+FP)
    recall=TP/(TP+FN)
    f1=2*pre*recall/(pre+recall)
    print("ACC="+str(ACC))
    print("pre="+str(pre))
    print("recall="+str(recall))
    print("f1="+str(f1))
    print('\n')
    TP = 0
    FP = 0
    TN = 0
    FN = 0
    for i in range(len(change1)):
        if (change1[i]>0) & (zscore[i]>0):
            TP+=1
        elif (change1[i]>0) & (zscore[i]<0):
            FP+=1
        elif (change1[i]< 0) & (zscore[i]> 0):
            FN+=1
        elif (change1[i] < 0) & (zscore[i]< 0):
            TN+=1
    ACC=(TP+TN)/(TP+TN+FP+FN)
    pre=TP/(TP+FP)
    recall=TP/(TP+FN)
    f1 = 2 * pre * recall / (pre + recall)
    print("ACC1="+str(ACC))
    print("pre1="+str(pre))
    print("recall1="+str(recall))
    print("f1=" + str(f1))

# pre()
def vola():
    data1=pd.read_excel('D:/stock_predict_with_LSTM-master/600519/600519ctpct.xlsx')
    fig = plt.figure(figsize=(10, 7))
    ax1 = fig.add_subplot(111)
    pl7 = ax1.plot(data1['trade_date'],data1['600028volatility'],label='Buy&Hold', linewidth=2, color='black')
    plt.title('600028 ')
    ax1.set_ylabel("volatility")
    # ax2=plt.subplot(212)
    ax2 = ax1.twinx()
    ax2.set_ylabel("Count")
    pl8 = ax2.bar(data1['trade_date'],data1['600028count'],linewidth=1, label="count", color='powderblue')
    plt.xlabel("Trading Days")
    ax1.legend(
        ['count'],
        loc='upper left')
    ax2.legend(('volarity',
                ), loc='upper right')
    #

    plt.show()
# vola()
def attention_map():

    data4 = pd.read_excel('D:/stock_predict_with_LSTM-master/600050/600050head2att.xlsx')
    data5 = pd.read_excel('D:/stock_predict_with_LSTM-master/600050/600050head1att.xlsx')
    data6 = pd.read_excel('D:/stock_predict_with_LSTM-master/600050/600050head3att.xlsx')

    plt.figure(figsize=(19, 6))

    ax1 = plt.subplot(131)
    plt.title('(a) technical head', y=-0.2, fontsize=15)
    sns.heatmap(data4, cmap="GnBu",
                xticklabels=['Tec[0]', 'Tec[1]', 'Tec[2]', 'Tec[3]', 'Tec[4]', 'Tec[5]', 'Tec[6]', 'Tec[7]', 'Tec[8]', 'Tec[9]'],
                # x-axis scale label switch, assignment, optionally "auto", bool, list-like, or int,
                yticklabels=['Tec[0]', 'Tec[1]', 'Tec[2]', 'Tec[3]', 'Tec[4]', 'Tec[5]', 'Tec[6]', 'Tec[7]', 'Tec[8]', 'Tec[9]'])
    ax2 = plt.subplot(132)
    plt.title('(b) financial head', y=-0.2, fontsize=15)
    sns.heatmap(data5, cmap="GnBu",
                xticklabels=['Fin[0]', 'Fin[1]', 'Fin[2]', 'Fin[3]', 'Fin[4]', 'Fin[5]', 'Fin[6]', 'Fin[7]', 'Fin[8]',
                             'Fin[9]'],
                # x-axis scale label switch, assignment, optionally "auto", bool, list-like, or int,
                yticklabels=['Fin[0]', 'Fin[1]', 'Fin[2]', 'Fin[3]', 'Fin[4]', 'Fin[5]', 'Fin[6]', 'Fin[7]', 'Fin[8]',
                             'Fin[9]'])
    ax2 = plt.subplot(133)
    plt.title('(c) public opinion sentiment head', y=-0.2, fontsize=15)
    sns.heatmap(data6, cmap="GnBu",
                xticklabels=['POS[0]', 'POS[1]', 'POS[2]', 'POS[3]', 'POS[4]', 'POS[5]',
                             'POS[6]', 'POS[7]', 'POS[8]', 'POS[9]'],
                # x-axis scale label switch, assignment, optionally "auto", bool, list-like, or int,
                yticklabels=['POS[0]', 'POS[1]', 'POS[2]', 'POS[3]', 'POS[4]', 'POS[5]',
                             'POS[6]', 'POS[7]', 'POS[8]', 'POS[9]'])

    plt.show()

    scatter_fig = ax1.get_figure()
    scatter_fig.savefig('D:/attention.png', dpi=600)
attention_map()
